# Supplementary material for: The Co-operation of RUNX1 with LDB1, CDK9 and BRD4 Drives Transcription Factor Complex Relocation During Haematopoietic Specification
Source: Sci Rep. 2018 Jul 10;8:10410. doi: 10.1038/s41598-018-28506-7 (PMC6039467; doi:10.1038/s41598-018-28506-7)
Supplement: Supplementary file 2 — S1 [file 41598_2018_28506_MOESM2_ESM.xlsx]

## Sheet: DiffExpressedGenes_all
noDOX + JQ1 diffExpressed genes									plusDOX diffExpressed genes									plusDOX + JQ1 diffExpressed genes
Name	Nodox	NodoxJQ1	plusdox	PlusDoxJQ1	FC_plusDox.vs.noDox	FC_JQ1noDox.vs.noDox	FC_JQ1plusDox.vs.plusDox		Name	Nodox	NodoxJQ1	plusdox	PlusDoxJQ1	FC_plusDox.vs.noDox	FC_JQ1noDox.vs.noDox	FC_JQ1plusDox.vs.plusDox		Name	Nodox	NodoxJQ1	plusdox	PlusDoxJQ1	FC_plusDox.vs.noDox	FC_JQ1noDox.vs.noDox	FC_JQ1plusDox.vs.plusDox
Cnnm4	1.67	12.48	4.86	22	1.54	2.9	2.18		Gzmc	0.1	0.1	166.33	59.85	10.7	0	-1.47		Lars2	448.73	362.23	9.96	382.79	-5.49	-0.31	5.26
Acta1	1.61	10.76	1.12	7.22	-0.52	2.74	2.68		Gzmb	0.11	0.1	141.21	24.06	10.28	-0.18	-2.55		Sdc4	8.71	8.6	13.54	143	0.64	-0.02	3.4
Acss2	0.92	5.13	2.29	5.36	1.32	2.48	1.23		Gzme	0.14	0.16	54.56	60.81	8.63	0.24	0.16		Dlk2	0.24	0.42	0.83	8.3	1.8	0.81	3.33
Lrp2	3.44	19.03	1.92	8.02	-0.84	2.47	2.06		Spp1	0.67	1.32	156.93	335.93	7.87	0.99	1.1		Pth1r	0.26	0.29	0.54	4.43	1.07	0.16	3.05
Nr4a2	0.91	4.01	1.8	4.82	0.99	2.14	1.42		Gzmd	0.13	0.16	22.93	23.67	7.42	0.27	0.05		Porcn	0.71	0.37	0.95	6.5	0.43	-0.96	2.77
Caprin2	2.18	9.39	3.84	16.69	0.81	2.1	2.12		Ccl9	0.13	0.1	19.92	1.3	7.32	-0.32	-3.94		Acta1	1.61	10.76	1.12	7.22	-0.52	2.74	2.68
Glcci1	1.19	5.07	1.09	5.65	-0.13	2.09	2.38		Hp	0.11	0.1	14.71	4.97	7.04	-0.16	-1.57		Tmem50b	5.16	6.49	5.24	33.06	0.02	0.33	2.66
Neto2	1.43	6.07	1.96	3	0.45	2.09	0.61		Mcpt1	0.1	0.19	12.99	44.5	7.02	0.94	1.78		Hspa2	1.76	4.4	1.88	11.75	0.09	1.32	2.65
Cxadr	1.24	5.03	1.68	9.01	0.44	2.02	2.43		Cd52	0.1	0.39	12.86	0.32	7.01	1.96	-5.34		Tmem119	0.81	0.34	18.75	117.44	4.54	-1.25	2.65
Habp4	6.74	26.96	7.06	31.84	0.07	2	2.17		Ccl3	0.1	0.1	10.12	3.3	6.66	0	-1.62		Nnat	0.57	1.08	1.7	10.52	1.59	0.93	2.63
Pag1	0.87	3.4	1.04	2.87	0.26	1.97	1.46		Slc6a4	0.11	0.15	9.72	1.25	6.53	0.55	-2.96		Atp1b1	2.04	3.84	3.23	19.58	0.67	0.92	2.6
Napepld	0.66	2.53	0.95	3.2	0.53	1.95	1.75		Tyrobp	0.32	0.1	28.02	2.39	6.47	-1.66	-3.55		Nrcam	0.23	0.41	0.6	3.59	1.35	0.8	2.58
Tesk2	0.99	3.62	2.13	5.34	1.1	1.87	1.32		Gpr141	0.1	0.1	9.08	0.65	6.44	-0.06	-3.81		Timp1	67.32	54.66	77.61	460.37	0.21	-0.3	2.57
Abtb2	1.92	6.91	1.7	6.04	-0.18	1.85	1.83		Calm4	0.1	0.19	8.53	1.76	6.41	0.9	-2.28		Eepd1	0.85	2.34	0.74	4.2	-0.21	1.46	2.51
Garem	1.65	5.88	2.15	7.98	0.38	1.83	1.89		Cd244	0.1	0.1	6.42	0.66	6	0	-3.27		Alx3	0.32	0.28	1.7	9.55	2.41	-0.22	2.49
Dgat2	0.93	3.29	1.11	4.63	0.26	1.82	2.05		Susd3	0.14	0.15	9.17	4.08	5.99	0.04	-1.17		Lgr5	0.3	0.3	1.17	6.44	1.96	0.01	2.46
Nrip3	1.09	3.83	4.08	5.41	1.9	1.81	0.4		Alox5	0.55	0.14	31.75	12.34	5.86	-2.01	-1.36		Gcnt4	0.63	0.41	0.64	3.52	0.03	-0.63	2.45
Nrgn	0.67	2.17	12.88	46.51	4.26	1.7	1.85		Arhgap30	0.13	0.13	7	1.02	5.79	0.03	-2.77		Cxadr	1.24	5.03	1.68	9.01	0.44	2.02	2.43
Ahi1	4.72	15.04	13.16	22.47	1.48	1.67	0.77		Coro1a	0.66	0.56	36.29	4.02	5.78	-0.25	-3.17		Glcci1	1.19	5.07	1.09	5.65	-0.13	2.09	2.38
Zc3h6	0.75	2.38	0.71	2.18	-0.08	1.67	1.62		Fgl2	0.12	0.22	6.27	0.66	5.68	0.86	-3.25		Stmn2	3.36	4.27	2.76	14.39	-0.28	0.35	2.38
Gch1	0.66	2.08	0.76	2.29	0.21	1.66	1.6		Ifitm1	2.97	0.48	149.82	46.64	5.66	-2.64	-1.68		Entpd5	3.02	8.83	1.85	9.19	-0.71	1.55	2.31
H1f0	38.07	120.58	31.27	131.99	-0.28	1.66	2.08		Fmnl1	0.27	0.18	13.18	8.12	5.63	-0.54	-0.7		Sct	0.14	0.1	0.8	3.8	2.5	-0.5	2.25
Polr2a	20.4	64.43	20.5	47.39	0.01	1.66	1.21		Evi2a	0.13	0.12	6.11	0.65	5.52	-0.1	-3.24		Mturn	0.68	1.64	0.83	3.88	0.28	1.26	2.23
Depdc7	1.78	5.56	1.82	5.85	0.03	1.65	1.69		Mcpt8	0.18	0.1	7.56	2.55	5.38	-0.86	-1.57		Rasl11b	7.96	10.94	10.09	46.65	0.34	0.46	2.21
Brd2	61.25	190.29	52.94	146.32	-0.21	1.64	1.47		Ccr2	0.11	0.1	4.39	1.62	5.35	-0.11	-1.44		Cnnm4	1.67	12.48	4.86	22	1.54	2.9	2.18
Rogdi	3.2	9.87	9.49	11.07	1.57	1.63	0.22		Mcpt2	0.14	0.1	5.42	15.35	5.32	-0.44	1.5		Lzts3	0.5	1.85	0.47	2.14	-0.08	1.89	2.18
Flnc	41.44	127.25	34.95	131.08	-0.25	1.62	1.91		Cst7	0.29	0.1	11	0.67	5.26	-1.52	-4.04		Abhd3	0.38	1.39	0.47	2.1	0.3	1.87	2.17
H1fx	1.76	5.4	1.15	2.97	-0.61	1.62	1.37		Cytip	0.1	0.1	3.95	0.45	5.26	-0.04	-3.13		Habp4	6.74	26.96	7.06	31.84	0.07	2	2.17
Nabp1	10.96	33.51	22	59.75	1	1.61	1.44		Rab11fip4	0.15	0.16	5.62	22.3	5.26	0.12	1.99		Hpx	0.75	2.27	0.56	2.43	-0.44	1.59	2.13
H3f3b	332.32	998.43	338.94	1171.04	0.03	1.59	1.79		Spi1	0.89	0.1	32.81	6.29	5.2	-3.16	-2.38		Bace1	9.49	12.43	19.1	83.26	1.01	0.39	2.12
Hpx	0.75	2.27	0.56	2.43	-0.44	1.59	2.13		Lyz2	0.29	0.15	10.51	1.52	5.18	-0.92	-2.79		Caprin2	2.18	9.39	3.84	16.69	0.81	2.1	2.12
Clcn2	1.09	3.25	1.32	3.18	0.27	1.58	1.27		Tuba8	0.61	0.49	20.53	0.95	5.08	-0.32	-4.44		Ccr7	0.19	0.13	2.43	10.56	3.68	-0.58	2.12
Arid5a	1.17	3.48	3.05	5.4	1.38	1.57	0.82		Fcer1g	0.89	0.39	29.98	12.88	5.07	-1.19	-1.22		Usp44	1.35	1.65	1.29	5.61	-0.06	0.29	2.12
Ttyh2	1.58	4.65	10.7	9.98	2.76	1.56	-0.1		Myo1f	0.17	0.12	5.63	0.42	5.03	-0.5	-3.74		Sesn3	8.24	19.39	5.26	22.32	-0.65	1.23	2.09
Entpd5	3.02	8.83	1.85	9.19	-0.71	1.55	2.31		Podnl1	0.11	0.1	3.41	2.93	4.99	-0.1	-0.22		Grb14	0.71	0.83	0.67	2.85	-0.09	0.21	2.08
Plekhh2	0.74	2.16	0.52	1.12	-0.5	1.54	1.1		Clec5a	0.11	0.1	3.32	0.2	4.95	-0.11	-4.05		H1f0	38.07	120.58	31.27	131.99	-0.28	1.66	2.08
Olfm1	0.8	2.3	0.71	1.56	-0.17	1.53	1.15		Siglecf	0.12	0.1	3.8	0.23	4.94	-0.31	-4.04		Lrp2	3.44	19.03	1.92	8.02	-0.84	2.47	2.06
Mpv17l	0.8	2.29	0.81	2.53	0.02	1.52	1.64		Nap1l2	0.42	1	11.99	8.89	4.83	1.25	-0.43		Cox7a1	2.16	4.28	3.51	14.55	0.7	0.99	2.05
Pim2	1.87	5.36	8.2	10.15	2.13	1.52	0.31		Adgrg5	0.12	0.12	3.22	0.28	4.8	0.11	-3.55		Dgat2	0.93	3.29	1.11	4.63	0.26	1.82	2.05
Fam117a	3.66	10.27	3.86	6.7	0.08	1.49	0.8		Arhgap9	0.15	0.1	4.06	0.31	4.8	-0.54	-3.71		Gnao1	0.29	0.57	0.82	3.36	1.49	0.96	2.03
Hap1	2.17	6.05	0.82	2.1	-1.4	1.48	1.35		Prtn3	0.1	0.1	2.73	0.6	4.77	0	-2.19		Bcl2l11	8.59	19.24	8.49	34.1	-0.02	1.16	2.01
Eepd1	0.85	2.34	0.74	4.2	-0.21	1.46	2.51		Ptafr	0.18	0.1	4.71	0.53	4.72	-0.83	-3.15		Errfi1	12.84	15.97	28.69	115.91	1.16	0.31	2.01
Eml5	2.72	7.41	2.13	6.9	-0.35	1.45	1.69		Dok2	1.84	0.88	46.73	5.01	4.67	-1.06	-3.22		Atf7ip2	0.62	1.22	0.76	3.04	0.3	0.98	2
Grtp1	0.76	2.08	0.6	2	-0.34	1.45	1.74		Card9	0.14	0.13	3.47	0.25	4.63	-0.08	-3.8		Rab11fip4	0.15	0.16	5.62	22.3	5.26	0.12	1.99
Zmat1	0.82	2.26	0.78	1.67	-0.08	1.45	1.1		Elane	0.12	0.1	2.98	0.19	4.61	-0.29	-3.98		Fam20c	2.61	4.61	3.77	14.67	0.53	0.82	1.96
Moap1	1.82	4.9	2.55	3.92	0.48	1.43	0.62		Itgam	0.12	0.19	2.96	0.16	4.58	0.65	-4.23		BC100451	0.84	1.11	0.88	3.38	0.06	0.4	1.94
Wasf1	1.54	4.15	1.72	5.2	0.16	1.43	1.59		Gpr171	0.1	0.1	2.35	0.29	4.56	0	-3.01		Trp53inp2	7.67	17.29	4.63	17.71	-0.73	1.17	1.94
Hist2h2be	0.76	2.03	0.84	2.22	0.14	1.42	1.4		Tmem119	0.81	0.34	18.75	117.44	4.54	-1.25	2.65		Tln2	1.96	3.76	3.09	11.81	0.66	0.94	1.93
Gdf11	2.12	5.56	3.08	5.75	0.54	1.39	0.9		Clec4n	0.1	0.1	2.16	0.1	4.43	0	-4.43		Trim36	0.4	1.59	0.62	2.36	0.63	1.99	1.93
Hist3h2bb-ps	6.13	16.08	11.71	13.2	0.93	1.39	0.17		Evi2b	0.24	0.12	5.27	0.4	4.43	-0.98	-3.71		Pgap1	2.38	5.52	1.71	6.49	-0.48	1.21	1.92
Ern1	3.87	10	6.27	11.06	0.7	1.37	0.82		Tnfsf11	0.11	0.1	2.45	3.51	4.42	-0.2	0.52		Flnc	41.44	127.25	34.95	131.08	-0.25	1.62	1.91
Mlf1	0.92	2.37	1.56	3.22	0.76	1.37	1.05		Traf3ip3	0.13	0.1	2.74	0.16	4.42	-0.35	-4.09		St8sia2	0.35	0.58	0.53	2	0.62	0.74	1.91
Amd1	5.58	14.3	0.13	0.14	-5.46	1.36	0.09		Htra3	0.36	0.15	7.59	1.63	4.41	-1.26	-2.22		Gm614	0.6	0.76	0.68	2.56	0.19	0.35	1.9
Farp2	1.66	4.28	1.38	3.66	-0.27	1.36	1.41		Apoc2	0.12	0.1	2.59	1.17	4.38	-0.32	-1.15		Garem	1.65	5.88	2.15	7.98	0.38	1.83	1.89
Axin2	1.07	2.73	2.16	5.96	1.01	1.35	1.47		Fcgr3	0.43	0.18	8.53	0.14	4.32	-1.26	-5.92		Sdc1	18.55	16.75	26.58	98.42	0.52	-0.15	1.89
Elovl4	1.57	4	1.29	3.71	-0.29	1.35	1.53		Asb2	0.11	0.1	2.1	0.37	4.31	-0.08	-2.51		Raet1d	1.65	0.72	0.96	3.51	-0.78	-1.2	1.87
Trim62	0.79	2.02	0.68	1.84	-0.21	1.35	1.43		Cyp11a1	0.17	0.1	3.35	0.67	4.3	-0.76	-2.32		Srd5a1	1.81	4.15	2.93	10.76	0.7	1.2	1.87
Mapk8ip1	1.44	3.61	1.26	2.11	-0.19	1.33	0.75		Slc2a6	0.17	0.13	3.35	0.36	4.29	-0.37	-3.23		Prox1	1.16	2.22	0.58	2.08	-1.01	0.93	1.86
Cdh24	1.32	3.29	1.74	5.38	0.4	1.32	1.63		Nrgn	0.67	2.17	12.88	46.51	4.26	1.7	1.85		Zkscan7	0.78	1.18	0.74	2.68	-0.08	0.6	1.86
Hspa2	1.76	4.4	1.88	11.75	0.09	1.32	2.65		Tnfrsf9	0.17	0.1	3.19	1.27	4.26	-0.74	-1.33		Nrgn	0.67	2.17	12.88	46.51	4.26	1.7	1.85
Akr7a5	7.89	19.59	8.42	15.5	0.09	1.31	0.88		Cd300a	0.21	0.16	3.88	0.48	4.22	-0.35	-3.02		Abtb2	1.92	6.91	1.7	6.04	-0.18	1.85	1.83
Lyrm9	2.27	5.62	2.95	3.93	0.38	1.31	0.41		Tnfaip8l2	0.11	0.1	2.13	0.24	4.21	-0.2	-3.17		Fgfr2	0.61	0.91	0.86	2.98	0.49	0.56	1.79
H2-Ke6	3.79	9.31	4.68	9.6	0.31	1.3	1.03		Gm1045	0.31	0.1	5.8	1	4.2	-1.65	-2.54		H3f3b	332.32	998.43	338.94	1171.04	0.03	1.59	1.79
Hexim1	8.17	20.09	11.39	33.59	0.48	1.3	1.56		Il12rb1	0.15	0.12	2.69	0.36	4.17	-0.35	-2.88		Zswim6	8.24	19.89	9.01	31.08	0.13	1.27	1.79
Mss51	2.05	5.07	2.13	4.36	0.05	1.3	1.03		Il18rap	0.2	0.13	3.53	0.15	4.13	-0.64	-4.52		Mcpt1	0.1	0.19	12.99	44.5	7.02	0.94	1.78
Csrnp2	5.13	12.53	4.42	10.16	-0.21	1.29	1.2		Mgst2	0.46	0.25	7.77	1.81	4.09	-0.85	-2.1		Igsf3	3.05	3.13	2.64	8.97	-0.21	0.04	1.77
Tob1	3.92	9.55	3.24	6.74	-0.28	1.28	1.06		Myb	0.94	1.78	15.78	4.77	4.07	0.92	-1.73		Wnt10b	0.15	0.22	2.14	7.29	3.85	0.58	1.77
Usp53	2.62	6.38	2.55	6.26	-0.04	1.28	1.3		Emilin2	0.31	0.13	5.15	0.73	4.06	-1.21	-2.83		Bhlhe40	6.49	4.7	12.2	41.36	0.91	-0.47	1.76
Mt2	1.55	3.74	4.74	6.91	1.61	1.27	0.54		Calm5	0.17	0.1	2.8	0.95	4.05	-0.76	-1.55		Bmp8a	0.83	1.09	0.83	2.82	0.01	0.39	1.76
Zswim6	8.24	19.89	9.01	31.08	0.13	1.27	1.79		Ikzf1	1.15	1	19.05	7.49	4.05	-0.2	-1.35		Cdon	3.42	6.8	2.3	7.76	-0.57	0.99	1.76
Acsl1	7.15	17.11	12.67	23.03	0.83	1.26	0.86		Abhd15	0.28	1.32	4.57	4.33	4.02	2.23	-0.08		Sema7a	0.71	0.3	2.72	9.22	1.93	-1.26	1.76
Ralgps1	1.07	2.56	2.54	2.21	1.24	1.26	-0.2		Rgs14	0.34	0.18	5.45	0.47	4	-0.91	-3.52		Napepld	0.66	2.53	0.95	3.2	0.53	1.95	1.75
Rhpn2	5.31	12.71	1.79	5.5	-1.57	1.26	1.62		Rab37	0.26	0.19	4.07	0.82	3.98	-0.41	-2.31		Epha1	0.46	0.3	0.65	2.16	0.5	-0.63	1.74
Aldh6a1	4.69	11.19	3.93	11.39	-0.26	1.25	1.54		Rasal1	0.29	0.15	4.49	0.89	3.96	-0.98	-2.34		Grtp1	0.76	2.08	0.6	2	-0.34	1.45	1.74
Gadd45b	6.99	16.65	7.05	17.22	0.01	1.25	1.29		Rgs18	0.17	0.1	2.67	0.1	3.95	-0.79	-4.74		Fam101b	2.47	2.53	3.73	12.36	0.59	0.03	1.73
Hist3h2ba	5.66	13.46	9	14.68	0.67	1.25	0.71		Gfi1	0.92	0.57	14.01	4.51	3.93	-0.7	-1.63		Klf5	7.8	15.25	6.24	20.5	-0.32	0.97	1.72
H2-DMa	1.07	2.52	1.17	1.52	0.13	1.24	0.38		Enpp1	0.21	0.28	3.11	1.77	3.91	0.45	-0.81		Srgap3	1.25	1.36	4.5	14.79	1.85	0.12	1.72
Zfp963	4.19	9.92	3.36	7.79	-0.32	1.24	1.21		Btn1a1	0.13	0.11	2	0.6	3.9	-0.23	-1.74		Gpc1	2.22	2.65	6.39	20.78	1.52	0.25	1.7
Ephb3	1.58	3.71	1.84	2.39	0.22	1.23	0.38		Wnt10b	0.15	0.22	2.14	7.29	3.85	0.58	1.77		Depdc7	1.78	5.56	1.82	5.85	0.03	1.65	1.69
Ppp3cc	3.15	7.4	4.95	10.49	0.65	1.23	1.08		Angpt1	0.5	0.18	6.87	0.38	3.79	-1.44	-4.17		Eml5	2.72	7.41	2.13	6.9	-0.35	1.45	1.69
Sesn3	8.24	19.39	5.26	22.32	-0.65	1.23	2.09		AI467606	0.85	0.98	11.29	9.35	3.73	0.2	-0.27		Vasn	2.31	4.73	5.6	18.07	1.28	1.03	1.69
AU041133	3.97	9.25	3.82	8.79	-0.05	1.22	1.2		Pstpip1	0.63	0.22	8.33	0.6	3.73	-1.5	-3.8		9530077C05Rik	1.42	2.47	1.11	3.55	-0.35	0.8	1.68
Reln	1.69	3.95	2.71	4.52	0.68	1.22	0.74		Rnf150	0.42	0.26	5.57	2.13	3.72	-0.7	-1.38		Gpm6a	16.27	14.53	6.51	20.48	-1.32	-0.16	1.65
Rps6ka5	2.11	4.91	2.39	3.9	0.18	1.22	0.7		Tdrd5	0.33	0.37	4.32	0.99	3.72	0.16	-2.12		Wnt7b	0.59	0.44	1.66	5.22	1.5	-0.41	1.65
H2afx	54.47	126	60.29	154.54	0.15	1.21	1.36		Foxs1	0.27	0.1	3.52	1.5	3.7	-1.43	-1.23		Cdk18	7.16	5.3	22.68	70.48	1.66	-0.43	1.64
Pgap1	2.38	5.52	1.71	6.49	-0.48	1.21	1.92		Rac2	0.23	0.1	2.94	0.17	3.7	-1.18	-4.15		Mpv17l	0.8	2.29	0.81	2.53	0.02	1.52	1.64
Rad54b	5.09	11.79	6.89	12.7	0.44	1.21	0.88		Ccr7	0.19	0.13	2.43	10.56	3.68	-0.58	2.12		Prr5l	13.29	8.48	5.25	16.36	-1.34	-0.65	1.64
Rnf165	1.03	2.37	0.39	0.63	-1.42	1.2	0.72		Lrrc25	0.4	0.17	5.06	0.25	3.67	-1.21	-4.32		Cdh24	1.32	3.29	1.74	5.38	0.4	1.32	1.63
Srd5a1	1.81	4.15	2.93	10.76	0.7	1.2	1.87		Adgrg3	7.29	0.71	90.65	21.11	3.64	-3.35	-2.1		Uchl1	18.3	39.19	17.5	54.06	-0.06	1.1	1.63
Tango2	2.48	5.7	3.56	6.74	0.52	1.2	0.92		Hck	0.39	0.22	4.8	1.35	3.63	-0.79	-1.83		Rhpn2	5.31	12.71	1.79	5.5	-1.57	1.26	1.62
Usp11	14.82	34.14	15.72	42.76	0.09	1.2	1.44		Ccl6	0.8	0.13	9.45	0.3	3.57	-2.67	-4.97		Zc3h6	0.75	2.38	0.71	2.18	-0.08	1.67	1.62
Usp32	7.57	17.44	6.72	14.1	-0.17	1.2	1.07		Itgb7	0.42	0.53	4.93	2.69	3.56	0.34	-0.88		Il17rd	2.32	2.01	2.26	6.93	-0.04	-0.21	1.61
Ftl1	522.05	1191.33	988.95	2795.79	0.92	1.19	1.5		Apela	0.79	0.22	9.18	24.81	3.54	-1.85	1.43		Nudt11	1.03	2.06	0.81	2.48	-0.35	1	1.61
Inpp4a	2.64	6.01	2.68	6.91	0.02	1.19	1.37		Usp18	0.3	0.13	3.43	0.44	3.53	-1.2	-2.96		Cdkl2	0.69	1.32	1.43	4.33	1.05	0.94	1.6
Pdxp	2.28	5.2	5.73	6.73	1.33	1.19	0.23		Nfam1	0.24	0.11	2.62	0.13	3.45	-1.09	-4.31		Gch1	0.66	2.08	0.76	2.29	0.21	1.66	1.6
Sgtb	3.14	7.2	2.82	7.48	-0.16	1.19	1.41		Megf10	0.49	0.18	5.35	14.81	3.44	-1.48	1.47		Ap1s2	8.09	16.09	7.41	22.24	-0.13	0.99	1.59
Spry2	9	20.56	12.2	21.5	0.44	1.19	0.82		Stat4	0.65	0.3	6.99	0.39	3.44	-1.08	-4.15		Wasf1	1.54	4.15	1.72	5.2	0.16	1.43	1.59
Chsy3	1.12	2.54	1.79	4.02	0.68	1.18	1.17		Adgrg1	6.52	1.38	70.07	39.05	3.43	-2.24	-0.84		Raet1a	0.15	0.1	0.73	2.17	2.29	-0.57	1.58
Pts	14.98	34.01	21.9	41.8	0.55	1.18	0.93		Fam160a1	1.12	1.11	11.24	16.39	3.33	-0.01	0.54		Rnase4	2.75	3.62	2.54	7.56	-0.11	0.4	1.57
Xpr1	7.49	17	7.4	18.74	-0.02	1.18	1.34		Acsbg1	0.29	0.11	2.87	0.7	3.3	-1.37	-2.03		Bex2	76.01	83.54	38.2	112.69	-0.99	0.14	1.56
Cspp1	6.71	15.09	7.1	14.02	0.08	1.17	0.98		Mcf2l	0.41	0.19	3.96	3.49	3.28	-1.11	-0.18		Fgd6	4.7	6.1	2.01	5.92	-1.23	0.37	1.56
Nrm	7.83	17.59	9.65	17.11	0.3	1.17	0.83		Pf4	1.98	0.41	19.09	0.33	3.27	-2.28	-5.85		Hexim1	8.17	20.09	11.39	33.59	0.48	1.3	1.56
Per3	1.64	3.69	1.7	3.09	0.06	1.17	0.86		Sema4d	0.57	0.37	5.49	8.24	3.27	-0.61	0.59		Lrp4	7.03	7.43	8.26	24.23	0.23	0.08	1.55
Phtf2	5.67	12.75	7.14	14.11	0.33	1.17	0.98		Pygl	0.25	0.17	2.34	1.63	3.23	-0.58	-0.52		Wdr86	0.22	0.3	0.77	2.26	1.8	0.43	1.55
Smtnl2	11.84	26.59	10.02	14.31	-0.24	1.17	0.51		Dapp1	3	2.39	28.07	12.55	3.22	-0.33	-1.16		Aldh6a1	4.69	11.19	3.93	11.39	-0.26	1.25	1.54
Trp53inp2	7.67	17.29	4.63	17.71	-0.73	1.17	1.94		Epha7	0.5	1.15	4.54	3.3	3.19	1.21	-0.46		Ccdc28a	2.89	4.21	2	5.77	-0.53	0.55	1.53
Bcl2l11	8.59	19.24	8.49	34.1	-0.02	1.16	2.01		Rap1gap2	0.32	0.21	2.96	0.98	3.19	-0.65	-1.6		Elovl4	1.57	4	1.29	3.71	-0.29	1.35	1.53
Clip4	1.31	2.95	1.32	2.42	0.01	1.16	0.87		Ryr2	0.29	0.34	2.68	1.56	3.19	0.22	-0.78		Fmnl3	33.87	39.87	17.82	51.32	-0.93	0.24	1.53
Dact1	2.42	5.38	1.06	1.59	-1.2	1.15	0.59		Ptn	0.35	0.13	3.09	1.11	3.15	-1.47	-1.48		Ftl1	522.05	1191.33	988.95	2795.79	0.92	1.19	1.5
Lhpp	4.33	9.58	6.07	8.58	0.49	1.15	0.5		Itgb3	16.01	19.47	135.72	175.48	3.08	0.28	0.37		Mcpt2	0.14	0.1	5.42	15.35	5.32	-0.44	1.5
Megf9	4.02	8.92	4.6	9.23	0.19	1.15	1		Mmp19	0.36	0.23	3.02	0.86	3.07	-0.67	-1.82		Nfil3	4.46	9.23	3.12	8.75	-0.52	1.05	1.49
Msh3	9.28	20.63	10.25	20.2	0.14	1.15	0.98		Osgin1	0.42	0.21	3.42	1.21	3.01	-1.04	-1.5		Fzd3	2.37	4.76	1.92	5.35	-0.3	1.01	1.48
Bnip3	5.33	11.75	6.8	12.13	0.35	1.14	0.83		Mamdc2	0.77	0.51	6.01	9.75	2.96	-0.61	0.7		Axin2	1.07	2.73	2.16	5.96	1.01	1.35	1.47
Tmem260	3.58	7.9	3.68	9.17	0.04	1.14	1.32		Mctp1	1.92	0.85	14.95	2.69	2.96	-1.18	-2.48		Brd2	61.25	190.29	52.94	146.32	-0.21	1.64	1.47
Plxna3	1.08	2.36	1.23	2.83	0.19	1.13	1.2		C5ar1	0.38	0.12	2.95	0.8	2.94	-1.68	-1.88		Megf10	0.49	0.18	5.35	14.81	3.44	-1.48	1.47
Shf	3.45	7.54	3.75	8.39	0.12	1.13	1.16		Adcy7	0.84	0.22	6.16	1.26	2.88	-1.91	-2.29		Lyrm5	4.6	9.55	5.16	14.24	0.17	1.05	1.46
Txnip	112.23	246.37	71.81	182.28	-0.64	1.13	1.34		Cd53	0.56	0.1	4.06	0.3	2.86	-2.48	-3.77		Pag1	0.87	3.4	1.04	2.87	0.26	1.97	1.46
Cep78	6.58	14.3	7.66	16.38	0.22	1.12	1.1		B4galnt1	0.95	0.59	6.84	5.99	2.85	-0.68	-0.19		Azin2	3.23	4.69	4.51	12.3	0.48	0.54	1.45
Stk38l	3.43	7.46	5.8	10.54	0.76	1.12	0.86		Tgfb3	0.43	0.32	3.04	7.24	2.84	-0.41	1.25		Tnfrsf19	0.42	0.77	0.91	2.5	1.12	0.87	1.45
Chchd7	39.15	84.65	38.85	83.2	-0.01	1.11	1.1		Ptpn6	4.97	1.76	35	9.79	2.81	-1.5	-1.84		Zfp964	0.84	1.91	0.81	2.22	-0.05	1.18	1.45
Fam189a2	2.56	5.52	1.68	3.67	-0.61	1.11	1.13		Wnt9a	1.18	1.59	8.11	18.27	2.79	0.44	1.17		Nabp1	10.96	33.51	22	59.75	1	1.61	1.44
Lppr2	1.87	4.04	1.95	3.69	0.06	1.11	0.92		Ttyh2	1.58	4.65	10.7	9.98	2.76	1.56	-0.1		Runx1	2.76	1.44	12.53	34.06	2.18	-0.93	1.44
Zfp346	5.57	12.02	6.15	13.04	0.14	1.11	1.09		Matn2	0.33	0.79	2.24	5.15	2.75	1.24	1.2		Usp11	14.82	34.14	15.72	42.76	0.09	1.2	1.44
9430015G10Rik	8.6	18.41	9.16	16.81	0.09	1.1	0.88		Rbm24	0.63	0.91	4.12	2.23	2.7	0.52	-0.88		Apela	0.79	0.22	9.18	24.81	3.54	-1.85	1.43
Ptpn13	7.1	15.24	14.19	34.99	1	1.1	1.3		Dock8	2.54	1.06	16.37	7.84	2.69	-1.27	-1.06		Nr4a2	0.91	4.01	1.8	4.82	0.99	2.14	1.42
Snx14	14.52	31.15	19.96	35.72	0.46	1.1	0.84		Alox5ap	8.51	1.61	54.55	4.26	2.68	-2.4	-3.68		Abca5	1.65	3.51	1.45	3.86	-0.18	1.09	1.41
Uchl1	18.3	39.19	17.5	54.06	-0.06	1.1	1.63		Ccl17	9.64	3.12	61.66	28.29	2.68	-1.63	-1.12		Cdk5r1	0.62	1.65	0.75	2	0.28	1.41	1.41
Abca5	1.65	3.51	1.45	3.86	-0.18	1.09	1.41		Paqr7	1.65	0.8	10.62	5.14	2.68	-1.04	-1.05		Farp2	1.66	4.28	1.38	3.66	-0.27	1.36	1.41
Actc1	4.94	10.53	3.7	4.45	-0.42	1.09	0.27		Kcnn4	1	0.26	6.29	2.36	2.65	-1.94	-1.41		Nos1ap	0.47	1.07	0.98	2.6	1.07	1.2	1.41
Cystm1	1.01	2.16	0.88	1.49	-0.2	1.09	0.75		Tmem229b	1.64	1.24	10.2	2.52	2.64	-0.41	-2.02		Sgtb	3.14	7.2	2.82	7.48	-0.16	1.19	1.41
Zbtb11	8.63	18.32	10.65	16.52	0.3	1.09	0.63		Map3k5	0.68	0.87	4.18	2.15	2.61	0.34	-0.96		Hist2h2be	0.76	2.03	0.84	2.22	0.14	1.42	1.4
Suox	5.06	10.71	4.77	6.95	-0.09	1.08	0.54		Nfe2	8.46	3.72	51.5	32.57	2.61	-1.19	-0.66		Prickle3	1.88	0.56	1.57	4.15	-0.26	-1.74	1.4
Cirbp	19.2	40.28	20.39	49.02	0.09	1.07	1.27		Ifi202b	0.52	0.4	3.15	1.94	2.6	-0.38	-0.7		Lrp1	8.75	6.42	10.49	27.48	0.26	-0.45	1.39
Fancm	6.98	14.68	9.48	16.88	0.44	1.07	0.83		Ank	2.99	3.36	18.02	10.39	2.59	0.17	-0.79		Fam46a	0.61	0.62	0.84	2.16	0.45	0.02	1.37
Inafm1	2.1	4.41	2.96	2.93	0.49	1.07	-0.01		4632428N05Rik	1.36	0.43	7.99	3.99	2.56	-1.66	-1		H1fx	1.76	5.4	1.15	2.97	-0.61	1.62	1.37
Naaa	1.47	3.08	2.84	6.72	0.95	1.07	1.24		Apobr	0.46	0.37	2.74	1.73	2.56	-0.32	-0.66		Inpp4a	2.64	6.01	2.68	6.91	0.02	1.19	1.37
Prkd1	3.3	6.95	2.49	4.95	-0.41	1.07	0.99		Mmp9	0.8	0.29	4.7	0.75	2.55	-1.47	-2.64		Pfn2	5.96	7.93	4.52	11.68	-0.4	0.41	1.37
Zc3h8	3.88	8.14	5.19	7.97	0.42	1.07	0.62		Csf1r	0.44	0.11	2.54	0.16	2.54	-2.01	-4.01		Ptms	65.7	87.3	51.56	132.83	-0.35	0.41	1.37
Atp5s	3.51	7.33	3.53	6.27	0.01	1.06	0.83		Prkg2	0.92	0.3	5.36	1.79	2.54	-1.63	-1.59		Erbb2	8.67	10.22	2.81	7.19	-1.63	0.24	1.36
Coq10a	1.87	3.91	1.84	4.21	-0.03	1.06	1.2		Glt28d2	0.6	0.46	3.46	7.3	2.53	-0.39	1.08		H2afx	54.47	126	60.29	154.54	0.15	1.21	1.36
Lyrm5	4.6	9.55	5.16	14.24	0.17	1.05	1.46		Prrt4	0.62	0.77	3.56	1.88	2.53	0.32	-0.92		Map3k1	6.78	10.43	12.5	32.08	0.88	0.62	1.36
Nek1	6.4	13.28	6.9	14.1	0.11	1.05	1.03		Adm	3.08	0.72	17.02	21.77	2.47	-2.1	0.36		Rps6ka2	19.37	19.77	12.95	33.26	-0.58	0.03	1.36
Nfil3	4.46	9.23	3.12	8.75	-0.52	1.05	1.49		Fgr	0.42	0.12	2.3	0.17	2.44	-1.82	-3.76		Sox11	6.72	13.83	7.33	18.82	0.13	1.04	1.36
Slc26a10	13.5	27.99	5.87	9.09	-1.2	1.05	0.63		Lzts1	0.68	0.72	3.58	3.89	2.4	0.08	0.12		Hap1	2.17	6.05	0.82	2.1	-1.4	1.48	1.35
Sp4	1.65	3.4	1.65	4.12	0.01	1.05	1.32		P2ry14	0.47	0.1	2.5	0.12	2.4	-2.24	-4.38		Nuak1	18.11	23.21	24.19	61.66	0.42	0.36	1.35
Gm4787	1.26	2.6	1.11	2.59	-0.19	1.04	1.22		Was	2.58	1.08	13.55	2.31	2.39	-1.26	-2.55		Ust	1.61	2.06	1.92	4.87	0.25	0.35	1.35
Lman2l	5	10.3	6.21	9.86	0.31	1.04	0.67		Soat2	0.48	0.19	2.43	0.36	2.35	-1.33	-2.78		Ahnak	160.62	302.32	178.65	453.25	0.15	0.91	1.34
Nedd4l	2.79	5.72	3.48	4.08	0.32	1.04	0.23		Pcolce2	0.75	0.7	3.8	1.16	2.34	-0.11	-1.71		Ddb2	1.83	3.46	2.24	5.66	0.3	0.92	1.34
Ptprj	3.19	6.57	5.32	5.98	0.74	1.04	0.17		Dtx4	0.79	0.63	3.88	1.59	2.3	-0.33	-1.29		Pde8a	1.04	0.45	2.86	7.24	1.45	-1.21	1.34
Samd8	8.99	18.49	10.26	20.87	0.19	1.04	1.02		Igfbp5	0.65	0.2	3.17	0.2	2.3	-1.68	-3.98		Spa17	1.9	0.93	1.43	3.62	-0.41	-1.04	1.34
Slc9a3r1	9.26	19.06	27.28	34.27	1.56	1.04	0.33		Cebpb	2.52	0.84	12.36	14.31	2.29	-1.58	0.21		Txnip	112.23	246.37	71.81	182.28	-0.64	1.13	1.34
Snap47	22.68	46.66	30.65	60.78	0.43	1.04	0.99		Cd14	0.68	0.3	3.29	0.2	2.27	-1.18	-4.02		Xpr1	7.49	17	7.4	18.74	-0.02	1.18	1.34
Sox11	6.72	13.83	7.33	18.82	0.13	1.04	1.36		Acot11	2.14	1.38	10.28	8.07	2.26	-0.63	-0.35		Cd74	0.14	0.14	0.88	2.19	2.64	0.05	1.33
Wdr62	3.43	7.05	3.6	6.37	0.07	1.04	0.82		Clec4d	0.44	0.1	2.1	0.24	2.26	-2.13	-3.1		Hsd17b7	8.81	7.92	12.58	31.67	0.51	-0.15	1.33
Adam4	1.87	3.81	1.48	3.62	-0.34	1.03	1.29		Cyfip2	1.39	2.03	6.65	9.97	2.26	0.54	0.58		Paqr3	1.65	2.86	1.7	4.28	0.04	0.79	1.33
Alcam	2.92	5.98	3.28	5.39	0.17	1.03	0.71		Lpxn	0.45	0.71	2.11	0.73	2.23	0.65	-1.52		Fv1	5.33	8.34	6.42	16.08	0.27	0.64	1.32
Dynll2	10.36	21.12	12.81	20.1	0.31	1.03	0.65		Mpo	0.54	0.1	2.54	0.14	2.23	-2.44	-4.22		Glce	9.77	15.03	9.87	24.59	0.01	0.62	1.32
Pkia	2.17	4.42	2.2	3.83	0.02	1.03	0.8		Rab38	1.62	1.12	7.59	5.51	2.23	-0.54	-0.46		S100a11	128.04	147.24	123.89	309.73	-0.05	0.2	1.32
Tnfrsf12a	37.2	76.13	35.85	57.57	-0.05	1.03	0.68		Lsp1	8.51	2.3	39.48	15.29	2.21	-1.89	-1.37		Sp4	1.65	3.4	1.65	4.12	0.01	1.05	1.32
Vasn	2.31	4.73	5.6	18.07	1.28	1.03	1.69		Pak1	1.64	1.34	7.59	3.04	2.21	-0.29	-1.32		Tcf7l2	3.83	5.14	1.66	4.16	-1.2	0.42	1.32
Cdkl3	3.01	6.09	3.13	5.16	0.06	1.02	0.72		Ikzf2	2.21	2.19	10.19	5.86	2.2	-0.01	-0.8		Tead1	24.43	42.75	18.12	45.11	-0.43	0.81	1.32
Dhrs13	5.69	11.57	9.12	13.18	0.68	1.02	0.53		Laptm5	8.91	1.91	41.02	4.27	2.2	-2.22	-3.26		Tesk2	0.99	3.62	2.13	5.34	1.1	1.87	1.32
Homer1	8.3	16.85	10.56	21.58	0.35	1.02	1.03		S100a4	14.47	7.39	66.65	31.48	2.2	-0.97	-1.08		Tmem260	3.58	7.9	3.68	9.17	0.04	1.14	1.32
Nbeal1	8.2	16.66	6.99	15.65	-0.23	1.02	1.16		Irak3	0.5	0.77	2.28	1.41	2.19	0.63	-0.7		Aplp2	101.8	176.67	62.25	154.73	-0.71	0.8	1.31
Pex7	5.39	10.9	8.95	17.38	0.73	1.02	0.96		Pirt	1.24	0.33	5.66	0.42	2.19	-1.9	-3.75		Glis2	6.69	11.78	6.83	16.88	0.03	0.82	1.31
Rnf19b	8.32	16.89	16.9	34.08	1.02	1.02	1.01		Runx1	2.76	1.44	12.53	34.06	2.18	-0.93	1.44		Lypd6	1.95	3.08	3.25	8.03	0.73	0.66	1.31
Sgcb	2.94	5.95	3.06	6.56	0.06	1.02	1.1		Def6	6.22	0.99	27.96	4.05	2.17	-2.65	-2.79		Map1b	17.52	22.82	18.01	44.77	0.04	0.38	1.31
Zfp672	8.34	16.88	8.67	16.57	0.06	1.02	0.94		Ptk2b	10.59	3.52	47.03	24.19	2.15	-1.59	-0.96		Serinc5	15.26	19.36	9.77	24.17	-0.64	0.34	1.31
A830080D01Rik	3.14	6.33	5.21	11.33	0.73	1.01	1.12		Trf	1.35	0.3	6.01	1.11	2.15	-2.15	-2.44		Fbxw7	11.82	14.66	15.43	38.02	0.38	0.31	1.3
Efhc1	1.84	3.71	1.1	2.52	-0.74	1.01	1.19		Hmga1-rs1	2.87	2.76	12.59	15.57	2.14	-0.05	0.31		Ndrg4	2.04	2.99	1.22	2.99	-0.75	0.55	1.3
Fzd3	2.37	4.76	1.92	5.35	-0.3	1.01	1.48		Npnt	4.23	7.7	18.64	29.77	2.14	0.86	0.68		Peg10	515.21	892.63	294.21	726.11	-0.81	0.79	1.3
Narf	3.89	7.84	3.57	6.46	-0.12	1.01	0.85		Nt5e	2.58	0.49	11.32	2.99	2.13	-2.41	-1.92		Ptpn13	7.1	15.24	14.19	34.99	1	1.1	1.3
Slc25a10	2.84	5.72	3.62	5.52	0.35	1.01	0.61		Pim2	1.87	5.36	8.2	10.15	2.13	1.52	0.31		Usp53	2.62	6.38	2.55	6.26	-0.04	1.28	1.3
Slc9b1	1.19	2.38	0.9	1.1	-0.4	1.01	0.29		Pla2g4a	3.63	2.44	15.78	2.43	2.12	-0.57	-2.7		Adam4	1.87	3.81	1.48	3.62	-0.34	1.03	1.29
Tph1	1.08	2.17	3.06	4.28	1.51	1.01	0.48		Saa3	0.53	0.23	2.28	0.42	2.11	-1.19	-2.44		Btg1	32.43	36.78	20.79	50.94	-0.64	0.18	1.29
Eefsec	8.55	17.11	10.89	17.64	0.35	1	0.7		Rps27	8.69	5.7	37.33	6.8	2.1	-0.61	-2.46		Foxo4	11.83	16.62	15.17	37	0.36	0.49	1.29
Larp1b	6.76	13.47	7.34	12.94	0.12	1	0.82		Cfp	1.41	1.78	6	1.61	2.09	0.34	-1.89		Gadd45b	6.99	16.65	7.05	17.22	0.01	1.25	1.29
Nudt11	1.03	2.06	0.81	2.48	-0.35	1	1.61		Chn2	1.5	1.44	6.36	1.32	2.09	-0.05	-2.27		Hs3st3b1	1.48	1.57	1.83	4.48	0.31	0.08	1.29
Ap1s2	8.09	16.09	7.41	22.24	-0.13	0.99	1.59		G0s2	0.66	0.78	2.79	0.53	2.08	0.25	-2.39		Prdx1	606.57	1128.96	542.79	1315.62	-0.16	0.9	1.28
Cdon	3.42	6.8	2.3	7.76	-0.57	0.99	1.76		Sla2	1.55	0.24	6.55	1.6	2.08	-2.7	-2.03		Tmem243	4.19	4.36	2.57	6.25	-0.71	0.06	1.28
Cox7a1	2.16	4.28	3.51	14.55	0.7	0.99	2.05		Itgb2	2.68	0.26	11.18	1.38	2.06	-3.34	-3.02		Chpt1	3.55	6.42	3.74	9.04	0.07	0.85	1.27
Kansl1l	2.69	5.34	3.75	8.35	0.48	0.99	1.15		Cx3cl1	26.48	11.66	109.63	151.99	2.05	-1.18	0.47		Cirbp	19.2	40.28	20.39	49.02	0.09	1.07	1.27
Mphosph9	6.41	12.78	5.91	12.81	-0.12	0.99	1.12		Kcnj2	0.95	0.4	3.95	1.28	2.05	-1.26	-1.62		Clcn2	1.09	3.25	1.32	3.18	0.27	1.58	1.27
Slc25a42	2.06	4.09	1.65	3.45	-0.32	0.99	1.07		Olr1	2.02	1.28	8.29	2.69	2.04	-0.66	-1.63		Pgm2l1	3.22	5.31	3.55	8.53	0.14	0.72	1.27
Zfp788	3.47	6.88	3.97	7.03	0.2	0.99	0.82		Syne3	1.33	1.29	5.47	4.54	2.04	-0.04	-0.27		Scai	2.07	3.82	2.09	5.02	0.01	0.88	1.27
Zfp866	9.68	19.18	9.73	17.76	0.01	0.99	0.87		Plekhf1	5.23	7.51	21.12	45.85	2.01	0.52	1.12		Cyr61	172.24	302.41	181.7	434.87	0.08	0.81	1.26
Cpeb2	3.2	6.3	6.43	7.39	1.01	0.98	0.2		Ptgs1	7.64	2.09	30.5	3.66	2	-1.87	-3.06		Gas1	1.85	2.53	2.2	5.27	0.25	0.45	1.26
Ep400	18.59	36.61	17.12	29.73	-0.12	0.98	0.8		Ggct	1.97	3.06	7.74	17.31	1.98	0.64	1.16		Lmbr1l	6.48	10.14	4.34	10.42	-0.58	0.65	1.26
Gm5617	2.9	5.72	2.97	3.75	0.03	0.98	0.34		Nbeal2	3.04	3.31	11.9	9.94	1.97	0.12	-0.26		Raet1b	1.44	0.27	1.12	2.67	-0.37	-2.41	1.26
Lrrc27	1.19	2.36	1.14	1.19	-0.07	0.98	0.06		Heph	2	1.63	7.72	5.26	1.95	-0.29	-0.55		Rdh10	7.26	10.41	11.76	28.16	0.7	0.52	1.26
Mcm9	2.86	5.64	3.37	6.99	0.24	0.98	1.05		Adamts3	0.9	1.2	3.47	6.39	1.94	0.41	0.88		Ajuba	33.26	45.12	35.11	83.21	0.08	0.44	1.25
Cbx8	2.72	5.34	2.9	2.66	0.09	0.97	-0.12		Ltb4r1	0.59	0.1	2.26	0.61	1.94	-2.56	-1.89		Crabp2	0.49	0.88	0.88	2.08	0.84	0.85	1.25
Gata2	11.2	21.88	17.61	25.48	0.65	0.97	0.53		Srgn	2.63	0.39	10.06	0.34	1.94	-2.74	-4.89		Dusp1	30.74	47.27	32.38	77.09	0.07	0.62	1.25
Klf5	7.8	15.25	6.24	20.5	-0.32	0.97	1.72		Abcc1	10.15	10.87	38.74	21.72	1.93	0.1	-0.83		Efna5	3.21	4.95	2.63	6.26	-0.29	0.63	1.25
Cd24a	83.16	162.03	45.03	36.63	-0.89	0.96	-0.3		Apobec1	0.56	0.12	2.13	0.13	1.93	-2.28	-4.08		Fam131a	0.87	1.97	1.01	2.39	0.21	1.18	1.25
Dexi	3.93	7.66	5.24	9.4	0.42	0.96	0.84		Ctsc	2.98	1.19	11.34	13.15	1.93	-1.32	0.21		Tgfb3	0.43	0.32	3.04	7.24	2.84	-0.41	1.25
Ncor2	3.95	7.7	3.8	4.67	-0.06	0.96	0.3		Foxa2	0.63	0.39	2.43	1.77	1.93	-0.7	-0.46		Naaa	1.47	3.08	2.84	6.72	0.95	1.07	1.24
Ppp1r12b	2.27	4.4	2.14	4.21	-0.08	0.96	0.97		Sema7a	0.71	0.3	2.72	9.22	1.93	-1.26	1.76		Acss2	0.92	5.13	2.29	5.36	1.32	2.48	1.23
Rapgef6	11.26	21.93	10.61	18.87	-0.09	0.96	0.83		Smox	3.76	4.14	14.33	13.79	1.93	0.14	-0.06		Reck	6.47	10.84	4.38	10.28	-0.56	0.74	1.23
Rnaset2a	2.1	4.09	3.14	3.19	0.58	0.96	0.02		Lgals3	8.15	5.1	30.68	42.32	1.91	-0.68	0.46		Slc44a1	11.74	21.68	11.68	27.32	-0.01	0.89	1.23
Snx5	129.49	251.16	134.85	225.08	0.06	0.96	0.74		Syngr1	2.66	1.09	9.95	2.45	1.91	-1.28	-2.02		Taf4b	5.04	9.02	4.24	9.91	-0.25	0.84	1.23
Tpmt	1.63	3.18	2.32	3.74	0.51	0.96	0.69		Hist1h4j	2.01	2.46	7.52	3.77	1.9	0.29	-1		Tpm1	686.28	1024.52	1124.34	2638.12	0.71	0.58	1.23
Uros	7.18	13.98	8.26	15.36	0.2	0.96	0.89		Nrip3	1.09	3.83	4.08	5.41	1.9	1.81	0.4		Col7a1	0.55	0.7	0.96	2.24	0.82	0.36	1.22
Arl4d	3.95	7.63	1.33	1.2	-1.58	0.95	-0.15		Gpr39	1.51	0.24	5.6	1.64	1.89	-2.62	-1.77		Fgfr1	24.15	31.8	23.6	54.87	-0.03	0.4	1.22
Brip1	3.07	5.91	4.55	7.43	0.57	0.95	0.71		Gse1	7.35	7.41	27.22	21.17	1.89	0.01	-0.36		Gm4787	1.26	2.6	1.11	2.59	-0.19	1.04	1.22
Dopey2	3.03	5.86	2.22	4.57	-0.45	0.95	1.04		Slc24a3	0.99	0.44	3.7	1.07	1.89	-1.18	-1.78		Sik1	5.75	4.91	11.82	27.54	1.04	-0.23	1.22
Ift140	4.19	8.08	5.58	7.06	0.41	0.95	0.34		Myom1	0.87	0.42	3.19	1.1	1.88	-1.05	-1.54		Snx29	7.29	13.64	3.84	8.93	-0.93	0.9	1.22
Leng8	17.17	33.28	16.14	31.68	-0.09	0.95	0.97		Pla2g7	0.64	0.25	2.35	0.15	1.87	-1.39	-4		Zfp119a	4.71	8.59	4.3	10.06	-0.13	0.87	1.22
Ppm1l	4.34	8.37	2.07	3.59	-1.07	0.95	0.8		Ccdc68	1.4	0.7	5.08	9	1.86	-1	0.83		Basp1	41.52	70.05	42.16	97.36	0.02	0.75	1.21
Rnd3	27.21	52.42	46.97	92.61	0.79	0.95	0.98		Dhrs9	0.98	0.36	3.55	1.26	1.86	-1.43	-1.5		Dcbld2	14.89	23.7	11.37	26.28	-0.39	0.67	1.21
Zfp619	2.11	4.07	1.98	4.21	-0.09	0.95	1.09		Fgd3	2.01	0.44	7.33	1.38	1.86	-2.2	-2.41		Polr2a	20.4	64.43	20.5	47.39	0.01	1.66	1.21
Acsl5	44.47	22.99	54.49	27.46	0.29	-0.95	-0.99		Lcp1	7.96	1.69	28.67	5.79	1.85	-2.23	-2.31		Rrm2b	4.8	9.22	5.21	12.07	0.12	0.94	1.21
Capn1	8.22	4.26	10.48	9.6	0.35	-0.95	-0.13		Sirpa	5.79	4.06	20.86	5.61	1.85	-0.51	-1.89		Zfp963	4.19	9.92	3.36	7.79	-0.32	1.24	1.21
Cipc	10.33	5.35	9.95	4.95	-0.05	-0.95	-1.01		Slco4a1	4.78	1.11	17.22	6.43	1.85	-2.1	-1.42		AU041133	3.97	9.25	3.82	8.79	-0.05	1.22	1.2
Cmtm8	14.68	7.59	5.31	3.42	-1.47	-0.95	-0.64		Srgap3	1.25	1.36	4.5	14.79	1.85	0.12	1.72		Coq10a	1.87	3.91	1.84	4.21	-0.03	1.06	1.2
Esam	128.43	66.38	34.64	13.31	-1.89	-0.95	-1.38		Ncf4	0.73	0.1	2.6	0.25	1.83	-2.87	-3.36		Csrnp2	5.13	12.53	4.42	10.16	-0.21	1.29	1.2
Gfer	16.89	8.73	15.31	7.2	-0.14	-0.95	-1.09		Matn1	0.59	0.17	2.07	0.62	1.82	-1.79	-1.73		Gxylt2	0.24	0.48	1.69	3.88	2.83	1.02	1.2
Lin28a	28.21	14.6	35.42	29.44	0.33	-0.95	-0.27		Serpine2	9.72	7.67	34.29	15.73	1.82	-0.34	-1.12		H2afv	14.17	20.91	11.94	27.42	-0.25	0.56	1.2
Mapk12	22.48	11.63	9.39	3.89	-1.26	-0.95	-1.27		Camkk1	0.76	0.53	2.67	0.68	1.81	-0.51	-1.97		Jdp2	10.02	13.25	16.08	36.82	0.68	0.4	1.2
Nicn1	6.99	3.62	4.65	3.07	-0.59	-0.95	-0.6		Hist1h2ao	1.5	0.1	5.25	1.73	1.81	-3.9	-1.61		Kctd21	2.51	3.84	1.78	4.09	-0.49	0.61	1.2
Ppap2b	9.82	5.1	5.76	9.14	-0.77	-0.95	0.67		Emb	14.74	11.26	51.31	21.68	1.8	-0.39	-1.24		Matn2	0.33	0.79	2.24	5.15	2.75	1.24	1.2
Sh3tc1	52.07	27.04	28.35	7.36	-0.88	-0.95	-1.94		Fam84b	3.67	2.38	12.76	10.73	1.8	-0.62	-0.25		Plxna3	1.08	2.36	1.23	2.83	0.19	1.13	1.2
Tbc1d2	2.43	1.26	1.41	1.13	-0.79	-0.95	-0.31		Slc7a11	0.97	0.14	3.35	0.25	1.8	-2.76	-3.77		Rfx3	1.81	3.1	1.94	4.44	0.1	0.78	1.2
Tbkbp1	22.42	11.61	21.18	9.72	-0.08	-0.95	-1.12		Vav1	1.47	0.45	5.12	0.55	1.8	-1.71	-3.23		Trim26	11.78	16.94	7.67	17.62	-0.62	0.52	1.2
Cdc25b	6.19	3.17	6.14	4.54	-0.01	-0.96	-0.44		Cmklr1	0.75	0.37	2.61	1.76	1.79	-1.04	-0.57		Tspan2	28.8	27.41	24.12	55.28	-0.26	-0.07	1.2
Cdc42ep2	6.41	3.29	2.74	1.41	-1.23	-0.96	-0.96		Rab27a	2.8	1.64	9.71	4.55	1.79	-0.78	-1.09		Arl6ip1	90.08	135.65	83.56	191.16	-0.11	0.59	1.19
Cep41	5.38	2.76	4	2.02	-0.43	-0.96	-0.98		Klhl30	1.16	1.16	3.97	3.4	1.78	0	-0.22		Efhc1	1.84	3.71	1.1	2.52	-0.74	1.01	1.19
Fkbp7	13.19	6.8	12.66	7.21	-0.06	-0.96	-0.81		Lgals9	24.26	11.55	83.41	14.7	1.78	-1.07	-2.5		Gadd45g	53.77	81.53	44.17	100.74	-0.28	0.6	1.19
Ldlrad4	3.93	2.03	2.02	0.66	-0.96	-0.96	-1.61		Ninj1	14.47	14.08	49.47	39.37	1.77	-0.04	-0.33		Rnf122	3.15	3.35	1.2	2.74	-1.39	0.09	1.19
Ralb	205.08	105.72	89.18	46.49	-1.2	-0.96	-0.94		Fut8	26.71	26.48	90.44	62.98	1.76	-0.01	-0.52		Sowahc	2.33	3.18	1.7	3.87	-0.45	0.45	1.19
Scd1	12.91	6.64	10.43	12.92	-0.31	-0.96	0.31		Acap1	5.48	1.14	18.48	13.25	1.75	-2.27	-0.48		Wdr47	3.95	7.16	4.15	9.47	0.07	0.86	1.19
Slc1a3	7.45	3.83	8.21	4.92	0.14	-0.96	-0.74		Adam8	1.02	1.22	3.42	1.67	1.75	0.26	-1.04		Zfp758	2.44	3.08	2.49	5.69	0.03	0.34	1.19
Src	16.84	8.67	32.54	33.89	0.95	-0.96	0.06		Ncf2	3.28	0.52	11.02	0.87	1.75	-2.64	-3.66		Btg2	17.64	14.88	22.22	50.26	0.33	-0.25	1.18
Ttc30a1	2.95	1.52	3.31	2.66	0.17	-0.96	-0.32		F13a1	1.3	0.28	4.34	0.2	1.74	-2.2	-4.46		Cpe	4.5	6.03	2.13	4.82	-1.08	0.42	1.18
Arsa	10.83	5.51	5.29	3.47	-1.03	-0.97	-0.61		Csgalnact2	5.6	8.31	18.51	17.03	1.72	0.57	-0.12		Fzd5	2.42	4.13	2.21	5.01	-0.13	0.77	1.18
Fabp5	58.65	30.04	72.69	22.18	0.31	-0.97	-1.71		Btk	0.63	0.14	2.04	0.12	1.71	-2.15	-4.06		Hsdl2	4.82	9.03	5.27	11.9	0.13	0.91	1.18
Hddc3	7.26	3.71	13.36	10.19	0.88	-0.97	-0.39		Tnfaip8	11.78	12.17	38.55	29.85	1.71	0.05	-0.37		Magi3	17.38	23.48	14.31	32.39	-0.28	0.43	1.18
Man2b2	4.43	2.27	5.57	3.4	0.33	-0.97	-0.71		Treml2	1.24	0.21	4.06	0.31	1.71	-2.59	-3.71		Zfp119b	2.55	3.73	2.24	5.08	-0.18	0.55	1.18
Plp2	49.2	25.06	112.28	154.15	1.19	-0.97	0.46		Abca2	1.35	1.55	4.39	5.27	1.7	0.19	0.26		Ccdc18	3.84	7.14	4.45	9.98	0.21	0.9	1.17
Rhox5	3.31	1.69	2.48	0.75	-0.42	-0.97	-1.73		P2rx1	5.4	1.77	17.55	1.81	1.7	-1.61	-3.28		Chsy3	1.12	2.54	1.79	4.02	0.68	1.18	1.17
S100a4	14.47	7.39	66.65	31.48	2.2	-0.97	-1.08		Prune2	2.83	2.47	9.24	9.86	1.7	-0.2	0.09		Emp1	38.38	28.13	24.93	56	-0.62	-0.45	1.17
Asah2	5.68	2.89	2.7	2.36	-1.07	-0.98	-0.19		Stk17b	9.7	14.55	31.42	47.2	1.7	0.58	0.59		Fabp3	2.7	3.69	1.95	4.37	-0.47	0.45	1.17
Dcbld1	12.03	6.11	5.88	3.82	-1.03	-0.98	-0.62		Egln3	7.28	6.26	23.09	20.58	1.67	-0.22	-0.17		Gadd45a	12.77	14.27	11	24.68	-0.22	0.16	1.17
Dpagt1	29.74	15.1	21.06	11.68	-0.5	-0.98	-0.85		Unc93b1	1.36	0.69	4.31	1.71	1.67	-0.98	-1.34		Tpd52l1	1.98	3.06	1.18	2.65	-0.75	0.63	1.17
Has2	6.49	3.3	13.58	2.16	1.07	-0.98	-2.65		Atoh8	1.22	0.32	3.85	0.4	1.66	-1.94	-3.26		Wnt9a	1.18	1.59	8.11	18.27	2.79	0.44	1.17
Spns1	19.27	9.78	20.17	13.51	0.07	-0.98	-0.58		Cdk18	7.16	5.3	22.68	70.48	1.66	-0.43	1.64		Cdkl5	4.94	7.08	4.26	9.48	-0.22	0.52	1.16
Atp9a	10.67	5.39	5.45	2.86	-0.97	-0.99	-0.93		Ttc39b	1.29	1.35	4.05	1.72	1.66	0.07	-1.23		Ggct	1.97	3.06	7.74	17.31	1.98	0.64	1.16
Ebf1	2.84	1.43	3.12	0.91	0.14	-0.99	-1.77		Cmah	0.73	0.21	2.28	0.41	1.64	-1.82	-2.48		Loxl2	20.91	26.98	47.63	106.31	1.19	0.37	1.16
Nfatc4	4.18	2.11	2.91	4.17	-0.52	-0.99	0.52		Gfra2	5.71	2.46	17.75	13.03	1.64	-1.22	-0.45		Nbeal1	8.2	16.66	6.99	15.65	-0.23	1.02	1.16
Shank3	31.08	15.6	12.75	3.18	-1.29	-0.99	-2		Pde3b	3.69	3.03	11.48	5.86	1.64	-0.29	-0.97		Shf	3.45	7.54	3.75	8.39	0.12	1.13	1.16
Tgfbr2	71.15	35.82	32.57	33.49	-1.13	-0.99	0.04		Rgs4	0.71	0.72	2.22	2.85	1.64	0.02	0.36		Tgif1	25.91	27.66	18.26	40.75	-0.51	0.09	1.16
Traf3ip2	3.8	1.92	2.85	1.33	-0.42	-0.99	-1.1		Gcnt1	11.07	16.67	34.27	25.29	1.63	0.59	-0.44		Far1	27.55	32.66	30.57	67.9	0.15	0.25	1.15
Vsig10	4.73	2.39	3.26	2.66	-0.54	-0.99	-0.3		Plscr1	12.19	10.34	37.62	36.5	1.63	-0.24	-0.04		Kansl1l	2.69	5.34	3.75	8.35	0.48	0.99	1.15
Zhx2	8.1	4.07	7.49	4.19	-0.11	-0.99	-0.84		Irs1	3.29	4.4	10.01	10.82	1.61	0.42	0.11		Myl12b	89.92	143.54	95.57	212.04	0.09	0.67	1.15
Cdk2ap1	34.59	17.27	35.19	23.53	0.02	-1	-0.58		Lfng	2.23	3.44	6.79	4.64	1.61	0.62	-0.55		Pnpla8	11.34	20.88	11.29	24.99	-0.01	0.88	1.15
Cib1	77.05	38.48	34.38	31.58	-1.16	-1	-0.12		Mt2	1.55	3.74	4.74	6.91	1.61	1.27	0.54		Epha2	24.05	18.82	13.39	29.54	-0.85	-0.35	1.14
Lysmd2	28.38	14.2	17.94	7.54	-0.66	-1	-1.25		Ptpn7	2.01	0.53	6.13	0.36	1.61	-1.92	-4.07		Nr6a1	5.45	7.91	4.92	10.81	-0.15	0.54	1.14
Sbno2	40.04	20.03	27.56	16.26	-0.54	-1	-0.76		Bcl6	0.77	1.01	2.35	3.58	1.6	0.38	0.61		Pltp	5.89	6.57	6.29	13.87	0.09	0.16	1.14
Slc40a1	25.48	12.7	5.15	5.15	-2.31	-1	0		Tuba4a	3.71	2.25	11.13	4.18	1.59	-0.72	-1.41		Vldlr	0.34	0.29	1.93	4.23	2.5	-0.24	1.14
Sox17	19.43	9.74	2.26	1.97	-3.1	-1	-0.2		Pde5a	3.56	1.94	10.66	11.22	1.58	-0.88	0.07		Fam189a2	2.56	5.52	1.68	3.67	-0.61	1.11	1.13
Suv39h1	110.38	55.25	83.22	51.36	-0.41	-1	-0.7		Ctsw	0.88	0.46	2.6	2.88	1.57	-0.95	0.15		Nudt4	48.13	51.44	42.93	93.69	-0.17	0.1	1.13
Dpysl3	92.07	45.69	52.16	23.74	-0.82	-1.01	-1.14		Rogdi	3.2	9.87	9.49	11.07	1.57	1.63	0.22		Plod1	17.82	26.85	13.49	29.46	-0.4	0.59	1.13
Hba-x	181.39	89.81	122.46	61.5	-0.57	-1.01	-0.99		Srxn1	23.14	43.84	68.74	126.41	1.57	0.92	0.88		A830080D01Rik	3.14	6.33	5.21	11.33	0.73	1.01	1.12
Ppp1r14b	119.22	59.04	113.69	58.52	-0.07	-1.01	-0.96		Slc9a3r1	9.26	19.06	27.28	34.27	1.56	1.04	0.33		Chka	8.16	15.53	9.09	19.75	0.16	0.93	1.12
Prkch	25.88	12.85	16.13	6.44	-0.68	-1.01	-1.32		Cyth4	4.16	1.27	12.2	1.26	1.55	-1.71	-3.27		Fnbp1l	10.77	17.5	11.17	24.26	0.05	0.7	1.12
Rab11fip3	34.83	17.32	15.39	8.06	-1.18	-1.01	-0.93		Eef2k	4	3.29	11.69	7.97	1.55	-0.28	-0.55		Klhl28	5.26	8.69	5.14	11.18	-0.03	0.73	1.12
Rbm43	10.93	5.44	14.48	5.82	0.41	-1.01	-1.31		Plek2	1.1	0.3	3.24	0.64	1.55	-1.9	-2.34		Mphosph9	6.41	12.78	5.91	12.81	-0.12	0.99	1.12
Rgs7bp	2.71	1.34	1.62	0.75	-0.75	-1.01	-1.1		Ppp1r14c	2.03	1.9	5.93	7.3	1.55	-0.1	0.3		Paqr8	2.51	3.04	1.38	3.01	-0.86	0.27	1.12
Sh3bp2	2.33	1.16	3.75	1.62	0.69	-1.01	-1.21		Cnnm4	1.67	12.48	4.86	22	1.54	2.9	2.18		Plekhf1	5.23	7.51	21.12	45.85	2.01	0.52	1.12
Txndc15	20.78	10.31	21.81	13.16	0.07	-1.01	-0.73		Dyrk2	11.67	17.66	33.85	55.81	1.54	0.6	0.72		Sertad2	15.18	21.77	26.81	58.2	0.82	0.52	1.12
Ufc1	84.58	41.86	79.57	36.86	-0.09	-1.01	-1.11		Ttc7	0.96	1.71	2.76	2.19	1.53	0.84	-0.34		Abat	3.65	5.95	2.27	4.92	-0.68	0.7	1.11
Arhgdib	200.99	98.8	184.93	89.12	-0.12	-1.02	-1.05		Gpc1	2.22	2.65	6.39	20.78	1.52	0.25	1.7		Ccr4	0.71	1.19	0.97	2.09	0.44	0.75	1.11
Col18a1	394.57	194.35	193.24	77.6	-1.03	-1.02	-1.32		Gpsm3	5.47	3.26	15.54	8.68	1.51	-0.75	-0.84		Gm7694	0.78	1.5	1.52	3.28	0.96	0.95	1.11
Hoxb2	4.24	2.09	4.28	2.33	0.01	-1.02	-0.87		Serpinf1	7.12	1.74	20.29	3.67	1.51	-2.03	-2.47		Hprt	3.01	4.63	2.77	5.97	-0.12	0.62	1.11
Myd88	14.77	7.27	13.98	6.58	-0.08	-1.02	-1.09		Spag1	1.06	1.57	3.02	3.32	1.51	0.57	0.14		Plekhg3	3.19	5.01	4.95	10.69	0.63	0.65	1.11
Pik3c2b	13.2	6.49	8.23	2.38	-0.68	-1.02	-1.79		Tph1	1.08	2.17	3.06	4.28	1.51	1.01	0.48		Tmem136	4.25	6.09	3.11	6.71	-0.45	0.52	1.11
Plxna4	2.7	1.33	1.9	0.46	-0.51	-1.02	-2.04		Unc5c	2.39	3.13	6.82	4.12	1.51	0.39	-0.73		Cep78	6.58	14.3	7.66	16.38	0.22	1.12	1.1
Psenen	28.93	14.26	26.9	16.62	-0.1	-1.02	-0.7		Gem	8.83	4.23	24.92	7.64	1.5	-1.06	-1.71		Chchd7	39.15	84.65	38.85	83.2	-0.01	1.11	1.1
Rassf2	20.26	10.01	10.93	5.53	-0.89	-1.02	-0.98		Gsn	20.74	18.38	58.73	121.11	1.5	-0.17	1.04		Efnb2	24.24	39.34	10.73	23.06	-1.18	0.7	1.1
Rragb	2.34	1.15	3.79	1.89	0.69	-1.02	-1		Diap1	12.84	21.52	35.97	36.02	1.49	0.74	0		Egr1	13.85	16.67	14.87	31.93	0.1	0.27	1.1
Sema3f	2.92	1.44	1.33	0.65	-1.14	-1.02	-1.04		St8sia4	0.82	0.87	2.3	0.66	1.49	0.09	-1.8		Gls2	0.99	1.45	0.99	2.13	0.01	0.55	1.1
Srek1ip1	14.24	7	15.17	9.92	0.09	-1.02	-0.61		Tmem71	0.94	0.35	2.65	0.5	1.49	-1.44	-2.39		Mgat4a	0.99	1.54	1.32	2.82	0.41	0.63	1.1
Tlr2	5.64	2.78	4.21	3.21	-0.42	-1.02	-0.39		Ahi1	4.72	15.04	13.16	22.47	1.48	1.67	0.77		Mylpf	1.27	1.74	1.56	3.36	0.3	0.45	1.1
Tmem67	2.98	1.46	2.43	1.62	-0.29	-1.02	-0.58		Mt1	7.53	4.94	21.04	13.42	1.48	-0.61	-0.65		Nppb	4.54	6.88	2.69	5.75	-0.76	0.6	1.1
Ttc23	11.11	5.47	8.44	5.75	-0.4	-1.02	-0.55		Pgf	2.92	4.04	8.15	10.45	1.48	0.47	0.36		Pard3	34.28	40.83	26.44	56.8	-0.37	0.25	1.1
Zfp358	14.41	7.12	10.47	7.31	-0.46	-1.02	-0.52		Arhgap6	7.6	6.65	21.12	15.6	1.47	-0.19	-0.44		Sgcb	2.94	5.95	3.06	6.56	0.06	1.02	1.1
Acvrl1	40.57	19.92	8.07	2.37	-2.33	-1.03	-1.77		Gas2l3	5.64	5.57	15.6	8.68	1.47	-0.02	-0.85		Spp1	0.67	1.32	156.93	335.93	7.87	0.99	1.1
Aes	34.2	16.76	28.05	5.38	-0.29	-1.03	-2.38		Inpp5d	10.31	2.65	28.55	3.76	1.47	-1.96	-2.92		Syap1	15.76	25.51	15.68	33.63	-0.01	0.69	1.1
Chst7	3.92	1.92	2.39	1.32	-0.71	-1.03	-0.85		Neurl3	4.45	0.68	12.24	0.29	1.46	-2.72	-5.37		Tiam2	0.68	1.12	1.89	4.04	1.48	0.72	1.1
Flrt2	28.05	13.75	9.47	2.9	-1.57	-1.03	-1.71		Bid	14.05	10.65	38.42	37.62	1.45	-0.4	-0.03		Tjp1	63.56	75.83	42.03	90.27	-0.6	0.25	1.1
Gaa	14.52	7.09	13.51	4.95	-0.1	-1.03	-1.45		Pde8a	1.04	0.45	2.86	7.24	1.45	-1.21	1.34		2010315B03Rik	2.58	3.58	2.47	5.27	-0.06	0.47	1.09
Lrrk1	7.03	3.43	12.69	7.68	0.85	-1.03	-0.73		Pdp1	2.91	4.66	7.89	13.41	1.44	0.68	0.77		Mybl1	3.64	6.2	3.14	6.7	-0.21	0.77	1.09
Mapk3	41.8	20.45	28.85	13.24	-0.54	-1.03	-1.12		Ptpre	4.25	3.73	11.55	3.46	1.44	-0.19	-1.74		Prkx	11.44	15.14	11.82	25.12	0.05	0.4	1.09
Rarg	10.31	5.03	10.45	2.87	0.02	-1.03	-1.86		Cercam	1.99	0.76	5.38	2.38	1.43	-1.4	-1.18		Slc6a8	4.06	6.65	4.05	8.61	0	0.71	1.09
Tctn3	10.34	5.05	5.99	4.58	-0.79	-1.03	-0.39		Dok1	6.01	5.06	16.2	14.94	1.43	-0.25	-0.12		Tle4	16.67	22.62	12.36	26.31	-0.43	0.44	1.09
Trib1	7.79	3.81	4.06	1.79	-0.94	-1.03	-1.18		Stk10	4.76	6.19	12.73	10.56	1.42	0.38	-0.27		Zfp346	5.57	12.02	6.15	13.04	0.14	1.11	1.09
Adat2	11.12	5.4	9.59	3.05	-0.21	-1.04	-1.65		Hmha1	9.31	4.95	24.7	20.22	1.41	-0.91	-0.29		Zfp619	2.11	4.07	1.98	4.21	-0.09	0.95	1.09
Arhgef10l	2.33	1.14	3.28	1.56	0.49	-1.04	-1.07		Madd	4.63	6	12.27	11.62	1.41	0.38	-0.08		Camsap2	22.96	32.81	10.69	22.65	-1.1	0.51	1.08
Cpne8	3.92	1.91	2.06	1.74	-0.93	-1.04	-0.25		Sorbs2	1.2	0.4	3.18	0.98	1.41	-1.57	-1.7		Glt28d2	0.6	0.46	3.46	7.3	2.53	-0.39	1.08
Crmp1	12.64	6.16	6.97	4.33	-0.86	-1.04	-0.69		Mast3	3.15	3.61	8.25	3.6	1.39	0.2	-1.19		Nr1d2	4.88	8.36	3.51	7.4	-0.47	0.78	1.08
Gm13889	4.14	2.01	1.55	0.54	-1.41	-1.04	-1.53		Arid5a	1.17	3.48	3.05	5.4	1.38	1.57	0.82		Ppp3cc	3.15	7.4	4.95	10.49	0.65	1.23	1.08
Mthfsl	2.78	1.35	3.33	2.26	0.26	-1.04	-0.56		F5	3.26	0.49	8.49	1.67	1.38	-2.73	-2.34		Stx11	2.38	1.25	3.87	8.2	0.7	-0.92	1.08
Nrg1	24.23	11.78	31.33	9.41	0.37	-1.04	-1.73		Pde1c	0.9	0.74	2.34	1.39	1.37	-0.3	-0.75		Anxa2	519.16	749.2	486.57	1023.61	-0.09	0.53	1.07
Rad51d	5.37	2.61	6.06	3.66	0.17	-1.04	-0.73		Pde4d	4.37	2.66	11.29	5.53	1.37	-0.72	-1.03		Gcnt2	4.86	4.19	10.42	21.93	1.1	-0.21	1.07
Serf1	12.69	6.15	12.08	7.98	-0.07	-1.04	-0.6		Slc45a4	1.78	3.03	4.57	4.19	1.36	0.77	-0.12		Heca	9.77	12.64	7.74	16.25	-0.34	0.37	1.07
Sqrdl	7.48	3.63	1.89	0.93	-1.98	-1.04	-1.03		Slc7a8	1.17	0.73	3.01	2.7	1.36	-0.69	-0.16		Rora	1.07	1	1.33	2.79	0.31	-0.1	1.07
Cdkn2a	5.74	2.78	12.39	5.72	1.11	-1.05	-1.11		Hist1h4n	3.14	1.25	7.93	5.32	1.34	-1.33	-0.58		Slc25a42	2.06	4.09	1.65	3.45	-0.32	0.99	1.07
H2afy2	10.4	5.02	9.1	3.11	-0.19	-1.05	-1.55		Mapkapk3	5.75	3.15	14.54	3.58	1.34	-0.87	-2.02		Tcf7	2.22	1.66	2.2	4.61	-0.01	-0.42	1.07
Rxra	11.2	5.4	5.29	3.84	-1.08	-1.05	-0.46		Mfsd6	1.75	1.79	4.42	2.65	1.34	0.03	-0.74		Usp32	7.57	17.44	6.72	14.1	-0.17	1.2	1.07
Stc2	2.26	1.09	2.62	1.01	0.21	-1.05	-1.38		Prkag2	6.08	5.19	15.38	19.77	1.34	-0.23	0.36		Atat1	3.4	5.44	3.22	6.72	-0.08	0.68	1.06
Btg3	9.26	4.44	6.13	8.8	-0.59	-1.06	0.52		Pdxp	2.28	5.2	5.73	6.73	1.33	1.19	0.23		Ccl27a	0.79	1.24	1.48	3.09	0.9	0.65	1.06
Dnase2a	3.61	1.73	3.97	1.14	0.14	-1.06	-1.81		Pik3cd	1.16	0.81	2.9	0.96	1.33	-0.51	-1.6		E2f7	10.01	10.69	8.13	16.92	-0.3	0.1	1.06
Fads2	31.01	14.89	38.52	28.26	0.31	-1.06	-0.45		Plcg2	33.24	13.55	83.83	26.92	1.33	-1.3	-1.64		Fmnl2	9.74	15.63	15.22	31.8	0.64	0.68	1.06
Gem	8.83	4.23	24.92	7.64	1.5	-1.06	-1.71		Acss2	0.92	5.13	2.29	5.36	1.32	2.48	1.23		Hcfc1r1	13.38	13.4	13.33	27.88	-0.01	0	1.06
Gnb4	23.1	11.11	18.48	15.83	-0.32	-1.06	-0.22		Cyp26b1	1.57	0.9	3.93	0.55	1.32	-0.81	-2.83		Pnpla2	8.81	14.18	8.29	17.24	-0.09	0.69	1.06
Pon2	35.32	17	25.25	15.98	-0.48	-1.06	-0.66		Rhof	2.11	1.79	5.28	4.49	1.32	-0.24	-0.24		Serac1	2.07	3.62	1.94	4.03	-0.1	0.81	1.06
Smim1	2.28	1.09	0.97	0.63	-1.23	-1.06	-0.62		Samd9l	1.47	0.33	3.67	0.54	1.32	-2.15	-2.77		Slc30a1	13.99	15.74	6.18	12.91	-1.18	0.17	1.06
Speg	5.5	2.64	12.99	5.71	1.24	-1.06	-1.19		Ccdc88c	1.73	1.36	4.29	3.38	1.31	-0.34	-0.34		Spry1	3.52	2.58	1.37	2.85	-1.37	-0.45	1.06
Tm6sf1	27.73	13.34	22.55	7.63	-0.3	-1.06	-1.56		Col6a1	1.75	0.94	4.35	3.22	1.31	-0.89	-0.43		Tob1	3.92	9.55	3.24	6.74	-0.28	1.28	1.06
Xbp1	80.37	38.66	45.79	29.26	-0.81	-1.06	-0.65		Elf4	5.35	8.35	13.29	21.01	1.31	0.64	0.66		Wipi1	12.64	13.76	11.16	23.3	-0.18	0.12	1.06
1110004E09Rik	20.63	9.84	18.19	8.03	-0.18	-1.07	-1.18		Hcls1	5.42	1.6	13.46	1.2	1.31	-1.76	-3.49		Camk2d	16.81	20.48	7.45	15.45	-1.17	0.29	1.05
Arrb1	46.92	22.34	24.1	10.33	-0.96	-1.07	-1.22		Ltbp1	14.56	15.88	36.1	52.93	1.31	0.13	0.55		Ccbl2	1.23	2.35	1.91	3.97	0.64	0.94	1.05
Fam195a	7.75	3.69	8.53	2.96	0.14	-1.07	-1.53		Hacd4	3.63	2.31	8.9	2.73	1.3	-0.65	-1.71		E130308A19Rik	6.64	10.3	5.74	11.93	-0.21	0.63	1.05
Inpp1	8.77	4.19	10.3	5.19	0.23	-1.07	-0.99		Plek	22.95	8.86	56.38	19.34	1.3	-1.37	-1.54		Mcm9	2.86	5.64	3.37	6.99	0.24	0.98	1.05
Lgals9	24.26	11.55	83.41	14.7	1.78	-1.07	-2.5		Ston2	1.13	1.67	2.77	5.68	1.3	0.57	1.04		Mlf1	0.92	2.37	1.56	3.22	0.76	1.37	1.05
Snn	46.19	21.95	20.34	13.63	-1.18	-1.07	-0.58		Sh3bp1	7.63	6.58	18.64	16.71	1.29	-0.21	-0.16		Sntb2	10.05	12.13	7.31	15.12	-0.46	0.27	1.05
Tmem51	2.43	1.16	0.71	0.51	-1.77	-1.07	-0.47		Bin2	1.67	0.73	4.07	0.52	1.28	-1.2	-2.95		Tmsb15l	2.26	2.19	1.63	3.37	-0.47	-0.04	1.05
Arhgap18	14.66	6.95	19.33	8.73	0.4	-1.08	-1.15		Hist1h4m	2.63	0.1	6.4	4.69	1.28	-4.72	-0.45		Tubb2b	21.73	39.05	23.39	48.31	0.11	0.85	1.05
Etv4	2.17	1.03	1.82	1.02	-0.25	-1.08	-0.83		Vasn	2.31	4.73	5.6	18.07	1.28	1.03	1.69		Creb3	47.15	77.2	27.8	57.1	-0.76	0.71	1.04
Galm	4.24	2.01	2.61	1.17	-0.7	-1.08	-1.15		Draxin	0.87	0.2	2.07	0.29	1.26	-2.08	-2.82		Dopey2	3.03	5.86	2.22	4.57	-0.45	0.95	1.04
Grik5	4.03	1.91	2.88	1.25	-0.49	-1.08	-1.2		Lpl	2.28	2.2	5.47	3.71	1.26	-0.05	-0.56		Gsn	20.74	18.38	58.73	121.11	1.5	-0.17	1.04
Ltbr	37.48	17.72	28.86	15.02	-0.38	-1.08	-0.94		Eno3	5.05	6.51	11.98	14.41	1.25	0.37	0.27		Llgl2	8.34	13.62	5.4	11.06	-0.63	0.71	1.04
Prkd2	13.69	6.46	9.87	6.67	-0.47	-1.08	-0.57		Med12l	2.51	3.25	5.96	3.94	1.25	0.37	-0.6		Lrrc51	3.73	6.62	3.28	6.72	-0.18	0.83	1.04
Selm	8.21	3.9	6.68	2.62	-0.3	-1.08	-1.35		1110007C09Rik	12.81	8.61	30.24	16.54	1.24	-0.57	-0.87		Marcks	103.25	109.09	57.03	117.16	-0.86	0.08	1.04
Serpinb1a	4.5	2.13	2.07	0.22	-1.12	-1.08	-3.27		Ralgps1	1.07	2.56	2.54	2.21	1.24	1.26	-0.2		Palm3	2.22	2.38	2.85	5.87	0.36	0.1	1.04
Serpine1	67.92	32.21	38.86	15.07	-0.81	-1.08	-1.37		Speg	5.5	2.64	12.99	5.71	1.24	-1.06	-1.19		Rabgap1l	7.82	10.99	7.91	16.31	0.02	0.49	1.04
Zfp69	10.11	4.77	5.91	4.19	-0.78	-1.08	-0.5		Clcn5	12.84	17.41	30.09	40.56	1.23	0.44	0.43		Slc30a9	33.69	48.81	35.72	73.42	0.08	0.53	1.04
Brsk1	3.16	1.49	1.94	1.02	-0.7	-1.09	-0.93		Helb	2.53	3.39	5.96	8.62	1.23	0.42	0.53		Ston2	1.13	1.67	2.77	5.68	1.3	0.57	1.04
Gusb	15.9	7.47	26.54	9.44	0.74	-1.09	-1.49		Lrrc16a	7.7	5.01	18.04	17.91	1.23	-0.62	-0.01		Fbxl2	1.11	1.48	1.56	3.19	0.49	0.41	1.03
Hacd1	27.97	13.18	27.03	15.61	-0.05	-1.09	-0.79		Man2a2	12.85	8.6	30.02	23.92	1.22	-0.58	-0.33		H2-Ke6	3.79	9.31	4.68	9.6	0.31	1.3	1.03
Mn1	2.72	1.28	1.93	0.54	-0.49	-1.09	-1.85		Angptl2	1.85	1.48	4.28	3.03	1.21	-0.32	-0.5		Homer1	8.3	16.85	10.56	21.58	0.35	1.02	1.03
Mylk	4.09	1.93	4.84	2.1	0.24	-1.09	-1.21		Hectd2	1.83	2.32	4.24	5.54	1.21	0.34	0.39		Lrif1	7.98	11.53	7.26	14.8	-0.14	0.53	1.03
Olfml1	2.31	1.08	0.9	0.32	-1.35	-1.09	-1.5		Panx1	8.12	11.81	18.77	25.01	1.21	0.54	0.41		Mss51	2.05	5.07	2.13	4.36	0.05	1.3	1.03
Pcolce	39.65	18.64	28.56	9.64	-0.47	-1.09	-1.57		Relt	2.55	3.74	5.91	3.53	1.21	0.55	-0.74		Nek1	6.4	13.28	6.9	14.1	0.11	1.05	1.03
Pkhd1l1	3.95	1.86	1.89	0.61	-1.06	-1.09	-1.63		Slc16a3	1.69	1.57	3.91	1.33	1.21	-0.11	-1.56		Pdlim4	0.38	0.19	1.79	3.66	2.25	-0.95	1.03
Rusc2	6.12	2.87	3.38	1.34	-0.86	-1.09	-1.33		St8sia1	0.94	0.27	2.19	0.47	1.21	-1.79	-2.2		Raet1e	1.05	0.33	1.71	3.49	0.71	-1.66	1.03
Zdhhc1	8.15	3.84	5.41	2.92	-0.59	-1.09	-0.89		Camk1d	2.53	3.02	5.79	8.51	1.2	0.26	0.55		Tmem170	5.51	7.52	4.34	8.87	-0.34	0.45	1.03
Atp5l	88.48	41.26	106.97	118.85	0.27	-1.1	0.15		Mgst3	16.12	18.31	36.99	45.73	1.2	0.18	0.31		Ttbk2	5.29	7.65	4.79	9.75	-0.14	0.53	1.03
Casp8	20.54	9.58	27.34	15.75	0.41	-1.1	-0.8		Slc48a1	10.01	10.2	23.06	13.05	1.2	0.03	-0.82		Zfp185	2.85	4.14	1.9	3.88	-0.59	0.54	1.03
Fbxl21	2.17	1.01	1.46	1.23	-0.57	-1.1	-0.25		Dhrs11	3.1	4.89	7.05	3.73	1.19	0.66	-0.92		1700109H08Rik	1.37	2.43	1.23	2.5	-0.15	0.83	1.02
Kctd12b	10.21	4.76	2.39	1.15	-2.09	-1.1	-1.06		Loxl2	20.91	26.98	47.63	106.31	1.19	0.37	1.16		Add3	27.98	27.43	22.21	45.17	-0.33	-0.03	1.02
Lst1	2.17	1.01	3.43	0.53	0.66	-1.1	-2.69		Mcoln3	0.9	0.66	2.04	1.85	1.19	-0.45	-0.14		Akap7	3.89	6.67	4.01	8.14	0.04	0.78	1.02
Parp10	4.31	2	4.18	1.99	-0.04	-1.1	-1.08		Plp2	49.2	25.06	112.28	154.15	1.19	-0.97	0.46		Angel1	1.45	2.3	0.99	2.02	-0.54	0.67	1.02
Rcbtb2	47.2	21.96	64.47	29.48	0.45	-1.1	-1.13		Zfp385a	3.16	3.42	7.21	8.13	1.19	0.11	0.17		Ccdc112	1.2	2.13	2.61	5.27	1.12	0.83	1.02
Serpinb9	6.31	2.95	9.76	3.52	0.63	-1.1	-1.47		Rab27b	8.5	3.64	19.31	4.92	1.18	-1.22	-1.97		Cenpp	7.65	12.92	11.64	23.53	0.6	0.76	1.02
Smagp	26.64	12.44	21.11	5.94	-0.34	-1.1	-1.83		Rgs2	4.69	5.99	10.64	3.56	1.18	0.35	-1.58		Chrnb1	4.57	4.05	4.4	8.89	-0.06	-0.17	1.02
Spred3	4.6	2.14	2.43	0.67	-0.92	-1.1	-1.85		Tfrc	16.85	27.17	38.09	53.75	1.18	0.69	0.5		Gbe1	5.56	8.88	7.89	16.04	0.51	0.68	1.02
Vegfc	11.05	5.14	7.2	2.48	-0.62	-1.1	-1.54		Tec	3.24	3.82	7.29	6.55	1.17	0.24	-0.15		Gdpd1	4.14	4.36	2.7	5.46	-0.62	0.08	1.02
Dffb	5.78	2.67	5.04	2.58	-0.2	-1.11	-0.97		Errfi1	12.84	15.97	28.69	115.91	1.16	0.31	2.01		Klf12	2.6	2.63	2.31	4.69	-0.17	0.01	1.02
Efs	2.35	1.09	3.15	0.92	0.42	-1.11	-1.78		Foxred2	1.38	1.44	3.09	1.33	1.16	0.06	-1.21		Nes	47.15	69.11	40.52	82.02	-0.22	0.55	1.02
Klk8	4.45	2.06	7.15	2.39	0.69	-1.11	-1.58		Lamtor4	20.45	24.02	45.63	32.37	1.16	0.23	-0.5		Samd8	8.99	18.49	10.26	20.87	0.19	1.04	1.02
Mrpl23	27	12.51	30.07	25.3	0.16	-1.11	-0.25		Srl	1.5	2.22	3.35	4.29	1.16	0.57	0.36		Sike1	15	23.22	14.83	30.14	-0.02	0.63	1.02
Pid1	3.07	1.42	3.13	2.03	0.03	-1.11	-0.62		Dnmt3b	8.49	8.83	18.85	13.3	1.15	0.06	-0.5		Tjap1	15.78	18.17	18.05	36.55	0.19	0.2	1.02
Rcn3	60.08	27.9	47.33	26.05	-0.34	-1.11	-0.86		Nedd9	6.2	4.3	13.74	19.36	1.15	-0.53	0.49		Zfp868	17.47	31.76	15.92	32.26	-0.13	0.86	1.02
Scn1b	3.05	1.41	2.08	3.12	-0.56	-1.11	0.59		Asph	25.01	34.81	55.08	92.89	1.14	0.48	0.75		Ago3	4.9	7.65	4.59	9.25	-0.1	0.64	1.01
Slc43a2	4.59	2.13	7.58	1.58	0.72	-1.11	-2.26		Pfkfb4	3.04	2.43	6.69	7.99	1.14	-0.32	0.26		Amacr	4.29	6.09	3.56	7.16	-0.27	0.51	1.01
Stard10	4.15	1.92	6.96	1.55	0.74	-1.11	-2.17		Cep70	2.57	3.1	5.64	5.89	1.13	0.27	0.06		Esyt2	25.78	39.5	26.18	52.71	0.02	0.62	1.01
Dhh	2.26	1.04	0.88	0.3	-1.35	-1.12	-1.55		Cyp26a1	2.98	0.57	6.52	4.74	1.13	-2.39	-0.46		Lmo7	12.44	15.03	17.04	34.34	0.45	0.27	1.01
Gm13154	3.16	1.45	2.44	2.01	-0.37	-1.12	-0.28		Klf8	2.71	2.14	5.93	8.11	1.13	-0.34	0.45		Mme	3.19	1.95	2.12	4.28	-0.59	-0.71	1.01
Icam1	44.53	20.42	15.77	8.06	-1.5	-1.12	-0.97		Akr1c12	1.25	0.65	2.72	0.85	1.12	-0.94	-1.68		Rnf19b	8.32	16.89	16.9	34.08	1.02	1.02	1.01
Pidd1	7.44	3.43	7.39	3.83	-0.01	-1.12	-0.95		Ccdc112	1.2	2.13	2.61	5.27	1.12	0.83	1.02		Slc25a30	22.64	37.17	18.4	37.02	-0.3	0.72	1.01
Zfp551	2.19	1.01	2.34	0.64	0.1	-1.12	-1.86		Etv2	0.96	0.21	2.1	0.31	1.12	-2.2	-2.77		Slc9a5	2.6	3.02	2.48	4.98	-0.07	0.22	1.01
Aebp1	3.2	1.46	4.57	2.28	0.51	-1.13	-1		Gdf6	1.24	0.56	2.69	3.22	1.12	-1.15	0.26		Atp11a	22.9	24.21	15.06	30.04	-0.6	0.08	1
Cebpd	4.22	1.93	3.89	1.68	-0.12	-1.13	-1.21		Mfsd2b	2.23	1.25	4.85	1.21	1.12	-0.83	-2		Ccser2	14.32	18.74	12.29	24.6	-0.22	0.39	1
Col12a1	6.44	2.93	7.99	2.96	0.31	-1.13	-1.43		Sh2b2	0.94	1.55	2.04	2.21	1.12	0.73	0.12		Dip2b	23.56	28.17	18.35	36.63	-0.36	0.26	1
Dpm3	19.56	8.95	23.18	15.24	0.25	-1.13	-0.6		Synj2	3.25	2.3	7.04	13.12	1.12	-0.5	0.9		Kif13b	10.51	15.89	10.71	21.5	0.03	0.6	1
Fam110a	3.53	1.61	3.74	3.18	0.08	-1.13	-0.23		Cdkn2a	5.74	2.78	12.39	5.72	1.11	-1.05	-1.11		Megf9	4.02	8.92	4.6	9.23	0.19	1.15	1
Fam171a2	14.27	6.53	7.24	3.12	-0.98	-1.13	-1.21		Fam111a	23.49	28.76	50.81	45.34	1.11	0.29	-0.16		Tcf19	12.94	19.6	10.61	21.21	-0.29	0.6	1
Fam185a	3.1	1.42	4.26	2.06	0.46	-1.13	-1.05		Naga	9.2	6.82	19.89	10.48	1.11	-0.43	-0.92		Trim59	16.53	25.32	19.8	39.59	0.26	0.62	1
Fkbp11	16.12	7.35	16.54	6.35	0.04	-1.13	-1.38		Agpat2	4.65	4.94	9.94	8.57	1.1	0.09	-0.21		Vangl1	15.4	17.61	11.62	23.24	-0.41	0.19	1
Frmd4b	25.74	11.79	26.27	22.66	0.03	-1.13	-0.21		Frrs1	10.64	4.05	22.77	18.36	1.1	-1.39	-0.31		Ccdc90b	11.23	18.39	11.04	21.89	-0.02	0.71	0.99
Reep2	4.51	2.06	5.5	2.98	0.29	-1.13	-0.88		Gcnt2	4.86	4.19	10.42	21.93	1.1	-0.21	1.07		D5Ertd579e	11.58	16.65	13.25	26.36	0.19	0.52	0.99
Sirt6	6.32	2.88	6.15	4.13	-0.04	-1.13	-0.57		Gpd2	13.6	13.65	29.24	33.98	1.1	0	0.22		Ect2	16.12	17.51	14.59	28.9	-0.14	0.12	0.99
Slc25a45	5.72	2.61	4.65	1.71	-0.3	-1.13	-1.45		Satb1	1.28	1.8	2.74	1.72	1.1	0.49	-0.67		Fosb	4.27	4	2.83	5.61	-0.6	-0.09	0.99
Sox6	8.56	3.93	3.62	1.31	-1.24	-1.13	-1.47		Tesk2	0.99	3.62	2.13	5.34	1.1	1.87	1.32		Hexb	14.15	18.28	13.7	27.27	-0.05	0.37	0.99
Ttc39a	2.41	1.11	3.37	1.55	0.48	-1.13	-1.12		Irf1	7.5	8.67	16.01	26.22	1.09	0.21	0.71		Mapk1ip1	3.53	5.81	3.06	6.07	-0.2	0.72	0.99
Cc2d1a	12.32	5.58	12.07	6.53	-0.03	-1.14	-0.89		Tgm1	1.35	0.41	2.87	1.06	1.09	-1.71	-1.43		Prkd1	3.3	6.95	2.49	4.95	-0.41	1.07	0.99
Col1a2	16.45	7.46	21.78	6.79	0.41	-1.14	-1.68		Prkca	3.48	5.62	7.38	7.83	1.08	0.69	0.09		Serp2	2.69	3.53	2.74	5.45	0.03	0.39	0.99
Ece1	126.01	57.09	96.54	86.03	-0.38	-1.14	-0.17		Arhgdig	1.26	0.84	2.63	1.06	1.07	-0.59	-1.31		Snap47	22.68	46.66	30.65	60.78	0.43	1.04	0.99
Mmachc	9.19	4.17	10.86	5.31	0.24	-1.14	-1.03		Has2	6.49	3.3	13.58	2.16	1.07	-0.98	-2.65		Cgnl1	75.49	114.85	20.21	39.79	-1.9	0.61	0.98
Rapgef5	17.45	7.94	11.6	4.84	-0.59	-1.14	-1.26		Pfkp	12.88	16.92	27.03	43.88	1.07	0.39	0.7		Cspp1	6.71	15.09	7.1	14.02	0.08	1.17	0.98
Rps6ka4	5.75	2.61	4.23	1.81	-0.44	-1.14	-1.23		Cap2	14.14	9.85	29.4	22.61	1.06	-0.52	-0.38		Klhl22	22.86	27.83	29.16	57.53	0.35	0.28	0.98
Slc37a1	4.3	1.95	2.62	0.9	-0.72	-1.14	-1.54		Cxxc5	12.82	15.96	26.67	27.33	1.06	0.32	0.03		Msh3	9.28	20.63	10.25	20.2	0.14	1.15	0.98
Tmc6	9.79	4.43	8.72	2.67	-0.17	-1.14	-1.71		Emp3	37.6	14.66	78.21	32.81	1.06	-1.36	-1.25		Nrbp2	1.93	3.44	1.49	2.95	-0.37	0.83	0.98
Tmem37	8.76	3.96	6.47	2.8	-0.44	-1.14	-1.21		Igflr1	1.01	1.45	2.1	2.4	1.06	0.52	0.19		Phtf2	5.67	12.75	7.14	14.11	0.33	1.17	0.98
Tspan6	83.42	37.82	70.62	40.95	-0.24	-1.14	-0.79		Lef1	2.55	2.15	5.3	8.68	1.06	-0.24	0.71		Reep1	3.26	4.69	2.59	5.11	-0.33	0.53	0.98
Vash1	15.83	7.16	5.98	3.92	-1.41	-1.14	-0.61		Vcan	26.88	38.83	56.18	37.38	1.06	0.53	-0.59		Rnd3	27.21	52.42	46.97	92.61	0.79	0.95	0.98
BC028528	18.53	8.32	8.26	3.15	-1.17	-1.15	-1.39		Amd2	22.97	17.67	47.59	50.2	1.05	-0.38	0.08		Rwdd2a	2.09	2.99	2.05	4.06	-0.03	0.51	0.98
Cdh3	13.96	6.29	11.1	5.31	-0.33	-1.15	-1.06		Cdk6	5.22	5.93	10.78	8.87	1.05	0.19	-0.28		Scpep1	23	25.36	15.19	29.97	-0.6	0.14	0.98
Csgalnact1	19.84	8.95	17.67	3.74	-0.17	-1.15	-2.24		Igsf8	3.75	2.72	7.77	7.1	1.05	-0.46	-0.13		Tmem29	7.82	13.6	9.37	18.5	0.26	0.8	0.98
Fam188b	2.45	1.11	1.08	0.63	-1.19	-1.15	-0.78		Loxl3	1.29	0.31	2.68	1.84	1.05	-2.07	-0.54		2410089E03Rik	5.74	9.13	5.21	10.2	-0.14	0.67	0.97
Hexa	76.58	34.58	55.68	22.78	-0.46	-1.15	-1.29		Osbpl3	2.13	2.31	4.43	6.43	1.05	0.12	0.54		6720489N17Rik	1.67	1.7	3.31	6.49	0.99	0.03	0.97
Itpripl1	7.66	3.44	6.98	4.8	-0.13	-1.15	-0.54		Rrad	2.6	1.49	5.37	4.77	1.05	-0.8	-0.17		Avl9	9.28	16.23	8.71	17.05	-0.09	0.81	0.97
Mapk11	10.65	4.78	4.75	2.56	-1.17	-1.15	-0.89		Rpia	4.55	4.3	9.38	6.18	1.04	-0.08	-0.6		Gm13139	1.88	0.8	1.21	2.38	-0.64	-1.23	0.97
Ndufs5	13.86	6.26	19.47	15.78	0.49	-1.15	-0.3		Sik1	5.75	4.91	11.82	27.54	1.04	-0.23	1.22		Leng8	17.17	33.28	16.14	31.68	-0.09	0.95	0.97
Ralgds	20.13	9.06	9.11	6.57	-1.14	-1.15	-0.47		Ahr	2.4	1.95	4.9	3.79	1.03	-0.3	-0.37		Ppp1r12b	2.27	4.4	2.14	4.21	-0.08	0.96	0.97
Sdc3	8.73	3.93	4.84	0.77	-0.85	-1.15	-2.66		Fkbp1b	2.74	2.1	5.6	4.77	1.03	-0.38	-0.23		Trove2	10.27	17.51	12.49	24.54	0.28	0.77	0.97
Cers4	17.19	7.69	14.77	9.71	-0.22	-1.16	-0.6		Gfi1b	4.67	2.54	9.52	5.54	1.03	-0.88	-0.78		Ugcg	55.25	40.87	109.06	213.17	0.98	-0.43	0.97
Fkbp14	8.74	3.91	4.76	2.27	-0.88	-1.16	-1.07		Slc16a6	6.99	5.52	14.25	7.68	1.03	-0.34	-0.89		Ano10	21.73	22.94	21.05	40.84	-0.05	0.08	0.96
Nenf	33.16	14.88	25.83	7.72	-0.36	-1.16	-1.74		Slc2a3	103.61	132.52	211.8	170.45	1.03	0.36	-0.31		Ap3s1	22.8	29.03	23.4	45.6	0.04	0.35	0.96
Sema3g	4.04	1.82	0.87	0.35	-2.21	-1.16	-1.3		Hvcn1	1.74	0.45	3.53	0.53	1.02	-1.95	-2.73		B230217C12Rik	1.02	1.28	1.13	2.2	0.15	0.32	0.96
Calcrl	55.24	24.47	32.48	11.46	-0.77	-1.17	-1.5		Rnf19b	8.32	16.89	16.9	34.08	1.02	1.02	1.01		Fam135a	7.43	12.69	6.33	12.33	-0.23	0.77	0.96
Ehd3	5.14	2.29	2.87	1.81	-0.84	-1.17	-0.67		Ahrr	1	0.28	2.01	0.27	1.01	-1.81	-2.89		Klhl8	11.78	9.19	3.7	7.2	-1.67	-0.36	0.96
Sgcd	4.17	1.85	2.25	0.48	-0.89	-1.17	-2.24		Axin2	1.07	2.73	2.16	5.96	1.01	1.35	1.47		Mtss1	22.24	26.01	14.57	28.41	-0.61	0.23	0.96
Tap1	4.08	1.82	3.86	1.03	-0.08	-1.17	-1.91		Bace1	9.49	12.43	19.1	83.26	1.01	0.39	2.12		Osgin2	5.63	10.04	8.1	15.77	0.53	0.83	0.96
Tmcc2	8.59	3.82	6.39	2.18	-0.43	-1.17	-1.55		Cpeb2	3.2	6.3	6.43	7.39	1.01	0.98	0.2		Paip2b	12.98	20.94	13.18	25.7	0.02	0.69	0.96
Zmynd8	31	13.75	29.06	12.02	-0.09	-1.17	-1.27		Glipr1	9.93	3.62	20.04	5.33	1.01	-1.46	-1.91		Pex7	5.39	10.9	8.95	17.38	0.73	1.02	0.96
1110034G24Rik	4.84	2.14	3.23	1.83	-0.58	-1.18	-0.82		P2ry1	5.52	6.17	11.09	6.05	1.01	0.16	-0.87		Tmtc4	3.97	5.4	4.15	8.09	0.06	0.44	0.96
Cx3cl1	26.48	11.66	109.63	151.99	2.05	-1.18	0.47		Sla	5.72	0.2	11.55	1.13	1.01	-4.81	-3.35		Zfp58	2.91	4.03	4	7.78	0.46	0.47	0.96
Gprc5c	18.81	8.29	28.75	27.78	0.61	-1.18	-0.05		Kctd1	1.88	1.87	3.74	4.32	1	-0.01	0.21		Zhx3	3.77	4.46	2.37	4.62	-0.67	0.24	0.96
Mvb12b	14.47	6.39	21.07	16.06	0.54	-1.18	-0.39		Nabp1	10.96	33.51	22	59.75	1	1.61	1.44		3110057O12Rik	1.63	2.98	2.08	4.01	0.35	0.87	0.95
Samd12	2.54	1.12	1.6	0.48	-0.67	-1.18	-1.75		Ptpn13	7.1	15.24	14.19	34.99	1	1.1	1.3		Adamts4	2.87	0.24	1.86	3.6	-0.62	-3.56	0.95
Ttc9	10.57	4.65	2.44	1.15	-2.11	-1.18	-1.09		Thbs1	85.04	35.51	169.72	135.98	1	-1.26	-0.32		Ahcyl2	3.69	6.78	4.22	8.15	0.19	0.88	0.95
Cav1	84.81	37.17	30.44	6.16	-1.48	-1.19	-2.3		6720489N17Rik	1.67	1.7	3.31	6.49	0.99	0.03	0.97		Ankrd12	2.41	3.41	2.29	4.43	-0.07	0.5	0.95
Gstp1	54.16	23.78	69.86	37.09	0.37	-1.19	-0.91		Fam63a	18.87	14.76	37.46	29.34	0.99	-0.35	-0.35		Arl3	16.62	23.56	14.36	27.79	-0.21	0.5	0.95
Nfe2	8.46	3.72	51.5	32.57	2.61	-1.19	-0.66		Them6	1.34	1.74	2.66	2.39	0.99	0.37	-0.16		Gli3	7.07	11.86	7.43	14.34	0.07	0.75	0.95
Syk	11.26	4.94	11.21	2.91	-0.01	-1.19	-1.95		Tmem158	3.03	2.12	6.01	3.41	0.99	-0.51	-0.82		Gpr21	2.13	3.45	1.79	3.46	-0.25	0.69	0.95
Cpped1	7.41	3.22	5.66	2.9	-0.39	-1.2	-0.97		Zfp52	1.73	1.07	3.44	2.36	0.99	-0.69	-0.54		Jund	17.29	23.8	25.2	48.78	0.54	0.46	0.95
Ddx58	4.72	2.06	4.18	3.53	-0.18	-1.2	-0.24		Hist2h2aa1	1.24	1	2.44	2.53	0.98	-0.3	0.05		Pgm3	10.05	15.14	8.74	16.94	-0.2	0.59	0.95
Gprasp2	10.92	4.75	7.33	5.15	-0.57	-1.2	-0.51		Nfkbid	1.37	0.37	2.7	0.41	0.98	-1.9	-2.73		Uba6	12.54	22.64	15.83	30.58	0.34	0.85	0.95
Gpx7	6.08	2.64	4.9	2.31	-0.31	-1.2	-1.09		Orai2	2.97	0.97	5.88	1.51	0.98	-1.62	-1.96		Zfp420	1.36	1.9	1.42	2.74	0.07	0.49	0.95
Gtf3c6	26.86	11.68	29.09	14.52	0.12	-1.2	-1		Svip	1.88	0.82	3.69	1.76	0.98	-1.19	-1.07		Acsf3	9.79	5.62	9.67	4.99	-0.02	-0.8	-0.95
Mdfi	4.61	2	5.01	1.23	0.12	-1.2	-2.02		Ugcg	55.25	40.87	109.06	213.17	0.98	-0.43	0.97		Afap1l1	79.64	67.35	52.75	27.37	-0.59	-0.24	-0.95
Mlkl	3.76	1.63	3.17	1.58	-0.25	-1.2	-1.01		Cd9	44.8	50.26	87.67	152.07	0.97	0.17	0.79		Chst15	12.78	5.42	7.34	3.79	-0.8	-1.24	-0.95
Neurl2	3.33	1.45	2.09	1.84	-0.67	-1.2	-0.19		Fam109b	2.08	0.22	4.08	0.93	0.97	-3.26	-2.13		Npl	50.17	16.38	16.13	8.35	-1.64	-1.61	-0.95
Pdzd2	3.38	1.47	0.95	0.47	-1.84	-1.2	-1		Mknk1	9.11	11.7	17.88	19.05	0.97	0.36	0.09		Pidd1	7.44	3.43	7.39	3.83	-0.01	-1.12	-0.95
Slc25a26	3.71	1.62	3.84	1.75	0.05	-1.2	-1.13		Hist1h2bh	140.8	144.16	274.19	300.17	0.96	0.03	0.13		Slc27a3	9.2	4.85	5.25	2.72	-0.81	-0.92	-0.95
Slc27a1	2.98	1.3	2.44	1.64	-0.29	-1.2	-0.57		Rcor2	3.1	4.11	6.05	3.33	0.96	0.4	-0.86		3110082I17Rik	9.47	6.79	13.84	7.1	0.55	-0.48	-0.96
Tle3	12.48	5.42	22.12	32.69	0.83	-1.2	0.56		Sorcs2	1.39	0.21	2.69	0.9	0.96	-2.7	-1.57		Bcat1	2.23	1.56	2.3	1.18	0.05	-0.51	-0.96
Tlr4	12.7	5.52	6.53	3.18	-0.96	-1.2	-1.04		Trpv2	1.41	0.29	2.74	1.05	0.96	-2.3	-1.39		Cbfa2t3	4.5	5.19	5.92	3.05	0.4	0.21	-0.96
Arhgap25	5.02	2.17	8.14	1.04	0.7	-1.21	-2.97		Map1a	4.55	4.36	8.81	7.48	0.95	-0.06	-0.24		Cdc42ep2	6.41	3.29	2.74	1.41	-1.23	-0.96	-0.96
Car2	31.32	13.5	24.51	9.62	-0.35	-1.21	-1.35		Naaa	1.47	3.08	2.84	6.72	0.95	1.07	1.24		Exoc3l4	8.63	2.08	5.64	2.9	-0.61	-2.06	-0.96
Fam78a	10.21	4.4	8.86	5.3	-0.2	-1.21	-0.74		Nrarp	5.13	1.63	9.88	2.81	0.95	-1.65	-1.82		Gsap	3.59	1.45	4.36	2.25	0.28	-1.31	-0.96
Gimap1	10.91	4.7	5.33	1.93	-1.03	-1.21	-1.47		Src	16.84	8.67	32.54	33.89	0.95	-0.96	0.06		Ift57	6.84	6.95	5.71	2.93	-0.26	0.02	-0.96
Lpar1	6.11	2.64	5.84	3.57	-0.07	-1.21	-0.71		Ttc39c	1.95	1.55	3.79	3.91	0.95	-0.33	0.05		Map3k5	0.68	0.87	4.18	2.15	2.61	0.34	-0.96
Pir	7.06	3.05	6.89	3.54	-0.04	-1.21	-0.96		9430020K01Rik	32.92	23.03	17.05	15.52	-0.95	-0.52	-0.14		Mthfd1l	19.08	10.76	29.8	15.29	0.64	-0.83	-0.96
Sh3tc2	3.77	1.62	1.79	0.94	-1.08	-1.21	-0.93		A230050P20Rik	4.75	1.66	2.46	0.81	-0.95	-1.51	-1.6		Pir	7.06	3.05	6.89	3.54	-0.04	-1.21	-0.96
Zfp874a	2.25	0.97	2.33	1.67	0.05	-1.21	-0.48		Adcy6	25.58	19.21	13.22	7.02	-0.95	-0.41	-0.91		Ppp1r14b	119.22	59.04	113.69	58.52	-0.07	-1.01	-0.96
As3mt	4.57	1.96	4.72	1.93	0.05	-1.22	-1.29		Cacnb3	2.6	4.17	1.34	2.53	-0.95	0.68	0.91		Psmb10	19.46	7.07	27.82	14.27	0.52	-1.46	-0.96
Gfra2	5.71	2.46	17.75	13.03	1.64	-1.22	-0.45		Dock6	30.53	26.16	15.8	13.89	-0.95	-0.22	-0.19		Ptk2b	10.59	3.52	47.03	24.19	2.15	-1.59	-0.96
Rab27b	8.5	3.64	19.31	4.92	1.18	-1.22	-1.97		Fos	31.72	29.37	16.4	24.37	-0.95	-0.11	0.57		Adck4	3.97	2.26	5.08	2.59	0.35	-0.81	-0.97
Sh3pxd2b	18.65	8	16.7	9.14	-0.16	-1.22	-0.87		Gng11	91.17	24.74	47.06	10.29	-0.95	-1.88	-2.19		Camkk2	9.77	6.4	8.88	4.55	-0.14	-0.61	-0.97
Mfap5	2.34	1	0.92	0.42	-1.35	-1.23	-1.12		Hba-a1	15.85	14.79	8.19	9.64	-0.95	-0.1	0.24		Cd276	18.61	7.15	15.91	8.13	-0.23	-1.38	-0.97
Msrb2	6.25	2.66	7.39	2.27	0.24	-1.23	-1.7		Jup	47.65	72.69	24.72	40.35	-0.95	0.61	0.71		Cpped1	7.41	3.22	5.66	2.9	-0.39	-1.2	-0.97
Nup210	2.17	0.93	3.69	0.84	0.76	-1.23	-2.13		Pecam1	216.39	114.2	111.87	27.12	-0.95	-0.92	-2.04		Dffb	5.78	2.67	5.04	2.58	-0.2	-1.11	-0.97
Slc16a2	8.94	3.81	3.38	2.21	-1.4	-1.23	-0.61		Adgre5	55.26	39.51	28.37	17.61	-0.96	-0.48	-0.69		G6pc3	12.99	9.27	14.71	7.53	0.18	-0.49	-0.97
Zfp365	8.2	3.49	6.09	1.89	-0.43	-1.23	-1.69		Arrb1	46.92	22.34	24.1	10.33	-0.96	-1.07	-1.22		Gbp3	2.46	0.83	2.89	1.48	0.23	-1.57	-0.97
Adcy4	25.6	10.83	9.98	4.43	-1.36	-1.24	-1.17		Eng	112.59	103.36	58.06	17.81	-0.96	-0.12	-1.7		Icam1	44.53	20.42	15.77	8.06	-1.5	-1.12	-0.97
Chst15	12.78	5.42	7.34	3.79	-0.8	-1.24	-0.95		Exoc3l	20.68	3.4	10.65	1.93	-0.96	-2.6	-2.46		Nsmaf	37.26	30.13	37.64	19.24	0.01	-0.31	-0.97
Emilin1	40	16.9	29.04	6.3	-0.46	-1.24	-2.21		Ldlrad4	3.93	2.03	2.02	0.66	-0.96	-0.96	-1.61		Pde3b	3.69	3.03	11.48	5.86	1.64	-0.29	-0.97
Mmp2	33.73	14.27	45.67	27.16	0.44	-1.24	-0.75		Lonrf1	3.87	3.44	2	2.28	-0.96	-0.17	0.19		Rpp25	4.02	1.5	5.48	2.79	0.45	-1.42	-0.97
Pcbd1	5.66	2.4	6.07	1.82	0.1	-1.24	-1.74		Mmp28	5	1.23	2.57	1.46	-0.96	-2.02	-0.82		Tsc22d4	24.09	18.95	29.96	15.34	0.31	-0.35	-0.97
Trim16	18.34	7.77	16.89	18.76	-0.12	-1.24	0.15		Nid1	220.04	156.33	112.86	91.15	-0.96	-0.49	-0.31		1810043H04Rik	11.38	7.99	13.81	7.01	0.28	-0.51	-0.98
Tspan32	7.09	3	9.32	1.35	0.39	-1.24	-2.79		Pcdhga7	5.23	3.04	2.68	2.09	-0.96	-0.78	-0.36		Cav2	7.43	2.02	3.76	1.91	-0.98	-1.88	-0.98
Birc3	10	4.2	9.26	5.46	-0.11	-1.25	-0.76		Ppm1j	6.74	4.22	3.46	2.96	-0.96	-0.67	-0.22		Cep41	5.38	2.76	4	2.02	-0.43	-0.96	-0.98
Jade2	9.5	4	11.49	13.24	0.27	-1.25	0.21		Rasal2	10.77	10.95	5.55	8.36	-0.96	0.02	0.59		Engase	1.81	0.93	2.31	1.17	0.35	-0.96	-0.98
Tmem98	16.1	6.78	11.11	4.97	-0.54	-1.25	-1.16		Sox4	24.18	19.95	12.46	8.12	-0.96	-0.28	-0.62		Mid1ip1	18.75	9.81	15.02	7.6	-0.32	-0.93	-0.98
Grap	30.72	12.8	13.49	5.95	-1.19	-1.26	-1.18		St6gal1	5.67	1.26	2.92	2	-0.96	-2.17	-0.55		Mmp11	3.57	2.63	2.01	1.02	-0.83	-0.44	-0.98
Hlx	3.44	1.43	1.74	0.66	-0.99	-1.26	-1.41		Tlr4	12.7	5.52	6.53	3.18	-0.96	-1.2	-1.04		Pcdhga12	3.54	2.1	2.07	1.05	-0.77	-0.75	-0.98
Inhba	2.46	1.03	2.43	0.42	-0.02	-1.26	-2.54		Asap2	27.03	20.83	13.8	11.59	-0.97	-0.38	-0.25		Rassf2	20.26	10.01	10.93	5.53	-0.89	-1.02	-0.98
Klhl4	28.14	11.74	9.26	2.02	-1.6	-1.26	-2.2		Atp9a	10.67	5.39	5.45	2.86	-0.97	-0.99	-0.93		Sgsm1	3.97	3.19	2.79	1.42	-0.51	-0.31	-0.98
Metap1d	9.52	3.97	11.18	4.86	0.23	-1.26	-1.2		Cadm3	3.67	0.92	1.88	0.84	-0.97	-1.99	-1.16		Srm	95.68	81.33	120.02	60.89	0.33	-0.23	-0.98
Thbs1	85.04	35.51	169.72	135.98	1	-1.26	-0.32		Gfod2	16.9	15.18	8.61	9.52	-0.97	-0.15	0.14		Ttc28	7.98	5.23	4.16	2.1	-0.94	-0.61	-0.98
Was	2.58	1.08	13.55	2.31	2.39	-1.26	-2.55		Hoxa1	2.13	1.54	1.09	0.79	-0.97	-0.47	-0.46		Zfp521	18.71	10.39	14.61	7.39	-0.36	-0.85	-0.98
Dock8	2.54	1.06	16.37	7.84	2.69	-1.27	-1.06		Hyal2	92.56	65.97	47.26	28.9	-0.97	-0.49	-0.71		Acsl5	44.47	22.99	54.49	27.46	0.29	-0.95	-0.99
Il24	2.71	1.12	0.89	0.39	-1.61	-1.27	-1.18		Mfng	9.84	0.74	5.04	0.24	-0.97	-3.73	-4.37		Aprt	253.8	162.44	217.95	109.5	-0.22	-0.64	-0.99
Mgmt	15.97	6.63	12.15	3.78	-0.4	-1.27	-1.68		Myo1c	108.32	128.19	55.2	63.4	-0.97	0.24	0.2		Armc7	2.31	2.11	3.71	1.86	0.68	-0.13	-0.99
Ppp1r3b	3.02	1.26	5.03	1.77	0.73	-1.27	-1.51		Nod1	3.35	1.29	1.71	1.87	-0.97	-1.37	0.13		Cdh5	441.85	283.38	242.33	121.9	-0.87	-0.64	-0.99
Rab15	2.27	0.94	1.37	1.06	-0.73	-1.27	-0.37		Ntn3	5.59	3.38	2.86	1.1	-0.97	-0.73	-1.38		Celf2	2.36	2.58	4.44	2.23	0.91	0.13	-0.99
3830417A13Rik	6.19	2.56	4.81	1.17	-0.36	-1.28	-2.04		Osbpl10	4.26	3.84	2.17	1.86	-0.97	-0.15	-0.23		Cnn1	4.09	2.66	4.89	2.46	0.26	-0.62	-0.99
Dab2	34.41	14.13	8.95	5.19	-1.94	-1.28	-0.78		Phldb2	71.89	91.89	36.79	39.17	-0.97	0.35	0.09		Galc	4.12	3.95	4.31	2.17	0.07	-0.06	-0.99
Gngt2	124.69	51.32	107.07	30.38	-0.22	-1.28	-1.82		Shb	5.59	7.58	2.85	4.25	-0.97	0.44	0.58		Hba-x	181.39	89.81	122.46	61.5	-0.57	-1.01	-0.99
Il15	2.27	0.93	3.94	1.4	0.8	-1.28	-1.49		Aaed1	21.1	16.4	10.69	13.37	-0.98	-0.36	0.32		Homer3	65.03	46.35	50.3	25.3	-0.37	-0.49	-0.99
Ptgis	16.3	6.73	13.3	2.03	-0.29	-1.28	-2.71		Cav2	7.43	2.02	3.76	1.91	-0.98	-1.88	-0.98		Inpp1	8.77	4.19	10.3	5.19	0.23	-1.07	-0.99
Syngr1	2.66	1.09	9.95	2.45	1.91	-1.28	-2.02		Cd248	9.86	15.27	5.01	2.79	-0.98	0.63	-0.85		Mmp23	1.9	0.81	2.8	1.41	0.56	-1.23	-0.99
Gatsl3	4.33	1.77	4.4	1.99	0.03	-1.29	-1.15		Fam171a2	14.27	6.53	7.24	3.12	-0.98	-1.13	-1.21		Nfib	14.1	12.02	6.93	3.5	-1.02	-0.23	-0.99
Bak1	35.5	14.46	34.52	12.43	-0.04	-1.3	-1.47		Fam83g	2.4	1.35	1.22	0.58	-0.98	-0.84	-1.09		P3h2	2.06	2.01	3.57	1.79	0.79	-0.03	-0.99
Cdc42ep5	30.96	12.54	20.76	6.09	-0.58	-1.3	-1.77		Fignl2	15.49	13.58	7.84	9.37	-0.98	-0.19	0.26		Pck2	8.36	4.36	6.3	3.18	-0.41	-0.94	-0.99
Mmp15	11.74	4.78	4.26	3.4	-1.46	-1.3	-0.32		Pard3b	8.76	6.95	4.44	3.14	-0.98	-0.33	-0.5		Rhobtb1	5.58	3.07	3.66	1.84	-0.61	-0.86	-0.99
Plcg2	33.24	13.55	83.83	26.92	1.33	-1.3	-1.64		Pdk1	11.35	7.39	5.74	3.15	-0.98	-0.62	-0.87		St3gal6	2.85	2.54	2.82	1.42	-0.02	-0.17	-0.99
Zfp423	17.52	7.11	10.07	2.28	-0.8	-1.3	-2.14		Bex2	76.01	83.54	38.2	112.69	-0.99	0.14	1.56		Tmem14a	1.72	0.8	2.56	1.29	0.57	-1.11	-0.99
Cerk	7.24	2.93	6.95	4.14	-0.06	-1.31	-0.75		Ccdc149	2.08	1.34	1.05	0.56	-0.99	-0.64	-0.91		4632428N05Rik	1.36	0.43	7.99	3.99	2.56	-1.66	-1
Gsap	3.59	1.45	4.36	2.25	0.28	-1.31	-0.96		Cdk20	2.58	0.88	1.3	0.37	-0.99	-1.55	-1.81		Adgrg6	7.75	5.82	2.21	1.1	-1.81	-0.41	-1
Meis2	10.86	4.39	4.72	1.87	-1.2	-1.31	-1.34		Efna4	7.27	5.31	3.66	1.95	-0.99	-0.45	-0.91		Aebp1	3.2	1.46	4.57	2.28	0.51	-1.13	-1
Nme4	15.72	6.33	15.74	4.07	0	-1.31	-1.95		Hif3a	4.13	1.12	2.08	0.76	-0.99	-1.88	-1.46		Aplnr	60.37	12.32	4.69	2.34	-3.68	-2.29	-1
Ripply3	4.85	1.96	1.73	1.38	-1.48	-1.31	-0.33		Hlx	3.44	1.43	1.74	0.66	-0.99	-1.26	-1.41		Dhdh	1.84	0.75	2.24	1.12	0.28	-1.29	-1
Samd10	2.48	1	1.7	0.71	-0.55	-1.31	-1.27		Mid2	5.34	5.27	2.68	1.99	-0.99	-0.02	-0.43		Gtf3c6	26.86	11.68	29.09	14.52	0.12	-1.2	-1
Serpinb6b	4.53	1.83	6.6	3.14	0.54	-1.31	-1.07		Pcdhga9	3.95	3.15	1.98	2.09	-0.99	-0.33	0.08		Hist1h4j	2.01	2.46	7.52	3.77	1.9	0.29	-1
Ctsc	2.98	1.19	11.34	13.15	1.93	-1.32	0.21		Srgap2	23.9	26.53	12.05	12.6	-0.99	0.15	0.06		Ifnar2	21.52	15.41	28.15	14.07	0.39	-0.48	-1
Plekhg1	9.09	3.65	2.47	1.01	-1.88	-1.32	-1.29		Tmc8	3.39	1.8	1.71	0.71	-0.99	-0.91	-1.27		Phactr2	21.14	13.04	12.22	6.1	-0.79	-0.7	-1
Tmem17	2.43	0.97	1.94	0.69	-0.33	-1.32	-1.49		Tnnc1	13.64	19.83	6.88	4.35	-0.99	0.54	-0.66		Pitx2	13.98	14.65	11.69	5.86	-0.26	0.07	-1
Vamp8	75.34	30.26	70.73	26.44	-0.09	-1.32	-1.42		Cdr2l	19.8	18.56	9.87	7.1	-1	-0.09	-0.48		Prss35	1.59	1.07	2.72	1.36	0.78	-0.57	-1
Hist1h4n	3.14	1.25	7.93	5.32	1.34	-1.33	-0.58		Dcaf12l1	22.84	18.37	11.43	7.42	-1	-0.31	-0.62		Rragb	2.34	1.15	3.79	1.89	0.69	-1.02	-1
Osmr	4.36	1.73	3.83	2.03	-0.18	-1.33	-0.92		Dclk2	2.59	1.76	1.3	0.84	-1	-0.56	-0.63		Tns2	16.87	11.12	9.27	4.65	-0.86	-0.6	-1
Zfp28	10.57	4.22	5.67	3.02	-0.9	-1.33	-0.91		Greb1l	7.06	9.82	3.52	5.85	-1	0.48	0.73		Tspan17	1.81	0.9	2.03	1.01	0.17	-1.01	-1
Rgs16	10.42	4.11	2.59	1.62	-2.01	-1.34	-0.67		Lrrc32	3.22	1.12	1.6	0.68	-1	-1.52	-1.23		Cipc	10.33	5.35	9.95	4.95	-0.05	-0.95	-1.01
Tmem44	5.8	2.29	1.74	1.13	-1.74	-1.34	-0.62		Map4k3	23.59	23.01	11.76	14.66	-1	-0.04	0.32		Ddx25	2.48	1.38	2.3	1.14	-0.11	-0.84	-1.01
Bik	16.75	6.59	1.24	0.76	-3.76	-1.35	-0.7		Tmod2	4.01	3.74	2.01	1.59	-1	-0.1	-0.34		Mlkl	3.76	1.63	3.17	1.58	-0.25	-1.2	-1.01
Cc2d2a	2.5	0.98	2.47	0.78	-0.02	-1.35	-1.66		Arhgap23	36.19	40.38	17.99	12.64	-1.01	0.16	-0.51		Mmp14	30.73	9.49	37.17	18.52	0.27	-1.69	-1.01
Cxcl12	17.08	6.72	12.01	2.07	-0.51	-1.35	-2.54		Cradd	5.55	1.84	2.76	0.9	-1.01	-1.59	-1.62		Nrep	36.52	11.29	10.65	5.27	-1.78	-1.69	-1.01
Tmem176a	29.31	11.49	26.89	10.39	-0.12	-1.35	-1.37		Klhl13	41.1	42.49	20.36	28.81	-1.01	0.05	0.5		Ruvbl1	55.39	31.54	63.87	31.75	0.21	-0.81	-1.01
Wisp1	15.45	6.08	26.87	23.15	0.8	-1.35	-0.22		Mageh1	14.26	10.44	7.06	3.77	-1.01	-0.45	-0.9		Zbtb12	3.22	2.57	3.41	1.7	0.08	-0.32	-1.01
Efna1	23.46	9.14	3.42	1.06	-2.78	-1.36	-1.69		Pcdhga3	3.2	2.48	1.59	1.44	-1.01	-0.37	-0.15		Dlg4	5.89	4.55	6.92	3.41	0.23	-0.37	-1.02
Emp3	37.6	14.66	78.21	32.81	1.06	-1.36	-1.25		Pcdhga4	2.86	2.08	1.43	1.67	-1.01	-0.46	0.23		Fjx1	4.43	3.45	4.35	2.14	-0.03	-0.36	-1.02
Popdc2	7.17	2.79	4.65	1.21	-0.62	-1.36	-1.94		Pde2a	20.05	10.97	9.94	1.63	-1.01	-0.87	-2.6		Mcm3ap	20.83	11.88	23.79	11.77	0.19	-0.81	-1.02
Prcp	74.76	29.18	41.43	23.41	-0.85	-1.36	-0.82		Podxl	81.71	104.73	40.5	32.12	-1.01	0.36	-0.33		Plxdc2	3.39	2.55	3.32	1.64	-0.03	-0.41	-1.02
Adam12	16.29	6.3	6.48	1.13	-1.33	-1.37	-2.52		Shroom2	35.36	32.63	17.59	30.24	-1.01	-0.12	0.78		Tek	130.03	105.04	46.59	22.93	-1.48	-0.31	-1.02
Klhl36	10.69	4.15	4.54	2.42	-1.23	-1.37	-0.91		Ndrg2	6.78	2.29	3.34	1.28	-1.02	-1.56	-1.38		Acot2	2.87	0.81	3.71	1.81	0.37	-1.83	-1.03
Lrrc49	4.17	1.61	3.08	0.87	-0.44	-1.37	-1.82		Nfib	14.1	12.02	6.93	3.5	-1.02	-0.23	-0.99		Gas6	92.78	58.24	42.12	20.56	-1.14	-0.67	-1.03
Morn4	6.52	2.52	6.01	2.36	-0.12	-1.37	-1.35		Tanc1	30.59	31.75	15.09	18.28	-1.02	0.05	0.28		Glrx	3.28	2.23	4.99	2.44	0.6	-0.56	-1.03
Nod1	3.35	1.29	1.71	1.87	-0.97	-1.37	0.13		Arsa	10.83	5.51	5.29	3.47	-1.03	-0.97	-0.61		Gypc	15.37	8.79	16.75	8.21	0.12	-0.81	-1.03
Plek	22.95	8.86	56.38	19.34	1.3	-1.37	-1.54		Col18a1	394.57	194.35	193.24	77.6	-1.03	-1.02	-1.32		Ier5l	3.94	2.2	4.44	2.17	0.17	-0.84	-1.03
Adrb3	2.67	1.03	0.7	0.41	-1.94	-1.38	-0.76		Dcbld1	12.03	6.11	5.88	3.82	-1.03	-0.98	-0.62		Mmachc	9.19	4.17	10.86	5.31	0.24	-1.14	-1.03
Cd276	18.61	7.15	15.91	8.13	-0.23	-1.38	-0.97		Fzd7	8.25	7.63	4.04	7.18	-1.03	-0.11	0.83		Pde4d	4.37	2.66	11.29	5.53	1.37	-0.72	-1.03
Slc29a1	50.47	19.41	50.42	21.58	0	-1.38	-1.22		Gimap1	10.91	4.7	5.33	1.93	-1.03	-1.21	-1.47		Pkdcc	42	27.85	28.39	13.89	-0.56	-0.59	-1.03
Bace2	5.22	2	3.96	0.74	-0.4	-1.39	-2.43		Plcd3	4.26	4.37	2.09	1.41	-1.03	0.04	-0.57		Pqlc1	18.8	12.46	12.32	6.05	-0.61	-0.59	-1.03
Capg	36.65	13.97	27.19	12.79	-0.43	-1.39	-1.09		Ptprd	3.25	2.47	1.59	1.4	-1.03	-0.4	-0.19		Sipa1	37.92	29.06	20.01	9.8	-0.92	-0.38	-1.03
Cd38	39.63	15.11	16.1	5.52	-1.3	-1.39	-1.54		Sema3e	19.54	16.8	9.55	4.16	-1.03	-0.22	-1.2		Tsku	15.39	8.62	7.02	3.44	-1.13	-0.84	-1.03
Cped1	10.46	3.99	6.61	1.88	-0.66	-1.39	-1.82		Serpinb9b	99.72	99.7	48.71	18.31	-1.03	0	-1.41		Adam8	1.02	1.22	3.42	1.67	1.75	0.26	-1.04
Frrs1	10.64	4.05	22.77	18.36	1.1	-1.39	-0.31		Tspan8	16.93	1.16	8.28	0.54	-1.03	-3.86	-3.95		Chchd10	2	1.48	2.62	1.27	0.39	-0.43	-1.04
Hist1h2ah	10.14	3.87	14.2	10.66	0.49	-1.39	-0.41		Ankrd50	35.72	31.79	17.32	15.26	-1.04	-0.17	-0.18		Hscb	18.13	13.6	15.05	7.32	-0.27	-0.42	-1.04
Nqo2	9.86	3.77	8.77	5.08	-0.17	-1.39	-0.79		Arhgef11	10.08	15.34	4.89	7.75	-1.04	0.61	0.66		Nkain4	11.57	11.77	2.67	1.3	-2.12	0.02	-1.04
Synpo	15.71	5.97	12.62	4.42	-0.32	-1.39	-1.51		Il6st	54.63	60.76	26.53	41.67	-1.04	0.15	0.65		Oaf	21.5	7.43	12.85	6.24	-0.74	-1.53	-1.04
Cyba	50.67	19.25	39.67	18.3	-0.35	-1.4	-1.12		Iqsec2	2.13	3.88	1.03	1.46	-1.04	0.86	0.5		Tlr4	12.7	5.52	6.53	3.18	-0.96	-1.2	-1.04
Ecscr	154.07	58.24	58.73	15.08	-1.39	-1.4	-1.96		Pxdn	82.74	67.87	40.15	29.65	-1.04	-0.29	-0.44		Arhgdib	200.99	98.8	184.93	89.12	-0.12	-1.02	-1.05
Galk1	32.77	12.38	38.29	13.66	0.22	-1.4	-1.49		Scarf1	23.91	4.66	11.61	0.99	-1.04	-2.36	-3.55		Atp13a2	17.15	15.65	20.07	9.69	0.23	-0.13	-1.05
Prex2	9.19	3.49	2	0.91	-2.2	-1.4	-1.13		Tead4	9.25	10.81	4.49	6.5	-1.04	0.23	0.53		Chst14	11.54	6.58	10.1	4.89	-0.19	-0.81	-1.05
Sirt5	4.61	1.75	4.83	1.16	0.07	-1.4	-2.06		Anxa3	113.85	95.15	55.05	62.5	-1.05	-0.26	0.18		Ctsd	328.13	234.84	371.03	179.34	0.18	-0.48	-1.05
Chd3	10.34	3.89	7.53	1.88	-0.46	-1.41	-2		Arhgap29	74.3	93.23	35.77	54.51	-1.05	0.33	0.61		Fam185a	3.1	1.42	4.26	2.06	0.46	-1.13	-1.05
Evc2	3.17	1.19	3.84	1.46	0.28	-1.41	-1.39		Col3a1	22.2	6.9	10.71	2.18	-1.05	-1.68	-2.29		Kank1	10.71	3.36	2.2	1.06	-2.29	-1.67	-1.05
Ube2l6	15.96	6.03	6.82	2.62	-1.23	-1.41	-1.38		Dock4	11.74	15.71	5.66	10.37	-1.05	0.42	0.87		Mtrf1	8.18	4.39	9.2	4.46	0.17	-0.9	-1.05
Amt	17.8	6.64	16.42	7.18	-0.12	-1.42	-1.19		Dusp2	20.19	12.59	9.72	3.86	-1.05	-0.68	-1.33		Nme6	16.88	9.56	18.39	8.9	0.12	-0.82	-1.05
Clec14a	14.31	5.33	4.84	1.38	-1.57	-1.42	-1.81		Pcdhgb1	2.36	1.92	1.14	1.45	-1.05	-0.3	0.34		Paqr7	1.65	0.8	10.62	5.14	2.68	-1.04	-1.05
Fxyd5	46.84	17.47	33.81	9.2	-0.47	-1.42	-1.88		Pcdhgb7	4.68	2.82	2.26	1.9	-1.05	-0.73	-0.25		Pick1	7.61	4.21	7.82	3.78	0.04	-0.85	-1.05
Gbp4	2.77	1.04	0.59	0.45	-2.23	-1.42	-0.4		Snx33	13.48	10.58	6.49	4.94	-1.05	-0.35	-0.39		Pter	4.34	2.66	4.48	2.16	0.05	-0.71	-1.05
Kcnip3	2.78	1.04	1.28	0.44	-1.12	-1.42	-1.53		Ube2ql1	3.44	2.22	1.66	0.75	-1.05	-0.63	-1.14		Shmt1	16.22	12.97	26.44	12.8	0.71	-0.32	-1.05
Prrg4	10.47	3.91	8.77	4.02	-0.26	-1.42	-1.12		Bcar3	8.96	5.64	4.3	2.3	-1.06	-0.67	-0.91		Tnfaip8l1	9.09	2.58	3.66	1.77	-1.31	-1.82	-1.05
Rpp25	4.02	1.5	5.48	2.79	0.45	-1.42	-0.97		Capn6	12.51	7.43	5.99	5.27	-1.06	-0.75	-0.19		Txnl4b	7.6	4.4	8.3	4	0.13	-0.79	-1.05
Clu	62.68	23.24	40.06	14.52	-0.65	-1.43	-1.46		Cmtm3	69.93	41.19	33.63	23.74	-1.06	-0.76	-0.5		B9d1	11.34	7.83	7.47	3.59	-0.6	-0.53	-1.06
Ydjc	6.35	2.37	6.88	2.94	0.11	-1.43	-1.22		Fam102a	2.03	2.2	0.97	1.78	-1.06	0.12	0.87		Bst2	30.77	10.21	23.27	11.19	-0.4	-1.59	-1.06
Hecw2	26.89	9.91	12.15	10.85	-1.15	-1.44	-0.16		Pkhd1l1	3.95	1.86	1.89	0.61	-1.06	-1.09	-1.63		Cdh3	13.96	6.29	11.1	5.31	-0.33	-1.15	-1.06
Hid1	6.62	2.43	3.04	1.05	-1.12	-1.44	-1.54		Rab3il1	24.75	15.64	11.84	3.32	-1.06	-0.66	-1.84		Dock8	2.54	1.06	16.37	7.84	2.69	-1.27	-1.06
Ano3	5.77	2.11	4.85	1.33	-0.25	-1.45	-1.87		Schip1	57.16	40.54	27.42	25.89	-1.06	-0.5	-0.08		Hopx	5.16	1.58	2.3	1.1	-1.17	-1.71	-1.06
Clec1b	11.49	4.22	5.1	0.45	-1.17	-1.45	-3.51		Sptb	3.41	2.11	1.63	1.06	-1.06	-0.7	-0.62		Il17ra	12.9	8.63	15.99	7.65	0.31	-0.58	-1.06
Samd14	3.27	1.2	1.98	0.74	-0.72	-1.45	-1.43		Tnks1bp1	10.86	12.39	5.22	8.27	-1.06	0.19	0.66		Itga9	4.87	1.7	2.19	1.05	-1.15	-1.52	-1.06
Bcat2	19.82	7.19	18.76	6.96	-0.08	-1.46	-1.43		Zfhx2	2.4	2.11	1.15	1.6	-1.06	-0.19	0.48		Kctd12b	10.21	4.76	2.39	1.15	-2.09	-1.1	-1.06
Bcl3	11.73	4.28	9.62	4.55	-0.29	-1.46	-1.08		Asah2	5.68	2.89	2.7	2.36	-1.07	-0.98	-0.19		Pnpo	16.08	9.44	21.59	10.35	0.43	-0.77	-1.06
Glipr1	9.93	3.62	20.04	5.33	1.01	-1.46	-1.91		C77370	5.29	4.6	2.51	1.76	-1.07	-0.2	-0.51		Thumpd2	3.9	2.61	4.11	1.97	0.07	-0.58	-1.06
Psmb10	19.46	7.07	27.82	14.27	0.52	-1.46	-0.96		Cd81	314.71	365.04	149.86	105.5	-1.07	0.21	-0.51		Ucp2	20.27	13.3	24.41	11.71	0.27	-0.61	-1.06
Ednrb	27.11	9.69	45.13	2.97	0.74	-1.48	-3.93		Colec12	20.85	24.75	9.94	18.92	-1.07	0.25	0.93		Arhgef10l	2.33	1.14	3.28	1.56	0.49	-1.04	-1.07
Parp12	3.22	1.15	1.79	0.87	-0.85	-1.49	-1.04		Fam46b	2.54	3.17	1.21	1.61	-1.07	0.32	0.41		Fkbp14	8.74	3.91	4.76	2.27	-0.88	-1.16	-1.07
Trh	2.24	0.8	0.6	0.1	-1.89	-1.49	-2.6		Papss2	6.48	4.83	3.1	1.8	-1.07	-0.42	-0.78		Il4ra	36.41	25.75	33.54	16.03	-0.12	-0.5	-1.07
Adgrl4	60.55	21.44	24.53	7.19	-1.3	-1.5	-1.77		Pcdhgb6	5.81	3.65	2.77	2.05	-1.07	-0.67	-0.44		Pitpnm2	10.56	8.83	6.15	2.93	-0.78	-0.26	-1.07
Fam163a	6.32	2.23	2.17	0.45	-1.54	-1.5	-2.27		Pi16	6.97	2.41	3.33	1.31	-1.07	-1.53	-1.35		Serpinb6b	4.53	1.83	6.6	3.14	0.54	-1.31	-1.07
Igfbp7	5.09	1.8	6.59	3.51	0.37	-1.5	-0.91		Plvap	176.69	52.15	84.25	18.72	-1.07	-1.76	-2.17		Svip	1.88	0.82	3.69	1.76	0.98	-1.19	-1.07
Psrc1	40.17	14.17	45.07	20.05	0.17	-1.5	-1.17		Ppm1l	4.34	8.37	2.07	3.59	-1.07	0.95	0.8		Atp6v0e2	9.93	5.89	3.67	1.74	-1.44	-0.75	-1.08
Ptpn6	4.97	1.76	35	9.79	2.81	-1.5	-1.84		Shroom4	27.25	22.96	12.95	8.4	-1.07	-0.25	-0.63		Bcl3	11.73	4.28	9.62	4.55	-0.29	-1.46	-1.08
Rasgrp2	5.6	1.98	5.13	0.96	-0.13	-1.5	-2.42		Aqp8	4.32	0.29	2.05	0.17	-1.08	-3.88	-3.6		Cluap1	11.54	8.32	12.43	5.9	0.11	-0.47	-1.08
Sox18	32.27	11.37	14.93	1.9	-1.11	-1.5	-2.97		Cdc42bpb	63.22	54.83	29.98	36.01	-1.08	-0.21	0.26		Ctso	8.24	2.82	3.88	1.84	-1.09	-1.55	-1.08
A230050P20Rik	4.75	1.66	2.46	0.81	-0.95	-1.51	-1.6		Cpe	4.5	6.03	2.13	4.82	-1.08	0.42	1.18		Fah	5.18	1.19	8.1	3.83	0.64	-2.13	-1.08
B3gnt9	6.01	2.11	3.23	1.19	-0.9	-1.51	-1.45		Pcdhga11	6.2	4.41	2.94	2.09	-1.08	-0.49	-0.49		Hexim2	2.43	0.56	3.84	1.81	0.66	-2.12	-1.08
Pcdh12	32.02	11.27	3.92	2.17	-3.03	-1.51	-0.85		Rxra	11.2	5.4	5.29	3.84	-1.08	-1.05	-0.46		Ngf	4.75	1.2	4.23	2.01	-0.17	-1.98	-1.08
Itga9	4.87	1.7	2.19	1.05	-1.15	-1.52	-1.06		Scamp5	24.51	14.83	11.57	11.36	-1.08	-0.72	-0.03		Parp10	4.31	2	4.18	1.99	-0.04	-1.1	-1.08
Lrrc32	3.22	1.12	1.6	0.68	-1	-1.52	-1.23		Sh3tc2	3.77	1.62	1.79	0.94	-1.08	-1.21	-0.93		S100a4	14.47	7.39	66.65	31.48	2.2	-0.97	-1.08
Acsf2	5.15	1.79	2.34	1.5	-1.14	-1.53	-0.64		Tinagl1	51.51	36.4	24.37	21.01	-1.08	-0.5	-0.21		Acer2	54.71	35.26	24.66	11.59	-1.15	-0.63	-1.09
Gata1	3.32	1.15	2.25	0.51	-0.56	-1.53	-2.14		Ctso	8.24	2.82	3.88	1.84	-1.09	-1.55	-1.08		Agtrap	9.07	6	7.44	3.5	-0.28	-0.6	-1.09
Myct1	19.86	6.88	7.95	1.71	-1.32	-1.53	-2.21		Dock9	19.76	16.48	9.25	13.88	-1.09	-0.26	0.59		Capg	36.65	13.97	27.19	12.79	-0.43	-1.39	-1.09
Oaf	21.5	7.43	12.85	6.24	-0.74	-1.53	-1.04		Mical2	23.29	17.81	10.91	6.01	-1.09	-0.39	-0.86		Gfer	16.89	8.73	15.31	7.2	-0.14	-0.95	-1.09
Pcyt1b	4.77	1.66	3.1	1.01	-0.62	-1.53	-1.61		Ppp1r14a	8.96	2.49	4.21	0.87	-1.09	-1.85	-2.28		Gpx7	6.08	2.64	4.9	2.31	-0.31	-1.2	-1.09
Pi16	6.97	2.41	3.33	1.31	-1.07	-1.53	-1.35		Relb	13.61	8.35	6.38	5.15	-1.09	-0.71	-0.31		Gramd1b	2.1	0.49	2.27	1.06	0.11	-2.09	-1.09
Sh2d3c	21.62	7.47	9.48	2.32	-1.19	-1.53	-2.03		Camsap2	22.96	32.81	10.69	22.65	-1.1	0.51	1.08		Hspa12b	20.29	12.01	8.92	4.18	-1.19	-0.76	-1.09
Ackr3	4.67	1.61	6.84	11.63	0.55	-1.54	0.77		Flrt3	5.9	4.92	2.76	3.32	-1.1	-0.26	0.27		Il10rb	11.61	6.27	9.35	4.38	-0.31	-0.89	-1.09
Arhgef5	16.22	5.55	13.09	15.56	-0.31	-1.55	0.25		Klf2	30.98	38.29	14.44	20.38	-1.1	0.31	0.5		Mical1	19.3	11.76	22.79	10.67	0.24	-0.72	-1.09
Cdk20	2.58	0.88	1.3	0.37	-0.99	-1.55	-1.81		Tubb1	10.87	1.94	5.08	0.52	-1.1	-2.48	-3.29		Myd88	14.77	7.27	13.98	6.58	-0.08	-1.02	-1.09
Ctso	8.24	2.82	3.88	1.84	-1.09	-1.55	-1.08		Upp1	21.08	1.73	9.82	4.59	-1.1	-3.61	-1.1		Ppp1r16b	13.23	8.78	6.07	2.84	-1.13	-0.59	-1.09
Il13ra1	3.07	1.05	2.33	1.22	-0.4	-1.55	-0.93		B3gnt2	17.67	13.86	8.18	9.81	-1.11	-0.35	0.26		Rab27a	2.8	1.64	9.71	4.55	1.79	-0.78	-1.09
Myzap	48.58	16.59	31.37	8.83	-0.63	-1.55	-1.83		Coro2b	11.33	6.41	5.23	2.43	-1.11	-0.82	-1.1		Rpl26	118.91	65.16	174.75	82.06	0.56	-0.87	-1.09
Rab20	2.07	0.71	3.87	0.83	0.9	-1.55	-2.22		Lmod1	2.2	2.82	1.02	0.48	-1.11	0.36	-1.1		Ttc9	10.57	4.65	2.44	1.15	-2.11	-1.18	-1.09
Zfp532	8.63	2.94	4.92	3.93	-0.81	-1.55	-0.32		Nrp2	111.44	72.25	51.75	30.75	-1.11	-0.63	-0.75		Aox1	2.29	0.57	2.65	1.23	0.21	-2.02	-1.1
Cd302	4.22	1.43	4.14	3.86	-0.03	-1.56	-0.1		Pard6b	5.63	4.29	2.61	2.71	-1.11	-0.39	0.05		Atp2a3	11.52	7.62	19.31	8.99	0.75	-0.6	-1.1
Ddit4l	5.2	1.76	3.36	1.27	-0.63	-1.56	-1.4		Parp14	3.27	0.98	1.52	0.82	-1.11	-1.73	-0.88		Coro2b	11.33	6.41	5.23	2.43	-1.11	-0.82	-1.1
Ndrg2	6.78	2.29	3.34	1.28	-1.02	-1.56	-1.38		Pcdhb22	9.75	3.12	4.53	1.33	-1.11	-1.64	-1.77		Htra1	4.12	2.79	5.19	2.43	0.34	-0.56	-1.1
Ptpn18	9.14	3.1	5	1.78	-0.87	-1.56	-1.49		Rgmb	5.09	7.04	2.36	3.6	-1.11	0.47	0.61		Irak1bp1	3.44	2.01	3.92	1.83	0.19	-0.78	-1.1
Sema6d	13.83	4.7	10.33	4.5	-0.42	-1.56	-1.2		Sox18	32.27	11.37	14.93	1.9	-1.11	-1.5	-2.97		Nucb2	19.45	12.32	14.42	6.75	-0.43	-0.66	-1.1
Car13	15.12	5.09	8.94	3.82	-0.76	-1.57	-1.23		Tmem88	27.15	31.99	12.54	14.53	-1.11	0.24	0.21		Rexo2	59.16	38.07	58.09	27.02	-0.03	-0.64	-1.1
Gbp3	2.46	0.83	2.89	1.48	0.23	-1.57	-0.97		Ghr	26.99	26.79	12.42	7.27	-1.12	-0.01	-0.77		Sulf2	30.27	16.87	22.18	10.36	-0.45	-0.84	-1.1
Igdcc4	2.9	0.97	3.53	1.49	0.28	-1.57	-1.25		Hid1	6.62	2.43	3.04	1.05	-1.12	-1.44	-1.54		Syce2	14.56	11.35	18.29	8.56	0.33	-0.36	-1.1
Cebpb	2.52	0.84	12.36	14.31	2.29	-1.58	0.21		Il16	3	0.64	1.38	0.25	-1.12	-2.24	-2.44		Traf3ip2	3.8	1.92	2.85	1.33	-0.42	-0.99	-1.1
Gja4	49.69	16.63	7.64	2.49	-2.7	-1.58	-1.62		Kcnip3	2.78	1.04	1.28	0.44	-1.12	-1.42	-1.53		Upp1	21.08	1.73	9.82	4.59	-1.1	-3.61	-1.1
Map3k8	3.45	1.16	2.34	2.08	-0.56	-1.58	-0.17		Plekhh3	3.53	4.49	1.62	2.69	-1.12	0.35	0.73		1110001J03Rik	20.61	13.64	24.61	11.39	0.26	-0.6	-1.11
Bst2	30.77	10.21	23.27	11.19	-0.4	-1.59	-1.06		Serpina3f	2.6	0.14	1.19	0.12	-1.12	-4.19	-3.37		Adgra3	102.5	103.04	45.41	21.11	-1.17	0.01	-1.11
Cradd	5.55	1.84	2.76	0.9	-1.01	-1.59	-1.62		Serpinb1a	4.5	2.13	2.07	0.22	-1.12	-1.08	-3.27		Cdkn2a	5.74	2.78	12.39	5.72	1.11	-1.05	-1.11
Disc1	4.64	1.54	1.83	0.65	-1.34	-1.59	-1.51		Gla	13.45	8.22	6.15	4.77	-1.13	-0.71	-0.37		Lrrk2	3.89	2.08	2.27	1.05	-0.78	-0.91	-1.11
Gimap6	65.37	21.75	14.6	3.01	-2.16	-1.59	-2.28		Hspg2	135.82	126.8	62.04	113.9	-1.13	-0.1	0.88		Ufc1	84.58	41.86	79.57	36.86	-0.09	-1.01	-1.11
Lyl1	29.82	9.88	21.1	2.29	-0.5	-1.59	-3.2		Klhl3	4.14	0.9	1.89	0.12	-1.13	-2.19	-3.93		Ccl17	9.64	3.12	61.66	28.29	2.68	-1.63	-1.12
Ptk2b	10.59	3.52	47.03	24.19	2.15	-1.59	-0.96		Mb21d2	13.15	8.55	6.01	7.26	-1.13	-0.62	0.27		Cyba	50.67	19.25	39.67	18.3	-0.35	-1.4	-1.12
Smpdl3b	2.37	0.79	3.33	1.87	0.49	-1.59	-0.83		Ppp1r16b	13.23	8.78	6.07	2.84	-1.13	-0.59	-1.09		Lmf1	9.6	6.33	8.13	3.73	-0.24	-0.6	-1.12
Cd200r1	5.07	1.67	6.24	0.32	0.3	-1.6	-4.28		Slc17a5	10.04	9.23	4.59	5.51	-1.13	-0.12	0.26		Mapk3	41.8	20.45	28.85	13.24	-0.54	-1.03	-1.12
Enho	6.28	2.08	2.76	0.88	-1.18	-1.6	-1.65		Tbx3	3.95	7.32	1.81	3.32	-1.13	0.89	0.88		Prrg4	10.47	3.91	8.77	4.02	-0.26	-1.42	-1.12
Phyhd1	3.5	1.15	1.21	1.47	-1.53	-1.6	0.28		Tgfbr2	71.15	35.82	32.57	33.49	-1.13	-0.99	0.04		Serpine2	9.72	7.67	34.29	15.73	1.82	-0.34	-1.12
Ptgs2	29.18	9.61	26.79	4.5	-0.12	-1.6	-2.57		Tnfrsf22	3.91	3.39	1.79	1.99	-1.13	-0.2	0.15		Tbkbp1	22.42	11.61	21.18	9.72	-0.08	-0.95	-1.12
Tmem218	3.25	1.07	2.71	2.87	-0.26	-1.6	0.08		Tsku	15.39	8.62	7.02	3.44	-1.13	-0.84	-1.03		Tgfb1	15.46	11.58	18.42	8.49	0.25	-0.42	-1.12
Npl	50.17	16.38	16.13	8.35	-1.64	-1.61	-0.95		Acsf2	5.15	1.79	2.34	1.5	-1.14	-1.53	-0.64		Ttc39a	2.41	1.11	3.37	1.55	0.48	-1.13	-1.12
P2rx1	5.4	1.77	17.55	1.81	1.7	-1.61	-3.28		Arhgef28	18.9	10.35	8.58	5.72	-1.14	-0.87	-0.58		Akr1b3	7.55	4.55	11.83	5.39	0.65	-0.73	-1.13
P2ry2	7.05	2.3	6.79	1.19	-0.05	-1.61	-2.51		Armcx2	65.77	56.08	29.86	35.34	-1.14	-0.23	0.24		C330006A16Rik	11.92	8.87	10.92	4.99	-0.13	-0.43	-1.13
Serping1	5.64	1.84	1.51	0.86	-1.91	-1.61	-0.81		Csad	9.23	6.82	4.19	3.92	-1.14	-0.44	-0.1		Fam217b	2.58	1.84	2.76	1.26	0.1	-0.49	-1.13
Ssh3	2.09	0.69	2.3	0.74	0.14	-1.61	-1.64		Ctla2b	67.74	53.21	30.67	9.8	-1.14	-0.35	-1.65		Lamc2	4.9	1.41	3.08	1.41	-0.67	-1.8	-1.13
Sytl4	3.01	0.99	2.85	1.13	-0.08	-1.61	-1.34		Gas6	92.78	58.24	42.12	20.56	-1.14	-0.67	-1.03		Mtus1	70.14	52.55	41.88	19.13	-0.74	-0.42	-1.13
Ccm2l	9.76	3.18	6.62	0.73	-0.56	-1.62	-3.19		Mfap3l	12.68	13.59	5.74	6.16	-1.14	0.1	0.1		Prex2	9.19	3.49	2	0.91	-2.2	-1.4	-1.13
Creld1	9.01	2.94	10.58	4.57	0.23	-1.62	-1.21		Ralgds	20.13	9.06	9.11	6.57	-1.14	-1.15	-0.47		Rcbtb2	47.2	21.96	64.47	29.48	0.45	-1.1	-1.13
Il27ra	9.56	3.1	7.68	2.08	-0.32	-1.62	-1.89		Sema3f	2.92	1.44	1.33	0.65	-1.14	-1.02	-1.04		Slc25a26	3.71	1.62	3.84	1.75	0.05	-1.2	-1.13
Klf14	2.68	0.87	1.08	0.28	-1.32	-1.62	-1.94		Zfp383	3.78	3.14	1.71	2	-1.14	-0.27	0.22		Stk39	11.36	8.27	8.17	3.73	-0.48	-0.46	-1.13
Orai2	2.97	0.97	5.88	1.51	0.98	-1.62	-1.96		Acer2	54.71	35.26	24.66	11.59	-1.15	-0.63	-1.09		Arhgef39	4.36	2.5	7.97	3.61	0.87	-0.8	-1.14
Ccl17	9.64	3.12	61.66	28.29	2.68	-1.63	-1.12		Cracr2b	10.26	3.14	4.62	3.08	-1.15	-1.71	-0.59		Dpysl3	92.07	45.69	52.16	23.74	-0.82	-1.01	-1.14
Scand1	3.13	1.01	2.77	1.45	-0.17	-1.63	-0.93		Hecw2	26.89	9.91	12.15	10.85	-1.15	-1.44	-0.16		Fas	4.73	1.03	2.87	1.3	-0.72	-2.2	-1.14
Uba7	4.73	1.53	5.04	1.42	0.09	-1.63	-1.83		Itga3	39.99	53.17	18.05	16.99	-1.15	0.41	-0.09		Fndc4	17.73	10.8	17.24	7.82	-0.04	-0.72	-1.14
Vamp5	12.43	4.01	9.7	2.21	-0.36	-1.63	-2.13		Itga9	4.87	1.7	2.19	1.05	-1.15	-1.52	-1.06		Gstm2	23.71	12.46	21.24	9.62	-0.16	-0.93	-1.14
Anxa8	3.6	1.15	3.15	0.71	-0.19	-1.64	-2.15		Pcdhga5	4.25	2.61	1.92	1.81	-1.15	-0.7	-0.09		Hoxd8	10.21	7.07	4.2	1.91	-1.28	-0.53	-1.14
Bmper	2.08	0.67	2.14	0.52	0.04	-1.64	-2.03		Cib1	77.05	38.48	34.38	31.58	-1.16	-1	-0.12		Plekho1	101.83	70.28	37.09	16.83	-1.46	-0.53	-1.14
Cd59a	16.78	5.38	6.33	1.98	-1.41	-1.64	-1.67		Gimap8	6.05	1.57	2.7	0.44	-1.16	-1.94	-2.63		Qrsl1	7.79	4.62	7.89	3.59	0.02	-0.75	-1.14
Cln3	5.55	1.77	5.23	3.01	-0.08	-1.64	-0.8		Ppp1r2	32.43	35.23	14.49	18.62	-1.16	0.12	0.36		Smad6	21.19	21.44	19.15	8.71	-0.15	0.02	-1.14
Pcdhb22	9.75	3.12	4.53	1.33	-1.11	-1.64	-1.77		Tfec	37.06	9.89	16.58	1.58	-1.16	-1.91	-3.39		Apoc2	0.12	0.1	2.59	1.17	4.38	-0.32	-1.15
Rprm	2.14	0.69	2.12	0.34	-0.02	-1.64	-2.63		Adgra3	102.5	103.04	45.41	21.11	-1.17	0.01	-1.11		Arhgap18	14.66	6.95	19.33	8.73	0.4	-1.08	-1.15
Tfeb	4.06	1.3	2.56	0.75	-0.66	-1.64	-1.77		BC028528	18.53	8.32	8.26	3.15	-1.17	-1.15	-1.39		Chchd4	32.76	22.03	42.11	18.95	0.36	-0.57	-1.15
Ablim1	14.41	4.59	19.68	32.44	0.45	-1.65	0.72		Camk2d	16.81	20.48	7.45	15.45	-1.17	0.29	1.05		Chst11	4.93	2.57	5.87	2.65	0.25	-0.94	-1.15
Dnlz	8.34	2.65	9.31	2.84	0.16	-1.65	-1.71		Clec1b	11.49	4.22	5.1	0.45	-1.17	-1.45	-3.51		Col11a1	2.09	1.85	3.75	1.69	0.84	-0.18	-1.15
Epor	4.52	1.44	2.84	0.85	-0.67	-1.65	-1.74		Hopx	5.16	1.58	2.3	1.1	-1.17	-1.71	-1.06		Galm	4.24	2.01	2.61	1.17	-0.7	-1.08	-1.15
Gbp7	2.13	0.68	2.6	1.48	0.29	-1.65	-0.81		Itm2a	93.98	62.86	41.72	39.69	-1.17	-0.58	-0.07		Gatsl3	4.33	1.77	4.4	1.99	0.03	-1.29	-1.15
Nrarp	5.13	1.63	9.88	2.81	0.95	-1.65	-1.82		Jag1	8.49	6.51	3.78	2.02	-1.17	-0.38	-0.9		Sh3pxd2a	20.94	15.88	7.18	3.25	-1.54	-0.4	-1.15
Ankrd1	195.01	61.84	253.96	142.34	0.38	-1.66	-0.84		Mapk11	10.65	4.78	4.75	2.56	-1.17	-1.15	-0.89		Abcb6	11.26	7.67	15.94	7.15	0.5	-0.55	-1.16
Fuca2	4.93	1.55	2.86	1.12	-0.79	-1.66	-1.35		Pcdhga6	2.97	1.58	1.32	1.26	-1.17	-0.91	-0.07		Adrbk1	32.15	25.85	34.96	15.66	0.12	-0.31	-1.16
Gstm5	6.14	1.94	4.36	1.77	-0.49	-1.66	-1.3		Akap2	37.73	48.2	16.63	14.79	-1.18	0.35	-0.17		Dapp1	3	2.39	28.07	12.55	3.22	-0.33	-1.16
Masp1	2.99	0.95	2.24	0.67	-0.42	-1.66	-1.75		Efnb2	24.24	39.34	10.73	23.06	-1.18	0.7	1.1		Fgd5	43.88	28.67	18.29	8.2	-1.26	-0.61	-1.16
Ntn4	3.19	1.01	0.91	0.38	-1.81	-1.66	-1.24		Enho	6.28	2.08	2.76	0.88	-1.18	-1.6	-1.65		Hand2	64.29	50.46	24.53	10.97	-1.39	-0.35	-1.16
Smarcd3	2.37	0.75	1.97	0.47	-0.27	-1.66	-2.08		Fbxl7	2.75	2.19	1.21	1.29	-1.18	-0.33	0.09		Slc39a8	4.41	2.52	4.74	2.12	0.11	-0.81	-1.16
Vwa7	4.21	1.33	1.67	0.54	-1.34	-1.66	-1.63		Kazn	6.29	7.57	2.77	3.23	-1.18	0.27	0.22		Tie1	174.19	109.33	94.32	42.25	-0.89	-0.67	-1.16
Kank1	10.71	3.36	2.2	1.06	-2.29	-1.67	-1.05		Magi1	15.29	17.33	6.74	10.8	-1.18	0.18	0.68		Tmem98	16.1	6.78	11.11	4.97	-0.54	-1.25	-1.16
Kif26a	9.98	3.13	2.22	0.87	-2.17	-1.67	-1.35		Plat	23.12	31.69	10.17	11.38	-1.18	0.45	0.16		Abca1	7.68	4.07	4.31	1.92	-0.83	-0.92	-1.17
Mylk3	4.81	1.51	3.26	0.53	-0.56	-1.67	-2.63		Rab11fip3	34.83	17.32	15.39	8.06	-1.18	-1.01	-0.93		Adcy4	25.6	10.83	9.98	4.43	-1.36	-1.24	-1.17
Col3a1	22.2	6.9	10.71	2.18	-1.05	-1.68	-2.29		Sepp1	48.48	13.71	21.46	9.45	-1.18	-1.82	-1.18		Cenpv	3.06	1.93	3.88	1.72	0.34	-0.66	-1.17
Dtx3l	3.86	1.2	2.94	1.28	-0.39	-1.68	-1.2		Slc30a1	13.99	15.74	6.18	12.91	-1.18	0.17	1.06		Nthl1	9.17	6.07	7.84	3.49	-0.23	-0.59	-1.17
Mecom	20.57	6.41	11.48	1.92	-0.84	-1.68	-2.58		Snn	46.19	21.95	20.34	13.63	-1.18	-1.07	-0.58		Psrc1	40.17	14.17	45.07	20.05	0.17	-1.5	-1.17
Mtfp1	2.84	0.89	4.27	1.35	0.59	-1.68	-1.66		Snx30	18.39	22.62	8.13	6.57	-1.18	0.3	-0.31		Susd3	0.14	0.15	9.17	4.08	5.99	0.04	-1.17
Rtkn	19.04	5.93	11.46	2.59	-0.73	-1.68	-2.15		Fam188b	2.45	1.11	1.08	0.63	-1.19	-1.15	-0.78		Tnfsf12	3.37	0.76	2.52	1.12	-0.42	-2.15	-1.17
Slc7a7	4.47	1.4	3.24	1.1	-0.46	-1.68	-1.56		Grap	30.72	12.8	13.49	5.95	-1.19	-1.26	-1.18		1110004E09Rik	20.63	9.84	18.19	8.03	-0.18	-1.07	-1.18
Bok	4.5	1.39	3.53	1.42	-0.35	-1.69	-1.31		Hdac7	38.54	36.15	16.93	12.26	-1.19	-0.09	-0.47		Cdkl1	8.8	2.54	3.45	1.53	-1.35	-1.79	-1.18
Hrct1	2.12	0.66	1.27	0.31	-0.74	-1.69	-2.05		Hspa12b	20.29	12.01	8.92	4.18	-1.19	-0.76	-1.09		Cercam	1.99	0.76	5.38	2.38	1.43	-1.4	-1.18
Mmp14	30.73	9.49	37.17	18.52	0.27	-1.69	-1.01		Pdgfd	3.44	0.83	1.51	0.72	-1.19	-2.05	-1.07		Grap	30.72	12.8	13.49	5.95	-1.19	-1.26	-1.18
Nrep	36.52	11.29	10.65	5.27	-1.78	-1.69	-1.01		Sh2d3c	21.62	7.47	9.48	2.32	-1.19	-1.53	-2.03		Plac8	1.79	1.28	2.14	0.94	0.26	-0.48	-1.18
Cracr2b	10.26	3.14	4.62	3.08	-1.15	-1.71	-0.59		Uaca	45.52	33.08	19.95	16.49	-1.19	-0.46	-0.27		Plxnc1	28.06	20.71	11.06	4.89	-1.34	-0.44	-1.18
Cyth4	4.16	1.27	12.2	1.26	1.55	-1.71	-3.27		Adam19	33.11	17.97	14.41	11.53	-1.2	-0.88	-0.32		Pogk	2.97	1.94	3.35	1.48	0.18	-0.61	-1.18
Hopx	5.16	1.58	2.3	1.1	-1.17	-1.71	-1.06		Dact1	2.42	5.38	1.06	1.59	-1.2	1.15	0.59		Sepp1	48.48	13.71	21.46	9.45	-1.18	-1.82	-1.18
Fbln2	22.11	6.73	23.23	4.16	0.07	-1.72	-2.48		Meis2	10.86	4.39	4.72	1.87	-1.2	-1.31	-1.34		Slc5a6	4.82	3.21	5.2	2.29	0.11	-0.59	-1.18
Nos3	55.53	16.8	16.62	5.86	-1.74	-1.72	-1.5		Nipa1	6.33	5.27	2.75	1.54	-1.2	-0.26	-0.84		Trib1	7.79	3.81	4.06	1.79	-0.94	-1.03	-1.18
Zfp467	5.61	1.7	2.97	0.7	-0.92	-1.72	-2.09		Prkcdbp	23.14	6.15	10.06	2.68	-1.2	-1.91	-1.91		Amt	17.8	6.64	16.42	7.18	-0.12	-1.42	-1.19
Gap43	130.75	39.4	70.48	19.84	-0.89	-1.73	-1.83		Ptprb	45.44	34.5	19.72	6.39	-1.2	-0.4	-1.62		Dcxr	17.97	9.95	15.34	6.71	-0.23	-0.85	-1.19
Parp14	3.27	0.98	1.52	0.82	-1.11	-1.73	-0.88		Ralb	205.08	105.72	89.18	46.49	-1.2	-0.96	-0.94		Mast3	3.15	3.61	8.25	3.6	1.39	0.2	-1.19
Tlr3	4.44	1.34	5.16	1.52	0.22	-1.73	-1.76		Rhob	97.26	86.27	42.45	51.26	-1.2	-0.17	0.27		Speg	5.5	2.64	12.99	5.71	1.24	-1.06	-1.19
Micall2	4.14	1.24	7.51	1.71	0.86	-1.74	-2.13		Slc26a10	13.5	27.99	5.87	9.09	-1.2	1.05	0.63		1810043G02Rik	5.23	3.48	3.54	1.55	-0.56	-0.59	-1.2
Myl9	23.92	7.17	28.3	6.97	0.24	-1.74	-2.02		Snrk	19.02	13.26	8.29	8.45	-1.2	-0.52	0.03		Dtx3l	3.86	1.2	2.94	1.28	-0.39	-1.68	-1.2
Gbp2	3.43	1.02	2.61	1.86	-0.4	-1.75	-0.49		Tcf7l2	3.83	5.14	1.66	4.16	-1.2	0.42	1.32		Grik5	4.03	1.91	2.88	1.25	-0.49	-1.08	-1.2
Tomm40l	8.97	2.66	8.09	2.97	-0.15	-1.75	-1.45		Asb4	4.26	0.89	1.84	1.18	-1.21	-2.26	-0.64		Metap1d	9.52	3.97	11.18	4.86	0.23	-1.26	-1.2
Hcls1	5.42	1.6	13.46	1.2	1.31	-1.76	-3.49		Fbxo10	5.75	7.84	2.48	2.39	-1.21	0.45	-0.06		Mta3	25.42	14.18	35.45	15.4	0.48	-0.84	-1.2
Pkn3	15.04	4.43	10.42	6.27	-0.53	-1.76	-0.73		Gypa	2.39	0.14	1.03	0.22	-1.21	-4.11	-2.26		Pcdh18	7.92	5.14	4.72	2.06	-0.75	-0.62	-1.2
Plvap	176.69	52.15	84.25	18.72	-1.07	-1.76	-2.17		Plxna2	7.66	6.86	3.32	2.11	-1.21	-0.16	-0.65		Sema3e	19.54	16.8	9.55	4.16	-1.03	-0.22	-1.2
Sgce	46.65	13.77	39.64	17.02	-0.23	-1.76	-1.22		Cyp4b1	2.21	0.32	0.95	0.23	-1.22	-2.77	-2.03		Sema6d	13.83	4.7	10.33	4.5	-0.42	-1.56	-1.2
Adam23	5.13	1.5	1.79	0.69	-1.51	-1.77	-1.37		Hspa12a	5.87	3.33	2.53	3.08	-1.22	-0.82	0.29		Slc19a1	4.71	2.57	7.4	3.23	0.65	-0.87	-1.2
Rcsd1	14.44	4.22	13.17	2.13	-0.13	-1.77	-2.63		Pald1	28.55	24.84	12.26	8.63	-1.22	-0.2	-0.51		Cebpd	4.22	1.93	3.89	1.68	-0.12	-1.13	-1.21
Hhat	2.24	0.65	1.92	0.63	-0.22	-1.78	-1.61		Rragd	5.21	6.83	2.24	3	-1.22	0.39	0.43		Creld1	9.01	2.94	10.58	4.57	0.23	-1.62	-1.21
Stab1	29.28	8.51	9.68	3.74	-1.6	-1.78	-1.37		Sec14l2	6.1	1.22	2.62	0.75	-1.22	-2.32	-1.8		Fam171a2	14.27	6.53	7.24	3.12	-0.98	-1.13	-1.21
Cdkl1	8.8	2.54	3.45	1.53	-1.35	-1.79	-1.18		Cdc42ep2	6.41	3.29	2.74	1.41	-1.23	-0.96	-0.96		Fkbp10	85.34	46.2	72.3	31.28	-0.24	-0.89	-1.21
Gimap5	5.88	1.7	4.75	0.69	-0.31	-1.79	-2.78		Elk3	64.2	39.93	27.29	15.08	-1.23	-0.69	-0.86		Foxred2	1.38	1.44	3.09	1.33	1.16	0.06	-1.21
Procr	53.72	15.52	35.95	8.28	-0.58	-1.79	-2.12		Eml1	4.19	2.5	1.79	1.11	-1.23	-0.75	-0.69		Jag2	3.29	2.71	2.09	0.91	-0.65	-0.28	-1.21
Comt	18.4	5.27	19.07	5.91	0.05	-1.8	-1.69		Fgd6	4.7	6.1	2.01	5.92	-1.23	0.37	1.56		Mylk	4.09	1.93	4.84	2.1	0.24	-1.09	-1.21
Fes	16.35	4.71	24.37	7.44	0.58	-1.8	-1.71		Klhl36	10.69	4.15	4.54	2.42	-1.23	-1.37	-0.91		Sh3bp2	2.33	1.16	3.75	1.62	0.69	-1.01	-1.21
Lamc2	4.9	1.41	3.08	1.41	-0.67	-1.8	-1.13		Krt14	5.36	3.37	2.29	0.58	-1.23	-0.67	-1.99		Slc16a13	12.48	10.85	4.99	2.16	-1.32	-0.2	-1.21
Prrg3	3.68	1.06	1.02	0.43	-1.86	-1.8	-1.24		Mllt4	60.93	74.58	25.96	45.7	-1.23	0.29	0.82		Tmem37	8.76	3.96	6.47	2.8	-0.44	-1.14	-1.21
Rgs3	32.02	9.19	10.12	5.47	-1.66	-1.8	-0.89		Ptrf	133.66	143.01	56.79	72.47	-1.23	0.1	0.35		Arrb1	46.92	22.34	24.1	10.33	-0.96	-1.07	-1.22
Tmem204	47.96	13.77	12.78	1.68	-1.91	-1.8	-2.93		Smim1	2.28	1.09	0.97	0.63	-1.23	-1.06	-0.62		Dtd1	8.56	5.07	10.45	4.49	0.29	-0.75	-1.22
Gbp9	3.38	0.95	0.84	0.44	-2.01	-1.82	-0.93		Syne2	9.97	13.3	4.24	7.47	-1.23	0.42	0.82		Fcer1g	0.89	0.39	29.98	12.88	5.07	-1.19	-1.22
Sepp1	48.48	13.71	21.46	9.45	-1.18	-1.82	-1.18		Ube2l6	15.96	6.03	6.82	2.62	-1.23	-1.41	-1.38		Maf	5.09	1.36	2	0.86	-1.35	-1.9	-1.22
Spata13	18.77	5.32	15.79	4.17	-0.25	-1.82	-1.92		Ass1	18.47	4.2	7.83	0.1	-1.24	-2.14	-6.29		Rin2	9.05	2.41	3.29	1.41	-1.46	-1.91	-1.22
Tnfaip8l1	9.09	2.58	3.66	1.77	-1.31	-1.82	-1.05		Batf3	11.3	2.9	4.8	1.79	-1.24	-1.96	-1.42		Sgce	46.65	13.77	39.64	17.02	-0.23	-1.76	-1.22
Acot2	2.87	0.81	3.71	1.81	0.37	-1.83	-1.03		Bcam	4.78	3.67	2.03	1.48	-1.24	-0.38	-0.45		Slc29a1	50.47	19.41	50.42	21.58	0	-1.38	-1.22
Apln	12.12	3.38	4.14	1.12	-1.55	-1.84	-1.89		Nfia	3.75	3.87	1.58	1.03	-1.24	0.05	-0.62		Ydjc	6.35	2.37	6.88	2.94	0.11	-1.43	-1.22
Arhgap27	20.94	5.86	6.41	3.45	-1.71	-1.84	-0.89		Sox6	8.56	3.93	3.62	1.31	-1.24	-1.13	-1.47		Anpep	2.25	1.17	3.25	1.39	0.53	-0.94	-1.23
Kcnk6	10.61	2.96	3.7	0.83	-1.52	-1.84	-2.16		Tnfaip1	73.42	62.12	31.18	41.15	-1.24	-0.24	0.4		Car13	15.12	5.09	8.94	3.82	-0.76	-1.57	-1.23
Ccdc80	37.62	10.45	10.76	2.01	-1.81	-1.85	-2.42		Trpc6	2.43	0.26	1.03	0.23	-1.24	-3.23	-2.18		Dnmt3a	14.46	9.18	10.49	4.46	-0.46	-0.66	-1.23
Gm6251	2.27	0.63	3.11	2.24	0.46	-1.85	-0.48		Zfp36l1	23.8	19.29	10.04	8.38	-1.24	-0.3	-0.26		Foxs1	0.27	0.1	3.52	1.5	3.7	-1.43	-1.23
Hfe	6.83	1.9	2.58	0.91	-1.4	-1.85	-1.51		Arhgap31	48.4	39.09	20.29	16.63	-1.25	-0.31	-0.29		Rps6ka4	5.75	2.61	4.23	1.81	-0.44	-1.14	-1.23
Ppp1r14a	8.96	2.49	4.21	0.87	-1.09	-1.85	-2.28		Atf3	57.46	54.47	24.1	36.47	-1.25	-0.08	0.6		Slc35f2	2.28	1.68	2.06	0.88	-0.15	-0.44	-1.23
Samsn1	20.82	5.78	20.19	4.88	-0.04	-1.85	-2.05		Cyyr1	2.87	2.2	1.21	0.41	-1.25	-0.38	-1.57		Ttc39b	1.29	1.35	4.05	1.72	1.66	0.07	-1.23
F8	6.87	1.9	2.4	1.32	-1.51	-1.86	-0.86		D8Ertd82e	46.85	44.36	19.7	12.12	-1.25	-0.08	-0.7		2310067B10Rik	10.73	5.83	9.27	3.92	-0.21	-0.88	-1.24
Ociad2	3.5	0.96	2.98	0.95	-0.23	-1.87	-1.64		Dapk2	3.29	0.55	1.38	0.78	-1.25	-2.59	-0.82		3110062M04Rik	15.35	9.65	13.67	5.79	-0.17	-0.67	-1.24
Ptgs1	7.64	2.09	30.5	3.66	2	-1.87	-3.06		Lpar4	12.92	6.79	5.44	4.5	-1.25	-0.93	-0.28		Des	2.06	2.07	2.04	0.86	-0.01	0.01	-1.24
Sprr1a	2.22	0.61	1.83	0.22	-0.28	-1.87	-3.03		Mthfr	9.81	7.6	4.12	4.91	-1.25	-0.37	0.25		Emb	14.74	11.26	51.31	21.68	1.8	-0.39	-1.24
Cav2	7.43	2.02	3.76	1.91	-0.98	-1.88	-0.98		Notch1	49.33	48.67	20.72	11.91	-1.25	-0.02	-0.8		Cxx1c	3.4	1.84	3.64	1.53	0.1	-0.88	-1.25
Gng11	91.17	24.74	47.06	10.29	-0.95	-1.88	-2.19		Fgd5	43.88	28.67	18.29	8.2	-1.26	-0.61	-1.16		Dctd	25.02	19.84	34.46	14.51	0.46	-0.33	-1.25
Hif3a	4.13	1.12	2.08	0.76	-0.99	-1.88	-1.46		Itga1	38.24	39.57	15.92	11.52	-1.26	0.05	-0.47		Emp3	37.6	14.66	78.21	32.81	1.06	-1.36	-1.25
Parp9	5.12	1.39	4.2	1.55	-0.29	-1.88	-1.44		Lama4	55.07	31.88	23.02	12.33	-1.26	-0.79	-0.9		Gja1	28.13	19.79	33.76	14.2	0.26	-0.51	-1.25
Gmfg	34.69	9.34	25.1	4.67	-0.47	-1.89	-2.42		Mapk12	22.48	11.63	9.39	3.89	-1.26	-0.95	-1.27		Igdcc4	2.9	0.97	3.53	1.49	0.28	-1.57	-1.25
Lsp1	8.51	2.3	39.48	15.29	2.21	-1.89	-1.37		Scn3b	2.29	0.46	0.96	0.36	-1.26	-2.32	-1.43		Lysmd2	28.38	14.2	17.94	7.54	-0.66	-1	-1.25
Rab29	4.6	1.24	4.6	1.22	0	-1.89	-1.91		Atl1	7.57	7.36	3.13	2.61	-1.27	-0.04	-0.26		Top1mt	4.3	3.32	3.48	1.46	-0.3	-0.37	-1.25
Maf	5.09	1.36	2	0.86	-1.35	-1.9	-1.22		Cish	3.73	2.21	1.55	0.75	-1.27	-0.75	-1.05		Ube2e2	12.32	7.29	11.04	4.65	-0.16	-0.76	-1.25
Prkcdbp	23.14	6.15	10.06	2.68	-1.2	-1.91	-1.91		Clic6	2.63	1.43	1.09	0.59	-1.27	-0.88	-0.88		Ift122	7.66	4.36	4.8	2	-0.67	-0.81	-1.26
Rin2	9.05	2.41	3.29	1.41	-1.46	-1.91	-1.22		Edn1	75.6	40.63	31.43	9.62	-1.27	-0.9	-1.71		Mbp	6.6	5.85	3.93	1.64	-0.75	-0.17	-1.26
Tfec	37.06	9.89	16.58	1.58	-1.16	-1.91	-3.39		Lhfpl2	6.85	4.92	2.83	1.72	-1.27	-0.48	-0.72		Npr1	16.39	10.07	4.84	2.03	-1.76	-0.7	-1.26
Cd109	37.08	9.78	11.57	4.34	-1.68	-1.92	-1.41		Rhoj	79.43	52.74	32.97	19.75	-1.27	-0.59	-0.74		Rapgef5	17.45	7.94	11.6	4.84	-0.59	-1.14	-1.26
Igfbp3	9.93	2.63	14.57	1.47	0.55	-1.92	-3.31		Sox13	6.67	6.5	2.77	2.48	-1.27	-0.04	-0.16		Scarb1	42.53	25.09	38.29	16.04	-0.15	-0.76	-1.26
Ldb2	21.46	5.66	6.95	1.13	-1.63	-1.92	-2.63		Zfpm2	6.04	4.93	2.5	1.5	-1.27	-0.29	-0.74		Ssbp4	36.35	20.6	36.41	15.21	0	-0.82	-1.26
Ptpn7	2.01	0.53	6.13	0.36	1.61	-1.92	-4.07		Hoxd8	10.21	7.07	4.2	1.91	-1.28	-0.53	-1.14		Lrfn4	6.46	1.41	5.78	2.39	-0.16	-2.2	-1.27
Rai2	2.36	0.63	0.73	0.25	-1.69	-1.92	-1.56		Plekha1	30.84	25.21	12.67	20.14	-1.28	-0.29	0.67		Mapk12	22.48	11.63	9.39	3.89	-1.26	-0.95	-1.27
Gimap8	6.05	1.57	2.7	0.44	-1.16	-1.94	-2.63		Ramp2	276.2	176.28	113.41	40.79	-1.28	-0.65	-1.48		Ntpcr	9.77	6	7.09	2.93	-0.46	-0.7	-1.27
Myo7a	4.29	1.11	3.89	0.46	-0.14	-1.95	-3.06		Sncg	4.11	0.9	1.69	0.59	-1.28	-2.2	-1.53		Thsd7a	6.84	5.32	3.65	1.51	-0.9	-0.36	-1.27
Pcdh17	15.13	3.93	4.07	0.6	-1.9	-1.95	-2.76		Ephb4	67.3	66.47	27.54	22.49	-1.29	-0.02	-0.29		Zmynd8	31	13.75	29.06	12.02	-0.09	-1.17	-1.27
Batf3	11.3	2.9	4.8	1.79	-1.24	-1.96	-1.42		Fam89a	2.13	2.25	0.88	1.34	-1.29	0.07	0.62		Bgn	22.07	13.02	13.87	5.73	-0.67	-0.76	-1.28
Cited4	2.67	0.69	1.49	0.56	-0.85	-1.96	-1.4		Prkce	9.6	10.32	3.93	2.11	-1.29	0.1	-0.9		Lat	6.47	1.05	10.44	4.31	0.69	-2.62	-1.28
Inpp5d	10.31	2.65	28.55	3.76	1.47	-1.96	-2.92		Shank3	31.08	15.6	12.75	3.18	-1.29	-0.99	-2		As3mt	4.57	1.96	4.72	1.93	0.05	-1.22	-1.29
Rapgef3	13.02	3.32	4.02	0.77	-1.7	-1.97	-2.38		Stard8	33.57	36.71	13.69	14.76	-1.29	0.13	0.11		AU021092	3.49	0.69	2.52	1.03	-0.47	-2.33	-1.29
S100a16	7.16	1.83	2.05	0.29	-1.8	-1.97	-2.81		Adgrl4	60.55	21.44	24.53	7.19	-1.3	-1.5	-1.77		Dtx4	0.79	0.63	3.88	1.59	2.3	-0.33	-1.29
Erg	49.28	12.49	17.47	1.83	-1.5	-1.98	-3.25		Cd38	39.63	15.11	16.1	5.52	-1.3	-1.39	-1.54		Hexa	76.58	34.58	55.68	22.78	-0.46	-1.15	-1.29
Ngf	4.75	1.2	4.23	2.01	-0.17	-1.98	-1.08		Dchs1	5.77	3.09	2.34	1.25	-1.3	-0.9	-0.9		Plekhg1	9.09	3.65	2.47	1.01	-1.88	-1.32	-1.29
Cadm3	3.67	0.92	1.88	0.84	-0.97	-1.99	-1.16		Map4k2	19.71	11.44	8.02	4.66	-1.3	-0.78	-0.78		Postn	29.76	30.39	28.29	11.58	-0.07	0.03	-1.29
I830077J02Rik	5.61	1.4	7.73	0.84	0.46	-2	-3.21		Sash1	28.3	24.11	11.5	16.79	-1.3	-0.23	0.55		Gstm5	6.14	1.94	4.36	1.77	-0.49	-1.66	-1.3
Irak2	4.84	1.21	7.31	4.23	0.6	-2	-0.79		St6galnac3	12	12.19	4.89	3.7	-1.3	0.02	-0.4		Kcnq5	3.84	3.59	3.83	1.56	0	-0.1	-1.3
Tnfsfm13	2.1	0.53	1.6	0.36	-0.4	-2	-2.14		Tgfbr3	24.78	14.67	10.09	7.48	-1.3	-0.76	-0.43		Klhl23	5.21	3.13	5.46	2.22	0.07	-0.74	-1.3
Tshz2	2.17	0.54	0.59	0.16	-1.88	-2.01	-1.92		Map4k5	68.66	64.29	27.77	18.12	-1.31	-0.09	-0.62		Rbms3	5.16	3.27	3.69	1.5	-0.48	-0.66	-1.3
Wfdc2	2.31	0.57	2.27	0.38	-0.03	-2.01	-2.59		Prickle2	3.12	2.81	1.26	0.79	-1.31	-0.15	-0.67		Tmem176b	43.14	22.75	32.9	13.4	-0.39	-0.92	-1.3
Aox1	2.29	0.57	2.65	1.23	0.21	-2.02	-1.1		Tnfaip8l1	9.09	2.58	3.66	1.77	-1.31	-1.82	-1.05		Arhgdig	1.26	0.84	2.63	1.06	1.07	-0.59	-1.31
Gatm	3.92	0.97	1.35	0.43	-1.54	-2.02	-1.65		Gpm6a	16.27	14.53	6.51	20.48	-1.32	-0.16	1.65		Bok	4.5	1.39	3.53	1.42	-0.35	-1.69	-1.31
Mmp28	5	1.23	2.57	1.46	-0.96	-2.02	-0.82		Klf14	2.68	0.87	1.08	0.28	-1.32	-1.62	-1.94		Eps8	8.64	4.87	5.12	2.07	-0.75	-0.83	-1.31
Plet1	4.18	1.03	1.63	0.36	-1.36	-2.02	-2.17		Myct1	19.86	6.88	7.95	1.71	-1.32	-1.53	-2.21		Nmnat1	8.83	4.66	8.14	3.29	-0.12	-0.92	-1.31
Gramd1c	2.38	0.58	2.15	0.63	-0.14	-2.03	-1.76		Slc16a13	12.48	10.85	4.99	2.16	-1.32	-0.2	-1.21		Rbm43	10.93	5.44	14.48	5.82	0.41	-1.01	-1.31
Serpinf1	7.12	1.74	20.29	3.67	1.51	-2.03	-2.47		1500009L16Rik	6.89	7.3	2.73	2.23	-1.33	0.08	-0.3		Col18a1	394.57	194.35	193.24	77.6	-1.03	-1.02	-1.32
Gareml	2.32	0.56	0.83	0.23	-1.47	-2.04	-1.85		Adam12	16.29	6.3	6.48	1.13	-1.33	-1.37	-2.52		Ica1	22.35	13.45	20.39	8.19	-0.13	-0.73	-1.32
Vcam1	14.62	3.56	4.63	0.94	-1.66	-2.04	-2.3		Apcdd1	11.87	11.4	4.72	5.8	-1.33	-0.06	0.3		Pak1	1.64	1.34	7.59	3.04	2.21	-0.29	-1.32
Grap2	3.21	0.78	5.49	0.24	0.78	-2.05	-4.51		Arid5b	19.52	21.86	7.78	7.49	-1.33	0.16	-0.06		Prkch	25.88	12.85	16.13	6.44	-0.68	-1.01	-1.32
Pdgfd	3.44	0.83	1.51	0.72	-1.19	-2.05	-1.07		Adgrf5	41.51	7.78	16.42	4.63	-1.34	-2.42	-1.83		Akr1c13	9.05	5.12	16.32	6.48	0.85	-0.82	-1.33
Arhgef3	26.84	6.43	4.73	4.62	-2.5	-2.06	-0.03		Disc1	4.64	1.54	1.83	0.65	-1.34	-1.59	-1.51		Ddr1	4.58	3.79	3.33	1.32	-0.46	-0.28	-1.33
Exoc3l4	8.63	2.08	5.64	2.9	-0.61	-2.06	-0.96		Plxnc1	28.06	20.71	11.06	4.89	-1.34	-0.44	-1.18		Dusp2	20.19	12.59	9.72	3.86	-1.05	-0.68	-1.33
Add2	2.35	0.56	1.5	0.26	-0.64	-2.07	-2.52		Prr5l	13.29	8.48	5.25	16.36	-1.34	-0.65	1.64		Gng12	25.09	23.13	20.94	8.3	-0.26	-0.12	-1.33
Fam198b	27.11	6.44	28	6.51	0.05	-2.07	-2.11		Rilpl1	16.74	10.44	6.59	4.73	-1.34	-0.68	-0.48		Rusc2	6.12	2.87	3.38	1.34	-0.86	-1.09	-1.33
Hapln1	98.69	23.57	83.81	7.93	-0.24	-2.07	-3.4		Vwa7	4.21	1.33	1.67	0.54	-1.34	-1.66	-1.63		Tnfrsf9	0.17	0.1	3.19	1.27	4.26	-0.74	-1.33
Mrvi1	4.41	1.05	7.61	0.53	0.79	-2.07	-3.84		Bmp6	21.21	24.52	8.31	7.64	-1.35	0.21	-0.12		Hist2h2ab	10.13	7.69	17.96	7.09	0.83	-0.4	-1.34
Loxl1	4.11	0.97	3.75	1.15	-0.14	-2.08	-1.71		Cdkl1	8.8	2.54	3.45	1.53	-1.35	-1.79	-1.18		Meis2	10.86	4.39	4.72	1.87	-1.2	-1.31	-1.34
Prss12	3.85	0.91	1.5	1.02	-1.36	-2.08	-0.56		Dhh	2.26	1.04	0.88	0.3	-1.35	-1.12	-1.55		Sytl4	3.01	0.99	2.85	1.13	-0.08	-1.61	-1.34
Fmo1	65.74	15.45	14.86	2.82	-2.15	-2.09	-2.4		Maf	5.09	1.36	2	0.86	-1.35	-1.9	-1.22		Tfap4	5.63	3.82	7.48	2.96	0.41	-0.56	-1.34
Gramd1b	2.1	0.49	2.27	1.06	0.11	-2.09	-1.09		Mfap5	2.34	1	0.92	0.42	-1.35	-1.23	-1.12		Unc93b1	1.36	0.69	4.31	1.71	1.67	-0.98	-1.34
Nrros	5.31	1.25	7.84	1	0.56	-2.09	-2.98		Olfml1	2.31	1.08	0.9	0.32	-1.35	-1.09	-1.5		Car2	31.32	13.5	24.51	9.62	-0.35	-1.21	-1.35
Adm	3.08	0.72	17.02	21.77	2.47	-2.1	0.36		Rnd1	8.25	7.26	3.24	3.12	-1.35	-0.19	-0.05		Fam212a	56.36	57.24	50.59	19.81	-0.16	0.02	-1.35
Fblim1	23.62	5.53	8.06	1.9	-1.55	-2.1	-2.09		Adcy4	25.6	10.83	9.98	4.43	-1.36	-1.24	-1.17		Fuca2	4.93	1.55	2.86	1.12	-0.79	-1.66	-1.35
Nmi	4.52	1.05	3.11	0.68	-0.54	-2.1	-2.2		D130040H23Rik	4.36	5.58	1.69	1.53	-1.36	0.36	-0.15		Ikzf1	1.15	1	19.05	7.49	4.05	-0.2	-1.35
Slco4a1	4.78	1.11	17.22	6.43	1.85	-2.1	-1.42		Icam2	96.55	21.1	37.64	5.31	-1.36	-2.19	-2.82		Kif26a	9.98	3.13	2.22	0.87	-2.17	-1.67	-1.35
A430105I19Rik	4	0.93	1.31	0.27	-1.61	-2.11	-2.27		Mtss1l	15.51	11.45	6.04	5.11	-1.36	-0.44	-0.24		Morn4	6.52	2.52	6.01	2.36	-0.12	-1.37	-1.35
Cd55	18.78	4.35	11.69	18.74	-0.68	-2.11	0.68		Plet1	4.18	1.03	1.63	0.36	-1.36	-2.02	-2.17		Perp	22.5	25.35	24.53	9.63	0.12	0.17	-1.35
Igf1	15.67	3.63	4.62	0.75	-1.76	-2.11	-2.63		Prss12	3.85	0.91	1.5	1.02	-1.36	-2.08	-0.56		Pi16	6.97	2.41	3.33	1.31	-1.07	-1.53	-1.35
Prkcq	2.05	0.47	2.08	0.18	0.02	-2.11	-3.55		Dysf	47.77	42.05	18.47	18.03	-1.37	-0.18	-0.03		Selm	8.21	3.9	6.68	2.62	-0.3	-1.08	-1.35
Hexim2	2.43	0.56	3.84	1.81	0.66	-2.12	-1.08		Sgsh	5.24	6.03	2.03	1.71	-1.37	0.2	-0.25		Tnfaip2	57.48	39.46	60.41	23.64	0.07	-0.54	-1.35
Rasip1	92.25	21.21	23.43	4.1	-1.98	-2.12	-2.51		Slc37a3	9.71	9.32	3.75	5.34	-1.37	-0.06	0.51		Alox5	0.55	0.14	31.75	12.34	5.86	-2.01	-1.36
Ctsh	10.94	2.5	3.5	2.5	-1.65	-2.13	-0.49		Spry1	3.52	2.58	1.37	2.85	-1.37	-0.45	1.06		Eya1	3.12	2.13	2.68	1.04	-0.22	-0.55	-1.36
Fah	5.18	1.19	8.1	3.83	0.64	-2.13	-1.08		Thsd1	34.09	27.86	13.23	12.45	-1.37	-0.29	-0.09		Pgp	9	8.37	8.78	3.43	-0.03	-0.1	-1.36
Ass1	18.47	4.2	7.83	0.1	-1.24	-2.14	-6.29		Cgn	2.66	3.81	1.02	1.2	-1.38	0.52	0.24		Susd1	4.08	2.72	6.66	2.6	0.71	-0.58	-1.36
Ddc	8.88	2.01	7.19	1.04	-0.3	-2.14	-2.79		Fam124a	2.12	0.43	0.81	0.23	-1.38	-2.29	-1.82		Camk1	3.84	2.11	5.9	2.29	0.62	-0.87	-1.37
Mogat2	8.08	1.83	4.65	0.94	-0.8	-2.14	-2.31		Prnp	81.88	70.53	31.53	25.64	-1.38	-0.22	-0.3		Jazf1	6.06	3.58	4.46	1.73	-0.44	-0.76	-1.37
Slfn5	2.22	0.5	1.29	1.34	-0.78	-2.14	0.05		Ecscr	154.07	58.24	58.73	15.08	-1.39	-1.4	-1.96		Klhl6	100.43	66.95	87.57	33.97	-0.2	-0.59	-1.37
Clca3a1	4.51	1.02	1.66	0.16	-1.45	-2.15	-3.41		Hand2	64.29	50.46	24.53	10.97	-1.39	-0.35	-1.16		Lsp1	8.51	2.3	39.48	15.29	2.21	-1.89	-1.37
Hsd3b1	2.02	0.45	3.22	0.5	0.67	-2.15	-2.68		Plcd1	11.84	12.52	4.51	4.31	-1.39	0.08	-0.06		Serpine1	67.92	32.21	38.86	15.07	-0.81	-1.08	-1.37
Serpina3i	9.06	2.04	1.69	0.44	-2.43	-2.15	-1.94		Rnf122	3.15	3.35	1.2	2.74	-1.39	0.09	1.19		Stab1	29.28	8.51	9.68	3.74	-1.6	-1.78	-1.37
Tnfsf12	3.37	0.76	2.52	1.12	-0.42	-2.15	-1.17		Sapcd1	5.4	3.81	2.07	0.59	-1.39	-0.5	-1.8		Tmem176a	29.31	11.49	26.89	10.39	-0.12	-1.35	-1.37
Cnr2	7.31	1.64	1.83	0.32	-2	-2.16	-2.53		Cd40	7.51	5.91	2.85	4.76	-1.4	-0.35	0.74		Col1a1	30.17	26.18	26.37	10.16	-0.19	-0.2	-1.38
Itga2	2.11	0.47	0.49	0.15	-2.11	-2.16	-1.75		Ets1	119.22	103.5	45.23	52.49	-1.4	-0.2	0.21		Dok4	103.66	96.72	33.23	12.77	-1.64	-0.1	-1.38
Notch4	10.77	2.41	2.61	0.62	-2.05	-2.16	-2.08		Hap1	2.17	6.05	0.82	2.1	-1.4	1.48	1.35		Esam	128.43	66.38	34.64	13.31	-1.89	-0.95	-1.38
St6gal1	5.67	1.26	2.92	2	-0.96	-2.17	-0.55		Hfe	6.83	1.9	2.58	0.91	-1.4	-1.85	-1.51		Fkbp11	16.12	7.35	16.54	6.35	0.04	-1.13	-1.38
Icam2	96.55	21.1	37.64	5.31	-1.36	-2.19	-2.82		Hip1r	11.06	7	4.2	7.56	-1.4	-0.66	0.85		Mgst1	4.82	1.01	3.7	1.42	-0.38	-2.26	-1.38
Klhl3	4.14	0.9	1.89	0.12	-1.13	-2.19	-3.93		Igf2r	301.39	264.05	113.9	89.9	-1.4	-0.19	-0.34		Ndrg2	6.78	2.29	3.34	1.28	-1.02	-1.56	-1.38
F2rl3	23.83	5.19	30.27	8.9	0.35	-2.2	-1.77		N4bp3	24.98	18.49	9.44	5.29	-1.4	-0.43	-0.83		Ntn3	5.59	3.38	2.86	1.1	-0.97	-0.73	-1.38
Fas	4.73	1.03	2.87	1.3	-0.72	-2.2	-1.14		Slc16a2	8.94	3.81	3.38	2.21	-1.4	-1.23	-0.61		Rnf150	0.42	0.26	5.57	2.13	3.72	-0.7	-1.38
Fgd3	2.01	0.44	7.33	1.38	1.86	-2.2	-2.41		Cd59a	16.78	5.38	6.33	1.98	-1.41	-1.64	-1.67		Stc2	2.26	1.09	2.62	1.01	0.21	-1.05	-1.38
Lrfn4	6.46	1.41	5.78	2.39	-0.16	-2.2	-1.27		Ctsl	371.02	259.42	139.6	161.94	-1.41	-0.52	0.21		Ube2l6	15.96	6.03	6.82	2.62	-1.23	-1.41	-1.38
Sncg	4.11	0.9	1.69	0.59	-1.28	-2.2	-1.53		Epn2	27.16	23.07	10.23	15.33	-1.41	-0.24	0.58		BC028528	18.53	8.32	8.26	3.15	-1.17	-1.15	-1.39
Gimap4	64.29	13.93	14.87	3.09	-2.11	-2.21	-2.26		Gm13889	4.14	2.01	1.55	0.54	-1.41	-1.04	-1.53		Evc2	3.17	1.19	3.84	1.46	0.28	-1.41	-1.39
Map4k1	5.43	1.17	7.45	1.62	0.46	-2.21	-2.2		Vash1	15.83	7.16	5.98	3.92	-1.41	-1.14	-0.61		Olfml3	4	2.64	3.65	1.39	-0.13	-0.6	-1.39
Sparcl1	2.14	0.46	0.64	0.21	-1.75	-2.21	-1.63		Caskin2	23.87	23.97	8.92	6.85	-1.42	0.01	-0.38		Phgdh	22.56	16.88	38.83	14.83	0.78	-0.42	-1.39
Laptm5	8.91	1.91	41.02	4.27	2.2	-2.22	-3.26		Gpm6b	15.07	7.93	5.62	3.65	-1.42	-0.93	-0.62		Pik3r2	6.76	8.26	6.84	2.6	0.02	0.29	-1.39
C1qtnf6	7.93	1.69	13.23	2.51	0.74	-2.23	-2.4		Oit3	88.52	17.66	33.1	3	-1.42	-2.33	-3.46		Rnpepl1	12.18	11.71	6.72	2.57	-0.86	-0.06	-1.39
Cyb561	3.7	0.79	2.28	1.53	-0.7	-2.23	-0.58		Tgfa	7.44	4.98	2.77	1.59	-1.42	-0.58	-0.8		Trpv2	1.41	0.29	2.74	1.05	0.96	-2.3	-1.39
Fam65c	3.01	0.64	1.72	0.21	-0.81	-2.23	-3.06		Atp6v0e2	9.93	5.89	3.67	1.74	-1.44	-0.75	-1.08		Ddit4l	5.2	1.76	3.36	1.27	-0.63	-1.56	-1.4
Lcp1	7.96	1.69	28.67	5.79	1.85	-2.23	-2.31		Sipa1l2	37.87	34.9	14	13.3	-1.44	-0.12	-0.07		Ifit2	1.81	1.44	2.2	0.83	0.28	-0.33	-1.4
Adgrg1	6.52	1.38	70.07	39.05	3.43	-2.24	-0.84		Srgap1	12.12	9.18	4.46	5.68	-1.44	-0.4	0.35		Cd109	37.08	9.78	11.57	4.34	-1.68	-1.92	-1.41
Il16	3	0.64	1.38	0.25	-1.12	-2.24	-2.44		Clca3a1	4.51	1.02	1.66	0.16	-1.45	-2.15	-3.41		Fam174b	4.72	3.45	3.36	1.26	-0.49	-0.45	-1.41
Ptch2	2.62	0.56	0.84	0.45	-1.65	-2.24	-0.91		Maged1	184.31	142.31	67.6	95.21	-1.45	-0.37	0.49		Kcnn4	1	0.26	6.29	2.36	2.65	-1.94	-1.41
Grrp1	24.59	5.19	5.65	3.25	-2.12	-2.25	-0.8		Tnnt2	47.53	41.59	17.42	2.18	-1.45	-0.19	-3		Mettl22	4.54	2.65	5.69	2.15	0.33	-0.77	-1.41
Asb4	4.26	0.89	1.84	1.18	-1.21	-2.26	-0.64		Ypel2	6.16	7.28	2.25	3.65	-1.45	0.24	0.7		Serpinb9b	99.72	99.7	48.71	18.31	-1.03	0	-1.41
Mgst1	4.82	1.01	3.7	1.42	-0.38	-2.26	-1.38		Mmp15	11.74	4.78	4.26	3.4	-1.46	-1.3	-0.32		Tuba4a	3.71	2.25	11.13	4.18	1.59	-0.72	-1.41
Acap1	5.48	1.14	18.48	13.25	1.75	-2.27	-0.48		Plekho1	101.83	70.28	37.09	16.83	-1.46	-0.53	-1.14		Unc119	6.58	4.76	12.21	4.59	0.89	-0.47	-1.41
Pdlim3	23.38	4.85	6.76	1.5	-1.79	-2.27	-2.17		Rin2	9.05	2.41	3.29	1.41	-1.46	-1.91	-1.22		Batf3	11.3	2.9	4.8	1.79	-1.24	-1.96	-1.42
Rbp1	7.78	1.61	1.8	0.69	-2.11	-2.27	-1.39		Cmtm8	14.68	7.59	5.31	3.42	-1.47	-0.95	-0.64		Slco4a1	4.78	1.11	17.22	6.43	1.85	-2.1	-1.42
Irgm1	2.84	0.59	3.51	1.09	0.3	-2.28	-1.69		Fam43a	32.45	17.29	11.73	8.49	-1.47	-0.91	-0.47		Vamp8	75.34	30.26	70.73	26.44	-0.09	-1.32	-1.42
Alox12	7.53	1.54	1.58	0.29	-2.25	-2.29	-2.44		Gareml	2.32	0.56	0.83	0.23	-1.47	-2.04	-1.85		Bcat2	19.82	7.19	18.76	6.96	-0.08	-1.46	-1.43
Aplnr	60.37	12.32	4.69	2.34	-3.68	-2.29	-1		Cav1	84.81	37.17	30.44	6.16	-1.48	-1.19	-2.3		Col12a1	6.44	2.93	7.99	2.96	0.31	-1.13	-1.43
Fam124a	2.12	0.43	0.81	0.23	-1.38	-2.29	-1.82		Ripply3	4.85	1.96	1.73	1.38	-1.48	-1.31	-0.33		Tgm1	1.35	0.41	2.87	1.06	1.09	-1.71	-1.43
H2-T24	2.1	0.43	1.25	0.4	-0.75	-2.29	-1.65		Sgpp1	15.93	10.49	5.72	4.42	-1.48	-0.6	-0.37		Ccr2	0.11	0.1	4.39	1.62	5.35	-0.11	-1.44
Prrg2	6.18	1.27	4.05	1.06	-0.61	-2.29	-1.93		Sh3bp5	82.44	86.01	29.63	24.39	-1.48	0.06	-0.28		Parp9	5.12	1.39	4.2	1.55	-0.29	-1.88	-1.44
Casp12	2.7	0.54	2.91	0.54	0.11	-2.31	-2.44		She	32.31	17.02	11.56	3.81	-1.48	-0.92	-1.6		B3gnt9	6.01	2.11	3.23	1.19	-0.9	-1.51	-1.45
Sash3	2.85	0.57	4.24	0.18	0.57	-2.31	-4.58		Tek	130.03	105.04	46.59	22.93	-1.48	-0.31	-1.02		Gaa	14.52	7.09	13.51	4.95	-0.1	-1.03	-1.45
Scrn2	4.22	0.85	5.17	0.67	0.29	-2.31	-2.94		Egfl7	307.18	338.34	109.56	85.12	-1.49	0.14	-0.36		Slc25a45	5.72	2.61	4.65	1.71	-0.3	-1.13	-1.45
Scn3b	2.29	0.46	0.96	0.36	-1.26	-2.32	-1.43		Erg	49.28	12.49	17.47	1.83	-1.5	-1.98	-3.25		Tomm40l	8.97	2.66	8.09	2.97	-0.15	-1.75	-1.45
Sec14l2	6.1	1.22	2.62	0.75	-1.22	-2.32	-1.8		Grk5	13.87	11.05	4.91	4.87	-1.5	-0.33	-0.01		Clu	62.68	23.24	40.06	14.52	-0.65	-1.43	-1.46
Art4	6.3	1.26	11.37	0.53	0.85	-2.33	-4.41		Icam1	44.53	20.42	15.77	8.06	-1.5	-1.12	-0.97		Hif3a	4.13	1.12	2.08	0.76	-0.99	-1.88	-1.46
AU021092	3.49	0.69	2.52	1.03	-0.47	-2.33	-1.29		Adam23	5.13	1.5	1.79	0.69	-1.51	-1.77	-1.37		Bak1	35.5	14.46	34.52	12.43	-0.04	-1.3	-1.47
Oit3	88.52	17.66	33.1	3	-1.42	-2.33	-3.46		F8	6.87	1.9	2.4	1.32	-1.51	-1.86	-0.86		Gimap1	10.91	4.7	5.33	1.93	-1.03	-1.21	-1.47
Plau	27.19	5.39	42.89	13.41	0.66	-2.33	-1.68		Prnd	50.79	8.83	17.86	3.04	-1.51	-2.52	-2.55		Gimap9	5.43	4.6	4.63	1.67	-0.23	-0.24	-1.47
Acy3	2.49	0.49	1.75	0.33	-0.51	-2.35	-2.4		Col4a2	465.95	544.04	162.97	170.27	-1.52	0.22	0.06		Gzmc	0.1	0.1	166.33	59.85	10.7	0	-1.47
Cemip	5.03	0.99	3.5	1	-0.52	-2.35	-1.81		Kcnk6	10.61	2.96	3.7	0.83	-1.52	-1.84	-2.16		Serpinb9	6.31	2.95	9.76	3.52	0.63	-1.1	-1.47
Sh3bgr	2.76	0.54	1.91	1.06	-0.53	-2.35	-0.85		Rell1	18.58	10.7	6.49	6.65	-1.52	-0.8	0.04		Sox6	8.56	3.93	3.62	1.31	-1.24	-1.13	-1.47
Scarf1	23.91	4.66	11.61	0.99	-1.04	-2.36	-3.55		Phyhd1	3.5	1.15	1.21	1.47	-1.53	-1.6	0.28		Brinp1	1.28	0.93	2.15	0.77	0.75	-0.47	-1.48
Aqp1	42.84	8.2	25	4.46	-0.78	-2.39	-2.49		Sema6b	4.87	0.54	1.69	0.24	-1.53	-3.17	-2.84		Fam229b	2.58	1.43	2.58	0.92	0	-0.85	-1.48
Cyp26a1	2.98	0.57	6.52	4.74	1.13	-2.39	-0.46		Ccl2	76	11.46	26.21	1.3	-1.54	-2.73	-4.33		Jak3	33.23	17.59	19.98	7.19	-0.73	-0.92	-1.48
Hbb-b1	5.75	1.1	3.08	0.34	-0.9	-2.39	-3.16		Col4a1	955.67	1187.86	329.37	370.22	-1.54	0.31	0.17		Ptn	0.35	0.13	3.09	1.11	3.15	-1.47	-1.48
Alox5ap	8.51	1.61	54.55	4.26	2.68	-2.4	-3.68		Fam163a	6.32	2.23	2.17	0.45	-1.54	-1.5	-2.27		Ramp2	276.2	176.28	113.41	40.79	-1.28	-0.65	-1.48
Nt5e	2.58	0.49	11.32	2.99	2.13	-2.41	-1.92		Gatm	3.92	0.97	1.35	0.43	-1.54	-2.02	-1.65		Scrn1	4.19	3.8	3.39	1.21	-0.31	-0.14	-1.48
Adgrf5	41.51	7.78	16.42	4.63	-1.34	-2.42	-1.83		Sh3pxd2a	20.94	15.88	7.18	3.25	-1.54	-0.4	-1.15		Syt13	9	7.51	7.5	2.68	-0.26	-0.26	-1.48
Lrmp	4.25	0.79	7.09	0.88	0.74	-2.42	-3.01		Apln	12.12	3.38	4.14	1.12	-1.55	-1.84	-1.89		Galk1	32.77	12.38	38.29	13.66	0.22	-1.4	-1.49
Psmb8	2.09	0.39	1.65	0.56	-0.34	-2.43	-1.56		Fblim1	23.62	5.53	8.06	1.9	-1.55	-2.1	-2.09		Gusb	15.9	7.47	26.54	9.44	0.74	-1.09	-1.49
Unc13d	3.33	0.61	2.76	0.42	-0.27	-2.44	-2.7		Ptprm	64.64	44.61	22.03	13.91	-1.55	-0.54	-0.66		Il15	2.27	0.93	3.94	1.4	0.8	-1.28	-1.49
Ech1	35.58	6.51	39.15	13.31	0.14	-2.45	-1.56		Serpina3g	25.72	1.9	8.77	0.27	-1.55	-3.76	-5.02		Ptpn18	9.14	3.1	5	1.78	-0.87	-1.56	-1.49
Ak1	16.33	2.95	20.64	1.66	0.34	-2.47	-3.64		Slc9a3r2	63.48	80.04	21.66	24.38	-1.55	0.33	0.17		Calcrl	55.24	24.47	32.48	11.46	-0.77	-1.17	-1.5
Pdgfrb	4.53	0.82	4.3	0.46	-0.08	-2.47	-3.22		Tcf7l1	4.41	4.98	1.51	2.17	-1.55	0.17	0.52		Dhrs9	0.98	0.36	3.55	1.26	1.86	-1.43	-1.5
1700007K13Rik	2.25	0.4	1.69	0.27	-0.41	-2.48	-2.63		Gsdmd	3.64	0.57	1.23	0.28	-1.56	-2.68	-2.16		Lrp8	6.34	4.32	3.78	1.33	-0.75	-0.55	-1.5
Itga2b	52.27	9.38	77.63	9.39	0.57	-2.48	-3.05		Wipf3	2.68	3.15	0.91	0.45	-1.56	0.23	-1.03		Nfic	3.71	2.24	3.13	1.1	-0.25	-0.73	-1.5
Pakap	4.72	0.85	6.72	1.45	0.51	-2.48	-2.21		Clec14a	14.31	5.33	4.84	1.38	-1.57	-1.42	-1.81		Nos3	55.53	16.8	16.62	5.86	-1.74	-1.72	-1.5
Tubb1	10.87	1.94	5.08	0.52	-1.1	-2.48	-3.29		Flrt2	28.05	13.75	9.47	2.9	-1.57	-1.03	-1.71		Osgin1	0.42	0.21	3.42	1.21	3.01	-1.04	-1.5
Adora2a	3.1	0.55	1.64	0.36	-0.92	-2.49	-2.19		Gprc5a	12.01	10.27	4.04	3.92	-1.57	-0.23	-0.04		Prkcd	10.93	11.99	18.11	6.39	0.73	0.13	-1.5
Slc4a1	2.19	0.39	0.33	0.12	-2.73	-2.49	-1.44		Rhpn2	5.31	12.71	1.79	5.5	-1.57	1.26	1.62		Zbtb7b	5.77	3.23	5.55	1.96	-0.05	-0.84	-1.5
Ushbp1	16.23	2.89	3.51	0.64	-2.21	-2.49	-2.45		Ackr1	14.09	0.66	4.73	0.59	-1.58	-4.41	-2.99		Hfe	6.83	1.9	2.58	0.91	-1.4	-1.85	-1.51
Filip1	2.14	0.38	1.23	0.4	-0.79	-2.51	-1.64		Arl4d	3.95	7.63	1.33	1.2	-1.58	0.95	-0.15		Ppp1r3b	3.02	1.26	5.03	1.77	0.73	-1.27	-1.51
Prnd	50.79	8.83	17.86	3.04	-1.51	-2.52	-2.55		Pdgfb	43.85	63.99	14.63	21.39	-1.58	0.55	0.55		Smco4	7.19	4.36	6.74	2.37	-0.09	-0.72	-1.51
Thbd	22.45	3.8	6.69	1.39	-1.75	-2.56	-2.26		Ch25h	2.3	0.1	0.76	0.17	-1.59	-4.52	-2.14		Synpo	15.71	5.97	12.62	4.42	-0.32	-1.39	-1.51
Sfrp2	2.58	0.43	2.13	0.3	-0.27	-2.58	-2.85		Crb2	4.05	3.76	1.34	0.87	-1.59	-0.11	-0.62		Twist1	6.53	7.8	6.9	2.43	0.08	0.25	-1.51
Dapk2	3.29	0.55	1.38	0.78	-1.25	-2.59	-0.82		Klf4	5.05	4.44	1.66	2.32	-1.6	-0.19	0.48		Ctla2a	201.44	198.87	143.78	49.98	-0.49	-0.02	-1.52
Il1r1	17.95	2.98	4.06	2.76	-2.14	-2.59	-0.56		Klhl4	28.14	11.74	9.26	2.02	-1.6	-1.26	-2.2		Lpxn	0.45	0.71	2.11	0.73	2.23	0.65	-1.52
Exoc3l	20.68	3.4	10.65	1.93	-0.96	-2.6	-2.46		Rasgrp3	69.83	37.6	23.04	6.77	-1.6	-0.89	-1.77		St6galnac6	7.69	4.84	9.72	3.38	0.34	-0.67	-1.52
Sntb1	2.46	0.4	2.43	0.35	-0.02	-2.6	-2.79		Samd5	8.8	8.99	2.9	1.81	-1.6	0.03	-0.68		Fam195a	7.75	3.69	8.53	2.96	0.14	-1.07	-1.53
Lat	6.47	1.05	10.44	4.31	0.69	-2.62	-1.28		Socs2	17.44	11.95	5.75	3.65	-1.6	-0.55	-0.65		Abi3	26.67	16.8	19.65	6.77	-0.44	-0.67	-1.54
Lgals3bp	4.87	0.79	3.92	0.92	-0.31	-2.62	-2.09		Sox7	27.73	26.48	9.16	10.23	-1.6	-0.07	0.16		Cd38	39.63	15.11	16.1	5.52	-1.3	-1.39	-1.54
Sigirr	2.76	0.45	2.67	0.74	-0.05	-2.62	-1.84		Stab1	29.28	8.51	9.68	3.74	-1.6	-1.78	-1.37		Hbb-bh1	647.22	409.27	338.02	116.43	-0.94	-0.66	-1.54
Zfp366	3.08	0.5	0.4	0.14	-2.96	-2.63	-1.46		A430105I19Rik	4	0.93	1.31	0.27	-1.61	-2.11	-2.27		Hid1	6.62	2.43	3.04	1.05	-1.12	-1.44	-1.54
Ifitm1	2.97	0.48	149.82	46.64	5.66	-2.64	-1.68		Il24	2.71	1.12	0.89	0.39	-1.61	-1.27	-1.18		Myom1	0.87	0.42	3.19	1.1	1.88	-1.05	-1.54
Ncf2	3.28	0.52	11.02	0.87	1.75	-2.64	-3.66		Alas2	8.7	6.21	2.83	4.08	-1.62	-0.49	0.53		Plek	22.95	8.86	56.38	19.34	1.3	-1.37	-1.54
Def6	6.22	0.99	27.96	4.05	2.17	-2.65	-2.79		Dlc1	62	46.46	20.17	27.6	-1.62	-0.42	0.45		Slc37a1	4.3	1.95	2.62	0.9	-0.72	-1.14	-1.54
Plac1	24.64	3.91	4.43	0.45	-2.47	-2.65	-3.32		Lifr	124.89	93.81	40.67	38.94	-1.62	-0.41	-0.06		Vegfc	11.05	5.14	7.2	2.48	-0.62	-1.1	-1.54
Ly6c1	11.78	1.85	7.45	0.59	-0.66	-2.67	-3.67		Pcdh1	29.2	28.35	9.48	6.44	-1.62	-0.04	-0.56		Calm5	0.17	0.1	2.8	0.95	4.05	-0.76	-1.55
Cldn5	13.15	2.05	2.49	0.34	-2.4	-2.68	-2.88		Erbb2	8.67	10.22	2.81	7.19	-1.63	0.24	1.36		Dhrs3	9.82	8.71	11.66	3.98	0.25	-0.17	-1.55
Gsdmd	3.64	0.57	1.23	0.28	-1.56	-2.68	-2.16		Gdpd5	25.62	20.47	8.26	14.51	-1.63	-0.32	0.81		H2afy2	10.4	5.02	9.1	3.11	-0.19	-1.05	-1.55
Il1r2	2.4	0.37	2.97	0.34	0.31	-2.69	-3.12		Ldb2	21.46	5.66	6.95	1.13	-1.63	-1.92	-2.63		Tmcc2	8.59	3.82	6.39	2.18	-0.43	-1.17	-1.55
Neurl3	4.45	0.68	12.24	0.29	1.46	-2.72	-5.37		Dok4	103.66	96.72	33.23	12.77	-1.64	-0.1	-1.38		Ech1	35.58	6.51	39.15	13.31	0.14	-2.45	-1.56
Ccl2	76	11.46	26.21	1.3	-1.54	-2.73	-4.33		Npl	50.17	16.38	16.13	8.35	-1.64	-1.61	-0.95		Slc16a3	1.69	1.57	3.91	1.33	1.21	-0.11	-1.56
F5	3.26	0.49	8.49	1.67	1.38	-2.73	-2.34		Sele	7.44	0.39	2.39	0.17	-1.64	-4.26	-3.84		Slc26a11	3.32	2.31	2.32	0.78	-0.52	-0.52	-1.56
Ifitm3	100.7	15.2	161.56	20.9	0.68	-2.73	-2.95		6430548M08Rik	4.3	6.18	1.37	1.48	-1.65	0.52	0.12		Slc7a7	4.47	1.4	3.24	1.1	-0.46	-1.68	-1.56
Gm20594	21.63	3.24	21.42	22.96	-0.01	-2.74	0.1		Ctsh	10.94	2.5	3.5	2.5	-1.65	-2.13	-0.49		Tm6sf1	27.73	13.34	22.55	7.63	-0.3	-1.06	-1.56
Srgn	2.63	0.39	10.06	0.34	1.94	-2.74	-4.89		Cttnbp2	2.21	3.06	0.7	0.53	-1.65	0.47	-0.42		Hp	0.11	0.1	14.71	4.97	7.04	-0.16	-1.57
Ly6a	22.39	3.33	6.26	0.83	-1.84	-2.75	-2.92		Heg1	28.17	37.15	8.98	11.26	-1.65	0.4	0.33		Mcpt8	0.18	0.1	7.56	2.55	5.38	-0.86	-1.57
1700030K09Rik	5.06	0.74	4.48	0.79	-0.18	-2.77	-2.51		Ptch2	2.62	0.56	0.84	0.45	-1.65	-2.24	-0.91		Pcolce	39.65	18.64	28.56	9.64	-0.47	-1.09	-1.57
Cyp4b1	2.21	0.32	0.95	0.23	-1.22	-2.77	-2.03		Gnai1	5.26	8	1.66	2.5	-1.66	0.61	0.59		Sorcs2	1.39	0.21	2.69	0.9	0.96	-2.7	-1.57
Trim47	21.62	3.13	14.56	1.16	-0.57	-2.79	-3.64		Rgs3	32.02	9.19	10.12	5.47	-1.66	-1.8	-0.89		Car8	5.77	4.71	4.8	1.6	-0.27	-0.29	-1.58
Opcml	2.03	0.29	1.63	0.21	-0.32	-2.81	-2.96		Vcam1	14.62	3.56	4.63	0.94	-1.66	-2.04	-2.3		Klk8	4.45	2.06	7.15	2.39	0.69	-1.11	-1.58
Cgref1	11.48	1.59	7.62	1.33	-0.59	-2.85	-2.52		Klhl8	11.78	9.19	3.7	7.2	-1.67	-0.36	0.96		Nuak2	4.53	4.49	2.99	1	-0.6	-0.01	-1.58
Clec1a	4.37	0.6	0.52	0.13	-3.07	-2.86	-2.03		Cd109	37.08	9.78	11.57	4.34	-1.68	-1.92	-1.41		Rgs2	4.69	5.99	10.64	3.56	1.18	0.35	-1.58
Tgm2	48.34	6.67	32.16	5.99	-0.59	-2.86	-2.42		Chrna7	2.42	4.45	0.75	1.6	-1.68	0.88	1.08		Prkg2	0.92	0.3	5.36	1.79	2.54	-1.63	-1.59
Svop	2	0.27	1.98	0.29	-0.02	-2.88	-2.78		Amotl1	43.3	26.14	13.4	16.57	-1.69	-0.73	0.31		A230050P20Rik	4.75	1.66	2.46	0.81	-0.95	-1.51	-1.6
C3ar1	2.86	0.38	3.22	0.22	0.17	-2.9	-3.84		Rai2	2.36	0.63	0.73	0.25	-1.69	-1.92	-1.56		Cplx2	6.16	3.45	4.61	1.52	-0.42	-0.83	-1.6
Ccl7	10.34	1.39	2.77	0.17	-1.9	-2.9	-4.04		Sfrp1	3.48	2.77	1.08	1.03	-1.69	-0.33	-0.07		Pik3cd	1.16	0.81	2.9	0.96	1.33	-0.51	-1.6
Mmrn2	61.11	8.17	16.94	1.39	-1.85	-2.9	-3.61		Rapgef3	13.02	3.32	4.02	0.77	-1.7	-1.97	-2.38		Rap1gap2	0.32	0.21	2.96	0.98	3.19	-0.65	-1.6
Nav3	3.51	0.47	0.58	0.19	-2.6	-2.9	-1.57		Rnf144a	8.02	4.73	2.46	2.05	-1.7	-0.76	-0.27		She	32.31	17.02	11.56	3.81	-1.48	-0.92	-1.6
Hpgd	6.84	0.89	6.84	0.55	0	-2.94	-3.63		Arhgap27	20.94	5.86	6.41	3.45	-1.71	-1.84	-0.89		Hist1h2ao	1.5	0.1	5.25	1.73	1.81	-3.9	-1.61
Fermt3	35.91	4.59	32.85	1.85	-0.13	-2.97	-4.15		Kitl	4.57	5.71	1.39	2.27	-1.71	0.32	0.71		Ldlrad4	3.93	2.03	2.02	0.66	-0.96	-0.96	-1.61
Pde4b	5.84	0.74	4.61	2.4	-0.34	-2.97	-0.94		Plcb1	3.64	3.36	1.1	0.68	-1.73	-0.12	-0.7		Nhsl2	9.3	5.21	4.93	1.62	-0.92	-0.84	-1.61
Slc24a5	3.02	0.39	2.74	0.32	-0.14	-2.97	-3.1		Nos3	55.53	16.8	16.62	5.86	-1.74	-1.72	-1.5		Pcyt1b	4.77	1.66	3.1	1.01	-0.62	-1.53	-1.61
Tnc	40.3	5.1	41.12	3.61	0.03	-2.98	-3.51		Tmem44	5.8	2.29	1.74	1.13	-1.74	-1.34	-0.62		Tcea2	4.25	2.37	3.82	1.25	-0.15	-0.84	-1.61
Srpx2	3.81	0.48	3.42	0.8	-0.15	-2.99	-2.09		Sparcl1	2.14	0.46	0.64	0.21	-1.75	-2.21	-1.63		Ccl3	0.1	0.1	10.12	3.3	6.66	0	-1.62
Apold1	3.47	0.42	2.87	0.26	-0.27	-3.04	-3.48		Thbd	22.45	3.8	6.69	1.39	-1.75	-2.56	-2.26		Cradd	5.55	1.84	2.76	0.9	-1.01	-1.59	-1.62
Ampd3	2.73	0.33	2.42	0.24	-0.18	-3.05	-3.33		Igf1	15.67	3.63	4.62	0.75	-1.76	-2.11	-2.63		Gja4	49.69	16.63	7.64	2.49	-2.7	-1.58	-1.62
Fam107a	4.15	0.5	0.95	0.15	-2.12	-3.05	-2.67		Kank3	19.7	19.18	5.82	7.06	-1.76	-0.04	0.28		Kcnj2	0.95	0.4	3.95	1.28	2.05	-1.26	-1.62
Rnf125	7.96	0.95	7.24	1.12	-0.14	-3.07	-2.7		Npr1	16.39	10.07	4.84	2.03	-1.76	-0.7	-1.26		Ptprb	45.44	34.5	19.72	6.39	-1.2	-0.4	-1.62
Mpl	3.39	0.39	2.65	0.18	-0.36	-3.13	-3.91		Tmem51	2.43	1.16	0.71	0.51	-1.77	-1.07	-0.47		Tnik	7.22	5.65	6.6	2.15	-0.13	-0.35	-1.62
Sema6b	4.87	0.54	1.69	0.24	-1.53	-3.17	-2.84		Hey2	4.31	5.98	1.25	2.32	-1.78	0.47	0.89		Gfi1	0.92	0.57	14.01	4.51	3.93	-0.7	-1.63
Tmem173	9.65	1.07	5.77	0.81	-0.74	-3.17	-2.83		Kdr	206.04	190.4	60.04	52.9	-1.78	-0.11	-0.18		Olr1	2.02	1.28	8.29	2.69	2.04	-0.66	-1.63
Casp4	6.04	0.66	3.2	0.12	-0.92	-3.2	-4.75		Nrep	36.52	11.29	10.65	5.27	-1.78	-1.69	-1.01		Ociad2	3.5	0.96	2.98	0.95	-0.23	-1.87	-1.64
Trpc6	2.43	0.26	1.03	0.23	-1.24	-3.23	-2.18		Pdlim3	23.38	4.85	6.76	1.5	-1.79	-2.27	-2.17		Plcg2	33.24	13.55	83.83	26.92	1.33	-1.3	-1.64
Calr3	11.76	1.22	6.89	0.54	-0.77	-3.26	-3.67		Mest	1861.46	1793.42	533.56	345.03	-1.8	-0.05	-0.63		Ssh3	2.09	0.69	2.3	0.74	0.14	-1.61	-1.64
Fam109b	2.08	0.22	4.08	0.93	0.97	-3.26	-2.13		S100a16	7.16	1.83	2.05	0.29	-1.8	-1.97	-2.81		Adat2	11.12	5.4	9.59	3.05	-0.21	-1.04	-1.65
Treml1	2.72	0.28	0.75	0.1	-1.86	-3.27	-2.91		Adgrg6	7.75	5.82	2.21	1.1	-1.81	-0.41	-1		Col8a1	6.78	3.66	6.15	1.96	-0.14	-0.89	-1.65
Akr1b8	27.82	2.87	20.75	3.33	-0.42	-3.28	-2.64		Ccdc80	37.62	10.45	10.76	2.01	-1.81	-1.85	-2.42		Ctla2b	67.74	53.21	30.67	9.8	-1.14	-0.35	-1.65
Gpr182	17.82	1.82	4.23	0.24	-2.08	-3.29	-4.13		Limch1	28.92	15.1	8.22	2.39	-1.81	-0.94	-1.78		Enho	6.28	2.08	2.76	0.88	-1.18	-1.6	-1.65
Slc39a4	6.98	0.71	7.63	0.85	0.13	-3.3	-3.16		Ntn4	3.19	1.01	0.91	0.38	-1.81	-1.66	-1.24		Cc2d2a	2.5	0.98	2.47	0.78	-0.02	-1.35	-1.66
Lyve1	26.55	2.64	15.11	0.39	-0.81	-3.33	-5.27		Ankrd33b	2.47	1.76	0.7	0.6	-1.82	-0.49	-0.22		Mtfp1	2.84	0.89	4.27	1.35	0.59	-1.68	-1.66
Itgb2	2.68	0.26	11.18	1.38	2.06	-3.34	-3.02		Arhgap44	4.79	4.16	1.36	1.63	-1.82	-0.2	0.26		Nr3c1	3.68	3.46	4.21	1.33	0.19	-0.09	-1.66
Adgrg3	7.29	0.71	90.65	21.11	3.64	-3.35	-2.1		Nova2	2.93	3.91	0.83	0.59	-1.82	0.41	-0.48		Cd59a	16.78	5.38	6.33	1.98	-1.41	-1.64	-1.67
Cxcl1	14.18	1.39	14.37	1.71	0.02	-3.35	-3.07		Sema6a	10.05	9.43	2.82	4.01	-1.83	-0.09	0.51		Hspb8	18.94	10.62	13.81	4.35	-0.46	-0.84	-1.67
Cela1	2.69	0.25	4.11	0.28	0.61	-3.41	-3.85		Ly6a	22.39	3.33	6.26	0.83	-1.84	-2.75	-2.92		Akr1c12	1.25	0.65	2.72	0.85	1.12	-0.94	-1.68
Plscr2	7.54	0.69	7.15	1.37	-0.08	-3.46	-2.38		Pdzd2	3.38	1.47	0.95	0.47	-1.84	-1.2	-1		Col1a2	16.45	7.46	21.78	6.79	0.41	-1.14	-1.68
Dll4	2.58	0.23	0.37	0.2	-2.82	-3.52	-0.85		Fat4	17.63	12	4.88	4.09	-1.85	-0.55	-0.25		Ifitm1	2.97	0.48	149.82	46.64	5.66	-2.64	-1.68
Adamts4	2.87	0.24	1.86	3.6	-0.62	-3.56	0.95		Mmrn2	61.11	8.17	16.94	1.39	-1.85	-2.9	-3.61		Mgmt	15.97	6.63	12.15	3.78	-0.4	-1.27	-1.68
Upp1	21.08	1.73	9.82	4.59	-1.1	-3.61	-1.1		Prrg3	3.68	1.06	1.02	0.43	-1.86	-1.8	-1.24		Plau	27.19	5.39	42.89	13.41	0.66	-2.33	-1.68
Kcne3	2.77	0.21	1.72	0.66	-0.69	-3.73	-1.38		Treml1	2.72	0.28	0.75	0.1	-1.86	-3.27	-2.91		Comt	18.4	5.27	19.07	5.91	0.05	-1.8	-1.69
Mfng	9.84	0.74	5.04	0.24	-0.97	-3.73	-4.37		Plekhg1	9.09	3.65	2.47	1.01	-1.88	-1.32	-1.29		Efna1	23.46	9.14	3.42	1.06	-2.78	-1.36	-1.69
Serpina3g	25.72	1.9	8.77	0.27	-1.55	-3.76	-5.02		Tshz2	2.17	0.54	0.59	0.16	-1.88	-2.01	-1.92		Irgm1	2.84	0.59	3.51	1.09	0.3	-2.28	-1.69
Slfn2	4.36	0.32	6.36	0.32	0.54	-3.76	-4.29		Cmpk2	2.5	1.44	0.68	0.46	-1.89	-0.79	-0.54		Zfp365	8.2	3.49	6.09	1.89	-0.43	-1.23	-1.69
Cxcl16	2.82	0.21	1.58	0.28	-0.84	-3.78	-2.49		Esam	128.43	66.38	34.64	13.31	-1.89	-0.95	-1.38		Eng	112.59	103.36	58.06	17.81	-0.96	-0.12	-1.7
Ltc4s	18.11	1.32	10.36	1.27	-0.81	-3.78	-3.03		Sdpr	19.41	1.22	5.22	0.23	-1.89	-3.99	-4.51		Msrb2	6.25	2.66	7.39	2.27	0.24	-1.23	-1.7
F2rl2	3.7	0.27	3.38	0.18	-0.13	-3.79	-4.22		Trh	2.24	0.8	0.6	0.1	-1.89	-1.49	-2.6		Sorbs2	1.2	0.4	3.18	0.98	1.41	-1.57	-1.7
Robo4	36	2.56	5	0.49	-2.85	-3.82	-3.35		Ccl7	10.34	1.39	2.77	0.17	-1.9	-2.9	-4.04		Zfp239	1.62	0.53	2.66	0.82	0.72	-1.6	-1.7
Selp	2.67	0.19	2.15	0.22	-0.31	-3.83	-3.29		Cgnl1	75.49	114.85	20.21	39.79	-1.9	0.61	0.98		Zim1	10.3	7.68	6.04	1.86	-0.77	-0.42	-1.7
Tspan8	16.93	1.16	8.28	0.54	-1.03	-3.86	-3.95		Pcdh17	15.13	3.93	4.07	0.6	-1.9	-1.95	-2.76		Dnlz	8.34	2.65	9.31	2.84	0.16	-1.65	-1.71
Aqp8	4.32	0.29	2.05	0.17	-1.08	-3.88	-3.6		Serping1	5.64	1.84	1.51	0.86	-1.91	-1.61	-0.81		Edn1	75.6	40.63	31.43	9.62	-1.27	-0.9	-1.71
Serpina3n	21.59	1.47	3.9	0.27	-2.47	-3.88	-3.87		Tmem204	47.96	13.77	12.78	1.68	-1.91	-1.8	-2.93		Fabp5	58.65	30.04	72.69	22.18	0.31	-0.97	-1.71
Sdpr	19.41	1.22	5.22	0.23	-1.89	-3.99	-4.51		Cd93	108.51	4.28	28.65	1.1	-1.92	-4.67	-4.7		Fes	16.35	4.71	24.37	7.44	0.58	-1.8	-1.71
Spta1	6.31	0.39	3.96	0.19	-0.67	-4.02	-4.39		Csf2rb2	20.73	0.59	5.49	0.19	-1.92	-5.13	-4.86		Flrt2	28.05	13.75	9.47	2.9	-1.57	-1.03	-1.71
Ctse	8.33	0.51	12.79	0.57	0.62	-4.03	-4.49		Adrb3	2.67	1.03	0.7	0.41	-1.94	-1.38	-0.76		Gem	8.83	4.23	24.92	7.64	1.5	-1.06	-1.71
Emcn	30.65	1.81	3.66	0.3	-3.07	-4.08	-3.59		Dab2	34.41	14.13	8.95	5.19	-1.94	-1.28	-0.78		Hacd4	3.63	2.31	8.9	2.73	1.3	-0.65	-1.71
Mrc1	6.89	0.41	1.02	0.22	-2.75	-4.08	-2.2		Armcx1	32.78	19.78	8.44	6.98	-1.96	-0.73	-0.27		Loxl1	4.11	0.97	3.75	1.15	-0.14	-2.08	-1.71
Tgfbi	67	3.95	42.77	1.11	-0.65	-4.08	-5.27		Flt4	27.6	15.25	7.02	3.91	-1.97	-0.86	-0.84		Pcolce2	0.75	0.7	3.8	1.16	2.34	-0.11	-1.71
Gypa	2.39	0.14	1.03	0.22	-1.21	-4.11	-2.26		Ptchd1	6.75	5.08	1.72	1.31	-1.97	-0.41	-0.39		Tmc6	9.79	4.43	8.72	2.67	-0.17	-1.14	-1.71
Hbb-y	61.6	3.55	33.36	1.17	-0.88	-4.12	-4.84		Arhgef15	27.67	16.14	7.01	5.43	-1.98	-0.78	-0.37		Cdh11	4.01	3	3.7	1.13	-0.12	-0.42	-1.72
Kcnk9	16.77	0.93	2.84	0.18	-2.56	-4.17	-3.96		Rasip1	92.25	21.21	23.43	4.1	-1.98	-2.12	-2.51		Matn1	0.59	0.17	2.07	0.62	1.82	-1.79	-1.73
Cd82	12.32	0.68	10.2	1.19	-0.27	-4.19	-3.1		Sqrdl	7.48	3.63	1.89	0.93	-1.98	-1.04	-1.03		Myb	0.94	1.78	15.78	4.77	4.07	0.92	-1.73
Serpina3f	2.6	0.14	1.19	0.12	-1.12	-4.19	-3.37		Ehd2	44	43.92	11.04	6.85	-1.99	0	-0.69		Nrg1	24.23	11.78	31.33	9.41	0.37	-1.04	-1.73
Foxh1	5.32	0.28	4.55	0.27	-0.22	-4.23	-4.06		Entpd1	20.68	0.79	5.2	0.4	-1.99	-4.71	-3.69		Rhox5	3.31	1.69	2.48	0.75	-0.42	-0.97	-1.73
Sele	7.44	0.39	2.39	0.17	-1.64	-4.26	-3.84		Mcam	87.97	58.76	22.07	29.51	-1.99	-0.58	0.42		Btn1a1	0.13	0.11	2	0.6	3.9	-0.23	-1.74
Lcp2	6.32	0.31	5.26	0.21	-0.26	-4.34	-4.68		Cnr2	7.31	1.64	1.83	0.32	-2	-2.16	-2.53		Epor	4.52	1.44	2.84	0.85	-0.67	-1.65	-1.74
Madcam1	10.13	0.5	2.36	0.22	-2.1	-4.36	-3.41		Dll1	2.11	1.19	0.53	0.47	-2	-0.83	-0.18		Nenf	33.16	14.88	25.83	7.72	-0.36	-1.16	-1.74
Ackr1	14.09	0.66	4.73	0.59	-1.58	-4.41	-2.99		Als2cl	4.63	3.62	1.15	0.85	-2.01	-0.36	-0.44		Pcbd1	5.66	2.4	6.07	1.82	0.1	-1.24	-1.74
Ch25h	2.3	0.1	0.76	0.17	-1.59	-4.52	-2.14		Gbp9	3.38	0.95	0.84	0.44	-2.01	-1.82	-0.93		Ptpre	4.25	3.73	11.55	3.46	1.44	-0.19	-1.74
Tm4sf1	9.5	0.38	2.13	0.24	-2.16	-4.63	-3.14		Rgs16	10.42	4.11	2.59	1.62	-2.01	-1.34	-0.67		Masp1	2.99	0.95	2.24	0.67	-0.42	-1.66	-1.75
Cd93	108.51	4.28	28.65	1.1	-1.92	-4.67	-4.7		1810011O10Rik	37.87	20.24	9.26	8.43	-2.03	-0.9	-0.14		Gramd1c	2.38	0.58	2.15	0.63	-0.14	-2.03	-1.76
Entpd1	20.68	0.79	5.2	0.4	-1.99	-4.71	-3.69		Notch4	10.77	2.41	2.61	0.62	-2.05	-2.16	-2.08		Tlr3	4.44	1.34	5.16	1.52	0.22	-1.73	-1.76
Gna15	4.69	0.18	5.31	0.29	0.18	-4.71	-4.18		Sh3gl3	7.88	6.59	1.9	1.02	-2.06	-0.26	-0.9		Acvrl1	40.57	19.92	8.07	2.37	-2.33	-1.03	-1.77
Hist1h4m	2.63	0.1	6.4	4.69	1.28	-4.72	-0.45		Gpr182	17.82	1.82	4.23	0.24	-2.08	-3.29	-4.13		Adgrl4	60.55	21.44	24.53	7.19	-1.3	-1.5	-1.77
Ms4a6d	5.49	0.21	2.98	0.14	-0.88	-4.73	-4.37		Rgl1	36.8	36.63	8.71	16.72	-2.08	-0.01	0.94		Cdc42ep5	30.96	12.54	20.76	6.09	-0.58	-1.3	-1.77
Sla	5.72	0.2	11.55	1.13	1.01	-4.81	-3.35		Kctd12b	10.21	4.76	2.39	1.15	-2.09	-1.1	-1.06		Ebf1	2.84	1.43	3.12	0.91	0.14	-0.99	-1.77
Hba-a2	4.34	0.14	3.31	0.15	-0.39	-4.92	-4.46		Lhx6	9.54	7.78	2.24	1.66	-2.09	-0.3	-0.44		F2rl3	23.83	5.19	30.27	8.9	0.35	-2.2	-1.77
Sprr2b	3.09	0.1	0.57	0.1	-2.45	-4.95	-2.5		Madcam1	10.13	0.5	2.36	0.22	-2.1	-4.36	-3.41		Gpr39	1.51	0.24	5.6	1.64	1.89	-2.62	-1.77
F10	5.76	0.18	3.9	0.26	-0.56	-5.01	-3.92		Gimap4	64.29	13.93	14.87	3.09	-2.11	-2.21	-2.26		Pcdhb22	9.75	3.12	4.53	1.33	-1.11	-1.64	-1.77
Csf2rb	44.86	1.29	41.02	0.53	-0.13	-5.12	-6.26		Itga2	2.11	0.47	0.49	0.15	-2.11	-2.16	-1.75		Rasgrp3	69.83	37.6	23.04	6.77	-1.6	-0.89	-1.77
Csf2rb2	20.73	0.59	5.49	0.19	-1.92	-5.13	-4.86		Rbp1	7.78	1.61	1.8	0.69	-2.11	-2.27	-1.39		Tfeb	4.06	1.3	2.56	0.75	-0.66	-1.64	-1.77
Gja5	4.65	0.12	0.59	0.11	-2.99	-5.26	-2.44		Ttc9	10.57	4.65	2.44	1.15	-2.11	-1.18	-1.09		Ank3	3.83	2.22	6.53	1.9	0.77	-0.78	-1.78
Prl3b1	5.85	0.14	1.03	0.13	-2.5	-5.37	-2.97		Fam107a	4.15	0.5	0.95	0.15	-2.12	-3.05	-2.67		Efs	2.35	1.09	3.15	0.92	0.42	-1.11	-1.78
									Grrp1	24.59	5.19	5.65	3.25	-2.12	-2.25	-0.8		Limch1	28.92	15.1	8.22	2.39	-1.81	-0.94	-1.78
									Nkain4	11.57	11.77	2.67	1.3	-2.12	0.02	-1.04		Slc24a3	0.99	0.44	3.7	1.07	1.89	-1.18	-1.78
									Il1r1	17.95	2.98	4.06	2.76	-2.14	-2.59	-0.56		Pik3c2b	13.2	6.49	8.23	2.38	-0.68	-1.02	-1.79
									Fmo1	65.74	15.45	14.86	2.82	-2.15	-2.09	-2.4		Fbxo17	1.75	0.47	2.01	0.58	0.2	-1.9	-1.8
									Armcx4	47.63	42.09	10.66	15.13	-2.16	-0.18	0.51		Il11ra1	25.97	14.64	21.89	6.31	-0.25	-0.83	-1.8
									Gimap6	65.37	21.75	14.6	3.01	-2.16	-1.59	-2.28		Sapcd1	5.4	3.81	2.07	0.59	-1.39	-0.5	-1.8
									Tm4sf1	9.5	0.38	2.13	0.24	-2.16	-4.63	-3.14		Sec14l2	6.1	1.22	2.62	0.75	-1.22	-2.32	-1.8
									Kif26a	9.98	3.13	2.22	0.87	-2.17	-1.67	-1.35		St8sia4	0.82	0.87	2.3	0.66	1.49	0.09	-1.8
									Vsig2	4.89	2.94	1.08	0.67	-2.18	-0.74	-0.68		Cemip	5.03	0.99	3.5	1	-0.52	-2.35	-1.81
									Prex2	9.19	3.49	2	0.91	-2.2	-1.4	-1.13		Clec14a	14.31	5.33	4.84	1.38	-1.57	-1.42	-1.81
									Bcl6b	52.28	38.41	11.28	7.27	-2.21	-0.44	-0.63		Dnase2a	3.61	1.73	3.97	1.14	0.14	-1.06	-1.81
									Sema3g	4.04	1.82	0.87	0.35	-2.21	-1.16	-1.3		Plxnd1	90.8	48.49	51.44	14.66	-0.82	-0.9	-1.81
									Ushbp1	16.23	2.89	3.51	0.64	-2.21	-2.49	-2.45		Cped1	10.46	3.99	6.61	1.88	-0.66	-1.39	-1.82
									Gbp4	2.77	1.04	0.59	0.45	-2.23	-1.42	-0.4		Gngt2	124.69	51.32	107.07	30.38	-0.22	-1.28	-1.82
									Alox12	7.53	1.54	1.58	0.29	-2.25	-2.29	-2.44		Lrrc49	4.17	1.61	3.08	0.87	-0.44	-1.37	-1.82
									Epas1	32.69	40.07	6.79	7.27	-2.27	0.29	0.1		Mmp19	0.36	0.23	3.02	0.86	3.07	-0.67	-1.82
									Kank1	10.71	3.36	2.2	1.06	-2.29	-1.67	-1.05		Nrarp	5.13	1.63	9.88	2.81	0.95	-1.65	-1.82
									Slc40a1	25.48	12.7	5.15	5.15	-2.31	-1	0		Adgrf5	41.51	7.78	16.42	4.63	-1.34	-2.42	-1.83
									Acvrl1	40.57	19.92	8.07	2.37	-2.33	-1.03	-1.77		Gap43	130.75	39.4	70.48	19.84	-0.89	-1.73	-1.83
									Cyp1a1	3.92	2.15	0.76	0.17	-2.37	-0.87	-2.13		Hck	0.39	0.22	4.8	1.35	3.63	-0.79	-1.83
									Cldn5	13.15	2.05	2.49	0.34	-2.4	-2.68	-2.88		Myzap	48.58	16.59	31.37	8.83	-0.63	-1.55	-1.83
									Hmcn1	7.57	4.92	1.42	1.07	-2.42	-0.62	-0.41		Smagp	26.64	12.44	21.11	5.94	-0.34	-1.1	-1.83
									Serpina3i	9.06	2.04	1.69	0.44	-2.43	-2.15	-1.94		Uba7	4.73	1.53	5.04	1.42	0.09	-1.63	-1.83
									Sprr2b	3.09	0.1	0.57	0.1	-2.45	-4.95	-2.5		Gucy1a3	2.51	1.65	3.03	0.85	0.27	-0.6	-1.84
									Plac1	24.64	3.91	4.43	0.45	-2.47	-2.65	-3.32		Ptpn6	4.97	1.76	35	9.79	2.81	-1.5	-1.84
									Serpina3n	21.59	1.47	3.9	0.27	-2.47	-3.88	-3.87		Rab3il1	24.75	15.64	11.84	3.32	-1.06	-0.66	-1.84
									Arhgef3	26.84	6.43	4.73	4.62	-2.5	-2.06	-0.03		Sigirr	2.76	0.45	2.67	0.74	-0.05	-2.62	-1.84
									Prl3b1	5.85	0.14	1.03	0.13	-2.5	-5.37	-2.97		Spred3	4.6	2.14	2.43	0.67	-0.92	-1.1	-1.85
									Kcnk9	16.77	0.93	2.84	0.18	-2.56	-4.17	-3.96		Rarg	10.31	5.03	10.45	2.87	0.02	-1.03	-1.86
									Nav3	3.51	0.47	0.58	0.19	-2.6	-2.9	-1.57		Zfp551	2.19	1.01	2.34	0.64	0.1	-1.12	-1.86
									Gja4	49.69	16.63	7.64	2.49	-2.7	-1.58	-1.62		Ano3	5.77	2.11	4.85	1.33	-0.25	-1.45	-1.87
									Slc4a1	2.19	0.39	0.33	0.12	-2.73	-2.49	-1.44		Cables1	4.15	3.24	4.22	1.15	0.02	-0.36	-1.87
									Mrc1	6.89	0.41	1.02	0.22	-2.75	-4.08	-2.2		Lmo2	28.85	20.75	16.8	4.6	-0.78	-0.48	-1.87
									Efna1	23.46	9.14	3.42	1.06	-2.78	-1.36	-1.69		Peg12	3.9	2.03	3.6	0.98	-0.12	-0.94	-1.87
									Dll4	2.58	0.23	0.37	0.2	-2.82	-3.52	-0.85		C5ar1	0.38	0.12	2.95	0.8	2.94	-1.68	-1.88
									Robo4	36	2.56	5	0.49	-2.85	-3.82	-3.35		Fxyd5	46.84	17.47	33.81	9.2	-0.47	-1.42	-1.88
									Rsad2	4.55	2.67	0.62	0.4	-2.89	-0.77	-0.6		Rab32	2.36	1.48	4.41	1.2	0.9	-0.68	-1.88
									Zfp366	3.08	0.5	0.4	0.14	-2.96	-2.63	-1.46		Apln	12.12	3.38	4.14	1.12	-1.55	-1.84	-1.89
									Gja5	4.65	0.12	0.59	0.11	-2.99	-5.26	-2.44		Arap1	6.37	3.43	8.13	2.19	0.35	-0.89	-1.89
									Pcdh12	32.02	11.27	3.92	2.17	-3.03	-1.51	-0.85		Cfp	1.41	1.78	6	1.61	2.09	0.34	-1.89
									Clec1a	4.37	0.6	0.52	0.13	-3.07	-2.86	-2.03		Il27ra	9.56	3.1	7.68	2.08	-0.32	-1.62	-1.89
									Emcn	30.65	1.81	3.66	0.3	-3.07	-4.08	-3.59		Ltb4r1	0.59	0.1	2.26	0.61	1.94	-2.56	-1.89
									Sox17	19.43	9.74	2.26	1.97	-3.1	-1	-0.2		Sirpa	5.79	4.06	20.86	5.61	1.85	-0.51	-1.89
									Aplnr	60.37	12.32	4.69	2.34	-3.68	-2.29	-1		Glipr1	9.93	3.62	20.04	5.33	1.01	-1.46	-1.91
									Bik	16.75	6.59	1.24	0.76	-3.76	-1.35	-0.7		Prkcdbp	23.14	6.15	10.06	2.68	-1.2	-1.91	-1.91
									Amd1	5.58	14.3	0.13	0.14	-5.46	1.36	0.09		Rab29	4.6	1.24	4.6	1.22	0	-1.89	-1.91
									Lars2	448.73	362.23	9.96	382.79	-5.49	-0.31	5.26		Tap1	4.08	1.82	3.86	1.03	-0.08	-1.17	-1.91
																		Upk1b	3.65	2.12	2.29	0.61	-0.67	-0.79	-1.91
																		Ak5	2.09	1.44	2.49	0.66	0.25	-0.54	-1.92
																		Nt5e	2.58	0.49	11.32	2.99	2.13	-2.41	-1.92
																		Spata13	18.77	5.32	15.79	4.17	-0.25	-1.82	-1.92
																		Prrg2	6.18	1.27	4.05	1.06	-0.61	-2.29	-1.93
																		Popdc2	7.17	2.79	4.65	1.21	-0.62	-1.36	-1.94
																		Sh3tc1	52.07	27.04	28.35	7.36	-0.88	-0.95	-1.94
																		Nme4	15.72	6.33	15.74	4.07	0	-1.31	-1.95
																		Syk	11.26	4.94	11.21	2.91	-0.01	-1.19	-1.95
																		Ecscr	154.07	58.24	58.73	15.08	-1.39	-1.4	-1.96
																		Orai2	2.97	0.97	5.88	1.51	0.98	-1.62	-1.96
																		Camkk1	0.76	0.53	2.67	0.68	1.81	-0.51	-1.97
																		Rab27b	8.5	3.64	19.31	4.92	1.18	-1.22	-1.97
																		Krt14	5.36	3.37	2.29	0.58	-1.23	-0.67	-1.99
																		Chd3	10.34	3.89	7.53	1.88	-0.46	-1.41	-2
																		Mfsd2b	2.23	1.25	4.85	1.21	1.12	-0.83	-2
																		Shank3	31.08	15.6	12.75	3.18	-1.29	-0.99	-2
																		Mapkapk3	5.75	3.15	14.54	3.58	1.34	-0.87	-2.02
																		Mdfi	4.61	2	5.01	1.23	0.12	-1.2	-2.02
																		Myl9	23.92	7.17	28.3	6.97	0.24	-1.74	-2.02
																		Syngr1	2.66	1.09	9.95	2.45	1.91	-1.28	-2.02
																		Tmem229b	1.64	1.24	10.2	2.52	2.64	-0.41	-2.02
																		Acsbg1	0.29	0.11	2.87	0.7	3.3	-1.37	-2.03
																		Bmper	2.08	0.67	2.14	0.52	0.04	-1.64	-2.03
																		Sh2d3c	21.62	7.47	9.48	2.32	-1.19	-1.53	-2.03
																		Sla2	1.55	0.24	6.55	1.6	2.08	-2.7	-2.03
																		3830417A13Rik	6.19	2.56	4.81	1.17	-0.36	-1.28	-2.04
																		Pecam1	216.39	114.2	111.87	27.12	-0.95	-0.92	-2.04
																		Rnf130	13.43	10.64	21.93	5.29	0.71	-0.34	-2.05
																		Samsn1	20.82	5.78	20.19	4.88	-0.04	-1.85	-2.05
																		Sirt5	4.61	1.75	4.83	1.16	0.07	-1.4	-2.06
																		Tap2	1.86	0.46	2.08	0.5	0.16	-2.03	-2.06
																		Notch4	10.77	2.41	2.61	0.62	-2.05	-2.16	-2.08
																		Fblim1	23.62	5.53	8.06	1.9	-1.55	-2.1	-2.09
																		Lgals3bp	4.87	0.79	3.92	0.92	-0.31	-2.62	-2.09
																		Srpx2	3.81	0.48	3.42	0.8	-0.15	-2.99	-2.09
																		Zfp467	5.61	1.7	2.97	0.7	-0.92	-1.72	-2.09
																		Adgrg3	7.29	0.71	90.65	21.11	3.64	-3.35	-2.1
																		Mgst2	0.46	0.25	7.77	1.81	4.09	-0.85	-2.1
																		Fam198b	27.11	6.44	28	6.51	0.05	-2.07	-2.11
																		Procr	53.72	15.52	35.95	8.28	-0.58	-1.79	-2.12
																		Tdrd5	0.33	0.37	4.32	0.99	3.72	0.16	-2.12
																		Fam109b	2.08	0.22	4.08	0.93	0.97	-3.26	-2.13
																		Micall2	4.14	1.24	7.51	1.71	0.86	-1.74	-2.13
																		Nup210	2.17	0.93	3.69	0.84	0.76	-1.23	-2.13
																		Tns1	8.68	4.88	6.47	1.48	-0.42	-0.83	-2.13
																		Vamp5	12.43	4.01	9.7	2.21	-0.36	-1.63	-2.13
																		Gata1	3.32	1.15	2.25	0.51	-0.56	-1.53	-2.14
																		Zfp423	17.52	7.11	10.07	2.28	-0.8	-1.3	-2.14
																		Anxa8	3.6	1.15	3.15	0.71	-0.19	-1.64	-2.15
																		Rtkn	19.04	5.93	11.46	2.59	-0.73	-1.68	-2.15
																		Kcnk6	10.61	2.96	3.7	0.83	-1.52	-1.84	-2.16
																		Pdlim3	23.38	4.85	6.76	1.5	-1.79	-2.27	-2.17
																		Plvap	176.69	52.15	84.25	18.72	-1.07	-1.76	-2.17
																		Stard10	4.15	1.92	6.96	1.55	0.74	-1.11	-2.17
																		4930486L24Rik	3.49	2.85	4.55	1	0.38	-0.29	-2.18
																		Capn5	29.53	17.39	18.1	3.96	-0.71	-0.76	-2.19
																		Gng11	91.17	24.74	47.06	10.29	-0.95	-1.88	-2.19
																		Prtn3	0.1	0.1	2.73	0.6	4.77	0	-2.19
																		Ptp4a3	7.83	4.6	5.76	1.27	-0.44	-0.77	-2.19
																		Klhl4	28.14	11.74	9.26	2.02	-1.6	-1.26	-2.2
																		Map4k1	5.43	1.17	7.45	1.62	0.46	-2.21	-2.2
																		Nmi	4.52	1.05	3.11	0.68	-0.54	-2.1	-2.2
																		St8sia1	0.94	0.27	2.19	0.47	1.21	-1.79	-2.2
																		Emilin1	40	16.9	29.04	6.3	-0.46	-1.24	-2.21
																		Myct1	19.86	6.88	7.95	1.71	-1.32	-1.53	-2.21
																		Pakap	4.72	0.85	6.72	1.45	0.51	-2.48	-2.21
																		Htra3	0.36	0.15	7.59	1.63	4.41	-1.26	-2.22
																		Rab20	2.07	0.71	3.87	0.83	0.9	-1.55	-2.22
																		Csgalnact1	19.84	8.95	17.67	3.74	-0.17	-1.15	-2.24
																		Sgcd	4.17	1.85	2.25	0.48	-0.89	-1.17	-2.24
																		Gimap4	64.29	13.93	14.87	3.09	-2.11	-2.21	-2.26
																		Slc43a2	4.59	2.13	7.58	1.58	0.72	-1.11	-2.26
																		Thbd	22.45	3.8	6.69	1.39	-1.75	-2.56	-2.26
																		Chn2	1.5	1.44	6.36	1.32	2.09	-0.05	-2.27
																		Fam163a	6.32	2.23	2.17	0.45	-1.54	-1.5	-2.27
																		Calm4	0.1	0.19	8.53	1.76	6.41	0.9	-2.28
																		Gimap6	65.37	21.75	14.6	3.01	-2.16	-1.59	-2.28
																		Ppp1r14a	8.96	2.49	4.21	0.87	-1.09	-1.85	-2.28
																		Adcy7	0.84	0.22	6.16	1.26	2.88	-1.91	-2.29
																		Col3a1	22.2	6.9	10.71	2.18	-1.05	-1.68	-2.29
																		Cav1	84.81	37.17	30.44	6.16	-1.48	-1.19	-2.3
																		Vcam1	14.62	3.56	4.63	0.94	-1.66	-2.04	-2.3
																		Lcp1	7.96	1.69	28.67	5.79	1.85	-2.23	-2.31
																		Mogat2	8.08	1.83	4.65	0.94	-0.8	-2.14	-2.31
																		Rab37	0.26	0.19	4.07	0.82	3.98	-0.41	-2.31
																		Cyp11a1	0.17	0.1	3.35	0.67	4.3	-0.76	-2.32
																		F5	3.26	0.49	8.49	1.67	1.38	-2.73	-2.34
																		Plek2	1.1	0.3	3.24	0.64	1.55	-1.9	-2.34
																		Rasal1	0.29	0.15	4.49	0.89	3.96	-0.98	-2.34
																		Aes	34.2	16.76	28.05	5.38	-0.29	-1.03	-2.38
																		Plscr2	7.54	0.69	7.15	1.37	-0.08	-3.46	-2.38
																		Rapgef3	13.02	3.32	4.02	0.77	-1.7	-1.97	-2.38
																		Spi1	0.89	0.1	32.81	6.29	5.2	-3.16	-2.38
																		G0s2	0.66	0.78	2.79	0.53	2.08	0.25	-2.39
																		Tmem71	0.94	0.35	2.65	0.5	1.49	-1.44	-2.39
																		C1qtnf6	7.93	1.69	13.23	2.51	0.74	-2.23	-2.4
																		Fmo1	65.74	15.45	14.86	2.82	-2.15	-2.09	-2.4
																		Fosl1	1.8	0.62	2.72	0.52	0.59	-1.55	-2.4
																		Fgd3	2.01	0.44	7.33	1.38	1.86	-2.2	-2.41
																		Ccdc80	37.62	10.45	10.76	2.01	-1.81	-1.85	-2.42
																		Gmfg	34.69	9.34	25.1	4.67	-0.47	-1.89	-2.42
																		Rasgrp2	5.6	1.98	5.13	0.96	-0.13	-1.5	-2.42
																		Tgm2	48.34	6.67	32.16	5.99	-0.59	-2.86	-2.42
																		Bace2	5.22	2	3.96	0.74	-0.4	-1.39	-2.43
																		Casp12	2.7	0.54	2.91	0.54	0.11	-2.31	-2.44
																		Cd34	259.74	155.38	172.9	31.91	-0.59	-0.74	-2.44
																		Saa3	0.53	0.23	2.28	0.42	2.11	-1.19	-2.44
																		Trf	1.35	0.3	6.01	1.11	2.15	-2.15	-2.44
																		Ushbp1	16.23	2.89	3.51	0.64	-2.21	-2.49	-2.45
																		Exoc3l	20.68	3.4	10.65	1.93	-0.96	-2.6	-2.46
																		Rps27	8.69	5.7	37.33	6.8	2.1	-0.61	-2.46
																		Serpinf1	7.12	1.74	20.29	3.67	1.51	-2.03	-2.47
																		Cmah	0.73	0.21	2.28	0.41	1.64	-1.82	-2.48
																		Fbln2	22.11	6.73	23.23	4.16	0.07	-1.72	-2.48
																		Mctp1	1.92	0.85	14.95	2.69	2.96	-1.18	-2.48
																		Aqp1	42.84	8.2	25	4.46	-0.78	-2.39	-2.49
																		Lgals9	24.26	11.55	83.41	14.7	1.78	-1.07	-2.5
																		1700030K09Rik	5.06	0.74	4.48	0.79	-0.18	-2.77	-2.51
																		Asb2	0.11	0.1	2.1	0.37	4.31	-0.08	-2.51
																		P2ry2	7.05	2.3	6.79	1.19	-0.05	-1.61	-2.51
																		Rasip1	92.25	21.21	23.43	4.1	-1.98	-2.12	-2.51
																		Adam12	16.29	6.3	6.48	1.13	-1.33	-1.37	-2.52
																		Cgref1	11.48	1.59	7.62	1.33	-0.59	-2.85	-2.52
																		Cxcl12	17.08	6.72	12.01	2.07	-0.51	-1.35	-2.54
																		Gm1045	0.31	0.1	5.8	1	4.2	-1.65	-2.54
																		Inhba	2.46	1.03	2.43	0.42	-0.02	-1.26	-2.54
																		Gzmb	0.11	0.1	141.21	24.06	10.28	-0.18	-2.55
																		Prnd	50.79	8.83	17.86	3.04	-1.51	-2.52	-2.55
																		Was	2.58	1.08	13.55	2.31	2.39	-1.26	-2.55
																		Ptgs2	29.18	9.61	26.79	4.5	-0.12	-1.6	-2.57
																		Mecom	20.57	6.41	11.48	1.92	-0.84	-1.68	-2.58
																		Wfdc2	2.31	0.57	2.27	0.38	-0.03	-2.01	-2.59
																		Pde2a	20.05	10.97	9.94	1.63	-1.01	-0.87	-2.6
																		Gimap8	6.05	1.57	2.7	0.44	-1.16	-1.94	-2.63
																		Igf1	15.67	3.63	4.62	0.75	-1.76	-2.11	-2.63
																		Ldb2	21.46	5.66	6.95	1.13	-1.63	-1.92	-2.63
																		Mylk3	4.81	1.51	3.26	0.53	-0.56	-1.67	-2.63
																		Rcsd1	14.44	4.22	13.17	2.13	-0.13	-1.77	-2.63
																		Rprm	2.14	0.69	2.12	0.34	-0.02	-1.64	-2.63
																		Akr1b8	27.82	2.87	20.75	3.33	-0.42	-3.28	-2.64
																		Mmp9	0.8	0.29	4.7	0.75	2.55	-1.47	-2.64
																		Has2	6.49	3.3	13.58	2.16	1.07	-0.98	-2.65
																		Sdc3	8.73	3.93	4.84	0.77	-0.85	-1.15	-2.66
																		Hsd3b1	2.02	0.45	3.22	0.5	0.67	-2.15	-2.68
																		Lst1	2.17	1.01	3.43	0.53	0.66	-1.1	-2.69
																		Pla2g4a	3.63	2.44	15.78	2.43	2.12	-0.57	-2.7
																		Rnf125	7.96	0.95	7.24	1.12	-0.14	-3.07	-2.7
																		Unc13d	3.33	0.61	2.76	0.42	-0.27	-2.44	-2.7
																		Ptgis	16.3	6.73	13.3	2.03	-0.29	-1.28	-2.71
																		Hvcn1	1.74	0.45	3.53	0.53	1.02	-1.95	-2.73
																		Nfkbid	1.37	0.37	2.7	0.41	0.98	-1.9	-2.73
																		Pcdh17	15.13	3.93	4.07	0.6	-1.9	-1.95	-2.76
																		Arhgap30	0.13	0.13	7	1.02	5.79	0.03	-2.77
																		Etv2	0.96	0.21	2.1	0.31	1.12	-2.2	-2.77
																		Samd9l	1.47	0.33	3.67	0.54	1.32	-2.15	-2.77
																		Gimap5	5.88	1.7	4.75	0.69	-0.31	-1.79	-2.78
																		Soat2	0.48	0.19	2.43	0.36	2.35	-1.33	-2.78
																		Ddc	8.88	2.01	7.19	1.04	-0.3	-2.14	-2.79
																		Def6	6.22	0.99	27.96	4.05	2.17	-2.65	-2.79
																		Lyz2	0.29	0.15	10.51	1.52	5.18	-0.92	-2.79
																		Sntb1	2.46	0.4	2.43	0.35	-0.02	-2.6	-2.79
																		Tspan32	7.09	3	9.32	1.35	0.39	-1.24	-2.79
																		S100a16	7.16	1.83	2.05	0.29	-1.8	-1.97	-2.81
																		Tnni1	13.94	10	7.31	1.04	-0.93	-0.48	-2.81
																		Draxin	0.87	0.2	2.07	0.29	1.26	-2.08	-2.82
																		Icam2	96.55	21.1	37.64	5.31	-1.36	-2.19	-2.82
																		Cyp26b1	1.57	0.9	3.93	0.55	1.32	-0.81	-2.83
																		Emilin2	0.31	0.13	5.15	0.73	4.06	-1.21	-2.83
																		Tmem173	9.65	1.07	5.77	0.81	-0.74	-3.17	-2.83
																		Sfrp2	2.58	0.43	2.13	0.3	-0.27	-2.58	-2.85
																		Cldn5	13.15	2.05	2.49	0.34	-2.4	-2.68	-2.88
																		Il12rb1	0.15	0.12	2.69	0.36	4.17	-0.35	-2.88
																		Ahrr	1	0.28	2.01	0.27	1.01	-1.81	-2.89
																		Inpp5d	10.31	2.65	28.55	3.76	1.47	-1.96	-2.92
																		Ly6a	22.39	3.33	6.26	0.83	-1.84	-2.75	-2.92
																		Tmem204	47.96	13.77	12.78	1.68	-1.91	-1.8	-2.93
																		Scrn2	4.22	0.85	5.17	0.67	0.29	-2.31	-2.94
																		Bin2	1.67	0.73	4.07	0.52	1.28	-1.2	-2.95
																		Ifitm3	100.7	15.2	161.56	20.9	0.68	-2.73	-2.95
																		Rassf6	1.94	0.43	2.67	0.34	0.46	-2.18	-2.95
																		Slc6a4	0.11	0.15	9.72	1.25	6.53	0.55	-2.96
																		Usp18	0.3	0.13	3.43	0.44	3.53	-1.2	-2.96
																		Arhgap25	5.02	2.17	8.14	1.04	0.7	-1.21	-2.97
																		Atp2b4	5.92	4.07	7.42	0.95	0.33	-0.54	-2.97
																		Sox18	32.27	11.37	14.93	1.9	-1.11	-1.5	-2.97
																		Nrros	5.31	1.25	7.84	1	0.56	-2.09	-2.98
																		Ackr1	14.09	0.66	4.73	0.59	-1.58	-4.41	-2.99
																		Tnnt2	47.53	41.59	17.42	2.18	-1.45	-0.19	-3
																		Gpr171	0.1	0.1	2.35	0.29	4.56	0	-3.01
																		Lrmp	4.25	0.79	7.09	0.88	0.74	-2.42	-3.01
																		Cd300a	0.21	0.16	3.88	0.48	4.22	-0.35	-3.02
																		Itgb2	2.68	0.26	11.18	1.38	2.06	-3.34	-3.02
																		Ltc4s	18.11	1.32	10.36	1.27	-0.81	-3.78	-3.03
																		Itga2b	52.27	9.38	77.63	9.39	0.57	-2.48	-3.05
																		Myo7a	4.29	1.11	3.89	0.46	-0.14	-1.95	-3.06
																		Ptgs1	7.64	2.09	30.5	3.66	2	-1.87	-3.06
																		Cxcl1	14.18	1.39	14.37	1.71	0.02	-3.35	-3.07
																		Cd82	12.32	0.68	10.2	1.19	-0.27	-4.19	-3.1
																		Clec4d	0.44	0.1	2.1	0.24	2.26	-2.13	-3.1
																		Slc24a5	3.02	0.39	2.74	0.32	-0.14	-2.97	-3.1
																		Il1r2	2.4	0.37	2.97	0.34	0.31	-2.69	-3.12
																		Cytip	0.1	0.1	3.95	0.45	5.26	-0.04	-3.13
																		Tm4sf1	9.5	0.38	2.13	0.24	-2.16	-4.63	-3.14
																		Ptafr	0.18	0.1	4.71	0.53	4.72	-0.83	-3.15
																		Hbb-b1	5.75	1.1	3.08	0.34	-0.9	-2.39	-3.16
																		Slc39a4	6.98	0.71	7.63	0.85	0.13	-3.3	-3.16
																		Coro1a	0.66	0.56	36.29	4.02	5.78	-0.25	-3.17
																		Tnfaip8l2	0.11	0.1	2.13	0.24	4.21	-0.2	-3.17
																		Ccm2l	9.76	3.18	6.62	0.73	-0.56	-1.62	-3.19
																		Lyl1	29.82	9.88	21.1	2.29	-0.5	-1.59	-3.2
																		I830077J02Rik	5.61	1.4	7.73	0.84	0.46	-2	-3.21
																		Dok2	1.84	0.88	46.73	5.01	4.67	-1.06	-3.22
																		Pdgfrb	4.53	0.82	4.3	0.46	-0.08	-2.47	-3.22
																		Slc2a6	0.17	0.13	3.35	0.36	4.29	-0.37	-3.23
																		Vav1	1.47	0.45	5.12	0.55	1.8	-1.71	-3.23
																		Evi2a	0.13	0.12	6.11	0.65	5.52	-0.1	-3.24
																		Erg	49.28	12.49	17.47	1.83	-1.5	-1.98	-3.25
																		Fgl2	0.12	0.22	6.27	0.66	5.68	0.86	-3.25
																		Atoh8	1.22	0.32	3.85	0.4	1.66	-1.94	-3.26
																		Laptm5	8.91	1.91	41.02	4.27	2.2	-2.22	-3.26
																		Cd244	0.1	0.1	6.42	0.66	6	0	-3.27
																		Cyth4	4.16	1.27	12.2	1.26	1.55	-1.71	-3.27
																		Serpinb1a	4.5	2.13	2.07	0.22	-1.12	-1.08	-3.27
																		P2rx1	5.4	1.77	17.55	1.81	1.7	-1.61	-3.28
																		Selp	2.67	0.19	2.15	0.22	-0.31	-3.83	-3.29
																		Tubb1	10.87	1.94	5.08	0.52	-1.1	-2.48	-3.29
																		Igfbp3	9.93	2.63	14.57	1.47	0.55	-1.92	-3.31
																		Plac1	24.64	3.91	4.43	0.45	-2.47	-2.65	-3.32
																		Ampd3	2.73	0.33	2.42	0.24	-0.18	-3.05	-3.33
																		Robo4	36	2.56	5	0.49	-2.85	-3.82	-3.35
																		Sla	5.72	0.2	11.55	1.13	1.01	-4.81	-3.35
																		Ncf4	0.73	0.1	2.6	0.25	1.83	-2.87	-3.36
																		Tfec	37.06	9.89	16.58	1.58	-1.16	-1.91	-3.39
																		Hapln1	98.69	23.57	83.81	7.93	-0.24	-2.07	-3.4
																		Madcam1	10.13	0.5	2.36	0.22	-2.1	-4.36	-3.41
																		Oit3	88.52	17.66	33.1	3	-1.42	-2.33	-3.46
																		Apold1	3.47	0.42	2.87	0.26	-0.27	-3.04	-3.48
																		Hcls1	5.42	1.6	13.46	1.2	1.31	-1.76	-3.49
																		Clec1b	11.49	4.22	5.1	0.45	-1.17	-1.45	-3.51
																		Tnc	40.3	5.1	41.12	3.61	0.03	-2.98	-3.51
																		Rgs14	0.34	0.18	5.45	0.47	4	-0.91	-3.52
																		Adgrg5	0.12	0.12	3.22	0.28	4.8	0.11	-3.55
																		Prkcq	2.05	0.47	2.08	0.18	0.02	-2.11	-3.55
																		Scarf1	23.91	4.66	11.61	0.99	-1.04	-2.36	-3.55
																		Tyrobp	0.32	0.1	28.02	2.39	6.47	-1.66	-3.55
																		Emcn	30.65	1.81	3.66	0.3	-3.07	-4.08	-3.59
																		Aqp8	4.32	0.29	2.05	0.17	-1.08	-3.88	-3.6
																		Mmrn2	61.11	8.17	16.94	1.39	-1.85	-2.9	-3.61
																		Hpgd	6.84	0.89	6.84	0.55	0	-2.94	-3.63
																		Ak1	16.33	2.95	20.64	1.66	0.34	-2.47	-3.64
																		Trim47	21.62	3.13	14.56	1.16	-0.57	-2.79	-3.64
																		Ncf2	3.28	0.52	11.02	0.87	1.75	-2.64	-3.66
																		Calr3	11.76	1.22	6.89	0.54	-0.77	-3.26	-3.67
																		Ly6c1	11.78	1.85	7.45	0.59	-0.66	-2.67	-3.67
																		Alox5ap	8.51	1.61	54.55	4.26	2.68	-2.4	-3.68
																		Entpd1	20.68	0.79	5.2	0.4	-1.99	-4.71	-3.69
																		Arhgap9	0.15	0.1	4.06	0.31	4.8	-0.54	-3.71
																		Evi2b	0.24	0.12	5.27	0.4	4.43	-0.98	-3.71
																		Treml2	1.24	0.21	4.06	0.31	1.71	-2.59	-3.71
																		Myo1f	0.17	0.12	5.63	0.42	5.03	-0.5	-3.74
																		Pirt	1.24	0.33	5.66	0.42	2.19	-1.9	-3.75
																		Fgr	0.42	0.12	2.3	0.17	2.44	-1.82	-3.76
																		Cd53	0.56	0.1	4.06	0.3	2.86	-2.48	-3.77
																		Slc7a11	0.97	0.14	3.35	0.25	1.8	-2.76	-3.77
																		Card9	0.14	0.13	3.47	0.25	4.63	-0.08	-3.8
																		Pstpip1	0.63	0.22	8.33	0.6	3.73	-1.5	-3.8
																		Gpr141	0.1	0.1	9.08	0.65	6.44	-0.06	-3.81
																		C3ar1	2.86	0.38	3.22	0.22	0.17	-2.9	-3.84
																		Mrvi1	4.41	1.05	7.61	0.53	0.79	-2.07	-3.84
																		Sele	7.44	0.39	2.39	0.17	-1.64	-4.26	-3.84
																		Cela1	2.69	0.25	4.11	0.28	0.61	-3.41	-3.85
																		Serpina3n	21.59	1.47	3.9	0.27	-2.47	-3.88	-3.87
																		Mpl	3.39	0.39	2.65	0.18	-0.36	-3.13	-3.91
																		F10	5.76	0.18	3.9	0.26	-0.56	-5.01	-3.92
																		Ednrb	27.11	9.69	45.13	2.97	0.74	-1.48	-3.93
																		Ccl9	0.13	0.1	19.92	1.3	7.32	-0.32	-3.94
																		Tspan8	16.93	1.16	8.28	0.54	-1.03	-3.86	-3.95
																		Kcnk9	16.77	0.93	2.84	0.18	-2.56	-4.17	-3.96
																		Elane	0.12	0.1	2.98	0.19	4.61	-0.29	-3.98
																		Igfbp5	0.65	0.2	3.17	0.2	2.3	-1.68	-3.98
																		Pla2g7	0.64	0.25	2.35	0.15	1.87	-1.39	-4
																		Csf1r	0.44	0.11	2.54	0.16	2.54	-2.01	-4.01
																		Cd14	0.68	0.3	3.29	0.2	2.27	-1.18	-4.02
																		Ccl7	10.34	1.39	2.77	0.17	-1.9	-2.9	-4.04
																		Cst7	0.29	0.1	11	0.67	5.26	-1.52	-4.04
																		Siglecf	0.12	0.1	3.8	0.23	4.94	-0.31	-4.04
																		Clec5a	0.11	0.1	3.32	0.2	4.95	-0.11	-4.05
																		Btk	0.63	0.14	2.04	0.12	1.71	-2.15	-4.06
																		Foxh1	5.32	0.28	4.55	0.27	-0.22	-4.23	-4.06
																		Ptpn7	2.01	0.53	6.13	0.36	1.61	-1.92	-4.07
																		Apobec1	0.56	0.12	2.13	0.13	1.93	-2.28	-4.08
																		Traf3ip3	0.13	0.1	2.74	0.16	4.42	-0.35	-4.09
																		Gpr182	17.82	1.82	4.23	0.24	-2.08	-3.29	-4.13
																		Fermt3	35.91	4.59	32.85	1.85	-0.13	-2.97	-4.15
																		Rac2	0.23	0.1	2.94	0.17	3.7	-1.18	-4.15
																		Stat4	0.65	0.3	6.99	0.39	3.44	-1.08	-4.15
																		Angpt1	0.5	0.18	6.87	0.38	3.79	-1.44	-4.17
																		Gna15	4.69	0.18	5.31	0.29	0.18	-4.71	-4.18
																		F2rl2	3.7	0.27	3.38	0.18	-0.13	-3.79	-4.22
																		Mpo	0.54	0.1	2.54	0.14	2.23	-2.44	-4.22
																		Itgam	0.12	0.19	2.96	0.16	4.58	0.65	-4.23
																		Cd200r1	5.07	1.67	6.24	0.32	0.3	-1.6	-4.28
																		Slfn2	4.36	0.32	6.36	0.32	0.54	-3.76	-4.29
																		Nfam1	0.24	0.11	2.62	0.13	3.45	-1.09	-4.31
																		Lrrc25	0.4	0.17	5.06	0.25	3.67	-1.21	-4.32
																		Ccl2	76	11.46	26.21	1.3	-1.54	-2.73	-4.33
																		Mfng	9.84	0.74	5.04	0.24	-0.97	-3.73	-4.37
																		Ms4a6d	5.49	0.21	2.98	0.14	-0.88	-4.73	-4.37
																		P2ry14	0.47	0.1	2.5	0.12	2.4	-2.24	-4.38
																		Spta1	6.31	0.39	3.96	0.19	-0.67	-4.02	-4.39
																		Art4	6.3	1.26	11.37	0.53	0.85	-2.33	-4.41
																		Clec4n	0.1	0.1	2.16	0.1	4.43	0	-4.43
																		Tuba8	0.61	0.49	20.53	0.95	5.08	-0.32	-4.44
																		F13a1	1.3	0.28	4.34	0.2	1.74	-2.2	-4.46
																		Hba-a2	4.34	0.14	3.31	0.15	-0.39	-4.92	-4.46
																		Ctse	8.33	0.51	12.79	0.57	0.62	-4.03	-4.49
																		Grap2	3.21	0.78	5.49	0.24	0.78	-2.05	-4.51
																		Sdpr	19.41	1.22	5.22	0.23	-1.89	-3.99	-4.51
																		Il18rap	0.2	0.13	3.53	0.15	4.13	-0.64	-4.52
																		Sash3	2.85	0.57	4.24	0.18	0.57	-2.31	-4.58
																		Lcp2	6.32	0.31	5.26	0.21	-0.26	-4.34	-4.68
																		Cd93	108.51	4.28	28.65	1.1	-1.92	-4.67	-4.7
																		Rgs18	0.17	0.1	2.67	0.1	3.95	-0.79	-4.74
																		Casp4	6.04	0.66	3.2	0.12	-0.92	-3.2	-4.75
																		Hbb-y	61.6	3.55	33.36	1.17	-0.88	-4.12	-4.84
																		Csf2rb2	20.73	0.59	5.49	0.19	-1.92	-5.13	-4.86
																		Srgn	2.63	0.39	10.06	0.34	1.94	-2.74	-4.89
																		Ccl6	0.8	0.13	9.45	0.3	3.57	-2.67	-4.97
																		Serpina3g	25.72	1.9	8.77	0.27	-1.55	-3.76	-5.02
																		Lyve1	26.55	2.64	15.11	0.39	-0.81	-3.33	-5.27
																		Tgfbi	67	3.95	42.77	1.11	-0.65	-4.08	-5.27
																		Cd52	0.1	0.39	12.86	0.32	7.01	1.96	-5.34
																		Neurl3	4.45	0.68	12.24	0.29	1.46	-2.72	-5.37
																		Pf4	1.98	0.41	19.09	0.33	3.27	-2.28	-5.85
																		Fcgr3	0.43	0.18	8.53	0.14	4.32	-1.26	-5.92
																		Csf2rb	44.86	1.29	41.02	0.53	-0.13	-5.12	-6.26
																		Ass1	18.47	4.2	7.83	0.1	-1.24	-2.14	-6.29

## Sheet: Goterms noDoxJQ1 up
GOID	GOTerm	Nr. Genes	Term PValue	Term PValue Corrected with Bonferroni step down	Associated Genes Found
GO:0048747	muscle fiber development	6	2.69896e-05	0.00134948	[Acta1, Cxadr, Flnc, Homer1, Sgcb, Uchl1]
GO:1902110	positive regulation of mitochondrial membrane permeability involved in apoptotic process	4	0.000124087	0.00608026	[Bcl2l11, Bnip3, Moap1, Mpv17l]
GO:1902686	mitochondrial outer membrane permeabilization involved in programmed cell death	4	0.000124087	0.00608026	[Bcl2l11, Bnip3, Moap1, Mpv17l]
GO:0035794	positive regulation of mitochondrial membrane permeability	4	0.000181568	0.00871528	[Bcl2l11, Bnip3, Moap1, Mpv17l]
GO:1905710	positive regulation of membrane permeability	4	0.000229217	0.0107732	[Bcl2l11, Bnip3, Moap1, Mpv17l]
GO:1902108	regulation of mitochondrial membrane permeability involved in apoptotic process	4	0.000285255	0.0131217	[Bcl2l11, Bnip3, Moap1, Mpv17l]
GO:0071901	negative regulation of protein serine/threonine kinase activity	6	0.000304752	0.0137139	[Hexim1, Mapk8ip1, Pkia, Ptprj, Spry2, Uchl1]
GO:0008637	apoptotic mitochondrial changes	6	0.000431026	0.0189652	[Bcl2l11, Bnip3, Cd24a, Moap1, Mpv17l, Pim2]
GO:1900181	negative regulation of protein localization to nucleus	3	0.0272144	0.0272144	[Axin2, Pkia, Slc9a3r1]
GO:0030033	microvillus assembly	3	0.000649186	0.027915	[Klf5, Rapgef6, Slc9a3r1]
GO:0051181	cofactor transport	3	0.000649186	0.027915	[Hpx, Lrp2, Slc25a42]
GO:0055002	striated muscle cell development	7	0.000708535	0.0297585	[Acta1, Actc1, Cxadr, Flnc, Homer1, Sgcb, Uchl1]
GO:0001764	neuron migration	7	0.000759097	0.031123	[Fzd3, Gata2, Nr4a2, Olfm1, Pex7, Reln, Zswim6]
GO:0046902	regulation of mitochondrial membrane permeability	4	0.0010571	0.0422841	[Bcl2l11, Bnip3, Moap1, Mpv17l]
GO:0010717	regulation of epithelial to mesenchymal transition	3	0.0253801	0.0507601	[Axin2, Trim62, Vasn]
GO:0097061	dendritic spine organization	3	0.0253801	0.0507601	[Caprin2, Ephb3, Reln]
GO:0032528	microvillus organization	3	0.00142524	0.0555844	[Klf5, Rapgef6, Slc9a3r1]
GO:0035412	regulation of catenin import into nucleus	3	0.00142524	0.0555844	[Axin2, Dact1, Slc9a3r1]
GO:0090559	regulation of membrane permeability	4	0.00180465	0.0667722	[Bcl2l11, Bnip3, Moap1, Mpv17l]
GO:0035411	catenin import into nucleus	3	0.00177318	0.0673807	[Axin2, Dact1, Slc9a3r1]
GO:0072348	sulfur compound transport	3	0.00177318	0.0673807	[Slc25a10, Slc26a10, Slc9a3r1]
GO:0097345	mitochondrial outer membrane permeabilization	3	0.00177318	0.0673807	[Bnip3, Moap1, Mpv17l]
GO:0090200	positive regulation of release of cytochrome c from mitochondria	3	0.00196528	0.0707501	[Bcl2l11, Bnip3, Moap1]
GO:0007215	glutamate receptor signaling pathway	3	0.0236149	0.0708446	[Homer1, Neto2, Reln]
GO:0046823	negative regulation of nucleocytoplasmic transport	3	0.0236149	0.0708446	[Axin2, Pkia, Slc9a3r1]
GO:1905515	non-motile cilium assembly	3	0.0187346	0.0749386	[Ahi1, Hap1, Ift140]
GO:0001738	morphogenesis of a polarized epithelium	4	0.00216063	0.0756222	[Ahi1, Dact1, Fzd3, Slc9a3r1]
GO:0008045	motor neuron axon guidance	3	0.00286111	0.0886943	[Alcam, Plxna3, Rnf165]
GO:0097484	dendrite extension	3	0.00286111	0.0886943	[Cdkl3, Nedd4l, Wasf1]
GO:0048011	neurotrophin TRK receptor signaling pathway	3	0.00261751	0.0889954	[Hap1, Spry2, Wasf1]
GO:0043407	negative regulation of MAP kinase activity	4	0.00270685	0.0893261	[Mapk8ip1, Ptprj, Spry2, Uchl1]
GO:0042476	odontogenesis	5	0.00279607	0.0894743	[Axin2, Bcl2l11, Cnnm4, Rogdi, Usp53]
GO:1901983	regulation of protein acetylation	3	0.0179818	0.089909	[Arid5a, Gata2, Rps6ka5]
GO:0042308	negative regulation of protein import into nucleus	3	0.0165279	0.0991671	[Axin2, Pkia, Slc9a3r1]
GO:1904590	negative regulation of protein import	3	0.0165279	0.0991671	[Axin2, Pkia, Slc9a3r1]

## Sheet: Goterms noDoxJQ1 down
GOID	GOTerm	Nr. Genes	Term PValue	Term PValue Corrected with Bonferroni step down	Associated Genes Found
GO:0048583	regulation of response to stimulus	216	1.02918e-27	1.56641e-24	[Ackr3, Acsl5, Acvrl1, Adm, Adora2a, Adrb3, Aes, Alox12, Alox5ap, Ankrd1, Arhgap18, Arhgdib, Arhgef10l, Arhgef3, Arhgef5, Arrb1, Bak1, Bik, Birc3, Bmper, Bok, C3ar1, Calcrl, Casp4, Casp8, Cav1, Cav2, Cc2d1a, Ccl17, Ccl2, Ccl7, Cd109, Cd276, Cd38, Cd55, Cd59a, Cdh3, Cdk2ap1, Cdkn2a, Cib1, Clu, Cnr2, Col3a1, Cradd, Ctsc, Ctsh, Cx3cl1, Cxcl1, Cxcl12, Cyba, Cyth4, Dab2, Dapk2, Ddit4l, Ddx58, Disc1, D…
GO:0051239	regulation of multicellular organismal process	192	3.00396e-27	4.56902e-24	[Acvrl1, Adm, Adora2a, Adrb3, Alox12, Ankrd1, Apln, Aqp1, Arhgdib, Arrb1, Asb4, Bcl3, Bmper, C3ar1, Calcrl, Car2, Casp4, Casp8, Cav1, Ccl2, Ccm2l, Cd109, Cd276, Cd38, Cd59a, Cdh3, Cdkn2a, Cebpb, Cebpd, Cela1, Chd3, Cib1, Cldn5, Clu, Col3a1, Comt, Crmp1, Ctsh, Cx3cl1, Cxcl1, Cxcl12, Cyba, Dab2, Darc, Ddx58, Disc1, Dll4, Dpysl3, Ece1, Ecscr, Ednrb, Efna1, Ehd3, Epor, Erg, Etv4, Fas, Fes, Flrt2, Gaa…
GO:0072359	circulatory system development	100	1.67037e-24	2.53897e-21	[Ackr3, Acvrl1, Adm, Alox12, Ankrd1, Aqp1, Asb4, Bak1, Bmper, C3ar1, Calcrl, Casp8, Cav1, Cc2d2a, Ccl2, Ccm2l, Cd59a, Cela1, Chd3, Cib1, Clec14a, Col18a1, Col1a2, Col3a1, Ctsh, Cx3cl1, Cxcl12, Dll4, Ece1, Ecscr, Efna1, Epor, Erg, Flrt2, Foxh1, Gaa, Gja4, Gja5, Has2, Hif3a, Hopx, Hpgd, Igf1, Itgb2, Lyl1, Mapk11, Mapk3, Mecom, Mmp2, Mmrn2, Mylk, Mylk3, Nfatc4, Nfe2, Nos3, Notch4, Nrarp, Nrg1, Pdgfd…
GO:0040012	regulation of locomotion	87	2.67377e-23	4.06146e-20	[Ackr3, Acvrl1, Adora2a, Alox12, Aqp1, Arhgap18, Arhgdib, Bmper, C3ar1, Cav2, Ccl2, Cib1, Col18a1, Col3a1, Ctsh, Cx3cl1, Cxcl1, Cxcl12, Cxcl16, Dab2, Dapk2, Ddx58, Dll4, Dpysl3, Efna1, Fermt3, Fes, Flrt2, Has2, Icam1, Igf1, Igfbp3, Il16, Il1r1, Il24, Itga2, Itga2b, Kank1, Lamc2, Ldb2, Ldlrad4, Lgals9, Lpar1, Madcam1, Mmp14, Mmp2, Mmp28, Mmrn2, Myd88, Mylk, Nrg1, P2ry2, Pdgfd, Pdgfrb, Plau, Plet1,…
GO:0051270	regulation of cellular component movement	87	2.67377e-23	4.06146e-20	[Ackr3, Acvrl1, Alox12, Aqp1, Arhgap18, Arhgdib, Bmper, C3ar1, Cav1, Ccl2, Cib1, Col18a1, Col3a1, Ctsh, Cx3cl1, Cxcl1, Cxcl12, Cxcl16, Dab2, Dapk2, Ddx58, Dll4, Dpysl3, Efna1, Fermt3, Fes, Flrt2, Gja5, Has2, Icam1, Igf1, Igfbp3, Il1r1, Il24, Itga2, Itga2b, Kank1, Kcne3, Lamc2, Ldb2, Ldlrad4, Lgals9, Lpar1, Madcam1, Mmp14, Mmp2, Mmp28, Mmrn2, Myd88, Mylk, Nrg1, P2ry2, Pde4b, Pdgfd, Pdgfrb, Plau, P…
GO:2000145	regulation of cell motility	81	2.13767e-22	3.24498e-19	[Ackr3, Acvrl1, Alox12, Aqp1, Arhgap18, Arhgdib, Bmper, C3ar1, Ccl2, Cib1, Col18a1, Col3a1, Ctsh, Cx3cl1, Cxcl1, Cxcl12, Cxcl16, Dab2, Dapk2, Ddx58, Dll4, Dpysl3, Efna1, Fermt3, Fes, Flrt2, Has2, Icam1, Igf1, Igfbp3, Il1r1, Il24, Itga2, Itga2b, Kank1, Lamc2, Ldb2, Ldlrad4, Lgals9, Lpar1, Madcam1, Mmp14, Mmp2, Mmp28, Mmrn2, Myd88, Mylk, Nrg1, P2ry2, Pdgfd, Pdgfrb, Plau, Plet1, Plvap, Ppap2b, Prcp,…
GO:0072358	cardiovascular system development	76	4.03427e-22	6.11999e-19	[Ackr3, Acvrl1, Adm, Alox12, Aqp1, Asb4, Bak1, Bmper, C3ar1, Calcrl, Casp8, Cav1, Ccl2, Cd59a, Cela1, Chd3, Cib1, Clec14a, Col18a1, Col1a2, Col3a1, Ctsh, Cx3cl1, Cxcl12, Dll4, Ecscr, Efna1, Epor, Foxh1, Gja4, Gja5, Has2, Hif3a, Hpgd, Igf1, Itgb2, Lyl1, Mmp2, Mmrn2, Mylk, Nfatc4, Nfe2, Nos3, Notch4, Nrarp, Pdgfd, Pdgfrb, Plau, Ppap2b, Prcp, Prkd2, Ptgis, Ptgs2, Ptk2b, Rapgef3, Rasip1, Robo4, Rxra,…
GO:0048514	blood vessel morphogenesis	67	4.54324e-22	6.88756e-19	[Ackr3, Acvrl1, Adm, Alox12, Aqp1, Asb4, Bak1, Bmper, C3ar1, Calcrl, Casp8, Cav1, Ccl2, Cd59a, Cela1, Chd3, Cib1, Clec14a, Col18a1, Col3a1, Ctsh, Cx3cl1, Cxcl12, Dll4, Ecscr, Efna1, Epor, Foxh1, Gja5, Has2, Hif3a, Hpgd, Itgb2, Mmp2, Mmrn2, Mylk, Nfatc4, Nos3, Notch4, Nrarp, Pdgfrb, Plau, Prcp, Prkd2, Ptgis, Ptgs2, Ptk2b, Rapgef3, Rasip1, Robo4, Rxra, Serpine1, Serpinf1, Sfrp2, Sirt6, Sox17, Sox18…
GO:0001944	vasculature development	75	4.99649e-22	7.56969e-19	[Ackr3, Acvrl1, Adm, Alox12, Aqp1, Asb4, Bak1, Bmper, C3ar1, Calcrl, Casp8, Cav1, Ccl2, Cd59a, Cela1, Chd3, Cib1, Clec14a, Col18a1, Col1a2, Col3a1, Ctsh, Cx3cl1, Cxcl12, Dll4, Ecscr, Efna1, Epor, Foxh1, Gja4, Gja5, Has2, Hif3a, Hpgd, Igf1, Itgb2, Lyl1, Mmp2, Mmrn2, Mylk, Nfatc4, Nfe2, Nos3, Notch4, Nrarp, Pdgfd, Pdgfrb, Plau, Ppap2b, Prcp, Prkd2, Ptgis, Ptgs2, Ptk2b, Rapgef3, Rasip1, Robo4, Rxra,…
GO:0032101	regulation of response to external stimulus	74	6.1565e-22	9.32094e-19	[Adora2a, Alox12, Alox5ap, Birc3, C3ar1, Calcrl, Casp4, Cav1, Ccl2, Cd109, Cd276, Cd55, Cd59a, Cnr2, Cx3cl1, Cxcl1, Cxcl12, Cyba, Dapk2, Ddx58, Ednrb, Gbp3, Gbp4, Gstp1, Hopx, Il15, Il16, Il1r1, Il1r2, Itga2, Klk8, Lgals9, Lpar1, Mapk3, Mmp28, Myd88, Nenf, Nod1, Nt5e, Pdgfd, Pdgfrb, Plau, Plek, Plxna4, Prkcq, Prkd2, Ptgis, Ptgs2, Ptk2b, Sbno2, Scarf1, Selp, Sema3f, Serpine1, Serpinf1, Serping1, S…
GO:0001568	blood vessel development	73	7.54496e-22	1.14155e-18	[Ackr3, Acvrl1, Adm, Alox12, Aqp1, Asb4, Bak1, Bmper, C3ar1, Calcrl, Casp8, Cav1, Ccl2, Cd59a, Cela1, Chd3, Cib1, Clec14a, Col18a1, Col1a2, Col3a1, Ctsh, Cx3cl1, Cxcl12, Dll4, Ecscr, Efna1, Epor, Foxh1, Gja4, Gja5, Has2, Hif3a, Hpgd, Itgb2, Lyl1, Mmp2, Mmrn2, Mylk, Nfatc4, Nfe2, Nos3, Notch4, Nrarp, Pdgfd, Pdgfrb, Plau, Ppap2b, Prcp, Prkd2, Ptgis, Ptgs2, Ptk2b, Rapgef3, Rasip1, Robo4, Rxra, Serpi…
GO:0048518	positive regulation of biological process	278	1.58293e-21	2.39339e-18	[Ablim1, Ackr3, Acsl5, Acvrl1, Adcy4, Adm, Adora2a, Adrb3, Aes, Ak1, Alox12, Alox5ap, Ankrd1, Apln, Aqp1, Arhgef10l, Arhgef5, Arrb1, Asb4, Ass1, Bak1, Bcl3, Bik, Birc3, Bmper, Bok, C3ar1, Calcrl, Car2, Casp12, Casp4, Casp8, Cav1, Cav2, Cc2d1a, Ccdc80, Ccl17, Ccl2, Ccl7, Ccm2l, Cd276, Cd38, Cd55, Cd59a, Cdc25b, Cdc42ep2, Cdc42ep5, Cdh3, Cdk20, Cdk2ap1, Cdkn2a, Cebpb, Cebpd, Cela1, Chd3, Cib1, Cite…
GO:0030334	regulation of cell migration	77	2.51577e-21	3.80133e-18	[Ackr3, Acvrl1, Alox12, Aqp1, Arhgdib, Bmper, C3ar1, Ccl2, Cib1, Col18a1, Col3a1, Ctsh, Cx3cl1, Cxcl1, Cxcl12, Cxcl16, Dab2, Dapk2, Ddx58, Dll4, Dpysl3, Efna1, Fermt3, Flrt2, Has2, Icam1, Igf1, Igfbp3, Il1r1, Il24, Itga2, Itga2b, Kank1, Lamc2, Ldb2, Ldlrad4, Lgals9, Lpar1, Madcam1, Mmp14, Mmp2, Mmp28, Mmrn2, Myd88, Mylk, Nrg1, P2ry2, Pdgfd, Pdgfrb, Plau, Plet1, Plvap, Ppap2b, Prcp, Prkd2, Ptgs2, …
GO:0016477	cell migration	105	3.77089e-21	5.69404e-18	[Ackr3, Acvrl1, Alox12, Aqp1, Arhgdib, Arhgef5, Bik, Bmper, C3ar1, Ccl17, Ccl2, Ccl7, Ch25h, Cib1, Clec14a, Cln3, Cnr2, Col18a1, Col3a1, Ctsh, Cx3cl1, Cxcl1, Cxcl12, Cxcl16, Dab2, Dapk2, Ddx58, Disc1, Dll4, Dock8, Dpysl3, Ednrb, Efna1, Erg, Fermt3, Fes, Flrt2, Grap, Grap2, Has2, Icam1, Igf1, Igfbp3, Il16, Il1r1, Il24, Itga2, Itga2b, Itga9, Itgb2, Kank1, Lamc2, Lcp1, Ldb2, Ldlrad4, Lgals9, Lpar1, …
GO:0048731	system development	243	3.82433e-21	5.77091e-18	[Ablim1, Ackr3, Acvrl1, Add2, Adm, Adora2a, Aes, Alox12, Ankrd1, Aqp1, Arrb1, Arsa, Asb4, Bak1, Batf3, Bcl3, Bik, Birc3, Bmper, Brsk1, C3ar1, Calcrl, Capn1, Car2, Casp8, Cav1, Cav2, Cc2d2a, Ccl2, Ccm2l, Cd109, Cd276, Cd59a, Cdh3, Cdkn2a, Cebpb, Cebpd, Cela1, Chd3, Cib1, Cldn5, Clec14a, Clec1b, Clu, Cmtm8, Col18a1, Col1a2, Col3a1, Crmp1, Csgalnact1, Ctsh, Cx3cl1, Cxcl1, Cxcl12, Cyp26a1, Dab2, Dhh,…
GO:0032879	regulation of localization	164	1.25977e-20	1.89974e-17	[Ackr3, Acsl5, Acvrl1, Adora2a, Ak1, Alox12, Ankrd1, Apln, Aqp1, Arhgap18, Arhgdib, Arhgef5, Arrb1, Bak1, Bik, Bmper, Bok, Bst2, C3ar1, Car2, Casp4, Cav1, Cav2, Ccl2, Cd276, Cd38, Cdh3, Cdk2ap1, Cdkn2a, Chd3, Cib1, Col18a1, Col3a1, Comt, Ctsh, Cx3cl1, Cxcl1, Cxcl12, Cxcl16, Cyba, Dab2, Dapk2, Ddx58, Dll4, Dpysl3, Ednrb, Efna1, Ehd3, Entpd1, F2rl3, Fermt3, Fes, Flrt2, Fxyd5, Gbp3, Gbp4, Gja5, Grik…
GO:0002682	regulation of immune system process	104	3.11034e-20	4.68729e-17	[Adora2a, Bik, Birc3, C3ar1, Car2, Casp8, Cav1, Ccl2, Cd276, Cd38, Cd55, Cd59a, Cdkn2a, Cebpb, Cib1, Cnr2, Col3a1, Ctsh, Cx3cl1, Cxcl1, Cxcl12, Cyba, Dapk2, Ddx58, Fas, Fes, Gata1, Gbp3, Gbp4, Gfer, Hcls1, Hfe, Hist1h4m, Hist1h4n, Hlx, Icam1, Igf1, Il15, Il1r1, Il27ra, Inhba, Inpp5d, Irak2, Itga2, Itga2b, Lat, Lcp2, Lgals9, Lrrc32, Lst1, Madcam1, Masp1, Meis2, Mmp14, Mmp2, Mmp28, Mpl, Myd88, Nmi,…
GO:0051240	positive regulation of multicellular organismal process	122	4.36041e-20	6.56678e-17	[Acvrl1, Adm, Adora2a, Alox12, Ankrd1, Apln, Aqp1, Asb4, Bcl3, C3ar1, Car2, Casp4, Casp8, Cav1, Ccl2, Ccm2l, Cd276, Cd38, Cdkn2a, Cebpb, Cebpd, Cela1, Chd3, Cib1, Clu, Ctsh, Cx3cl1, Cxcl1, Cxcl12, Cyba, Dab2, Ddx58, Disc1, Dpysl3, Ece1, Ednrb, Epor, Erg, Fes, Flrt2, Gata1, Gja5, Gsdmd, H2afy2, Has2, Hcls1, Hlx, Icam1, Igf1, Il15, Il1r1, Il27ra, Inhba, Inpp5d, Itga2, Itgb2, Jade2, Lgals9, Lin28a, …
GO:0001525	angiogenesis	57	4.55135e-20	6.84978e-17	[Ackr3, Acvrl1, Adm, Alox12, Aqp1, Bmper, C3ar1, Calcrl, Casp8, Cav1, Ccl2, Cd59a, Cela1, Cib1, Clec14a, Col18a1, Ctsh, Cx3cl1, Cxcl12, Dll4, Ecscr, Efna1, Hif3a, Itgb2, Mmp2, Mmrn2, Nfatc4, Nos3, Notch4, Nrarp, Pdgfrb, Plau, Prcp, Prkd2, Ptgis, Ptgs2, Ptk2b, Rapgef3, Rasip1, Robo4, Rxra, Serpine1, Serpinf1, Sfrp2, Sirt6, Sox17, Sox18, Srpx2, Stab1, Syk, Tgfbr2, Thbs1, Tnfsf12, Vamp5, Vash1, Vegf…
GO:0048870	cell motility	109	5.72627e-20	8.61232e-17	[Ackr3, Acvrl1, Alox12, Aqp1, Arhgap18, Arhgdib, Arhgef5, Bik, Bmper, C3ar1, Ccl17, Ccl2, Ccl7, Ch25h, Cib1, Clec14a, Cln3, Cnr2, Col18a1, Col3a1, Ctsh, Cx3cl1, Cxcl1, Cxcl12, Cxcl16, Dab2, Dapk2, Ddx58, Disc1, Dll4, Dock8, Dpysl3, Ednrb, Efna1, Erg, Fermt3, Fes, Flrt2, Grap, Grap2, Has2, Icam1, Igf1, Igfbp3, Il16, Il1r1, Il24, Itga2, Itga2b, Itga9, Itgb2, Kank1, Lamc2, Lcp1, Ldb2, Ldlrad4, Lgals…
GO:0009653	anatomical structure morphogenesis	161	9.06399e-20	1.36232e-16	[1110004E09Rik, Ablim1, Ackr3, Acvrl1, Adm, Adora2a, Alox12, Ankrd1, Aplnr, Aqp1, Arhgap18, Asb4, Bak1, Bcl3, Bmper, Brsk1, C3ar1, Calcrl, Capn1, Car2, Casp8, Cav1, Cc2d2a, Ccl2, Ccm2l, Cd109, Cd59a, Cdc42ep2, Cdc42ep5, Cdk2ap1, Cdkn2a, Cebpb, Cela1, Chd3, Cib1, Clec14a, Clec1b, Clu, Col18a1, Col1a2, Col3a1, Crmp1, Csgalnact1, Ctsh, Cx3cl1, Cxcl12, Dab2, Disc1, Dll4, Ece1, Ecscr, Efna1, Ehd3, Epo…
GO:0048522	positive regulation of cellular process	254	1.06899e-19	1.60563e-16	[Ablim1, Ackr3, Acsl5, Acvrl1, Adcy4, Adm, Adora2a, Adrb3, Aes, Alox12, Ankrd1, Apln, Aqp1, Arhgef10l, Arhgef5, Arrb1, Asb4, Ass1, Bak1, Bcl3, Bik, Birc3, Bmper, Bok, C3ar1, Calcrl, Car2, Casp12, Casp4, Casp8, Cav1, Cav2, Cc2d1a, Ccl17, Ccl2, Ccl7, Cd276, Cd38, Cdc25b, Cdc42ep2, Cdc42ep5, Cdh3, Cdk20, Cdk2ap1, Cdkn2a, Cebpb, Cebpd, Cela1, Chd3, Cib1, Cited4, Cldn5, Cln3, Clu, Col18a1, Col3a1, Com…
GO:0006952	defense response	111	1.983e-19	2.97648e-16	[A230050P20Rik, Adamts4, Adm, Adora2a, Alox5ap, Bcl3, Bik, Birc3, Bst2, C3ar1, Calcrl, Casp4, Cav1, Ccl17, Ccl2, Ccl7, Cd276, Cd55, Cd59a, Cebpb, Cela1, Cnr2, Cx3cl1, Cxcl1, Cxcl12, Cxcl16, Cyba, Darc, Ddx58, Ednrb, F8, Fas, Fes, Gbp2, Gbp3, Gbp4, Gbp7, Gbp9, Gfer, Grap, Grap2, Gsdmd, Gstp1, Icam1, Ifitm1, Ifitm3, Il15, Il1r1, Il1r2, Il27ra, Irak2, Irgm1, Itga2, Itgb2, Lat, Lgals9, Lsp1, Ltbr, Ma…
GO:0023051	regulation of signaling	175	2.4117e-19	3.61755e-16	[Ackr3, Acsl5, Acvrl1, Adm, Adora2a, Adrb3, Aes, Ankrd1, Apln, Arhgap18, Arhgdib, Arhgef10l, Arhgef3, Arhgef5, Arrb1, Bak1, Bik, Birc3, Bmper, Bok, Car2, Casp8, Cav1, Cav2, Cc2d1a, Ccl17, Ccl2, Ccl7, Cd109, Cd38, Cd59a, Cdh3, Cdk2ap1, Cdkn2a, Chd3, Cib1, Clu, Cnr2, Col3a1, Cradd, Ctsc, Ctsh, Cx3cl1, Cxcl12, Cyba, Cyth4, Dab2, Dapk2, Ddit4l, Disc1, Dll4, Ece1, Efna1, Ehd3, Enho, Epor, F10, F2rl2, …
GO:0042127	regulation of cell proliferation	118	3.10419e-19	4.65318e-16	[Acvrl1, Adm, Adora2a, Alox12, Apln, Aqp1, Bak1, Bik, Bok, C3ar1, Calcrl, Cav1, Cav2, Ccl2, Cd109, Cd276, Cd38, Cdh3, Cdkn2a, Cebpb, Cela1, Cib1, Clu, Col18a1, Comt, Ctsh, Cx3cl1, Cxcl1, Cxcl12, Cyba, Dab2, Disc1, Dll4, Ednrb, Epor, Etv4, Fas, Fes, Gata1, Grap, Grap2, Gstp1, Has2, Hcls1, Hlx, Hpgd, Ifitm3, Igf1, Igfbp3, Il15, Il24, Inhba, Inpp5d, Itga2, Lamc2, Lgals9, Lin28a, Lrrc32, Lst1, Ltbr, …
GO:0010646	regulation of cell communication	173	6.41325e-19	9.60705e-16	[Ackr3, Acsl5, Acvrl1, Adm, Adora2a, Adrb3, Aes, Ankrd1, Apln, Arhgap18, Arhgdib, Arhgef10l, Arhgef3, Arhgef5, Arrb1, Bak1, Bik, Birc3, Bmper, Bok, Car2, Casp8, Cav1, Cav2, Cc2d1a, Ccl17, Ccl2, Ccl7, Cd109, Cd38, Cd59a, Cdh3, Cdk2ap1, Cdkn2a, Chd3, Cib1, Clu, Cnr2, Col3a1, Cradd, Ctsc, Ctsh, Cx3cl1, Cxcl12, Cyba, Cyth4, Dab2, Dapk2, Ddit4l, Disc1, Dll4, Ece1, Efna1, Enho, Epor, F10, F2rl2, F2rl3,…
GO:0050794	regulation of cellular process	439	1.47772e-18	2.21215e-15	[A230050P20Rik, Ablim1, Acap1, Ackr3, Acsl5, Acvrl1, Adcy4, Add2, Adm, Adora2a, Adrb3, Aebp1, Aes, Ak1, Alox12, Ankrd1, Apln, Aplnr, Aqp1, Arhgap18, Arhgap25, Arhgap27, Arhgdib, Arhgef10l, Arhgef3, Arhgef5, Arrb1, Asb4, Ass1, Bace2, Bak1, Batf3, Bcl3, Bik, Birc3, Bmper, Bok, Brsk1, Bst2, Btg3, C3ar1, Calcrl, Capg, Car2, Casp12, Casp4, Casp8, Cav1, Cav2, Cc2d1a, Cc2d2a, Ccl17, Ccl2, Ccl7, Ccm2l, C…
GO:0007275	multicellular organism development	256	2.40519e-18	3.59816e-15	[Ablim1, Ackr3, Acvrl1, Add2, Adm, Adora2a, Aes, Alox12, Ankrd1, Aplnr, Aqp1, Arhgdib, Arrb1, Arsa, Asb4, Bak1, Batf3, Bcl3, Bik, Birc3, Bmper, Brsk1, C3ar1, Calcrl, Capn1, Car2, Casp8, Cav1, Cav2, Cc2d2a, Ccl2, Ccm2l, Cd109, Cd276, Cd59a, Cdh3, Cdk20, Cdk2ap1, Cdkn2a, Cebpb, Cebpd, Cela1, Chd3, Cib1, Cldn5, Clec14a, Clec1b, Clu, Cmtm8, Col18a1, Col1a2, Col3a1, Crmp1, Csgalnact1, Ctsh, Cx3cl1, Cx…
GO:0048519	negative regulation of biological process	246	4.23243e-18	6.32748e-15	[A230050P20Rik, Ackr3, Acvrl1, Add2, Adm, Adora2a, Adrb3, Aebp1, Aes, Ak1, Alox12, Ankrd1, Apln, Aqp1, Arhgdib, Arrb1, Ass1, Bace2, Bak1, Batf3, Bcl3, Birc3, Bmper, Bok, Brsk1, Bst2, Btg3, Calcrl, Capg, Casp8, Cav1, Cav2, Cc2d1a, Ccl17, Ccl2, Ccm2l, Cd109, Cd276, Cd38, Cd59a, Cdh3, Cdk2ap1, Cdkn2a, Cebpb, Cebpd, Cela1, Cgref1, Chd3, Cib1, Cipc, Cln3, Clu, Cnr2, Col3a1, Comt, Cradd, Crmp1, Ctsh, C…
GO:0010033	response to organic substance	161	6.26438e-18	9.35898e-15	[A230050P20Rik, Ackr3, Acvrl1, Adm, Adora2a, Aes, Ankrd1, Aqp1, Arrb1, Arsa, Asah2, Ass1, Bak1, Birc3, Bmper, Bok, Bst2, Calcrl, Car2, Casp12, Casp4, Casp8, Cav1, Cav2, Ccl17, Ccl2, Ccl7, Cd109, Cd38, Cd59a, Cdkn2a, Cebpb, Cib1, Cldn5, Clu, Cnr2, Col1a2, Col3a1, Csf2rb, Csf2rb2, Ctsc, Ctsh, Cx3cl1, Cxcl1, Cxcl12, Cxcl16, Cyba, Cyp26a1, Dab2, Darc, Ddx58, Dll4, Ednrb, Fas, Flrt2, Foxh1, Galk1, Gat…
GO:0006928	movement of cell or subcellular component	122	7.19879e-18	1.07478e-14	[Ablim1, Ackr3, Acvrl1, Alox12, Aqp1, Arhgap18, Arhgdib, Arhgef5, Bik, Bmper, C3ar1, Cav1, Ccl17, Ccl2, Ccl7, Ch25h, Cib1, Clec14a, Cln3, Cnr2, Col18a1, Col3a1, Crmp1, Ctsh, Cx3cl1, Cxcl1, Cxcl12, Cxcl16, Dab2, Dapk2, Ddx58, Disc1, Dll4, Dock8, Dpysl3, Ednrb, Efna1, Erg, Etv4, Fermt3, Fes, Flrt2, Gap43, Gja5, Grap, Grap2, Has2, Icam1, Igf1, Igfbp3, Il16, Il1r1, Il24, Itga2, Itga2b, Itga9, Itgb2, …
GO:0009966	regulation of signal transduction	155	7.4674e-18	1.11414e-14	[Ackr3, Acsl5, Acvrl1, Adm, Adora2a, Adrb3, Aes, Ankrd1, Arhgap18, Arhgdib, Arhgef10l, Arhgef3, Arhgef5, Arrb1, Bak1, Bik, Birc3, Bmper, Bok, Casp8, Cav1, Cav2, Cc2d1a, Ccl17, Ccl2, Ccl7, Cd109, Cd59a, Cdh3, Cdk2ap1, Cdkn2a, Cib1, Clu, Col3a1, Cradd, Ctsc, Ctsh, Cx3cl1, Cxcl12, Cyba, Cyth4, Dab2, Dapk2, Ddit4l, Disc1, Dll4, Ece1, Efna1, Enho, Epor, F10, F2rl2, F2rl3, Fas, Fgd3, Flrt2, Foxh1, Gata…
GO:0051241	negative regulation of multicellular organismal process	94	8.24246e-18	1.22895e-14	[Acvrl1, Adm, Adrb3, Alox12, Apln, Arhgdib, Arrb1, Bcl3, Calcrl, Cav1, Ccl2, Cd276, Cd38, Cd59a, Cdh3, Cdkn2a, Cib1, Col3a1, Comt, Crmp1, Cx3cl1, Cyba, Dab2, Dll4, Dpysl3, Ecscr, Ednrb, Efna1, Etv4, Gata1, Gbp3, Gbp4, Gja5, Gstp1, Hfe, Hist1h4m, Hist1h4n, Hlx, Igf1, Il1r2, Inhba, Inpp5d, Kank1, Kcne3, Klk8, Ldlrad4, Lgals9, Lin28a, Lpar1, Lrrc32, Mapk11, Meis2, Mmp2, Mmrn2, Mrvi1, Ndrg2, Nfatc4, …
GO:0080134	regulation of response to stress	92	9.60499e-18	1.43114e-14	[Ackr3, Adora2a, Alox12, Alox5ap, Ankrd1, Arhgef5, Bak1, Birc3, Bok, Calcrl, Casp4, Cav1, Ccl2, Cd109, Cd276, Cd55, Cd59a, Cdkn2a, Clu, Cnr2, Cxcl1, Cxcl12, Cyba, Dab2, Ddx58, Ednrb, Epor, Gbp3, Gbp4, Gfer, Gstp1, Gypa, Hbb-b1, Hopx, Il15, Il1r1, Il1r2, Irak2, Itga2, Kank1, Klk8, Lgals9, Ltbr, Mapk3, Mdfi, Mecom, Mgmt, Mmp2, Myd88, Mylk, Nmi, Nod1, Nt5e, Parp9, Plau, Plek, Ppap2b, Prkcq, Ptgis, P…
GO:0009611	response to wounding	54	1.0669e-17	1.58861e-14	[Acvrl1, Adm, Alox12, Anxa8, Aqp1, Cav1, Ccl2, Ccm2l, Cd109, Col3a1, Cx3cl1, Dpysl3, Entpd1, F10, F2rl2, F2rl3, F5, F8, Fermt3, Gata1, Hopx, Igf1, Itga2b, Kank1, Klk8, Lcp1, Mmp2, Myl9, Mylk, P2rx1, Pdgfd, Plau, Plek, Plet1, Ppap2b, Prcp, Prkcq, Procr, Ptpn6, Scarf1, Selp, Serpine1, Serping1, Slc1a3, Syk, Thbd, Thbs1, Tlr4, Tnc, Treml1, Tspan32, Tspan8, Vash1, Xbp1]
GO:0048584	positive regulation of response to stimulus	131	1.5016e-17	2.23438e-14	[Ackr3, Acvrl1, Adora2a, Adrb3, Alox5ap, Ankrd1, Arhgef5, Arrb1, Bak1, Bik, Birc3, Bmper, Bok, C3ar1, Casp8, Cav1, Cav2, Cc2d1a, Ccl17, Ccl2, Ccl7, Cd38, Cd55, Cd59a, Cdh3, Cdkn2a, Cib1, Clu, Col3a1, Cradd, Ctsc, Ctsh, Cx3cl1, Cxcl1, Cxcl12, Cyba, Dab2, Dapk2, Ddx58, Disc1, Dll4, Ece1, Efna1, Enho, Epor, F10, F2rl2, F2rl3, Fas, Hcls1, Hfe, Hlx, Hopx, Icam1, Igf1, Igfbp3, Il15, Il16, Il1r1, Il24, …
GO:0006954	inflammatory response	64	2.10494e-17	3.13005e-14	[Adora2a, Alox5ap, Birc3, C3ar1, Calcrl, Casp4, Ccl17, Ccl2, Ccl7, Cd276, Cd55, Cd59a, Cebpb, Cela1, Cnr2, Cx3cl1, Cxcl1, Cyba, Darc, Ednrb, F8, Fas, Gsdmd, Gstp1, Icam1, Il1r1, Il1r2, Irak2, Itga2, Itgb2, Lat, Lgals9, Ltbr, Mecom, Myd88, Mylk3, Nrros, Nt5e, P2rx1, Prcp, Prkcq, Ptgis, Ptgs1, Ptgs2, Rps6ka4, Sbno2, Sele, Selp, Serpina3n, Serpinb9, Serpine1, Serpinf1, Serping1, Sigirr, Smpdl3b, Sta…
GO:2000026	regulation of multicellular organismal development	128	2.22654e-17	3.30863e-14	[Acvrl1, Adm, Alox12, Ankrd1, Aqp1, Arhgdib, Asb4, C3ar1, Car2, Casp8, Cav1, Ccl2, Cd109, Cd276, Cd59a, Cdh3, Cdkn2a, Cebpb, Cela1, Chd3, Cib1, Cldn5, Col3a1, Crmp1, Ctsh, Cx3cl1, Cxcl1, Cxcl12, Dab2, Disc1, Dll4, Dpysl3, Ecscr, Ednrb, Efna1, Epor, Etv4, Fas, Fes, Flrt2, Gata1, H2afy2, Hcls1, Hist1h4m, Hist1h4n, Hlx, Hopx, Igf1, Il15, Il1r1, Il27ra, Inhba, Inpp5d, Itgb2, Jade2, Kank1, Klk8, Ldlra…
GO:0050793	regulation of developmental process	150	9.42146e-17	1.39909e-13	[Acvrl1, Adm, Adrb3, Alox12, Ankrd1, Aqp1, Arhgap18, Arhgdib, Asb4, Birc3, C3ar1, Car2, Casp8, Cav1, Ccl17, Ccl2, Cd109, Cd276, Cd59a, Cdc42ep2, Cdc42ep5, Cdh3, Cdkn2a, Cebpb, Cebpd, Cela1, Chd3, Cib1, Cldn5, Clu, Col3a1, Crmp1, Ctsh, Cx3cl1, Cxcl1, Cxcl12, Dab2, Disc1, Dll4, Dpysl3, Ecscr, Ednrb, Efna1, Ehd3, Epor, Erg, Etv4, Fas, Fblim1, Fes, Flrt2, Gata1, H2afy2, Has2, Hcls1, Hist1h4m, Hist1h4…
GO:0007166	cell surface receptor signaling pathway	146	1.08093e-16	1.60409e-13	[Ackr3, Acsl5, Acvrl1, Adora2a, Aes, Bak1, Bik, Bmper, C3ar1, Calcrl, Casp8, Cav1, Cav2, Cc2d2a, Ccl17, Ccl2, Ccl7, Cd109, Cd38, Cd59a, Cd82, Cdh3, Cela1, Cib1, Cldn5, Clec1b, Cln3, Col1a2, Col3a1, Crmp1, Csf2rb, Csf2rb2, Cx3cl1, Cxcl1, Cxcl12, Dab2, Darc, Dhh, Disc1, Dll4, Efna1, Enho, Evc2, Fas, Fermt3, Fes, Flrt2, Foxh1, Gata1, Gfra2, Grap, Grap2, Grik5, Hexa, Hfe, Hhat, Hpgd, Icam1, Ifitm3, I…
GO:0034097	response to cytokine	61	1.2357e-16	1.83254e-13	[A230050P20Rik, Ackr3, Aes, Ankrd1, Birc3, Bst2, Casp8, Cav1, Ccl17, Ccl2, Ccl7, Cebpb, Cib1, Col3a1, Csf2rb, Csf2rb2, Cx3cl1, Cxcl1, Cxcl12, Cxcl16, Darc, Flrt2, Gbp2, Gbp3, Gbp4, Gbp7, Gbp9, Hcls1, Ifitm3, Il13ra1, Il1r1, Il1r2, Irak2, Irgm1, Mapk3, Mrc1, Myd88, Mylk3, Nmi, Osmr, Parp9, Pid1, Plvap, Ptgs2, Ptk2b, Ptpn6, Rps6ka4, Sbno2, Sele, Selp, Serpina3f, Serpina3g, Serpina3i, Serpina3n, Ser…
GO:0035556	intracellular signal transduction	145	3.27819e-16	4.85827e-13	[Ackr3, Adcy4, Adrb3, Ankrd1, Arhgap18, Arhgdib, Arhgef10l, Arhgef3, Arhgef5, Arrb1, Asb4, Bak1, Bcl3, Birc3, Bmper, Bok, Brsk1, Casp12, Casp4, Casp8, Cav1, Cav2, Cc2d1a, Ccl17, Ccl2, Ccl7, Cdc42ep2, Cdc42ep5, Cdk2ap1, Cdkn2a, Cebpb, Cib1, Clu, Col1a2, Col3a1, Cradd, Ctsh, Cx3cl1, Cxcl12, Cyth4, Dab2, Dapk2, Ddx58, Disc1, Dock8, Ece1, Ednrb, Efna1, Epor, F10, F2rl2, F2rl3, Fgd3, Flrt2, Gatsl3, Ge…
GO:0009967	positive regulation of signal transduction	99	3.70892e-16	5.49291e-13	[Ackr3, Acvrl1, Adora2a, Adrb3, Ankrd1, Arhgef5, Arrb1, Bak1, Bik, Birc3, Bmper, Bok, Casp8, Cav1, Cav2, Cc2d1a, Ccl17, Ccl2, Ccl7, Cdh3, Cdkn2a, Cib1, Clu, Col3a1, Cradd, Ctsc, Ctsh, Cx3cl1, Cyba, Dab2, Disc1, Dll4, Ece1, Efna1, Enho, Epor, F10, F2rl2, F2rl3, Fas, Hcls1, Hfe, Icam1, Igf1, Igfbp3, Il15, Il1r1, Il24, Inhba, Irak2, Kank1, Klf14, Lgals9, Lin28a, Lpar1, Lrrk1, Ltbr, Mapk3, Mdfi, Mfng…
GO:0048523	negative regulation of cellular process	222	1.30073e-15	1.92509e-12	[A230050P20Rik, Ackr3, Acvrl1, Add2, Adm, Adora2a, Aebp1, Aes, Ak1, Alox12, Ankrd1, Aqp1, Arhgdib, Arrb1, Ass1, Bace2, Bak1, Batf3, Bcl3, Birc3, Bmper, Bok, Brsk1, Bst2, Btg3, Capg, Casp8, Cav1, Cav2, Cc2d1a, Ccl17, Ccm2l, Cd109, Cd276, Cd38, Cd59a, Cdk2ap1, Cdkn2a, Cebpb, Cebpd, Cela1, Cgref1, Chd3, Cib1, Cipc, Cln3, Clu, Cnr2, Col3a1, Comt, Cradd, Crmp1, Ctsh, Cx3cl1, Cxcl12, Cxcl16, Cyba, Dab2…
GO:0048646	anatomical structure formation involved in morphogenesis	84	1.4031e-15	2.07519e-12	[Ackr3, Acvrl1, Adm, Alox12, Aqp1, Bcl3, Bmper, C3ar1, Calcrl, Casp8, Cav1, Cc2d2a, Ccl2, Cd109, Cd59a, Cela1, Cib1, Clec14a, Clec1b, Col18a1, Ctsh, Cx3cl1, Cxcl12, Dll4, Ecscr, Efna1, Ehd3, Erg, Foxh1, Gata1, Gja5, Hif3a, Hopx, Ifitm1, Inhba, Itgb2, Ldb2, Mapk3, Mmp2, Mmrn2, Mpl, Mylk3, Neurl2, Nfatc4, Nfe2, Nos3, Notch4, Nrarp, Pdgfrb, Plau, Prcp, Prkd2, Ptgis, Ptgs2, Ptk2b, Ptpn6, Rapgef3, Rar…
GO:0042060	wound healing	45	1.41031e-15	2.08444e-12	[Acvrl1, Alox12, Anxa8, Aqp1, Cav1, Ccl2, Ccm2l, Cd109, Col3a1, Cx3cl1, Entpd1, F10, F2rl2, F2rl3, F5, F8, Fermt3, Gata1, Hopx, Igf1, Itga2b, Kank1, Myl9, Mylk, P2rx1, Pdgfd, Plau, Plek, Plet1, Ppap2b, Prcp, Prkcq, Procr, Ptpn6, Selp, Serpine1, Serping1, Syk, Thbd, Thbs1, Tlr4, Treml1, Tspan32, Tspan8, Xbp1]
GO:0040017	positive regulation of locomotion	53	1.72661e-15	2.5502e-12	[Ackr3, Alox12, Aqp1, C3ar1, Cav2, Ccl2, Cib1, Col18a1, Ctsh, Cx3cl1, Cxcl1, Cxcl12, Cxcl16, Dab2, Dapk2, Fermt3, Has2, Icam1, Igf1, Il16, Il1r1, Itga2, Itga2b, Lamc2, Lgals9, Lpar1, Madcam1, Mmp14, Mmp2, Mylk, P2ry2, Pdgfd, Pdgfrb, Plau, Plet1, Plvap, Ppap2b, Prkd2, Ptgs2, Ptk2b, Rapgef3, Sele, Selp, Sema6d, Serpine1, Src, Srpx2, Tgfbr2, Thbs1, Tlr2, Trh, Vegfc, Xbp1]
GO:0010647	positive regulation of cell communication	107	1.7554e-15	2.59097e-12	[Ackr3, Acvrl1, Adora2a, Adrb3, Ankrd1, Apln, Arhgef5, Arrb1, Bak1, Bik, Birc3, Bmper, Bok, Car2, Casp8, Cav1, Cav2, Cc2d1a, Ccl17, Ccl2, Ccl7, Cd38, Cdh3, Cdkn2a, Cib1, Clu, Col3a1, Cradd, Ctsc, Ctsh, Cx3cl1, Cyba, Dab2, Disc1, Dll4, Ece1, Efna1, Enho, Epor, F10, F2rl2, F2rl3, Fas, Gja5, Hcls1, Hfe, Icam1, Igf1, Igfbp3, Il15, Il1r1, Il24, Inhba, Irak2, Itga2, Kank1, Klf14, Lgals9, Lin28a, Lpar1,…
GO:2000147	positive regulation of cell motility	51	1.98133e-15	2.92246e-12	[Ackr3, Alox12, Aqp1, C3ar1, Ccl2, Cib1, Col18a1, Ctsh, Cx3cl1, Cxcl1, Cxcl12, Cxcl16, Dab2, Dapk2, Fermt3, Has2, Icam1, Igf1, Il1r1, Itga2, Itga2b, Lamc2, Lgals9, Lpar1, Madcam1, Mmp14, Mmp2, Mylk, P2ry2, Pdgfd, Pdgfrb, Plau, Plet1, Plvap, Ppap2b, Prkd2, Ptgs2, Ptk2b, Rapgef3, Sele, Selp, Sema6d, Serpine1, Src, Srpx2, Tgfbr2, Thbs1, Tlr2, Trh, Vegfc, Xbp1]
GO:0030335	positive regulation of cell migration	50	1.99154e-15	2.93553e-12	[Ackr3, Alox12, Aqp1, C3ar1, Ccl2, Cib1, Col18a1, Ctsh, Cx3cl1, Cxcl1, Cxcl12, Cxcl16, Dab2, Dapk2, Fermt3, Has2, Icam1, Igf1, Il1r1, Itga2, Itga2b, Lamc2, Lgals9, Lpar1, Madcam1, Mmp14, Mmp2, Mylk, P2ry2, Pdgfd, Pdgfrb, Plau, Plet1, Plvap, Ppap2b, Prkd2, Ptgs2, Ptk2b, Rapgef3, Sele, Selp, Sema6d, Serpine1, Src, Srpx2, Tgfbr2, Thbs1, Tlr2, Vegfc, Xbp1]
GO:0006468	protein phosphorylation	116	4.25601e-15	6.2691e-12	[Ackr3, Acvrl1, Adora2a, Adrb3, Arhgef5, Arrb1, Bak1, Bik, Bmper, Brsk1, Cav1, Cav2, Ccl17, Ccl2, Ccl7, Cd109, Cdc25b, Cdc42ep5, Cdk20, Cdk2ap1, Cdkl1, Cdkn2a, Cib1, Cln3, Clu, Ctsh, Cx3cl1, Dab2, Dapk2, Ece1, Ednrb, Efna1, Epor, Fes, Flrt2, Gata1, Gbp3, Gbp4, Gfra2, Grap, Grap2, Gstp1, Hbb-b1, Hcls1, Hexim2, Hfe, Icam1, Igf1, Igfbp3, Il15, Il24, Inhba, Irak2, Itgb2, Ldlrad4, Lgals9, Lpar1, Lrrk1…
GO:0009893	positive regulation of metabolic process	170	5.37494e-15	7.91191e-12	[Ablim1, Ackr3, Acsl5, Acvrl1, Adcy4, Adm, Adora2a, Adrb3, Alox12, Apln, Arhgef10l, Arhgef5, Arrb1, Ass1, Bak1, Bcl3, Birc3, Bmper, Bok, C3ar1, Calcrl, Casp12, Casp8, Cav1, Cav2, Ccl17, Ccl2, Ccl7, Cd276, Cd38, Cdc25b, Cdh3, Cdk20, Cdk2ap1, Cdkn2a, Cebpb, Cebpd, Cela1, Chd3, Cib1, Cited4, Cln3, Clu, Comt, Cradd, Ctsc, Ctsh, Cx3cl1, Cxcl1, Cyba, Dab2, Ddx58, Disc1, Dll4, Ebf1, Ece1, Ecscr, Ednrb, …
GO:0051272	positive regulation of cellular component movement	51	5.69065e-15	8.37095e-12	[Ackr3, Alox12, Aqp1, C3ar1, Ccl2, Cib1, Col18a1, Ctsh, Cx3cl1, Cxcl1, Cxcl12, Cxcl16, Dab2, Dapk2, Fermt3, Has2, Icam1, Igf1, Il1r1, Itga2, Itga2b, Lamc2, Lgals9, Lpar1, Madcam1, Mmp14, Mmp2, Mylk, P2ry2, Pdgfd, Pdgfrb, Plau, Plet1, Plvap, Ppap2b, Prkd2, Ptgs2, Ptk2b, Rapgef3, Sele, Selp, Sema6d, Serpine1, Src, Srpx2, Tgfbr2, Thbs1, Tlr2, Trh, Vegfc, Xbp1]
GO:0070887	cellular response to chemical stimulus	146	5.78721e-15	8.5072e-12	[Ackr3, Acvrl1, Alox5ap, Ankrd1, Aqp1, Arhgef5, Arrb1, As3mt, Bak1, Birc3, Bmper, Bok, C3ar1, Calcrl, Car2, Casp12, Casp4, Cav1, Cav2, Ccl17, Ccl2, Ccl7, Cd109, Cd59a, Cdkn2a, Cebpb, Ch25h, Cib1, Cldn5, Clu, Cnr2, Col1a2, Col3a1, Csf2rb, Csf2rb2, Cx3cl1, Cxcl1, Cxcl12, Cxcl16, Cyba, Cyp26a1, Dab2, Dapk2, Darc, Dll4, Ednrb, Epor, Fas, Flrt2, Foxh1, Gata1, Gatsl3, Gbp2, Gbp3, Gbp4, Gbp7, Gbp9, Gfer…
GO:0008284	positive regulation of cell proliferation	75	6.33676e-15	9.3087e-12	[Acvrl1, Adm, Alox12, Apln, Aqp1, C3ar1, Calcrl, Cav1, Cav2, Ccl2, Cd276, Cd38, Cdh3, Cib1, Clu, Col18a1, Ctsh, Cx3cl1, Cxcl1, Cxcl12, Cyba, Disc1, Dll4, Ednrb, Epor, Gata1, Has2, Hcls1, Hlx, Hpgd, Igf1, Il15, Il24, Itga2, Lamc2, Lin28a, Mmp2, Mpl, Myd88, Ngf, Nqo2, Nrarp, Osmr, Pdgfd, Pdgfrb, Pid1, Plau, Prkch, Prkcq, Prkd2, Ptgs2, Ptk2b, Ptpn6, Rarg, Rasip1, Sash3, Serpine1, Sfrp2, Sirt6, Slc4a…
GO:0023056	positive regulation of signaling	106	6.41728e-15	9.42057e-12	[Ackr3, Acvrl1, Adora2a, Adrb3, Ankrd1, Apln, Arhgef5, Arrb1, Bak1, Bik, Birc3, Bmper, Bok, Car2, Casp8, Cav1, Cav2, Cc2d1a, Ccl17, Ccl2, Ccl7, Cd38, Cdh3, Cdkn2a, Cib1, Clu, Col3a1, Cradd, Ctsc, Ctsh, Cx3cl1, Cyba, Dab2, Disc1, Dll4, Ece1, Efna1, Enho, Epor, F10, F2rl2, F2rl3, Fas, Hcls1, Hfe, Icam1, Igf1, Igfbp3, Il15, Il1r1, Il24, Inhba, Irak2, Itga2, Kank1, Klf14, Lgals9, Lin28a, Lpar1, Lrrk1…
GO:0016310	phosphorylation	129	7.85641e-15	1.15254e-11	[Ackr3, Acvrl1, Adora2a, Adrb3, Ak1, Apln, Arhgef5, Arrb1, Bak1, Bik, Birc3, Bmper, Brsk1, Cav1, Cav2, Ccl17, Ccl2, Ccl7, Cd109, Cdc25b, Cdc42ep5, Cdk20, Cdk2ap1, Cdkl1, Cdkn2a, Cerk, Cib1, Cln3, Clu, Ctsh, Cx3cl1, Dab2, Dapk2, Ece1, Ednrb, Efna1, Epor, Fes, Flrt2, Galk1, Gata1, Gbp3, Gbp4, Gfra2, Grap, Grap2, Gstp1, Hbb-b1, Hcls1, Hexim2, Hfe, Icam1, Igf1, Igfbp3, Il15, Il24, Inhba, Inpp1, Irak2…
GO:1901342	regulation of vasculature development	37	1.01585e-14	1.48924e-11	[Acvrl1, Adm, Alox12, Aqp1, Asb4, C3ar1, Ccl2, Cd59a, Cela1, Cib1, Ctsh, Cx3cl1, Dll4, Ecscr, Efna1, Itgb2, Mmrn2, Nos3, Notch4, Pdgfd, Prkd2, Ptgis, Ptgs2, Ptk2b, Rapgef3, Serpine1, Serpinf1, Sfrp2, Sirt6, Srpx2, Stab1, Tgfbr2, Thbs1, Vamp5, Vash1, Vegfc, Xbp1]
GO:0050878	regulation of body fluid levels	42	1.40504e-14	2.05838e-11	[Adora2a, Alox12, Anxa8, Apln, Aplnr, Aqp1, Cav1, Cx3cl1, Cyba, Ednrb, Entpd1, F10, F2rl2, F2rl3, F5, F8, Fermt3, Gata1, Gja5, Itga2b, Myl9, P2rx1, P2ry2, Pdgfd, Plau, Plek, Prkcq, Procr, Ptpn6, Scd1, Selp, Serpine1, Serping1, Syk, Thbd, Thbs1, Tlr4, Treml1, Tspan32, Tspan8, Vamp8, Xbp1]
GO:0007596	blood coagulation	31	1.46564e-14	2.1457e-11	[Alox12, Anxa8, Cav1, Cx3cl1, Entpd1, F10, F2rl2, F2rl3, F5, F8, Fermt3, Gata1, Itga2b, Myl9, P2rx1, Pdgfd, Plau, Plek, Prkcq, Procr, Ptpn6, Selp, Serpine1, Serping1, Syk, Thbd, Thbs1, Tlr4, Treml1, Tspan32, Tspan8]
GO:0045765	regulation of angiogenesis	35	1.53817e-14	2.25035e-11	[Acvrl1, Adm, Alox12, Aqp1, C3ar1, Ccl2, Cd59a, Cela1, Cib1, Ctsh, Cx3cl1, Dll4, Ecscr, Efna1, Itgb2, Mmrn2, Nos3, Notch4, Prkd2, Ptgis, Ptgs2, Ptk2b, Rapgef3, Serpine1, Serpinf1, Sfrp2, Sirt6, Srpx2, Stab1, Tgfbr2, Thbs1, Vamp5, Vash1, Vegfc, Xbp1]
GO:0042325	regulation of phosphorylation	99	1.74341e-14	2.54886e-11	[Ackr3, Acvrl1, Adora2a, Adrb3, Apln, Arhgef5, Arrb1, Bak1, Birc3, Bmper, Cav1, Cav2, Ccl17, Ccl2, Ccl7, Cd109, Cdc25b, Cdk20, Cdk2ap1, Cdkn2a, Cib1, Cln3, Clu, Cx3cl1, Dab2, Ece1, Ednrb, Efna1, Epor, Flrt2, Gata1, Gbp3, Gbp4, Gfra2, Gstp1, Hbb-b1, Hcls1, Hexim2, Hfe, Icam1, Igf1, Igfbp3, Il15, Il24, Inhba, Irak2, Itgb2, Ldb2, Ldlrad4, Lgals9, Lpar1, Lrrk1, Ltbr, Mapk3, Mdfi, Mecom, Myd88, Ndrg2,…
GO:0007599	hemostasis	31	1.98904e-14	2.90599e-11	[Alox12, Anxa8, Cav1, Cx3cl1, Entpd1, F10, F2rl2, F2rl3, F5, F8, Fermt3, Gata1, Itga2b, Myl9, P2rx1, Pdgfd, Plau, Plek, Prkcq, Procr, Ptpn6, Selp, Serpine1, Serping1, Syk, Thbd, Thbs1, Tlr4, Treml1, Tspan32, Tspan8]
GO:0050817	coagulation	31	2.31345e-14	3.37764e-11	[Alox12, Anxa8, Cav1, Cx3cl1, Entpd1, F10, F2rl2, F2rl3, F5, F8, Fermt3, Gata1, Itga2b, Myl9, P2rx1, Pdgfd, Plau, Plek, Prkcq, Procr, Ptpn6, Selp, Serpine1, Serping1, Syk, Thbd, Thbs1, Tlr4, Treml1, Tspan32, Tspan8]
GO:0030155	regulation of cell adhesion	60	3.37541e-14	4.92472e-11	[Acvrl1, Adora2a, Alox12, Ass1, Cav1, Ccdc80, Ccl2, Ccm2l, Cd276, Cdkn2a, Cebpb, Cib1, Cx3cl1, Cxcl12, Dab2, Disc1, Efna1, Emilin1, Fbln2, Fermt3, Fes, Gstp1, Has2, Hfe, Hlx, Icam1, Igf1, Il15, Itga2, Kank1, Lat, Lgals9, Lrrc32, Mmp14, Mmp2, Nrarp, Plau, Plet1, Ppap2b, Prkcq, Prkd2, Ptk2b, Ptpn6, Sash3, Selp, Serpine1, Slc4a1, Sparcl1, Spta1, Src, St6gal1, Syk, Tgfbr2, Tgm2, Thbs1, Tnc, Unc13d, V…
GO:0007165	signal transduction	270	3.91931e-14	5.71436e-11	[Acap1, Ackr3, Acsl5, Acvrl1, Adcy4, Adm, Adora2a, Adrb3, Aes, Ankrd1, Apln, Aplnr, Arhgap18, Arhgap25, Arhgap27, Arhgdib, Arhgef10l, Arhgef3, Arhgef5, Arrb1, Asb4, Bak1, Bcl3, Bik, Birc3, Bmper, Bok, Brsk1, C3ar1, Calcrl, Car2, Casp12, Casp4, Casp8, Cav1, Cav2, Cc2d1a, Cc2d2a, Ccl17, Ccl2, Ccl7, Cd109, Cd38, Cd59a, Cd82, Cdc42ep2, Cdc42ep5, Cdh3, Cdk2ap1, Cdkn2a, Cebpb, Cela1, Cib1, Cldn5, Clec1…
GO:0048513	animal organ development	176	4.08404e-14	5.95044e-11	[Acvrl1, Add2, Adm, Alox12, Ankrd1, Aqp1, Arrb1, Bak1, Batf3, Bcl3, Bik, Birc3, Bmper, C3ar1, Calcrl, Capn1, Car2, Casp8, Cav1, Cav2, Cc2d2a, Ccm2l, Cd109, Cd276, Cdh3, Cdkn2a, Cebpb, Cebpd, Cela1, Chd3, Cib1, Clec1b, Clu, Col1a2, Col3a1, Csgalnact1, Ctsh, Cxcl1, Cxcl12, Cyp26a1, Dab2, Dhh, Disc1, Dll4, Dnase2a, Ece1, Ednrb, Efna1, Epor, Erg, Etv4, Fas, Fes, Flrt2, Foxh1, Gaa, Gata1, Gfer, Gimap1…
GO:1904018	positive regulation of vasculature development	28	5.53388e-14	8.05733e-11	[Acvrl1, Adm, Alox12, Aqp1, Asb4, C3ar1, Cela1, Cib1, Ctsh, Cx3cl1, Itgb2, Nos3, Notch4, Pdgfd, Prkd2, Ptgis, Ptgs2, Ptk2b, Rapgef3, Serpine1, Sfrp2, Sirt6, Srpx2, Tgfbr2, Thbs1, Vamp5, Vegfc, Xbp1]
GO:0031347	regulation of defense response	51	1.08387e-13	1.57704e-10	[Adora2a, Alox5ap, Birc3, Calcrl, Casp4, Cav1, Cd276, Cd55, Cd59a, Cnr2, Cxcl1, Cyba, Ddx58, Ednrb, Gbp3, Gbp4, Gfer, Gstp1, Il15, Il1r1, Il1r2, Irak2, Itga2, Lgals9, Mapk3, Mmp2, Myd88, Nmi, Nod1, Nt5e, Parp9, Ptgis, Ptgs2, Sbno2, Serpinb9, Serpine1, Serpinf1, Serping1, Shank3, Smpdl3b, Tap1, Tfeb, Tgm2, Tlr2, Tlr3, Tlr4, Tmem173, Traf3ip2, Tspan32, Tspan6, Vamp8]
GO:0001932	regulation of protein phosphorylation	92	1.30517e-13	1.89772e-10	[Ackr3, Acvrl1, Adora2a, Adrb3, Arhgef5, Arrb1, Bak1, Bmper, Cav1, Cav2, Ccl17, Ccl2, Ccl7, Cd109, Cdc25b, Cdk20, Cdk2ap1, Cdkn2a, Cib1, Cln3, Clu, Cx3cl1, Dab2, Ece1, Ednrb, Efna1, Epor, Flrt2, Gata1, Gbp3, Gbp4, Gfra2, Gstp1, Hbb-b1, Hcls1, Hexim2, Hfe, Icam1, Igf1, Igfbp3, Il15, Il24, Inhba, Irak2, Itgb2, Ldlrad4, Lgals9, Lpar1, Lrrk1, Ltbr, Mapk3, Mdfi, Mecom, Myd88, Ndrg2, Nenf, Ngf, Nod1, N…
GO:0001775	cell activation	79	1.30896e-13	1.90192e-10	[Acvrl1, Adora2a, Alox12, Bak1, Batf3, Bcl3, Bmper, Cav1, Ccl2, Cd276, Cd38, Cd59a, Cdkn2a, Cebpb, Chd3, Clu, Cnr2, Cx3cl1, Cxcl12, Dll4, Dock8, Entpd1, F5, F8, Fas, Fermt3, Fes, Gata1, Gimap1, Hfe, Hlx, Icam1, Igf1, Il15, Il27ra, Inpp5d, Itga2b, Itgb2, Lat, Lcp1, Lcp2, Lgals9, Lrrc32, Lst1, Ltbr, Lyl1, Mfng, Mmp14, Mpl, Myd88, Myl9, Nrarp, P2rx1, Pdgfrb, Plcg2, Plek, Prkcq, Psmb10, Ptk2b, Ptpn6,…
GO:0050900	leukocyte migration	38	1.53339e-13	2.22649e-10	[Arhgef5, C3ar1, Ccl17, Ccl2, Ccl7, Ch25h, Cnr2, Cx3cl1, Cxcl1, Cxcl12, Cxcl16, Dapk2, Dock8, Ednrb, Icam1, Il16, Il1r1, Itga2, Itga2b, Itga9, Itgb2, Lgals9, Madcam1, Mmp14, Mmp28, Myd88, Pde4b, Pdgfd, Plvap, Ptk2b, Sele, Selp, Serpine1, Syk, Thbs1, Tlr2, Vcam1, Vegfc]
GO:0010562	positive regulation of phosphorus metabolic process	80	1.55241e-13	2.25255e-10	[Ackr3, Acvrl1, Adcy4, Adm, Adora2a, Adrb3, Apln, Arhgef5, Arrb1, Bmper, Calcrl, Cav1, Cav2, Ccl17, Ccl2, Ccl7, Cdc25b, Cdk20, Cdk2ap1, Cib1, Cln3, Clu, Cx3cl1, Dab2, Ece1, Ednrb, Efna1, Epor, Gata1, Gfra2, Hcls1, Hfe, Icam1, Igf1, Igfbp3, Il15, Il24, Inhba, Irak2, Itga2, Lgals9, Lpar1, Lrrk1, Ltbr, Mapk3, Mdfi, Myd88, Nenf, Ngf, Nod1, Nos3, Nqo2, Nrg1, Pdgfd, Pdgfrb, Pid1, Plek, Ppap2b, Prkcdbp,…
GO:0045937	positive regulation of phosphate metabolic process	80	1.55241e-13	2.25255e-10	[Ackr3, Acvrl1, Adcy4, Adm, Adora2a, Adrb3, Apln, Arhgef5, Arrb1, Bmper, Calcrl, Cav1, Cav2, Ccl17, Ccl2, Ccl7, Cdc25b, Cdk20, Cdk2ap1, Cib1, Cln3, Clu, Cx3cl1, Dab2, Ece1, Ednrb, Efna1, Epor, Gata1, Gfra2, Hcls1, Hfe, Icam1, Igf1, Igfbp3, Il15, Il24, Inhba, Irak2, Itga2, Lgals9, Lpar1, Lrrk1, Ltbr, Mapk3, Mdfi, Myd88, Nenf, Ngf, Nod1, Nos3, Nqo2, Nrg1, Pdgfd, Pdgfrb, Pid1, Plek, Ppap2b, Prkcdbp,…
GO:0045766	positive regulation of angiogenesis	26	1.64111e-13	2.37961e-10	[Acvrl1, Adm, Alox12, Aqp1, C3ar1, Cela1, Cib1, Ctsh, Cx3cl1, Itgb2, Nos3, Notch4, Prkd2, Ptgis, Ptgs2, Ptk2b, Rapgef3, Serpine1, Sfrp2, Sirt6, Srpx2, Tgfbr2, Thbs1, Vamp5, Vegfc, Xbp1]
GO:0031325	positive regulation of cellular metabolic process	157	1.89611e-13	2.74746e-10	[Ablim1, Ackr3, Acsl5, Acvrl1, Adcy4, Adm, Adora2a, Adrb3, Alox12, Apln, Arhgef10l, Arhgef5, Arrb1, Ass1, Bak1, Bcl3, Birc3, Bmper, Bok, C3ar1, Calcrl, Casp12, Casp8, Cav1, Cav2, Ccl17, Ccl2, Ccl7, Cd276, Cd38, Cdc25b, Cdh3, Cdk20, Cdk2ap1, Cdkn2a, Cebpb, Cebpd, Cela1, Chd3, Cib1, Cited4, Cln3, Clu, Comt, Cradd, Ctsc, Ctsh, Cx3cl1, Cxcl1, Cyba, Dab2, Ddx58, Disc1, Ebf1, Ece1, Ecscr, Ednrb, Efna1,…
GO:0051247	positive regulation of protein metabolic process	98	2.24782e-13	3.25485e-10	[Ackr3, Acvrl1, Adrb3, Alox12, Arhgef5, Arrb1, Bak1, Bcl3, Birc3, Bmper, Bok, Casp12, Casp8, Cav1, Cav2, Ccl17, Ccl2, Ccl7, Cd276, Cdc25b, Cdk20, Cdk2ap1, Cdkn2a, Cib1, Cln3, Clu, Cradd, Ctsc, Ctsh, Cx3cl1, Dab2, Disc1, Ecscr, Ednrb, Efna1, Epor, Fas, Gata1, Gfra2, Gsap, Hcls1, Hfe, Icam1, Igf1, Igfbp3, Il15, Il24, Inhba, Irak2, Itga2, Lgals9, Lin28a, Lpar1, Lrrk1, Ltbr, Mapk3, Mdfi, Myd88, Nenf,…
GO:0071310	cellular response to organic substance	120	3.57658e-13	5.17531e-10	[Ackr3, Acvrl1, Ankrd1, Aqp1, Arrb1, Bak1, Birc3, Bmper, Bok, Calcrl, Car2, Casp12, Casp4, Cav1, Cav2, Ccl17, Ccl2, Ccl7, Cd109, Cd59a, Cebpb, Cib1, Cldn5, Clu, Col1a2, Col3a1, Csf2rb, Csf2rb2, Cx3cl1, Cxcl1, Cxcl12, Cxcl16, Cyba, Cyp26a1, Dab2, Darc, Dll4, Flrt2, Foxh1, Gata1, Gatsl3, Gbp2, Gbp3, Gbp4, Gbp7, Gbp9, Gstp1, Has2, Hcls1, Hfe, Hpgd, Icam1, Ifitm3, Igf1, Il13ra1, Il1r1, Il1r2, Inhba, …
GO:0098602	single organism cell adhesion	57	3.74671e-13	5.41775e-10	[Adora2a, Alox12, Ass1, Cav1, Ccl2, Ccm2l, Cd276, Cd93, Cdh3, Cdkn2a, Cebpb, Cib1, Cldn5, Cxcl12, Dab2, Efna1, Esam, Fblim1, Fermt3, Gata1, Gstp1, Has2, Hfe, Hlx, Icam1, Icam2, Igf1, Il15, Itga2b, Itgb2, Kank1, Lat, Lgals9, Lrrc32, Madcam1, Micall2, Myl9, Nrarp, Nt5e, Plek, Ppap2b, Prkcq, Ptpn6, Sash3, Sele, Selp, Slc4a1, Spta1, Src, Srpx2, St6gal1, Syk, Tgfbr2, Tspan32, Unc13d, Vcam1, Xbp1]
GO:0006796	phosphate-containing compound metabolic process	156	4.15847e-13	6.00899e-10	[Ackr3, Acsl5, Acvrl1, Adcy4, Adm, Adora2a, Adrb3, Ak1, Ampd3, Apln, Aqp1, Arhgef5, Arrb1, Atp5l, Bak1, Bik, Birc3, Bmper, Brsk1, Calcrl, Cav1, Cav2, Ccl17, Ccl2, Ccl7, Cd109, Cdc25b, Cdc42ep5, Cdk20, Cdk2ap1, Cdkl1, Cdkn2a, Cerk, Cib1, Cln3, Clu, Ctsh, Cx3cl1, Dab2, Dapk2, Dpagt1, Dpm3, Ece1, Ednrb, Efna1, Entpd1, Epor, Fabp5, Fes, Flrt2, Fmo1, Galk1, Gata1, Gbp3, Gbp4, Gfra2, Grap, Grap2, Gstp1…
GO:0019220	regulation of phosphate metabolic process	106	4.59876e-13	6.64062e-10	[Ackr3, Acvrl1, Adcy4, Adm, Adora2a, Adrb3, Apln, Arhgef5, Arrb1, Bak1, Birc3, Bmper, Calcrl, Cav1, Cav2, Ccl17, Ccl2, Ccl7, Cd109, Cdc25b, Cdk20, Cdk2ap1, Cdkn2a, Cib1, Cln3, Clu, Cx3cl1, Dab2, Ece1, Ednrb, Efna1, Entpd1, Epor, Flrt2, Gata1, Gbp3, Gbp4, Gfra2, Gstp1, Hbb-b1, Hcls1, Hexim2, Hfe, Icam1, Igf1, Igfbp3, Il15, Il24, Inhba, Irak2, Itga2, Itgb2, Ldb2, Ldlrad4, Lgals9, Lpar1, Lrrk1, Ltbr…
GO:0051174	regulation of phosphorus metabolic process	106	5.55676e-13	8.01841e-10	[Ackr3, Acvrl1, Adcy4, Adm, Adora2a, Adrb3, Apln, Arhgef5, Arrb1, Bak1, Birc3, Bmper, Calcrl, Cav1, Cav2, Ccl17, Ccl2, Ccl7, Cd109, Cdc25b, Cdk20, Cdk2ap1, Cdkn2a, Cib1, Cln3, Clu, Cx3cl1, Dab2, Ece1, Ednrb, Efna1, Entpd1, Epor, Flrt2, Gata1, Gbp3, Gbp4, Gfra2, Gstp1, Hbb-b1, Hcls1, Hexim2, Hfe, Icam1, Igf1, Igfbp3, Il15, Il24, Inhba, Irak2, Itga2, Itgb2, Ldb2, Ldlrad4, Lgals9, Lpar1, Lrrk1, Ltbr…
GO:0006793	phosphorus metabolic process	158	5.5687e-13	8.03006e-10	[Ackr3, Acot2, Acsl5, Acvrl1, Adcy4, Adm, Adora2a, Adrb3, Ak1, Ampd3, Apln, Aqp1, Arhgef5, Arrb1, Atp5l, Bak1, Bik, Birc3, Bmper, Brsk1, Calcrl, Cav1, Cav2, Ccl17, Ccl2, Ccl7, Cd109, Cdc25b, Cdc42ep5, Cdk20, Cdk2ap1, Cdkl1, Cdkn2a, Cerk, Cib1, Cln3, Clu, Csgalnact1, Ctsh, Cx3cl1, Dab2, Dapk2, Dpagt1, Dpm3, Ece1, Ednrb, Efna1, Entpd1, Epor, Fabp5, Fes, Flrt2, Fmo1, Galk1, Gata1, Gbp3, Gbp4, Gfra2,…
GO:0048869	cellular developmental process	208	6.28041e-13	9.05008e-10	[1110004E09Rik, Ablim1, Ackr3, Acvrl1, Adm, Adora2a, Adrb3, Alox12, Ankrd1, Arhgap18, Asb4, Bak1, Batf3, Bcl3, Bik, Birc3, Bmper, Brsk1, Calr3, Car2, Casp4, Casp8, Cav1, Cav2, Ccl17, Ccl2, Cd109, Cd276, Cdc25b, Cdc42ep2, Cdc42ep5, Cdh3, Cdkn2a, Cebpb, Cebpd, Cela1, Chd3, Cib1, Cldn5, Clec1b, Clu, Col18a1, Col3a1, Crmp1, Cx3cl1, Cxcl12, Cxcl16, Cyp26a1, Dab2, Dhh, Disc1, Dll4, Dnase2a, Dpysl3, Ecs…
GO:0002684	positive regulation of immune system process	71	6.358e-13	9.15552e-10	[Bik, Birc3, C3ar1, Car2, Casp8, Cav1, Ccl2, Cd276, Cd38, Cd55, Cd59a, Cx3cl1, Cxcl1, Cxcl12, Cyba, Dapk2, Ddx58, Fes, Gata1, Hcls1, Hlx, Icam1, Igf1, Il15, Il1r1, Il27ra, Inhba, Inpp5d, Irak2, Itga2, Itga2b, Lcp2, Lgals9, Madcam1, Masp1, Mmp14, Mmp2, Mpl, Myd88, Nod1, Pde4b, Pdgfd, Plcg2, Plvap, Prkch, Prkcq, Prkd2, Ptk2b, Ptpn6, Sash3, Sele, Selp, Serpine1, Serping1, Slc4a1, Smpdl3b, Spta1, Syk…
GO:0051094	positive regulation of developmental process	93	6.45329e-13	9.28628e-10	[Acvrl1, Adm, Alox12, Ankrd1, Aqp1, Asb4, C3ar1, Car2, Casp8, Cd276, Cdkn2a, Cebpb, Cebpd, Cela1, Chd3, Cib1, Cldn5, Clu, Ctsh, Cx3cl1, Cxcl1, Cxcl12, Dab2, Disc1, Dpysl3, Ehd3, Epor, Fes, Flrt2, Gata1, H2afy2, Has2, Hcls1, Hlx, Hopx, Igf1, Igfbp3, Il15, Il1r1, Inhba, Inpp5d, Itgb2, Jade2, Lgals9, Lin28a, Lpar1, Mecom, Mmp14, Mpl, Mylk3, Ngf, Nos3, Notch4, Nrg1, P2ry2, Pdgfd, Pdgfrb, Prkch, Prkd2…
GO:0009888	tissue development	112	8.18557e-13	1.17709e-09	[Acvrl1, Adm, Alox12, Ankrd1, Aqp1, Bmper, C3ar1, Car2, Casp8, Cav1, Cav2, Cc2d2a, Ccm2l, Cd109, Cd276, Cdh3, Cdkn2a, Cebpb, Chd3, Cldn5, Col18a1, Col3a1, Csgalnact1, Ctsh, Cxcl12, Cyp26a1, Dab2, Dll4, Ednrb, Efna1, Epor, Erg, Etv4, Foxh1, Gaa, Gata1, Gja5, H2afy2, Has2, Hlx, Hopx, Hoxb2, Icam1, Ifitm1, Igf1, Inhba, Klhl3, Ldb2, Ldlrad4, Madcam1, Maf, Mapk11, Mapk3, Mecom, Mmp14, Mmp2, Myd88, Myl…
GO:0032270	positive regulation of cellular protein metabolic process	92	9.01434e-13	1.29536e-09	[Ackr3, Acvrl1, Adrb3, Alox12, Arhgef5, Arrb1, Bak1, Bcl3, Birc3, Bmper, Bok, Casp12, Casp8, Cav1, Cav2, Ccl17, Ccl2, Ccl7, Cdc25b, Cdk20, Cdk2ap1, Cdkn2a, Cib1, Cln3, Clu, Cradd, Ctsc, Ctsh, Cx3cl1, Dab2, Disc1, Ecscr, Ednrb, Efna1, Epor, Fas, Gata1, Gfra2, Hcls1, Hfe, Icam1, Igf1, Igfbp3, Il15, Il24, Inhba, Irak2, Itga2, Lgals9, Lin28a, Lpar1, Lrrk1, Ltbr, Mapk3, Mdfi, Myd88, Nenf, Nfe2, Ngf, N…
GO:0001817	regulation of cytokine production	53	1.25259e-12	1.79873e-09	[Arrb1, Bcl3, C3ar1, Casp4, Ccl2, Ccm2l, Cd276, Cd59a, Cdh3, Cebpb, Clu, Cx3cl1, Cyba, Darc, Ddx58, Gbp3, Gbp4, Gsdmd, Gstp1, Hfe, Il15, Il1r2, Il27ra, Inpp5d, Lgals9, Lrrc32, Mapk11, Mpl, Myd88, Ndrg2, Nfatc4, Nmi, Nod1, P2ry2, Pde4b, Plcg2, Prkcq, Prkd2, Ptgs2, Sash3, Serpine1, Sigirr, Src, Srgn, Syk, Thbs1, Tlr2, Tlr3, Tlr4, Tmem173, Trim16, Tspan6, Xbp1]
GO:0022603	regulation of anatomical structure morphogenesis	73	1.33118e-12	1.91025e-09	[Acvrl1, Adm, Alox12, Aqp1, Arhgap18, Asb4, C3ar1, Ccl2, Cd59a, Cdc42ep2, Cdc42ep5, Cdkn2a, Cela1, Cib1, Ctsh, Cx3cl1, Cxcl12, Dab2, Disc1, Dll4, Ecscr, Efna1, Ehd3, Erg, Etv4, Fblim1, Fes, Has2, Icam1, Itgb2, Kank1, Lpar1, Lst1, Mmrn2, Mpl, Mylk3, Nfatc4, Nfe2, Ngf, Nos3, Notch4, Nrarp, Nrg1, Ntn4, Plau, Plxna4, Prkd2, Ptgis, Ptgs2, Ptk2b, Rapgef3, Rxra, Sema3f, Serpine1, Serpinf1, Sfrp2, Shank3…
GO:0030154	cell differentiation	199	1.35564e-12	1.94399e-09	[Ablim1, Ackr3, Acvrl1, Adm, Adora2a, Adrb3, Alox12, Ankrd1, Asb4, Bak1, Batf3, Bcl3, Bik, Birc3, Bmper, Brsk1, Calr3, Car2, Casp4, Casp8, Cav1, Cav2, Ccl17, Ccl2, Cd109, Cd276, Cdc25b, Cdh3, Cdkn2a, Cebpb, Cebpd, Cela1, Chd3, Cib1, Cldn5, Clec1b, Clu, Col18a1, Col3a1, Crmp1, Cx3cl1, Cxcl12, Cxcl16, Cyp26a1, Dab2, Dhh, Disc1, Dll4, Dnase2a, Dpysl3, Ecscr, Ednrb, Efna1, Ehd3, Epor, Erg, Etv4, Fas,…
GO:0001934	positive regulation of protein phosphorylation	70	1.40747e-12	2.0169e-09	[Ackr3, Acvrl1, Adrb3, Arhgef5, Arrb1, Bmper, Cav1, Cav2, Ccl17, Ccl2, Ccl7, Cdc25b, Cdk20, Cdk2ap1, Cib1, Cln3, Clu, Cx3cl1, Dab2, Ednrb, Efna1, Epor, Gata1, Gfra2, Hcls1, Hfe, Icam1, Igf1, Igfbp3, Il15, Il24, Inhba, Irak2, Lgals9, Lpar1, Lrrk1, Ltbr, Mapk3, Mdfi, Myd88, Nenf, Ngf, Nod1, Nqo2, Nrg1, Pdgfd, Pdgfrb, Ppap2b, Prkcdbp, Prkd2, Psrc1, Ptk2b, Ralb, Rapgef3, Rassf2, Rps6ka4, Sfrp2, Slc27…
GO:0048585	negative regulation of response to stimulus	93	1.5962e-12	2.28576e-09	[Ackr3, Adm, Adora2a, Aes, Alox12, Arrb1, Bmper, Bok, Calcrl, Casp8, Cav1, Cav2, Cd109, Cd276, Cd59a, Cdk2ap1, Cib1, Clu, Cnr2, Col3a1, Cx3cl1, Cxcl12, Dab2, Ddit4l, Dll4, Epor, Flrt2, Foxh1, Gata1, Gatsl3, Gfer, Gstp1, Hfe, Hlx, Icam1, Igf1, Il1r2, Il27ra, Inpp5d, Kank1, Kif26a, Klk8, Ldlrad4, Lgals9, Mdfi, Mecom, Mmp14, Mmp28, Mmrn2, Ndrg2, Nenf, Nfatc4, Nmi, Nos3, Notch4, Nrarp, Nt5e, Pid1, Pl…
GO:0010604	positive regulation of macromolecule metabolic process	152	2.15784e-12	3.08787e-09	[Ablim1, Ackr3, Acvrl1, Adrb3, Alox12, Arhgef10l, Arhgef5, Arrb1, Bak1, Bcl3, Birc3, Bmper, Bok, C3ar1, Casp12, Casp8, Cav1, Cav2, Ccl17, Ccl2, Ccl7, Cd276, Cd38, Cdc25b, Cdh3, Cdk20, Cdk2ap1, Cdkn2a, Cebpb, Cebpd, Cela1, Chd3, Cib1, Cited4, Cln3, Clu, Cradd, Ctsc, Ctsh, Cx3cl1, Dab2, Ddx58, Disc1, Dll4, Ebf1, Ece1, Ecscr, Ednrb, Efna1, Epor, Erg, Etv4, Fas, Foxh1, Gata1, Gfer, Gfra2, Gsap, Has2,…
GO:0048660	regulation of smooth muscle cell proliferation	25	2.32918e-12	3.33073e-09	[Alox12, C3ar1, Calcrl, Cav1, Comt, Cx3cl1, Cyba, Hpgd, Igf1, Igfbp3, Il15, Itga2, Mmp2, Myd88, Ndrg2, Nos3, Nqo2, Pdgfd, Pdgfrb, Ptgs2, Tgfbr2, Tgm2, Thbs1, Trib1, Wisp1]
GO:0051246	regulation of protein metabolic process	139	3.11894e-12	4.45696e-09	[Ackr3, Acvrl1, Adora2a, Adrb3, Alox12, Aqp1, Arhgef5, Arrb1, Bace2, Bak1, Bcl3, Birc3, Bmper, Bok, Casp12, Casp8, Cav1, Cav2, Ccl17, Ccl2, Ccl7, Cd109, Cd276, Cd55, Cd59a, Cdc25b, Cdk20, Cdk2ap1, Cdkn2a, Cebpb, Cib1, Cln3, Clu, Cradd, Ctsc, Ctsh, Cx3cl1, Dab2, Disc1, Ece1, Ecscr, Ednrb, Efna1, Epor, Fas, Flrt2, Gata1, Gbp3, Gbp4, Gfra2, Gsap, Gstp1, Hbb-b1, Hcls1, Hexim2, Hfe, Icam1, Igf1, Igfbp…
GO:0012501	programmed cell death	110	4.23175e-12	6.04294e-09	[Ackr3, Acsl5, Adm, Adora2a, Aes, Alox12, Ankrd1, Aqp1, Arrb1, Asah2, Bak1, Bcl3, Bik, Birc3, Bok, Casp12, Casp4, Casp8, Cav1, Cd38, Cdkn2a, Cebpb, Cib1, Cln3, Clu, Col18a1, Cradd, Ctsc, Ctsh, Cx3cl1, Cxcl12, Dab2, Dapk2, Dffb, Dnase2a, Dock8, Ece1, Ecscr, Ednrb, Efna1, Epor, Fas, Gata1, Gfer, Gimap8, Grik5, Gsdmd, Gstp1, Hcls1, Hif3a, Hpgd, Icam1, Igf1, Igfbp3, Il24, Inhba, Inpp5d, Irak2, Kcnip3…
GO:0042327	positive regulation of phosphorylation	71	4.63957e-12	6.62066e-09	[Ackr3, Acvrl1, Adrb3, Apln, Arhgef5, Arrb1, Bmper, Cav1, Cav2, Ccl17, Ccl2, Ccl7, Cdc25b, Cdk20, Cdk2ap1, Cib1, Cln3, Clu, Cx3cl1, Dab2, Ednrb, Efna1, Epor, Gata1, Gfra2, Hcls1, Hfe, Icam1, Igf1, Igfbp3, Il15, Il24, Inhba, Irak2, Lgals9, Lpar1, Lrrk1, Ltbr, Mapk3, Mdfi, Myd88, Nenf, Ngf, Nod1, Nqo2, Nrg1, Pdgfd, Pdgfrb, Ppap2b, Prkcdbp, Prkd2, Psrc1, Ptk2b, Ralb, Rapgef3, Rassf2, Rps6ka4, Sfrp2,…
GO:0048659	smooth muscle cell proliferation	25	5.11579e-12	7.29512e-09	[Alox12, C3ar1, Calcrl, Cav1, Comt, Cx3cl1, Cyba, Hpgd, Igf1, Igfbp3, Il15, Itga2, Mmp2, Myd88, Ndrg2, Nos3, Nqo2, Pdgfd, Pdgfrb, Ptgs2, Tgfbr2, Tgm2, Thbs1, Trib1, Wisp1]
GO:0045595	regulation of cell differentiation	107	5.45393e-12	7.77184e-09	[Acvrl1, Adm, Alox12, Ankrd1, Asb4, Birc3, Car2, Casp8, Cav1, Ccl17, Cd109, Cd276, Cdkn2a, Cebpb, Cebpd, Cela1, Chd3, Cib1, Cldn5, Clu, Col3a1, Crmp1, Cx3cl1, Cxcl12, Dab2, Disc1, Dll4, Dpysl3, Ednrb, Efna1, Ehd3, Epor, Fas, Fes, Flrt2, Gata1, H2afy2, Has2, Hcls1, Hist1h4m, Hist1h4n, Hlx, Hopx, Igf1, Igfbp3, Il15, Il1r1, Inhba, Inpp5d, Jade2, Kank1, Klk8, Ldlrad4, Lgals9, Lin28a, Lpar1, Maf, Meco…
GO:0071345	cellular response to cytokine stimulus	47	6.93921e-12	9.88144e-09	[Ackr3, Ankrd1, Birc3, Cav1, Ccl17, Ccl2, Ccl7, Cebpb, Cib1, Csf2rb, Csf2rb2, Cx3cl1, Cxcl1, Cxcl12, Darc, Flrt2, Gbp2, Gbp3, Gbp4, Gbp7, Gbp9, Hcls1, Ifitm3, Il13ra1, Il1r1, Il1r2, Irak2, Irgm1, Mapk3, Mrc1, Myd88, Mylk3, Nmi, Osmr, Pid1, Plvap, Ptk2b, Ptpn6, Rps6ka4, Sbno2, Selp, Serpine1, Sigirr, Slc27a1, Syk, Tmem173, Xbp1]
GO:0001816	cytokine production	55	9.10746e-12	1.29599e-08	[Arrb1, Bcl3, C3ar1, Casp4, Ccl2, Ccm2l, Cd276, Cd59a, Cdh3, Cebpb, Clu, Cx3cl1, Cyba, Darc, Ddx58, Gbp3, Gbp4, Gsdmd, Gstp1, Hfe, Il15, Il1r2, Il27ra, Inpp5d, Lcp2, Lgals9, Lrrc32, Maf, Mapk11, Mpl, Myd88, Ndrg2, Nfatc4, Nmi, Nod1, P2ry2, Pde4b, Plcg2, Prkcq, Prkd2, Ptgs2, Sash3, Serpine1, Sigirr, Src, Srgn, Syk, Thbs1, Tlr2, Tlr3, Tlr4, Tmem173, Trim16, Tspan6, Xbp1]
GO:0008219	cell death	115	9.27056e-12	1.31827e-08	[Ackr3, Acsl5, Adm, Adora2a, Aes, Alox12, Ankrd1, Aqp1, Arrb1, Asah2, Bak1, Bcl3, Bik, Birc3, Bok, Casp12, Casp4, Casp8, Cav1, Cd38, Cdkn2a, Cebpb, Cib1, Cln3, Clu, Col18a1, Cradd, Ctsc, Ctsh, Cx3cl1, Cxcl12, Dab2, Dapk2, Dffb, Dnase2a, Dock8, Ece1, Ecscr, Ednrb, Efna1, Emp3, Epor, Fas, Gata1, Gfer, Gimap8, Grik5, Gsdmd, Gstp1, Hcls1, Hif3a, Hpgd, Icam1, Igf1, Igfbp3, Il24, Inhba, Inpp5d, Irak2, …
GO:1902533	positive regulation of intracellular signal transduction	67	1.32696e-11	1.88561e-08	[Ackr3, Adrb3, Ankrd1, Arhgef5, Arrb1, Birc3, Bmper, Bok, Casp8, Cav1, Cav2, Cc2d1a, Ccl17, Ccl2, Ccl7, Cdkn2a, Cib1, Clu, Col3a1, Cx3cl1, Dab2, Efna1, Epor, F10, F2rl2, F2rl3, Hcls1, Icam1, Igf1, Igfbp3, Il15, Il24, Irak2, Lin28a, Lpar1, Lrrk1, Ltbr, Mapk3, Mdfi, Myd88, Nenf, Ngf, Nod1, Nqo2, Nrg1, Pdgfd, Pdgfrb, Prkcdbp, Prkcq, Prkd2, Ptgs2, Ptk2b, Ptpn6, Rassf2, Rragb, S100a4, Selp, Src, Syk, …
GO:0031401	positive regulation of protein modification process	76	3.14808e-11	4.46713e-08	[Ackr3, Acvrl1, Adrb3, Arhgef5, Arrb1, Birc3, Bmper, Cav1, Cav2, Ccl17, Ccl2, Ccl7, Cdc25b, Cdk20, Cdk2ap1, Cdkn2a, Cib1, Cln3, Clu, Cx3cl1, Dab2, Disc1, Ednrb, Efna1, Epor, Gata1, Gfra2, Hcls1, Hfe, Icam1, Igf1, Igfbp3, Il15, Il24, Inhba, Irak2, Lgals9, Lpar1, Lrrk1, Ltbr, Mapk3, Mdfi, Myd88, Nenf, Nfe2, Ngf, Nmi, Nod1, Nqo2, Nrg1, Pdgfd, Pdgfrb, Ppap2b, Prkcdbp, Prkd2, Psrc1, Ptk2b, Ralb, Rapge…
GO:0016337	single organismal cell-cell adhesion	50	3.14683e-11	4.46851e-08	[Adora2a, Alox12, Ass1, Cav1, Ccl2, Ccm2l, Cd276, Cd93, Cdh3, Cdkn2a, Cebpb, Cldn5, Cxcl12, Esam, Fblim1, Fermt3, Gata1, Gstp1, Has2, Hfe, Hlx, Icam1, Icam2, Igf1, Il15, Itga2b, Itgb2, Lat, Lgals9, Lrrc32, Madcam1, Myl9, Nrarp, Nt5e, Plek, Ppap2b, Prkcq, Ptpn6, Sash3, Sele, Selp, Slc4a1, Spta1, Src, Srpx2, Syk, Tgfbr2, Tspan32, Vcam1, Xbp1]
GO:0051049	regulation of transport	109	3.23126e-11	4.58192e-08	[Acsl5, Adora2a, Ak1, Ankrd1, Apln, Aqp1, Arhgef5, Arrb1, Bak1, Bik, Bok, Bst2, Car2, Casp4, Cav1, Ccl2, Cd276, Cd38, Cdh3, Cdk2ap1, Cdkn2a, Chd3, Cib1, Comt, Cx3cl1, Cxcl1, Cxcl12, Cyba, Dab2, Ddx58, Ednrb, Ehd3, Entpd1, F2rl3, Fes, Fxyd5, Gbp3, Gbp4, Gja5, Grik5, Gsdmd, Hcls1, Hfe, Hhat, Icam1, Igf1, Igfbp3, Il1r2, Inhba, Itga2, Kank1, Kcne3, Kcnip3, Lcp1, Lgals9, Lrrc32, Mapk11, Mapk3, Micall2…
GO:0002687	positive regulation of leukocyte migration	22	5.07567e-11	7.19223e-08	[C3ar1, Ccl2, Cx3cl1, Cxcl1, Cxcl12, Dapk2, Icam1, Il1r1, Itga2, Itga2b, Lgals9, Madcam1, Mmp14, Pdgfd, Plvap, Ptk2b, Sele, Selp, Serpine1, Thbs1, Tlr2, Vegfc]
GO:0006915	apoptotic process	105	7.61078e-11	1.07769e-07	[Ackr3, Acsl5, Adm, Adora2a, Aes, Alox12, Ankrd1, Aqp1, Arrb1, Asah2, Bak1, Bcl3, Bik, Birc3, Bok, Casp12, Casp4, Casp8, Cav1, Cd38, Cdkn2a, Cebpb, Cib1, Cln3, Clu, Col18a1, Cradd, Ctsc, Ctsh, Cx3cl1, Cxcl12, Dab2, Dapk2, Dffb, Dnase2a, Dock8, Ece1, Ecscr, Ednrb, Efna1, Epor, Fas, Gata1, Gfer, Gimap8, Grik5, Gstp1, Hcls1, Hif3a, Hpgd, Icam1, Igf1, Igfbp3, Il24, Inhba, Inpp5d, Irak2, Kcnip3, Lpar1…
GO:0045597	positive regulation of cell differentiation	71	7.66074e-11	1.08399e-07	[Acvrl1, Adm, Alox12, Ankrd1, Asb4, Car2, Casp8, Cd276, Cebpb, Cebpd, Cib1, Cldn5, Clu, Cx3cl1, Cxcl12, Dab2, Disc1, Dpysl3, Ehd3, Epor, Fes, Gata1, H2afy2, Has2, Hcls1, Hlx, Hopx, Igf1, Igfbp3, Il15, Il1r1, Inhba, Inpp5d, Jade2, Lgals9, Lin28a, Lpar1, Mecom, Mmp14, Mpl, Mylk3, Ngf, Nrg1, P2ry2, Prkch, Ptch2, Ptgs2, Ptk2b, Rgs16, Sash3, Scarf1, Scn1b, Serpinf1, Sfrp2, Sh3pxd2b, Shank3, Smarcd3, S…
GO:0006935	chemotaxis	46	8.78938e-11	1.24282e-07	[Ablim1, Ackr3, Arhgef5, C3ar1, Ccl17, Ccl2, Ccl7, Ch25h, Cmtm8, Cnr2, Crmp1, Cx3cl1, Cxcl1, Cxcl12, Cxcl16, Dapk2, Ecscr, Ednrb, Etv4, Fes, Flrt2, Gap43, Il16, Itga2, Itga9, Itgb2, Lgals9, Lpar1, Lsp1, Mmp28, Nrg1, Pde4b, Pdgfd, Pdgfrb, Plxna4, Prkcq, Prkd2, Ptk2b, Scn1b, Sema3f, Serpine1, St6gal1, Syk, Thbs1, Vcam1, Vegfc]
GO:0042330	taxis	46	1.0017e-10	1.4154e-07	[Ablim1, Ackr3, Arhgef5, C3ar1, Ccl17, Ccl2, Ccl7, Ch25h, Cmtm8, Cnr2, Crmp1, Cx3cl1, Cxcl1, Cxcl12, Cxcl16, Dapk2, Ecscr, Ednrb, Etv4, Fes, Flrt2, Gap43, Il16, Itga2, Itga9, Itgb2, Lgals9, Lpar1, Lsp1, Mmp28, Nrg1, Pde4b, Pdgfd, Pdgfrb, Plxna4, Prkcq, Prkd2, Ptk2b, Scn1b, Sema3f, Serpine1, St6gal1, Syk, Thbs1, Vcam1, Vegfc]
GO:0070371	ERK1 and ERK2 cascade	33	1.13471e-10	1.6022e-07	[Ackr3, Arrb1, Bmper, Cav1, Ccl17, Ccl2, Ccl7, Cib1, Ctsh, Cx3cl1, Dab2, Ece1, Epor, Gstp1, Icam1, Igf1, Mapk3, Ndrg2, Nod1, Nqo2, Pdgfd, Pdgfrb, Prkcdbp, Prkd2, Ptk2b, Ptpn6, Rgs16, Src, Syk, Tlr2, Tlr4, Trh, Xbp1]
GO:0030162	regulation of proteolysis	52	1.40926e-10	1.98846e-07	[Adora2a, Alox12, Aqp1, Arrb1, Bak1, Birc3, Bok, Casp12, Casp8, Cav1, Cd109, Cd55, Cd59a, Cdk2ap1, Cdkn2a, Cln3, Clu, Cradd, Ctsc, Ctsh, Dab2, Disc1, Ecscr, Fas, Gsap, Hfe, Igf1, Il1r2, Il24, Mgmt, Ngf, Nod1, Notch4, P2rx1, Pi16, Psmb8, Ptk2b, Rnf125, Serpina3f, Serpina3g, Serpina3n, Serpinb1a, Serpinb6b, Serpinb9, Serpine1, Serping1, Sfrp2, Src, Thbs1, Trib1, Wfdc2, Xbp1]
GO:0045785	positive regulation of cell adhesion	38	1.66179e-10	2.34313e-07	[Alox12, Cav1, Ccdc80, Ccl2, Cd276, Cib1, Cx3cl1, Cxcl12, Dab2, Disc1, Emilin1, Fbln2, Has2, Hlx, Icam1, Igf1, Il15, Itga2, Lgals9, Ppap2b, Prkcq, Prkd2, Ptk2b, Ptpn6, Sash3, Selp, Slc4a1, Sparcl1, Spta1, Src, Syk, Tgfbr2, Tgm2, Thbs1, Unc13d, Vcam1, Vegfc, Xbp1]
GO:0032268	regulation of cellular protein metabolic process	125	2.27903e-10	3.21115e-07	[Ackr3, Acvrl1, Adora2a, Adrb3, Alox12, Aqp1, Arhgef5, Arrb1, Bak1, Bcl3, Birc3, Bmper, Bok, Casp12, Casp8, Cav1, Cav2, Ccl17, Ccl2, Ccl7, Cd109, Cd59a, Cdc25b, Cdk20, Cdk2ap1, Cdkn2a, Cib1, Cln3, Clu, Cradd, Ctsc, Ctsh, Cx3cl1, Dab2, Disc1, Ece1, Ecscr, Ednrb, Efna1, Epor, Fas, Flrt2, Gata1, Gbp3, Gbp4, Gfra2, Gstp1, Hbb-b1, Hcls1, Hexim2, Hfe, Icam1, Igf1, Igfbp3, Il15, Il1r2, Il24, Inhba, Irak…
GO:0031399	regulation of protein modification process	97	2.29472e-10	3.23097e-07	[Ackr3, Acvrl1, Adora2a, Adrb3, Arhgef5, Arrb1, Bak1, Birc3, Bmper, Cav1, Cav2, Ccl17, Ccl2, Ccl7, Cd109, Cdc25b, Cdk20, Cdk2ap1, Cdkn2a, Cib1, Cln3, Clu, Cx3cl1, Dab2, Disc1, Ece1, Ednrb, Efna1, Epor, Flrt2, Gata1, Gbp3, Gbp4, Gfra2, Gstp1, Hbb-b1, Hcls1, Hexim2, Hfe, Icam1, Igf1, Igfbp3, Il15, Il24, Inhba, Irak2, Itgb2, Ldlrad4, Lgals9, Lpar1, Lrrk1, Ltbr, Mapk3, Mdfi, Mecom, Myd88, Ndrg2, Nenf…
GO:2000377	regulation of reactive oxygen species metabolic process	25	2.39498e-10	3.36973e-07	[Ass1, Birc3, Cav1, Clu, Cxcl1, Cyba, Epor, Gstp1, Icam1, Igf1, Itgb2, Nqo2, Pdgfrb, Pid1, Plau, Prcp, Ptgis, Ptgs2, Ptk2b, Sirt5, Syk, Tgfbr2, Thbs1, Tlr2, Tlr4]
GO:0043900	regulation of multi-organism process	37	2.46328e-10	3.46336e-07	[A230050P20Rik, Arhgdib, Bst2, Cav1, Cav2, Cdk2ap1, Cib1, Cxcl1, Cyba, Ddx58, Ednrb, Fuca2, Gbp3, Gbp4, Ifitm1, Ifitm3, Igf1, Il15, Inhba, Lgals9, Mapk3, Mvb12b, Myd88, Nod1, P2ry2, Parp10, Plau, Scd1, Tap1, Tfeb, Tlr2, Tmem173, Traf3ip2, Trib1, Tspan32, Tspan6, Vamp5]
GO:0033002	muscle cell proliferation	27	2.58949e-10	3.63823e-07	[Alox12, C3ar1, Calcrl, Cav1, Comt, Cx3cl1, Cyba, Hpgd, Igf1, Igfbp3, Il15, Itga2, Mapk11, Mmp2, Myd88, Ndrg2, Nos3, Nqo2, Pdgfd, Pdgfrb, Ptgs2, Rxra, Tgfbr2, Tgm2, Thbs1, Trib1, Wisp1]
GO:0044093	positive regulation of molecular function	83	2.84865e-10	3.9995e-07	[Adcy4, Add2, Adora2a, Adrb3, Alox12, Arhgap27, Arhgef5, Arrb1, Bak1, Bok, Casp12, Casp8, Cav1, Cav2, Ccl17, Ccl2, Ccl7, Cdc25b, Cdh3, Cdk20, Cdkn2a, Cib1, Clu, Cradd, Ctsh, Cx3cl1, Cyba, Dab2, Efna1, Ehd3, Fas, Hfe, Icam1, Igf1, Il24, Irak2, Itga2, Itgb2, Kcne3, Lgals9, Lpar1, Mapk3, Mdfi, Mfng, Myd88, Ngf, Nod1, Nos3, Nrg1, P2rx1, Pdgfd, Pdgfrb, Plcg2, Plek, Ppap2b, Prkch, Prkcq, Prkd2, Psenen,…
GO:0030168	platelet activation	18	3.03104e-10	4.25256e-07	[Alox12, Cx3cl1, Entpd1, F5, F8, Fermt3, Gata1, Itga2b, Myl9, P2rx1, Plek, Prkcq, Ptpn6, Selp, Syk, Tlr4, Treml1, Tspan32]
GO:0043067	regulation of programmed cell death	89	3.1135e-10	4.36512e-07	[Ackr3, Acsl5, Adm, Adora2a, Aes, Alox12, Ankrd1, Aqp1, Arrb1, Bak1, Bcl3, Bik, Birc3, Bok, Casp12, Casp4, Casp8, Cav1, Cd38, Cdkn2a, Cebpb, Cib1, Cln3, Clu, Col18a1, Cradd, Ctsc, Ctsh, Cx3cl1, Cxcl12, Dab2, Dapk2, Dock8, Ecscr, Ednrb, Efna1, Epor, Fas, Gata1, Gfer, Gimap8, Grik5, Gstp1, Hcls1, Hpgd, Icam1, Igf1, Igfbp3, Il24, Inhba, Inpp5d, Irak2, Kcnip3, Lpar1, Ltbr, Mecom, Mgmt, Mmp2, Mpl, Ncf…
GO:0060326	cell chemotaxis	30	3.19207e-10	4.47209e-07	[Arhgef5, C3ar1, Ccl17, Ccl2, Ccl7, Ch25h, Cnr2, Cx3cl1, Cxcl1, Cxcl12, Cxcl16, Dapk2, Ednrb, Il16, Itga9, Itgb2, Lgals9, Lpar1, Mmp28, Pde4b, Pdgfd, Pdgfrb, Prkcq, Prkd2, Ptk2b, Serpine1, Syk, Thbs1, Vcam1, Vegfc]
GO:0031323	regulation of cellular metabolic process	241	3.36729e-10	4.7142e-07	[Ablim1, Ackr3, Acsl5, Acvrl1, Adcy4, Adm, Adora2a, Adrb3, Aebp1, Aes, Alox12, Ankrd1, Apln, Aqp1, Arhgef10l, Arhgef5, Arrb1, Ass1, Bace2, Bak1, Batf3, Bcl3, Birc3, Bmper, Bok, C3ar1, Calcrl, Casp12, Casp8, Cav1, Cav2, Cc2d1a, Ccl17, Ccl2, Ccl7, Cd109, Cd276, Cd38, Cd59a, Cdc25b, Cdh3, Cdk20, Cdk2ap1, Cdkn2a, Cebpb, Cebpd, Cela1, Chd3, Cib1, Cipc, Cited4, Cln3, Clu, Comt, Cradd, Ctsc, Ctsh, Cx3cl…
GO:0070372	regulation of ERK1 and ERK2 cascade	31	3.98861e-10	5.58006e-07	[Ackr3, Arrb1, Bmper, Cav1, Ccl17, Ccl2, Ccl7, Cib1, Cx3cl1, Dab2, Ece1, Epor, Gstp1, Icam1, Igf1, Mapk3, Ndrg2, Nod1, Nqo2, Pdgfd, Pdgfrb, Prkcdbp, Prkd2, Ptk2b, Ptpn6, Rgs16, Src, Syk, Tlr2, Tlr4, Xbp1]
GO:0098609	cell-cell adhesion	54	4.57984e-10	6.40261e-07	[Adora2a, Alox12, Ass1, Cadm3, Cav1, Ccl2, Ccm2l, Cd276, Cd93, Cdh3, Cdkn2a, Cebpb, Cldn5, Cx3cl1, Cxcl12, Esam, Fblim1, Fermt3, Gata1, Gstp1, Has2, Hfe, Hlx, Icam1, Icam2, Igf1, Il15, Itga2b, Itgb2, Lat, Lgals9, Lrrc32, Madcam1, Myl9, Nrarp, Nt5e, Pcdh12, Plek, Ppap2b, Prkcq, Ptpn6, Sash3, Sele, Selp, Slc4a1, Smagp, Spta1, Src, Srpx2, Syk, Tgfbr2, Tspan32, Vcam1, Xbp1]
GO:0000165	MAPK cascade	56	5.2472e-10	7.33033e-07	[Ackr3, Adrb3, Arhgef5, Arrb1, Bmper, Cav1, Cav2, Ccl17, Ccl2, Ccl7, Cdc42ep5, Cib1, Ctsh, Cx3cl1, Dab2, Ece1, Efna1, Epor, Gstp1, Icam1, Igf1, Igfbp3, Inhba, Lpar1, Ltbr, Mapk3, Mdfi, Mecom, Myd88, Ndrg2, Nenf, Nod1, Nqo2, Nrg1, Pdgfd, Pdgfrb, Plvap, Prkcdbp, Prkd2, Ptk2b, Ptpn6, Rassf2, Rgs16, Sfrp2, Sh2d3c, Shank3, Spred3, Src, Syk, Thbs1, Tlr2, Tlr3, Tlr4, Trh, Trib1, Xbp1]
GO:0048661	positive regulation of smooth muscle cell proliferation	18	5.30032e-10	7.39925e-07	[Alox12, C3ar1, Calcrl, Cx3cl1, Cyba, Hpgd, Igf1, Itga2, Mmp2, Myd88, Nqo2, Pdgfd, Pdgfrb, Ptgs2, Tgfbr2, Tgm2, Thbs1, Wisp1]
GO:0002685	regulation of leukocyte migration	24	5.52946e-10	7.7136e-07	[C3ar1, Ccl2, Cx3cl1, Cxcl1, Cxcl12, Dapk2, Icam1, Il1r1, Itga2, Itga2b, Lgals9, Madcam1, Mmp14, Mmp28, Myd88, Pdgfd, Plvap, Ptk2b, Sele, Selp, Serpine1, Thbs1, Tlr2, Vegfc]
GO:0019222	regulation of metabolic process	256	5.84044e-10	8.14157e-07	[Ablim1, Ackr3, Acsl5, Acvrl1, Adcy4, Adm, Adora2a, Adrb3, Aebp1, Aes, Alox12, Ankrd1, Apln, Aqp1, Arhgef10l, Arhgef5, Arrb1, Ass1, Bace2, Bak1, Batf3, Bcl3, Birc3, Bmper, Bok, C3ar1, Calcrl, Casp12, Casp8, Cav1, Cav2, Cc2d1a, Ccl17, Ccl2, Ccl7, Cd109, Cd276, Cd38, Cd55, Cd59a, Cdc25b, Cdh3, Cdk20, Cdk2ap1, Cdkn2a, Cebpb, Cebpd, Cela1, Chd3, Cib1, Cipc, Cited4, Cln3, Clu, Cnr2, Comt, Cradd, Ctsc,…
GO:0007159	leukocyte cell-cell adhesion	34	6.22555e-10	8.67219e-07	[Adora2a, Ass1, Cav1, Ccl2, Cd276, Cdkn2a, Cebpb, Cxcl12, Fermt3, Gstp1, Has2, Hfe, Hlx, Icam1, Igf1, Il15, Itgb2, Lat, Lgals9, Lrrc32, Madcam1, Nrarp, Nt5e, Prkcq, Ptpn6, Sash3, Sele, Selp, Slc4a1, Spta1, Syk, Tgfbr2, Vcam1, Xbp1]
GO:0052547	regulation of peptidase activity	36	6.2698e-10	8.72756e-07	[Adora2a, Alox12, Aqp1, Arrb1, Bak1, Birc3, Bok, Casp12, Casp8, Cav1, Cd109, Cdk2ap1, Cdkn2a, Cradd, Ctsh, Fas, Igf1, Il24, Mgmt, Ngf, Nod1, P2rx1, Pi16, Psmb8, Serpina3f, Serpina3g, Serpina3n, Serpinb1a, Serpinb6b, Serpinb9, Serpine1, Serping1, Sfrp2, Src, Thbs1, Wfdc2]
GO:0043065	positive regulation of apoptotic process	48	6.38449e-10	8.88083e-07	[Adm, Adora2a, Aes, Alox12, Ankrd1, Arrb1, Bak1, Bik, Bok, Casp12, Casp8, Cav1, Cdkn2a, Clu, Col18a1, Cradd, Ctsc, Ctsh, Ecscr, Fas, Grik5, Hpgd, Igfbp3, Il24, Inhba, Inpp5d, Lpar1, Ltbr, Mmp2, Ncf2, Nfatc4, Nod1, Nos3, Nqo2, P2rx1, Pdgfrb, Ptgis, Ptgs2, Rarg, Rassf2, Rxra, Sfrp2, Src, Tgm2, Thbs1, Tlr4, Tnfsf12, Xbp1]
GO:0023014	signal transduction by protein phosphorylation	56	6.73857e-10	9.36661e-07	[Ackr3, Adrb3, Arhgef5, Arrb1, Bmper, Cav1, Cav2, Ccl17, Ccl2, Ccl7, Cdc42ep5, Cib1, Ctsh, Cx3cl1, Dab2, Ece1, Efna1, Epor, Gstp1, Icam1, Igf1, Igfbp3, Inhba, Lpar1, Ltbr, Mapk3, Mdfi, Mecom, Myd88, Ndrg2, Nenf, Nod1, Nqo2, Nrg1, Pdgfd, Pdgfrb, Plvap, Prkcdbp, Prkd2, Ptk2b, Ptpn6, Rassf2, Rgs16, Sfrp2, Sh2d3c, Shank3, Spred3, Src, Syk, Thbs1, Tlr2, Tlr3, Tlr4, Trh, Trib1, Xbp1]
GO:0043207	response to external biotic stimulus	64	6.78852e-10	9.42926e-07	[A230050P20Rik, Adamts4, Adm, Ankrd1, Bak1, Batf3, Bcl3, Bst2, Cav1, Ccl2, Cebpb, Cnr2, Cxcl1, Cxcl16, Cyba, Ddx58, Ednrb, Fas, Fuca2, Gbp2, Gbp3, Gbp4, Gbp7, Gbp9, Gsdmd, Gstp1, Ifitm1, Ifitm3, Il15, Il27ra, Irak2, Lgals9, Ltbr, Mapk11, Mapk3, Mecom, Mgst1, Mrc1, Myd88, Ncf2, Nod1, Nos3, Pde4b, Plcg2, Plscr2, Ptgs2, Sbno2, Scd1, Serpinb9, Serpine1, Stab1, Syk, Tfeb, Tlr2, Tlr3, Tlr4, Tmem173, Tr…
GO:0051707	response to other organism	64	6.78852e-10	9.42926e-07	[A230050P20Rik, Adamts4, Adm, Ankrd1, Bak1, Batf3, Bcl3, Bst2, Cav1, Ccl2, Cebpb, Cnr2, Cxcl1, Cxcl16, Cyba, Ddx58, Ednrb, Fas, Fuca2, Gbp2, Gbp3, Gbp4, Gbp7, Gbp9, Gsdmd, Gstp1, Ifitm1, Ifitm3, Il15, Il27ra, Irak2, Lgals9, Ltbr, Mapk11, Mapk3, Mecom, Mgst1, Mrc1, Myd88, Ncf2, Nod1, Nos3, Pde4b, Plcg2, Plscr2, Ptgs2, Sbno2, Scd1, Serpinb9, Serpine1, Stab1, Syk, Tfeb, Tlr2, Tlr3, Tlr4, Tmem173, Tr…
GO:1901700	response to oxygen-containing compound	86	6.81471e-10	9.45882e-07	[Adm, Ankrd1, Aqp1, Arrb1, Arsa, Calcrl, Car2, Casp4, Casp8, Cav1, Cav2, Ccl2, Ccl7, Cd38, Cdkn2a, Cebpb, Clu, Cnr2, Col1a2, Col3a1, Ctsh, Cxcl1, Cxcl16, Cyp26a1, Ednrb, Epor, Fas, Galk1, Gatm, Gatsl3, Gbp2, Gstp1, Hid1, Hpgd, Icam1, Igf1, Inhba, Irak2, Kank1, Lgals9, Lin28a, Lpar1, Ltbr, Mapk3, Mgst1, Mmp2, Mrc1, Myd88, Ncf2, Nfatc4, Nod1, Nos3, P2rx1, Pde4b, Pdgfd, Pid1, Plcg2, Plscr2, Prkcq, P…
GO:0001819	positive regulation of cytokine production	37	7.11983e-10	9.8752e-07	[Bcl3, C3ar1, Casp4, Ccl2, Ccm2l, Cd276, Cebpb, Clu, Cx3cl1, Cyba, Ddx58, Gsdmd, Il15, Il27ra, Lgals9, Mapk11, Myd88, Nfatc4, Nod1, P2ry2, Pde4b, Plcg2, Prkcq, Prkd2, Ptgs2, Sash3, Serpine1, Src, Syk, Thbs1, Tlr2, Tlr3, Tlr4, Tmem173, Trim16, Tspan6, Xbp1]
GO:0010631	epithelial cell migration	28	7.51461e-10	1.04152e-06	[Acvrl1, Alox12, Aqp1, Bmper, Cib1, Clec14a, Ctsh, Dll4, Efna1, Has2, Itga2, Itgb2, Mmrn2, Nos3, Pkn3, Ppap2b, Prcp, Prkd2, Ptgs2, Ptk2b, Serpine1, Serpinf1, Src, Srpx2, Tgfbr2, Thbs1, Vash1, Vegfc]
GO:0007507	heart development	48	8.49041e-10	1.17592e-06	[Acvrl1, Adm, Ankrd1, Calcrl, Casp8, Cc2d2a, Ccm2l, Chd3, Col3a1, Dll4, Ece1, Efna1, Epor, Erg, Flrt2, Foxh1, Gaa, Gja5, Has2, Hopx, Igf1, Mapk11, Mapk3, Mecom, Mmp2, Mylk3, Nfatc4, Nrg1, Pdgfrb, Pdlim3, Pi16, Popdc2, Ripply3, Rxra, Sfrp2, Sgcd, Sh3pxd2b, Sirt6, Smarcd3, Sox17, Sox18, Sox6, Speg, Tgfbr2, Thbs1, Tmem67, Vcam1, Wisp1]
GO:0043068	positive regulation of programmed cell death	48	8.49041e-10	1.17592e-06	[Adm, Adora2a, Aes, Alox12, Ankrd1, Arrb1, Bak1, Bik, Bok, Casp12, Casp8, Cav1, Cdkn2a, Clu, Col18a1, Cradd, Ctsc, Ctsh, Ecscr, Fas, Grik5, Hpgd, Igfbp3, Il24, Inhba, Inpp5d, Lpar1, Ltbr, Mmp2, Ncf2, Nfatc4, Nod1, Nos3, Nqo2, P2rx1, Pdgfrb, Ptgis, Ptgs2, Rarg, Rassf2, Rxra, Sfrp2, Src, Tgm2, Thbs1, Tlr4, Tnfsf12, Xbp1]
GO:0042981	regulation of apoptotic process	87	8.62036e-10	1.19306e-06	[Ackr3, Acsl5, Adm, Adora2a, Aes, Alox12, Ankrd1, Aqp1, Arrb1, Bak1, Bcl3, Bik, Birc3, Bok, Casp12, Casp4, Casp8, Cav1, Cd38, Cdkn2a, Cebpb, Cib1, Cln3, Clu, Col18a1, Cradd, Ctsc, Ctsh, Cx3cl1, Cxcl12, Dab2, Dapk2, Dock8, Ecscr, Ednrb, Efna1, Epor, Fas, Gata1, Gfer, Gimap8, Grik5, Gstp1, Hcls1, Hpgd, Icam1, Igf1, Igfbp3, Il24, Inhba, Inpp5d, Irak2, Kcnip3, Lpar1, Ltbr, Mgmt, Mmp2, Mpl, Ncf2, Nfat…
GO:0090132	epithelium migration	28	9.16439e-10	1.26743e-06	[Acvrl1, Alox12, Aqp1, Bmper, Cib1, Clec14a, Ctsh, Dll4, Efna1, Has2, Itga2, Itgb2, Mmrn2, Nos3, Pkn3, Ppap2b, Prcp, Prkd2, Ptgs2, Ptk2b, Serpine1, Serpinf1, Src, Srpx2, Tgfbr2, Thbs1, Vash1, Vegfc]
GO:0090130	tissue migration	28	1.11503e-09	1.54098e-06	[Acvrl1, Alox12, Aqp1, Bmper, Cib1, Clec14a, Ctsh, Dll4, Efna1, Has2, Itga2, Itgb2, Mmrn2, Nos3, Pkn3, Ppap2b, Prcp, Prkd2, Ptgs2, Ptk2b, Serpine1, Serpinf1, Src, Srpx2, Tgfbr2, Thbs1, Vash1, Vegfc]
GO:0010632	regulation of epithelial cell migration	24	1.1351e-09	1.56757e-06	[Acvrl1, Alox12, Aqp1, Bmper, Cib1, Ctsh, Dll4, Efna1, Has2, Itga2, Mmrn2, Ppap2b, Prcp, Prkd2, Ptgs2, Ptk2b, Serpine1, Serpinf1, Src, Srpx2, Tgfbr2, Thbs1, Vash1, Vegfc]
GO:0070555	response to interleukin-1	17	1.15217e-09	1.59e-06	[Aes, Ankrd1, Ccl17, Ccl2, Ccl7, Cebpb, Cx3cl1, Il1r1, Il1r2, Irak2, Mapk3, Myd88, Mylk3, Rps6ka4, Sele, Serpine1, Src]
GO:0045087	innate immune response	56	1.27471e-09	1.75782e-06	[A230050P20Rik, Bik, Birc3, Bst2, Casp4, Cav1, Ccl17, Ccl2, Ccl7, Cd55, Cx3cl1, Cxcl16, Cyba, Ddx58, Fes, Gbp2, Gbp3, Gbp4, Gbp7, Gbp9, Gfer, Grap, Grap2, Gsdmd, Ifitm1, Ifitm3, Irak2, Irgm1, Lgals9, Masp1, Mmp2, Mrc1, Myd88, Nmi, Nod1, Nrros, Parp9, Ppp1r14b, Ptk2b, Ptpn6, Serpinb9, Serping1, Sla, Smpdl3b, Src, Syk, Tap1, Tbkbp1, Tfeb, Tlr2, Tlr3, Tlr4, Tmem173, Tspan6, Unc13d, Vamp5]
GO:1902531	regulation of intracellular signal transduction	92	1.35258e-09	1.86386e-06	[Ackr3, Adrb3, Ankrd1, Arhgap18, Arhgdib, Arhgef10l, Arhgef3, Arhgef5, Arrb1, Birc3, Bmper, Bok, Casp8, Cav1, Cav2, Cc2d1a, Ccl17, Ccl2, Ccl7, Cdk2ap1, Cdkn2a, Cib1, Clu, Col3a1, Cx3cl1, Cxcl12, Cyth4, Dab2, Dapk2, Ece1, Efna1, Epor, F10, F2rl2, F2rl3, Fgd3, Flrt2, Gatsl3, Gfra2, Gstp1, Hcls1, Icam1, Igf1, Igfbp3, Il15, Il24, Inhba, Irak2, Kank1, Lin28a, Lpar1, Lrrk1, Ltbr, Mapk3, Mdfi, Mecom, My…
GO:0072593	reactive oxygen species metabolic process	29	1.84295e-09	2.53774e-06	[Ass1, Birc3, Cav1, Clu, Cxcl1, Cyba, Epor, Gstp1, Icam1, Igf1, Itgb2, Ncf2, Nos3, Nqo2, Nrros, Pdgfrb, Pid1, Plau, Prcp, Ptgis, Ptgs2, Ptk2b, Sh3pxd2b, Sirt5, Syk, Tgfbr2, Thbs1, Tlr2, Tlr4]
GO:0043085	positive regulation of catalytic activity	66	2.41499e-09	3.32302e-06	[Adcy4, Adora2a, Adrb3, Alox12, Arhgap27, Arhgef5, Arrb1, Bak1, Bok, Casp12, Casp8, Cav1, Cav2, Ccl17, Ccl2, Ccl7, Cdc25b, Cdh3, Cdk20, Cdkn2a, Cib1, Clu, Cradd, Ctsh, Cx3cl1, Cyba, Dab2, Efna1, Fas, Icam1, Igf1, Il24, Irak2, Itga2, Lgals9, Lpar1, Mapk3, Mdfi, Nod1, Nos3, Nrg1, P2rx1, Pdgfd, Pdgfrb, Plek, Prkcq, Prkd2, Psenen, Psrc1, Ptk2b, Ralb, Rapgef3, Rasgrp2, Rassf2, Rgs16, Sele, Sfrp2, Slc2…
GO:0045321	leukocyte activation	63	2.76093e-09	3.79628e-06	[Adora2a, Bak1, Batf3, Bcl3, Cav1, Ccl2, Cd276, Cd38, Cdkn2a, Cebpb, Chd3, Clu, Cnr2, Cx3cl1, Cxcl12, Dll4, Dock8, Fas, Fes, Gimap1, Hfe, Hlx, Icam1, Igf1, Il15, Il27ra, Inpp5d, Itgb2, Lat, Lcp1, Lcp2, Lgals9, Lrrc32, Lst1, Ltbr, Lyl1, Mfng, Mmp14, Mpl, Myd88, Nrarp, Plcg2, Prkcq, Psmb10, Ptk2b, Ptpn6, Samsn1, Sash3, Sbno2, Slc4a1, Spta1, Syk, Tgfbr2, Thbs1, Tlr2, Tlr3, Tlr4, Tspan32, Unc13d, Vam…
GO:0048771	tissue remodeling	24	2.81832e-09	3.87237e-06	[Acvrl1, Bak1, Capn1, Car2, Cav1, Cd38, Cdkn2a, Cela1, Chd3, Dll4, Erg, Gja5, Igf1, Inpp5d, Lrrk1, Mmp14, Mmp2, Nos3, Ptk2b, Rassf2, Src, Syk, Tgm2, Trh]
GO:0097529	myeloid leukocyte migration	23	2.94036e-09	4.03711e-06	[Arhgef5, C3ar1, Ccl17, Ccl2, Ccl7, Cx3cl1, Cxcl1, Cxcl12, Dapk2, Ednrb, Il1r1, Itga9, Itgb2, Mmp14, Mmp28, Myd88, Pde4b, Pdgfd, Ptk2b, Serpine1, Syk, Thbs1, Vegfc]
GO:0030097	hemopoiesis	62	2.95159e-09	4.04959e-06	[Add2, Bak1, Batf3, Bcl3, Car2, Casp8, Cd109, Cdkn2a, Cebpb, Cebpd, Chd3, Cib1, Clec1b, Cxcl1, Dab2, Dll4, Dnase2a, Fas, Fes, Gata1, Gimap1, Hba-a2, Hba-x, Hbb-b1, Hcls1, Hist1h4m, Hist1h4n, Hlx, Il15, Inhba, Inpp5d, Lgals9, Lrrk1, Ltbr, Lyl1, Mecom, Meis2, Mfap5, Mfng, Mmp14, Mpl, Nrarp, Pdgfrb, Pir, Plcg2, Ptk2b, Ptpn6, Rarg, Rassf2, Rbp1, Sash3, Sbno2, Sfrp2, Sox6, Spta1, Src, Syk, Tgfbr2, Tme…
GO:0019538	protein metabolic process	223	3.09753e-09	4.24671e-06	[Ackr3, Acvrl1, Adam12, Adam23, Adamts4, Adora2a, Adrb3, Aebp1, Alox12, Aqp1, Arhgef5, Arrb1, Art4, Asb4, B3gnt9, Bace2, Bak1, Bcl3, Bik, Birc3, Bmper, Bok, Brsk1, Capn1, Casp12, Casp4, Casp8, Cav1, Cav2, Ccl17, Ccl2, Ccl7, Cd109, Cd276, Cd55, Cd59a, Cdc25b, Cdc42ep5, Cdk20, Cdk2ap1, Cdkl1, Cdkn2a, Cebpb, Cela1, Chst7, Cib1, Cln3, Clu, Col3a1, Cradd, Csgalnact1, Ctsc, Ctse, Ctsh, Ctso, Cx3cl1, Da…
GO:0048534	hematopoietic or lymphoid organ development	64	3.3046e-09	4.5273e-06	[Add2, Bak1, Batf3, Bcl3, Car2, Casp8, Cd109, Cdkn2a, Cebpb, Cebpd, Chd3, Cib1, Clec1b, Cxcl1, Dab2, Dll4, Dnase2a, Fas, Fes, Gata1, Gimap1, Hba-a2, Hba-x, Hbb-b1, Hcls1, Hist1h4m, Hist1h4n, Hlx, Il15, Inhba, Inpp5d, Lgals9, Lrrk1, Ltbr, Lyl1, Mapk3, Mecom, Meis2, Mfap5, Mfng, Mmp14, Mpl, Nrarp, Pdgfrb, Pir, Plcg2, Ptk2b, Ptpn6, Rarg, Rassf2, Rbp1, Sash3, Sbno2, Sfrp2, Slc40a1, Sox6, Spta1, Src, …
GO:0030099	myeloid cell differentiation	36	3.60231e-09	4.93156e-06	[Batf3, Car2, Casp8, Cd109, Cebpb, Cib1, Clec1b, Dab2, Dnase2a, Fas, Fes, Gata1, Hba-a2, Hba-x, Hbb-b1, Hcls1, Hist1h4m, Hist1h4n, Inhba, Inpp5d, Lrrk1, Ltbr, Meis2, Mpl, Pir, Ptk2b, Ptpn6, Rarg, Rassf2, Rbp1, Sbno2, Sox6, Src, Tgfbr2, Trh, Trib1]
GO:0051050	positive regulation of transport	67	3.61417e-09	4.94418e-06	[Acsl5, Adora2a, Ak1, Ankrd1, Apln, Aqp1, Arhgef5, Arrb1, Bak1, Bik, Bok, Car2, Casp4, Cav1, Ccl2, Cd276, Cd38, Cdh3, Cib1, Cxcl1, Cxcl12, Cyba, Dab2, Ddx58, Ednrb, Ehd3, F2rl3, Gsdmd, Hcls1, Hfe, Hhat, Igf1, Itga2, Kank1, Kcne3, Lgals9, Mapk11, Micall2, Mylk, P2rx1, P2ry2, Pdgfrb, Plcg2, Prkcq, Ptgs2, Rab27b, Rapgef3, Scn1b, Scn3b, Sele, Serpine1, Sfrp2, Shank3, Src, Syk, Sytl4, Tlr2, Tlr3, Tlr4…
GO:0030595	leukocyte chemotaxis	24	3.91003e-09	5.345e-06	[Arhgef5, C3ar1, Ccl17, Ccl2, Ccl7, Ch25h, Cnr2, Cx3cl1, Cxcl1, Cxcl12, Cxcl16, Dapk2, Ednrb, Il16, Itga9, Itgb2, Lgals9, Mmp28, Pde4b, Ptk2b, Serpine1, Syk, Thbs1, Vegfc]
GO:0002520	immune system development	66	4.59799e-09	6.28085e-06	[Add2, Bak1, Batf3, Bcl3, C3ar1, Car2, Casp8, Cd109, Cdkn2a, Cebpb, Cebpd, Chd3, Cib1, Clec1b, Cxcl1, Dab2, Dll4, Dnase2a, Fas, Fes, Gata1, Gimap1, Hba-a2, Hba-x, Hbb-b1, Hcls1, Hist1h4m, Hist1h4n, Hlx, Il15, Il27ra, Inhba, Inpp5d, Lgals9, Lrrk1, Ltbr, Lyl1, Mapk3, Mecom, Meis2, Mfap5, Mfng, Mmp14, Mpl, Nrarp, Pdgfrb, Pir, Plcg2, Ptk2b, Ptpn6, Rarg, Rassf2, Rbp1, Sash3, Sbno2, Sfrp2, Slc40a1, Sox…
GO:0001667	ameboidal-type cell migration	33	5.91183e-09	8.06964e-06	[Acvrl1, Alox12, Aqp1, Arhgdib, Bmper, Cib1, Clec14a, Ctsh, Cxcl12, Dll4, Ednrb, Efna1, Has2, Itga2, Itgb2, Mmrn2, Nos3, Pkn3, Ppap2b, Prcp, Prkd2, Ptgs2, Ptk2b, Sema3f, Serpine1, Serpinf1, Sox17, Src, Srpx2, Tgfbr2, Thbs1, Vash1, Vegfc]
GO:0061041	regulation of wound healing	20	6.47879e-09	8.83707e-06	[Alox12, Cav1, Ccl2, Cd109, Hopx, Kank1, Mylk, Plau, Plek, Ppap2b, Prkcq, Selp, Serpine1, Serping1, Syk, Thbd, Thbs1, Tlr4, Tspan8, Xbp1]
GO:0080090	regulation of primary metabolic process	231	7.57923e-09	1.03305e-05	[Ablim1, Ackr3, Acsl5, Acvrl1, Adcy4, Adm, Adora2a, Adrb3, Aebp1, Aes, Alox12, Ankrd1, Aqp1, Arhgef10l, Arhgef5, Arrb1, Bace2, Bak1, Batf3, Bcl3, Birc3, Bmper, Bok, C3ar1, Calcrl, Casp12, Casp8, Cav1, Cav2, Cc2d1a, Ccl17, Ccl2, Ccl7, Cd109, Cd276, Cd38, Cd55, Cd59a, Cdc25b, Cdk20, Cdk2ap1, Cdkn2a, Cebpb, Cebpd, Cela1, Chd3, Cib1, Cipc, Cited4, Cln3, Clu, Comt, Cradd, Ctsc, Ctsh, Cx3cl1, Cxcl16, D…
GO:0010942	positive regulation of cell death	48	8.46727e-09	1.15324e-05	[Adm, Adora2a, Aes, Alox12, Ankrd1, Arrb1, Bak1, Bik, Bok, Casp12, Casp8, Cav1, Cdkn2a, Clu, Col18a1, Cradd, Ctsc, Ctsh, Ecscr, Fas, Grik5, Hpgd, Igfbp3, Il24, Inhba, Inpp5d, Lpar1, Ltbr, Mmp2, Ncf2, Nfatc4, Nod1, Nos3, Nqo2, P2rx1, Pdgfrb, Ptgis, Ptgs2, Rarg, Rassf2, Rxra, Sfrp2, Src, Tgm2, Thbs1, Tlr4, Tnfsf12, Xbp1]
GO:0010941	regulation of cell death	90	8.51613e-09	1.15905e-05	[Ackr3, Acsl5, Adm, Adora2a, Aes, Alox12, Ankrd1, Aqp1, Arrb1, Bak1, Bcl3, Bik, Birc3, Bok, Casp12, Casp4, Casp8, Cav1, Cd38, Cdkn2a, Cebpb, Cib1, Cln3, Clu, Col18a1, Cradd, Ctsc, Ctsh, Cx3cl1, Cxcl12, Dab2, Dapk2, Dock8, Ecscr, Ednrb, Efna1, Epor, Fas, Gata1, Gfer, Gimap8, Grik5, Gstp1, Hcls1, Hpgd, Icam1, Igf1, Igfbp3, Il24, Inhba, Inpp5d, Irak2, Kcnip3, Lpar1, Ltbr, Mecom, Mgmt, Mmp2, Mpl, Ncf…
GO:0048468	cell development	116	8.66036e-09	1.17781e-05	[Ablim1, Adm, Adora2a, Ankrd1, Brsk1, Casp4, Cav1, Cav2, Cdc25b, Chd3, Cib1, Cldn5, Clec1b, Clu, Col18a1, Col3a1, Crmp1, Cx3cl1, Cxcl12, Cxcl16, Cyp26a1, Dab2, Dhh, Disc1, Dll4, Dpysl3, Ednrb, Efna1, Epor, Etv4, Fas, Fermt3, Fes, Flrt2, Gap43, Gata1, Has2, Hba-a2, Hba-x, Hbb-b1, Hexa, Icam1, Igf1, Il15, Il1r1, Inhba, Jade2, Kank1, Klk8, Ldb2, Lin28a, Lpar1, Lrfn4, Lrrk1, Lst1, Maf, Mapk3, Micall2…
GO:2000379	positive regulation of reactive oxygen species metabolic process	17	9.10222e-09	1.23699e-05	[Ass1, Clu, Cxcl1, Cyba, Gstp1, Icam1, Itgb2, Nqo2, Pdgfrb, Pid1, Plau, Ptgs2, Ptk2b, Tgfbr2, Thbs1, Tlr2, Tlr4]
GO:0044765	single-organism transport	131	9.41256e-09	1.27823e-05	[Ackr3, Acsl5, Adm, Adora2a, Ak1, Ankrd1, Ano3, Apln, Aqp1, Aqp8, Arhgef5, Arrb1, Atp5l, Atp9a, Bak1, Bcl3, Bik, Brsk1, Calcrl, Car2, Casp4, Cav1, Ccl2, Cd276, Cd302, Cd38, Cdh3, Chd3, Cln3, Clu, Comt, Cx3cl1, Cxcl12, Cyba, Dab2, Ddc, Ddx58, Dnlz, Ednrb, Ehd3, Entpd1, Exoc3l, Exoc3l4, F2rl3, Fabp5, Fes, Gbp3, Gbp4, Gja5, Grik5, Gsdmd, Hba-x, Hbb-b1, Hbb-y, Hcls1, Hfe, Igf1, Igfbp3, Il1r2, Inhba, …
GO:0003013	circulatory system process	40	9.53383e-09	1.29374e-05	[Acvrl1, Adm, Adora2a, Adrb3, Alox12, Apln, C3ar1, Cav1, Cd38, Chd3, Col1a2, Cx3cl1, Cyba, Ece1, Ednrb, Ehd3, F5, Gaa, Gja5, Hopx, Icam1, Kcne3, Kcnk6, Mmp2, Mrvi1, Mylk3, Ncf2, Nos3, P2rx1, P2ry2, Pde4b, Popdc2, Prcp, Ptgs1, Ptgs2, Scn1b, Scn3b, Sgcd, Src, Vegfc]
GO:0043408	regulation of MAPK cascade	50	1.09275e-08	1.48177e-05	[Ackr3, Adrb3, Arhgef5, Arrb1, Bmper, Cav1, Cav2, Ccl17, Ccl2, Ccl7, Cib1, Cx3cl1, Dab2, Ece1, Efna1, Epor, Gstp1, Icam1, Igf1, Igfbp3, Inhba, Lpar1, Ltbr, Mapk3, Mdfi, Mecom, Myd88, Ndrg2, Nenf, Nod1, Nqo2, Pdgfd, Pdgfrb, Prkcdbp, Prkd2, Ptk2b, Ptpn6, Rassf2, Rgs16, Sfrp2, Spred3, Src, Syk, Thbs1, Tlr2, Tlr3, Tlr4, Trh, Trib1, Xbp1]
GO:1903034	regulation of response to wounding	22	1.19368e-08	1.61743e-05	[Alox12, Cav1, Ccl2, Cd109, Hopx, Kank1, Klk8, Mylk, Plau, Plek, Ppap2b, Prkcq, Scarf1, Selp, Serpine1, Serping1, Syk, Thbd, Thbs1, Tlr4, Tspan8, Xbp1]
GO:0030029	actin filament-based process	50	1.26157e-08	1.70817e-05	[Add2, Aqp1, Arhgap18, Arhgdib, Arhgef10l, Arhgef5, Arrb1, Bst2, Capg, Casp4, Cav1, Cdc42ep2, Cdc42ep5, Cln3, Dpysl3, Ehd3, Fes, Gja5, Gmfg, Hcls1, Icam1, Kank1, Kcne3, Lcp1, Ldb2, Lpar1, Micall2, Msrb2, Mylk3, Myo7a, Neurl2, Pde4b, Pdgfrb, Pdlim3, Plek, Prkcdbp, Prkcq, Ptk2b, Rapgef3, Scn1b, Scn3b, Sele, Sh3pxd2b, Shank3, Spta1, Src, Ssh3, Synpo, Trh, Was]
GO:0045123	cellular extravasation	12	1.3313e-08	1.80126e-05	[Ccl2, Cx3cl1, Cxcl12, Icam1, Il1r1, Itgb2, Madcam1, Pdgfd, Plvap, Sele, Selp, Vcam1]
GO:0032103	positive regulation of response to external stimulus	28	1.3897e-08	1.87887e-05	[Alox5ap, C3ar1, Ccl2, Cx3cl1, Cxcl1, Cxcl12, Cyba, Dapk2, Il16, Itga2, Lgals9, Lpar1, Mapk3, Nod1, Pdgfd, Pdgfrb, Prkd2, Ptgs2, Ptk2b, Scarf1, Serpine1, Tgm2, Thbs1, Tlr2, Tlr3, Tlr4, Vamp8, Vegfc]
GO:0034341	response to interferon-gamma	16	1.48313e-08	2.00371e-05	[A230050P20Rik, Bst2, Ccl17, Ccl2, Ccl7, Cx3cl1, Cxcl16, Gbp2, Gbp3, Gbp4, Gbp7, Gbp9, Ifitm3, Mrc1, Nmi, Parp9]
GO:0090066	regulation of anatomical structure size	41	1.49808e-08	2.02241e-05	[Add2, Adm, Adora2a, Adrb3, Alox12, Apln, Aqp1, Arhgap18, Capg, Cav1, Cd38, Cdc42ep2, Cdc42ep5, Cx3cl1, Cxcl12, Disc1, Ece1, Ednrb, Gja5, Gmfg, Hcls1, Icam1, Kank1, Mmp2, Mrvi1, Ngf, Nos3, Nrg1, P2rx1, P2ry2, Plek, Plxna4, Ptgs1, Ptgs2, Ptk2b, Rapgef3, Sema3f, Shank3, Spta1, Ssh3, Was]
GO:0050790	regulation of catalytic activity	94	1.53508e-08	2.07082e-05	[Adcy4, Adora2a, Adrb3, Alox12, Aqp1, Arhgap27, Arhgef5, Arrb1, Bak1, Birc3, Bok, Capn1, Casp12, Casp8, Cav1, Cav2, Ccl17, Ccl2, Ccl7, Cd109, Cdc25b, Cdh3, Cdk20, Cdk2ap1, Cdkn2a, Cib1, Cln3, Clu, Cnr2, Cradd, Ctsh, Cx3cl1, Cyba, Dab2, Efna1, Fas, Flrt2, Gstp1, Hexim2, Icam1, Igf1, Il24, Irak2, Itga2, Ldb2, Lgals9, Lpar1, Mapk3, Mdfi, Mgmt, Ngf, Nod1, Nos3, Nrg1, P2rx1, Pdgfd, Pdgfrb, Pi16, Plek,…
GO:0033993	response to lipid	53	1.61621e-08	2.17866e-05	[Adm, Ankrd1, Aqp1, Ass1, Cav1, Ccl2, Cebpb, Clu, Cnr2, Ctsh, Cxcl1, Cxcl16, Cyp26a1, Dab2, Ednrb, Fas, Foxh1, Gbp2, Gstp1, Igf1, Inhba, Irak2, Lgals9, Lpar1, Ltbr, Mapk3, Mgst1, Mmp2, Mrc1, Myd88, Ncf2, Nfatc4, Nos3, Pde4b, Pid1, Plcg2, Plscr2, Ptgs2, Ptk2b, Rarg, Rbp1, Rxra, Sbno2, Scd1, Serpine1, Sprr2b, Src, Tgfbr2, Tlr2, Tlr4, Trib1, Xbp1, Zfp366]
GO:0050727	regulation of inflammatory response	29	1.67393e-08	2.25478e-05	[Adora2a, Alox5ap, Birc3, Calcrl, Casp4, Cd276, Cd55, Cd59a, Cnr2, Ednrb, Gstp1, Il1r1, Il1r2, Itga2, Lgals9, Myd88, Nt5e, Ptgis, Ptgs2, Sbno2, Serpine1, Serpinf1, Serping1, Smpdl3b, Tgm2, Tlr2, Tlr3, Tlr4, Vamp8]
GO:0031589	cell-substrate adhesion	30	1.94646e-08	2.61994e-05	[Acvrl1, Ccdc80, Cdkn2a, Cib1, Col3a1, Dab2, Disc1, Efna1, Emilin1, Fbln2, Fermt3, Has2, Itga2, Itga2b, Itgb2, Kank1, Madcam1, Micall2, Mmp14, Plau, Plet1, Ptk2b, Serpine1, Sparcl1, Src, St6gal1, Thbs1, Unc13d, Vcam1, Vegfc]
GO:0007167	enzyme linked receptor protein signaling pathway	58	1.98744e-08	2.6731e-05	[Acvrl1, Bik, Bmper, Cav1, Cav2, Ccl2, Cd109, Cd59a, Cdh3, Cldn5, Col1a2, Col3a1, Dab2, Efna1, Fes, Flrt2, Foxh1, Gfra2, Grap, Grap2, Hexa, Hfe, Hpgd, Igf1, Igfbp3, Inhba, Jade2, Kank1, Lat, Lcp2, Ldlrad4, Lgals9, Mapk3, Mmrn2, Mvb12b, Myd88, Ngf, Nrep, Pdgfd, Pdgfrb, Pid1, Prkcq, Prkd2, Ptk2b, Rassf2, Rgs16, Sfrp2, Sh3tc2, Sla, Src, Syk, Tgfbr2, Thbs1, Tmem204, Trh, Vegfc, Xbp1, Zfp423]
GO:0008015	blood circulation	39	2.30989e-08	3.10449e-05	[Acvrl1, Adm, Adora2a, Adrb3, Alox12, Apln, C3ar1, Cav1, Cd38, Chd3, Col1a2, Cx3cl1, Cyba, Ece1, Ednrb, Ehd3, F5, Gaa, Gja5, Hopx, Icam1, Kcne3, Kcnk6, Mmp2, Mrvi1, Mylk3, Ncf2, Nos3, P2rx1, P2ry2, Pde4b, Popdc2, Prcp, Ptgs1, Ptgs2, Scn1b, Scn3b, Sgcd, Vegfc]
GO:0008285	negative regulation of cell proliferation	48	2.49231e-08	3.34717e-05	[Acvrl1, Adm, Adora2a, Bak1, Cav1, Cav2, Cd109, Cd276, Cdkn2a, Cebpb, Cib1, Comt, Dab2, Dll4, Etv4, Gata1, Gstp1, Ifitm3, Igf1, Igfbp3, Il15, Il24, Inhba, Inpp5d, Lgals9, Lrrc32, Mapk11, Ndrg2, Nfe2, Nos3, Parp10, Ptgs2, Ptk2b, Ptpn6, Rarg, Ripply3, Rxra, Serpinf1, Sfrp2, Sirt6, Slfn2, Tgfbr2, Thbs1, Tlr2, Trib1, Tspan32, Vash1, Vegfc]
GO:0018108	peptidyl-tyrosine phosphorylation	30	2.62737e-08	3.52593e-05	[Bik, Cav1, Cav2, Cdk2ap1, Efna1, Fes, Gata1, Grap, Grap2, Hcls1, Icam1, Igf1, Il15, Il24, Itgb2, Lrrk1, Mapk3, Nrg1, Pdgfd, Pdgfrb, Ppap2b, Ptk2b, Ptpn6, Samsn1, Sfrp2, Sla, Src, Syk, Tlr4, Vegfc]
GO:0046903	secretion	67	2.98448e-08	3.99921e-05	[Adm, Adora2a, Ankrd1, Apln, Aqp1, Aqp8, Arrb1, Bik, Brsk1, Car2, Casp4, Cav1, Cd276, Cd38, Chd3, Comt, Cx3cl1, Cxcl12, Cyba, Dab2, Ednrb, Entpd1, Exoc3l, Exoc3l4, Fes, Gja5, Grik5, Gsdmd, Hfe, Igf1, Igfbp3, Il1r2, Inhba, Lat, Lcp2, Lgals9, Lrrc32, Mapk11, Ngf, P2rx1, P2ry2, Plek, Prkcq, Prss12, Ptgs1, Rab11fip3, Rab15, Rab27b, Ralb, Scrn2, Selm, Sncg, Src, Srgn, Stard10, Syk, Sytl4, Tlr2, Tlr4, …
GO:0010648	negative regulation of cell communication	73	2.98334e-08	4.00066e-05	[Ackr3, Adm, Aes, Arrb1, Bmper, Bok, Casp8, Cav1, Cav2, Cd109, Cd38, Cd59a, Cdk2ap1, Cib1, Clu, Cnr2, Cx3cl1, Cxcl12, Dab2, Ddit4l, Dll4, Flrt2, Foxh1, Gata1, Gatsl3, Gstp1, Icam1, Igf1, Il1r2, Inpp5d, Kank1, Kif26a, Ldlrad4, Mdfi, Mecom, Mmp14, Mmrn2, Ndrg2, Nfatc4, Notch4, Nrarp, Pcdh17, Pid1, Plek, Prex2, Prkcdbp, Prkcq, Ptgs1, Ptgs2, Ptk2b, Ptpn6, Rab11fip3, Rassf2, Rgs16, Rgs3, Rgs7bp, Serpi…
GO:0018212	peptidyl-tyrosine modification	30	3.04598e-08	4.07856e-05	[Bik, Cav1, Cav2, Cdk2ap1, Efna1, Fes, Gata1, Grap, Grap2, Hcls1, Icam1, Igf1, Il15, Il24, Itgb2, Lrrk1, Mapk3, Nrg1, Pdgfd, Pdgfrb, Ppap2b, Ptk2b, Ptpn6, Samsn1, Sfrp2, Sla, Src, Syk, Tlr4, Vegfc]
GO:0051128	regulation of cellular component organization	120	3.2603e-08	4.36229e-05	[Acvrl1, Add2, Alox12, Ankrd1, Aqp1, Arhgap18, Arhgdib, Arhgef10l, Arhgef5, Arrb1, Bak1, Bik, Birc3, Bok, Bst2, Capg, Cav1, Ccl2, Cd38, Cdc42ep2, Cdc42ep5, Cdkn2a, Cgref1, Cib1, Cln3, Clu, Crmp1, Csf2rb, Cx3cl1, Cxcl12, Cxcl16, Cyba, Dab2, Disc1, Dpysl3, Efna1, Ehd3, Epor, Fam107a, Fas, Fblim1, Fes, Flrt2, Gap43, Gmfg, Grik5, Has2, Hcls1, Hecw2, Hfe, Hhat, Icam1, Igf1, Igfbp3, Igfbp7, Inhba, Itga…
GO:0044057	regulation of system process	40	3.35958e-08	4.49175e-05	[Adm, Adora2a, Apln, Aqp1, Calcrl, Cav1, Cd38, Comt, Cx3cl1, Cyba, Dab2, Ece1, Ednrb, Ehd3, Gaa, Gja5, Hopx, Icam1, Igf1, Inhba, Itga2, Kcne3, Klk8, Mmp2, Mrvi1, Nos3, Nrg1, P2rx1, Pde4b, Pi16, Popdc2, Ptgs1, Ptgs2, Rab11fip3, Scn1b, Scn3b, Tlr4, Trh, Vamp8, Wisp1]
GO:0023057	negative regulation of signaling	73	3.4104e-08	4.55629e-05	[Ackr3, Adm, Aes, Arrb1, Bmper, Bok, Casp8, Cav1, Cav2, Cd109, Cd38, Cd59a, Cdk2ap1, Cib1, Clu, Cnr2, Cx3cl1, Cxcl12, Dab2, Ddit4l, Dll4, Flrt2, Foxh1, Gata1, Gatsl3, Gstp1, Icam1, Igf1, Il1r2, Inpp5d, Kank1, Kif26a, Ldlrad4, Mdfi, Mecom, Mmp14, Mmrn2, Ndrg2, Nfatc4, Notch4, Nrarp, Pcdh17, Pid1, Plek, Prex2, Prkcdbp, Prkcq, Ptgs1, Ptgs2, Ptk2b, Ptpn6, Rab11fip3, Rassf2, Rgs16, Rgs3, Rgs7bp, Serpi…
GO:0097435	supramolecular fiber organization	44	3.45499e-08	4.61241e-05	[Add2, Arhgap18, Arhgef10l, Arhgef5, Arrb1, Capg, Casp4, Cav1, Cdc42ep2, Cdc42ep5, Cib1, Clu, Col1a2, Col3a1, Dpysl3, Fes, Gmfg, Hcls1, Icam1, Kank1, Lcp1, Ldb2, Lpar1, Mfap5, Micall2, Msrb2, Mylk3, Neurl2, Pdgfrb, Pdlim3, Plek, Prkcq, Psrc1, Ptk2b, Rapgef3, Sfrp2, Sh3pxd2b, Shank3, Spta1, Src, Ssh3, Synpo, Trh, Was]
GO:0006810	transport	193	3.65705e-08	4.87851e-05	[Ackr3, Acsl5, Add2, Adm, Adora2a, Ak1, Ankrd1, Ano3, Apln, Aqp1, Aqp8, Arhgap27, Arhgef5, Arrb1, Atp5l, Atp9a, Bak1, Bcl3, Bik, Bok, Brsk1, Bst2, Calcrl, Car2, Casp4, Cav1, Cav2, Ccl2, Cd276, Cd302, Cd38, Cdh3, Cdk2ap1, Cdkn2a, Cep41, Chd3, Cib1, Cln3, Clu, Comt, Cx3cl1, Cxcl1, Cxcl12, Cxcl16, Cyb561, Cyba, Dab2, Ddc, Ddx58, Dnlz, Ednrb, Ehd3, Entpd1, Exoc3l, Exoc3l4, F2rl3, Fabp5, Fads2, Fam109…
GO:0071560	cellular response to transforming growth factor beta stimulus	22	5.19656e-08	6.92701e-05	[Acvrl1, Ankrd1, Cav1, Cav2, Ccl2, Cd109, Cldn5, Col1a2, Col3a1, Dab2, Foxh1, Hpgd, Ldlrad4, Nos3, Nrep, Pdgfd, Serpine1, Sox6, Src, Tgfbr2, Thbs1, Xbp1]
GO:0051924	regulation of calcium ion transport	26	5.28587e-08	7.04077e-05	[Adora2a, Bak1, Cav1, Cdk2ap1, Chd3, Cxcl12, Cyba, Ehd3, F2rl3, Icam1, Igf1, Kcne3, Mylk, Ngf, Nos3, P2rx1, Pde4b, Pdgfrb, Plcg2, Ptgs2, Ptk2b, Ptpn6, Rapgef3, Serpine1, Stc2, Trpc6]
GO:0042592	homeostatic process	92	5.31026e-08	7.06795e-05	[Adm, Adora2a, Adrb3, Alox12, Ampd3, Apln, Aqp1, Arrb1, Bak1, Bok, C3ar1, Car2, Cav1, Ccl2, Cd38, Cdh3, Cdkn2a, Chd3, Cln3, Comt, Ctsh, Cxcl1, Cyba, Disc1, Dnase2a, Ednrb, Epor, F2rl2, F2rl3, Fas, Gaa, Galk1, Gata1, Gja5, Gna15, Hba-a2, Hba-x, Hbb-b1, Hcls1, Hfe, Icam1, Igf1, Inhba, Inpp5d, Klhl3, Lat, Ldb2, Lin28a, Lpar1, Lrrk1, Mapk3, Mecom, Mpl, Ngf, Oit3, P2ry2, Pde4b, Pdgfrb, Plcg2, Prcp, Pr…
GO:0044403	symbiosis, encompassing mutualism through parasitism	39	5.68411e-08	7.55987e-05	[A230050P20Rik, Aqp1, Batf3, Bcl3, Bst2, Cav1, Cav2, Cxcl1, Ddx58, Epor, Fuca2, Gbp2, Gbp3, Gbp4, Gbp7, Gbp9, Icam1, Ifitm1, Ifitm3, Il15, Lgals9, Mapk11, Mvb12b, Myd88, Parp10, Rxra, Scd1, Serpinb9, Tap1, Tlr2, Tlr3, Tmem173, Traf3ip2, Tspan32, Tspan6, Unc13d, Vamp5, Vamp8, Vcam1]
GO:0051271	negative regulation of cellular component movement	26	5.73868e-08	7.62097e-05	[Acvrl1, Arhgdib, Col3a1, Cx3cl1, Cxcl12, Dll4, Dpysl3, Igfbp3, Il24, Kank1, Kcne3, Ldlrad4, Mmp28, Mmrn2, Nrg1, Robo4, Sema3f, Sema6d, Serpine1, Serpinf1, Sfrp2, Thbs1, Trib1, Vash1, Was, Zmynd8]
GO:0043535	regulation of blood vessel endothelial cell migration	12	5.7363e-08	7.62355e-05	[Acvrl1, Cib1, Dll4, Efna1, Mmrn2, Prcp, Prkd2, Ptgs2, Srpx2, Thbs1, Vash1, Vegfc]
GO:0002697	regulation of immune effector process	31	5.88314e-08	7.80692e-05	[Ccl2, Cd55, Cd59a, Cxcl1, Ddx58, Fes, Gbp3, Gbp4, Gfer, Hfe, Hlx, Il15, Il27ra, Lgals9, Ptpn6, Sash3, Serpinb9, Serping1, Syk, Tap1, Tlr2, Tlr3, Tlr4, Tmem173, Traf3ip2, Tspan32, Tspan6, Unc13d, Vamp8, Was, Xbp1]
GO:0051093	negative regulation of developmental process	61	6.10503e-08	8.09528e-05	[Acvrl1, Adrb3, Arhgdib, Cav1, Ccl17, Ccl2, Cd59a, Cdh3, Cdkn2a, Cib1, Col3a1, Crmp1, Dab2, Dll4, Dpysl3, Ecscr, Ednrb, Efna1, Etv4, Gata1, Hist1h4m, Hist1h4n, Hlx, Hopx, Igf1, Inhba, Inpp5d, Kank1, Klk8, Ldlrad4, Lin28a, Lpar1, Mapk11, Meis2, Mmrn2, Nfatc4, Nfe2, Notch4, Nrarp, Nrg1, Pi16, Ptk2b, Rapgef3, Rarg, Sema3f, Serpine1, Serpinf1, Sfrp2, Sox17, Sox6, Srgn, Stab1, Stc2, Tgfbr2, Thbs1, Tme…
GO:0006508	proteolysis	86	6.13557e-08	8.12964e-05	[Adam12, Adam23, Adamts4, Adora2a, Aebp1, Alox12, Aqp1, Arrb1, Bace2, Bak1, Birc3, Bok, Capn1, Casp12, Casp4, Casp8, Cav1, Cd109, Cd55, Cd59a, Cdk2ap1, Cdkn2a, Cela1, Cln3, Clu, Cradd, Ctsc, Ctse, Ctsh, Ctso, Dab2, Dhh, Disc1, Ece1, Ecscr, F10, Fam188b, Fas, Gsap, Hfe, Igf1, Il1r2, Il24, Klhl3, Klk8, Masp1, Metap1d, Mgmt, Mmp14, Mmp15, Mmp2, Ngf, Nod1, Notch4, Nrros, P2rx1, Pcolce, Pi16, Plau, Pr…
GO:0060429	epithelium development	69	6.21707e-08	8.2314e-05	[Acvrl1, Adm, Alox12, Aqp1, Bmper, Car2, Casp8, Cav1, Cc2d2a, Cd109, Cdh3, Cdkn2a, Cebpb, Chd3, Cldn5, Col18a1, Ctsh, Cxcl12, Dab2, Dll4, Epor, Etv4, Foxh1, Gja5, H2afy2, Hoxb2, Icam1, Ifitm1, Igf1, Inhba, Klhl3, Ldb2, Madcam1, Maf, Mecom, Mmp14, Mmp2, Myd88, Myo7a, Nfatc4, Notch4, Nrarp, Ntn4, Plet1, Prkch, Ptch2, Ptgs1, Ptgs2, Rapgef3, Rarg, Rasip1, Rxra, Sfrp2, Shank3, Sirt6, Slc40a1, Sox17, S…
GO:0002683	negative regulation of immune system process	35	6.36442e-08	8.42013e-05	[Adora2a, Cd276, Cd59a, Cdkn2a, Cebpb, Cib1, Cnr2, Col3a1, Cxcl12, Fas, Gfer, Hfe, Hist1h4m, Hist1h4n, Hlx, Il27ra, Inpp5d, Lgals9, Lrrc32, Meis2, Mmp28, Nmi, Nrarp, Ptk2b, Ptpn6, Samsn1, Serpinb9, Serping1, Smpdl3b, Tap1, Thbs1, Tmem176a, Trib1, Tspan32, Tspan6]
GO:0040013	negative regulation of locomotion	27	6.82456e-08	9.02207e-05	[Acvrl1, Adora2a, Arhgdib, Col3a1, Cx3cl1, Cxcl12, Dll4, Dpysl3, Igfbp3, Il24, Kank1, Ldlrad4, Mmp28, Mmrn2, Nrg1, Robo4, Sema3f, Sema6d, Serpine1, Serpinf1, Sfrp2, St6gal1, Thbs1, Trib1, Vash1, Was, Zmynd8]
GO:0043410	positive regulation of MAPK cascade	38	6.90823e-08	9.12578e-05	[Ackr3, Adrb3, Arhgef5, Arrb1, Bmper, Cav2, Ccl17, Ccl2, Ccl7, Cib1, Cx3cl1, Dab2, Efna1, Epor, Icam1, Igf1, Igfbp3, Lpar1, Ltbr, Mapk3, Mdfi, Myd88, Nenf, Nod1, Nqo2, Pdgfd, Pdgfrb, Prkcdbp, Prkd2, Ptk2b, Rassf2, Src, Syk, Thbs1, Tlr2, Tlr3, Tlr4, Trh]
GO:0071559	response to transforming growth factor beta	22	6.98106e-08	9.215e-05	[Acvrl1, Ankrd1, Cav1, Cav2, Ccl2, Cd109, Cldn5, Col1a2, Col3a1, Dab2, Foxh1, Hpgd, Ldlrad4, Nos3, Nrep, Pdgfd, Serpine1, Sox6, Src, Tgfbr2, Thbs1, Xbp1]
GO:0043542	endothelial cell migration	20	7.03612e-08	9.28064e-05	[Acvrl1, Alox12, Bmper, Cib1, Clec14a, Dll4, Efna1, Itgb2, Mmrn2, Nos3, Ppap2b, Prcp, Prkd2, Ptgs2, Ptk2b, Serpinf1, Srpx2, Thbs1, Vash1, Vegfc]
GO:0043534	blood vessel endothelial cell migration	14	7.39885e-08	9.75168e-05	[Acvrl1, Cib1, Clec14a, Dll4, Efna1, Mmrn2, Prcp, Prkd2, Ptgs2, Ptk2b, Srpx2, Thbs1, Vash1, Vegfc]
GO:0032970	regulation of actin filament-based process	31	7.70847e-08	0.000101521	[Add2, Arhgap18, Arhgdib, Arhgef10l, Arhgef5, Bst2, Capg, Cav1, Cdc42ep2, Cdc42ep5, Fes, Gja5, Gmfg, Hcls1, Icam1, Kank1, Kcne3, Lpar1, Mylk3, Pde4b, Pdgfrb, Plek, Prkcq, Ptk2b, Rapgef3, Sh3pxd2b, Shank3, Spta1, Ssh3, Synpo, Was]
GO:0007015	actin filament organization	31	8.80784e-08	0.000115911	[Add2, Arhgap18, Arhgef10l, Arhgef5, Arrb1, Capg, Casp4, Cdc42ep2, Cdc42ep5, Dpysl3, Gmfg, Hcls1, Icam1, Kank1, Lcp1, Lpar1, Micall2, Msrb2, Pdlim3, Plek, Prkcq, Ptk2b, Rapgef3, Sh3pxd2b, Shank3, Spta1, Src, Ssh3, Synpo, Trh, Was]
GO:0010594	regulation of endothelial cell migration	17	9.08339e-08	0.000119447	[Acvrl1, Alox12, Bmper, Cib1, Dll4, Efna1, Mmrn2, Ppap2b, Prcp, Prkd2, Ptgs2, Ptk2b, Serpinf1, Srpx2, Thbs1, Vash1, Vegfc]
GO:0031324	negative regulation of cellular metabolic process	117	9.44252e-08	0.000124075	[Acvrl1, Adora2a, Aebp1, Aes, Ankrd1, Aqp1, Arrb1, Bace2, Bak1, Batf3, Bcl3, Birc3, Cav1, Cc2d1a, Cd109, Cd276, Cd38, Cd59a, Cdk2ap1, Cdkn2a, Cebpb, Cebpd, Cela1, Cib1, Cipc, Cln3, Clu, Comt, Cxcl16, Dab2, Dll4, Ednrb, Efna1, Entpd1, Epor, Flrt2, Foxh1, Gata1, Gbp3, Gbp4, Gfra2, Gstp1, H2afy2, Hba-x, Hbb-y, Hcls1, Hexim2, Hfe, Hist1h2ah, Hopx, Ifitm3, Igf1, Igfbp3, Il1r2, Il24, Inpp5d, Kcnip3, Ld…
GO:0006464	cellular protein modification process	152	1.04652e-07	0.000137407	[Ackr3, Acvrl1, Adora2a, Adrb3, Arhgef5, Arrb1, Art4, Asb4, B3gnt9, Bak1, Bik, Birc3, Bmper, Brsk1, Cav1, Cav2, Ccl17, Ccl2, Ccl7, Cd109, Cdc25b, Cdc42ep5, Cdk20, Cdk2ap1, Cdkl1, Cdkn2a, Cib1, Cln3, Clu, Col3a1, Ctsh, Cx3cl1, Dab2, Dapk2, Disc1, Dpagt1, Dpm3, Dtx3l, Ece1, Ednrb, Efna1, Epor, Fbxl21, Fes, Flrt2, Gata1, Gbp3, Gbp4, Gfra2, Grap, Grap2, Gstp1, Hbb-b1, Hcls1, Hexim2, Hfe, Hhat, Hopx, …
GO:0036211	protein modification process	152	1.04652e-07	0.000137407	[Ackr3, Acvrl1, Adora2a, Adrb3, Arhgef5, Arrb1, Art4, Asb4, B3gnt9, Bak1, Bik, Birc3, Bmper, Brsk1, Cav1, Cav2, Ccl17, Ccl2, Ccl7, Cd109, Cdc25b, Cdc42ep5, Cdk20, Cdk2ap1, Cdkl1, Cdkn2a, Cib1, Cln3, Clu, Col3a1, Ctsh, Cx3cl1, Dab2, Dapk2, Disc1, Dpagt1, Dpm3, Dtx3l, Ece1, Ednrb, Efna1, Epor, Fbxl21, Fes, Flrt2, Gata1, Gbp3, Gbp4, Gfra2, Grap, Grap2, Gstp1, Hbb-b1, Hcls1, Hexim2, Hfe, Hhat, Hopx, …
GO:0007229	integrin-mediated signaling pathway	14	1.22977e-07	0.000161346	[Col3a1, Dab2, Fermt3, Itga2, Itga2b, Itga9, Itgb2, Lat, Madcam1, Plek, Ptk2b, Src, Syk, Tspan32]
GO:0022407	regulation of cell-cell adhesion	33	1.37216e-07	0.000179891	[Adora2a, Alox12, Ass1, Cav1, Ccl2, Ccm2l, Cd276, Cdkn2a, Cebpb, Cxcl12, Fermt3, Gstp1, Has2, Hfe, Hlx, Icam1, Igf1, Il15, Lat, Lgals9, Lrrc32, Nrarp, Ppap2b, Prkcq, Ptpn6, Sash3, Slc4a1, Spta1, Src, Syk, Tgfbr2, Vcam1, Xbp1]
GO:0009617	response to bacterium	48	1.46267e-07	0.00019161	[Adamts4, Adm, Ankrd1, Bcl3, Cav1, Ccl2, Cebpb, Cnr2, Cxcl1, Cxcl16, Cyba, Ednrb, Fas, Fuca2, Gbp2, Gbp3, Gbp7, Gbp9, Gsdmd, Gstp1, Il27ra, Irak2, Lgals9, Ltbr, Mapk3, Mecom, Mgst1, Mrc1, Myd88, Ncf2, Nod1, Nos3, Pde4b, Plcg2, Plscr2, Ptgs2, Sbno2, Scd1, Serpinb9, Serpine1, Stab1, Syk, Tfeb, Tlr2, Tlr4, Trib1, Vamp5, Xbp1]
GO:1902903	regulation of supramolecular fiber organization	28	1.50354e-07	0.000196813	[Add2, Arhgap18, Arhgef10l, Arhgef5, Capg, Cav1, Cdc42ep2, Cdc42ep5, Cib1, Clu, Fes, Gmfg, Hcls1, Icam1, Kank1, Lpar1, Mylk3, Plek, Prkcq, Psrc1, Ptk2b, Rapgef3, Sh3pxd2b, Shank3, Spta1, Ssh3, Synpo, Was]
GO:0051248	negative regulation of protein metabolic process	64	1.5295e-07	0.000200059	[Adora2a, Aqp1, Arrb1, Bace2, Bak1, Bcl3, Birc3, Cav1, Cd109, Cd276, Cd59a, Cdk2ap1, Cdkn2a, Cib1, Cln3, Clu, Dab2, Ednrb, Flrt2, Gbp3, Gbp4, Gfra2, Gstp1, Hexim2, Hfe, Igf1, Igfbp3, Il1r2, Il24, Inpp5d, Ldlrad4, Lin28a, Lrrk1, Mecom, Ndrg2, Ngf, Nmi, Nrg1, Parp10, Pi16, Pid1, Ppap2b, Prex2, Ptpn6, Rassf2, Rgs16, Samsn1, Serpina3f, Serpina3g, Serpina3n, Serpinb1a, Serpinb6b, Serpinb9, Serpine1, S…
GO:0050920	regulation of chemotaxis	21	1.58269e-07	0.000206857	[C3ar1, Ccl2, Cx3cl1, Cxcl1, Cxcl12, Dapk2, Il16, Itga2, Lgals9, Lpar1, Mmp28, Pdgfd, Pdgfrb, Plxna4, Prkd2, Ptk2b, Sema3f, Serpine1, St6gal1, Thbs1, Vegfc]
GO:0060255	regulation of macromolecule metabolic process	229	1.73332e-07	0.000226372	[Ablim1, Ackr3, Acvrl1, Adora2a, Adrb3, Aebp1, Aes, Alox12, Ankrd1, Aqp1, Arhgef10l, Arhgef5, Arrb1, Bace2, Bak1, Batf3, Bcl3, Birc3, Bmper, Bok, C3ar1, Casp12, Casp8, Cav1, Cav2, Cc2d1a, Ccl17, Ccl2, Ccl7, Cd109, Cd276, Cd38, Cd55, Cd59a, Cdc25b, Cdh3, Cdk20, Cdk2ap1, Cdkn2a, Cebpb, Cebpd, Cela1, Chd3, Cib1, Cipc, Cited4, Cln3, Clu, Cradd, Ctsc, Ctsh, Cx3cl1, Cxcl16, Dab2, Ddx58, Disc1, Dll4, Eb…
GO:0050776	regulation of immune response	50	1.88223e-07	0.000245631	[Bik, Birc3, C3ar1, Cav1, Cd276, Cd38, Cd55, Cd59a, Col3a1, Ctsh, Cyba, Ddx58, Fes, Gfer, Hfe, Hlx, Il15, Il27ra, Inpp5d, Irak2, Lcp2, Lgals9, Masp1, Mmp2, Myd88, Nmi, Parp9, Pde4b, Plcg2, Prkch, Prkcq, Prkd2, Ptpn6, Samsn1, Sash3, Serpinb9, Serping1, Smpdl3b, Syk, Tap1, Tfeb, Tlr2, Tlr3, Tlr4, Tmem173, Tspan6, Unc13d, Vamp8, Was, Xbp1]
GO:1903706	regulation of hemopoiesis	32	1.95312e-07	0.000254687	[Car2, Casp8, Cdkn2a, Cebpb, Cib1, Cxcl1, Fas, Fes, Gata1, Hcls1, Hist1h4m, Hist1h4n, Hlx, Il15, Inhba, Inpp5d, Lgals9, Meis2, Mmp14, Mpl, Nrarp, Ptk2b, Ptpn6, Rarg, Rassf2, Rbp1, Sash3, Syk, Tgfbr2, Tmem176a, Trib1, Xbp1]
GO:0014910	regulation of smooth muscle cell migration	14	1.99517e-07	0.000259971	[Has2, Igf1, Igfbp3, Itga2, Lpar1, P2ry2, Pdgfd, Pdgfrb, Plau, Rapgef3, Sema6d, Serpine1, Src, Trib1]
GO:0051336	regulation of hydrolase activity	57	2.05989e-07	0.000268198	[Adora2a, Alox12, Aqp1, Arhgap27, Arhgef5, Arrb1, Bak1, Birc3, Bok, Casp12, Casp8, Cav1, Cav2, Ccl17, Ccl2, Ccl7, Cd109, Cdk2ap1, Cdkn2a, Cradd, Ctsh, Cx3cl1, Fas, Icam1, Igf1, Il24, Itga2, Lpar1, Mgmt, Ngf, Nod1, Nos3, P2rx1, Pdgfrb, Pi16, Plek, Prkd2, Psmb8, Ptk2b, Rapgef3, Rasgrp2, Rasip1, Rgs16, Sele, Serpina3f, Serpina3g, Serpina3n, Serpinb1a, Serpinb6b, Serpinb9, Serpine1, Serping1, Sfrp2, …
GO:0002237	response to molecule of bacterial origin	30	2.09943e-07	0.000272926	[Adm, Ankrd1, Ccl2, Cebpb, Cnr2, Cxcl1, Cxcl16, Ednrb, Fas, Gbp2, Gstp1, Irak2, Lgals9, Ltbr, Mapk3, Mgst1, Mrc1, Myd88, Ncf2, Nos3, Pde4b, Plcg2, Plscr2, Ptgs2, Sbno2, Serpine1, Tlr2, Tlr4, Trib1, Xbp1]
GO:0010634	positive regulation of epithelial cell migration	16	2.09926e-07	0.000273114	[Alox12, Aqp1, Cib1, Ctsh, Has2, Itga2, Ppap2b, Prkd2, Ptgs2, Ptk2b, Serpine1, Src, Srpx2, Tgfbr2, Thbs1, Vegfc]
GO:1903037	regulation of leukocyte cell-cell adhesion	28	2.1333e-07	0.000277116	[Adora2a, Ass1, Cav1, Ccl2, Cd276, Cdkn2a, Cebpb, Cxcl12, Gstp1, Has2, Hfe, Hlx, Icam1, Igf1, Il15, Lat, Lgals9, Lrrc32, Nrarp, Prkcq, Ptpn6, Sash3, Slc4a1, Spta1, Syk, Tgfbr2, Vcam1, Xbp1]
GO:2000146	negative regulation of cell motility	24	2.17626e-07	0.000282479	[Acvrl1, Arhgdib, Col3a1, Cx3cl1, Cxcl12, Dll4, Dpysl3, Igfbp3, Il24, Kank1, Ldlrad4, Mmp28, Mmrn2, Nrg1, Robo4, Sema6d, Serpine1, Serpinf1, Sfrp2, Thbs1, Trib1, Vash1, Was, Zmynd8]
GO:0019221	cytokine-mediated signaling pathway	29	2.28026e-07	0.00029575	[Ackr3, Cav1, Ccl17, Ccl2, Ccl7, Cib1, Csf2rb, Csf2rb2, Cx3cl1, Cxcl1, Cxcl12, Darc, Flrt2, Ifitm3, Il13ra1, Il1r1, Il1r2, Irak2, Mapk3, Myd88, Nmi, Osmr, Plvap, Ptk2b, Ptpn6, Rps6ka4, Sigirr, Slc27a1, Syk]
GO:0032496	response to lipopolysaccharide	29	2.28026e-07	0.00029575	[Adm, Ankrd1, Ccl2, Cebpb, Cnr2, Cxcl1, Cxcl16, Ednrb, Fas, Gbp2, Gstp1, Irak2, Lgals9, Ltbr, Mapk3, Mgst1, Mrc1, Myd88, Ncf2, Nos3, Pde4b, Plcg2, Plscr2, Ptgs2, Sbno2, Serpine1, Tlr4, Trib1, Xbp1]
GO:0010810	regulation of cell-substrate adhesion	21	2.31249e-07	0.000299699	[Acvrl1, Ccdc80, Cdkn2a, Cib1, Dab2, Disc1, Emilin1, Fbln2, Has2, Kank1, Mmp14, Plau, Plet1, Ptk2b, Serpine1, Sparcl1, Src, St6gal1, Thbs1, Unc13d, Vegfc]
GO:0006809	nitric oxide biosynthetic process	13	2.76142e-07	0.000357604	[Ass1, Cav1, Clu, Epor, Icam1, Igf1, Itgb2, Nos3, Ptgis, Ptgs2, Ptk2b, Tlr2, Tlr4]
GO:0071347	cellular response to interleukin-1	13	2.76142e-07	0.000357604	[Ankrd1, Ccl17, Ccl2, Ccl7, Cebpb, Cx3cl1, Il1r1, Il1r2, Irak2, Mapk3, Mylk3, Rps6ka4, Serpine1]
GO:0043393	regulation of protein binding	22	2.78183e-07	0.000359969	[Add2, Aes, Arrb1, Bak1, Cav1, Ccm2l, Cdkn2a, Crmp1, Dab2, Hfe, Hopx, Itga2, Mapk3, Mfng, Nfatc4, Ngf, Pcbd1, Ralb, Smarcd3, Spta1, Src, Tmem173]
GO:0043412	macromolecule modification	158	3.07272e-07	0.000397302	[Ackr3, Acvrl1, Adat2, Adora2a, Adrb3, Arhgef5, Arrb1, Art4, Asb4, B3gnt9, Bak1, Bik, Birc3, Bmper, Brsk1, Cav1, Cav2, Ccl17, Ccl2, Ccl7, Cd109, Cdc25b, Cdc42ep5, Cdk20, Cdk2ap1, Cdkl1, Cdkn2a, Chd3, Cib1, Cln3, Clu, Col3a1, Ctsh, Cx3cl1, Dab2, Dapk2, Disc1, Dpagt1, Dpm3, Dtx3l, Ece1, Ednrb, Efna1, Epor, Fbxl21, Fes, Flrt2, Gata1, Gbp3, Gbp4, Gfra2, Grap, Grap2, Gstp1, H2afy2, Hbb-b1, Hcls1, Hexi…
GO:0044267	cellular protein metabolic process	186	3.51883e-07	0.000454633	[Ackr3, Acvrl1, Adora2a, Adrb3, Alox12, Aqp1, Arhgef5, Arrb1, Art4, Asb4, B3gnt9, Bak1, Bcl3, Bik, Birc3, Bmper, Bok, Brsk1, Casp12, Casp8, Cav1, Cav2, Ccl17, Ccl2, Ccl7, Cd109, Cd59a, Cdc25b, Cdc42ep5, Cdk20, Cdk2ap1, Cdkl1, Cdkn2a, Cib1, Cln3, Clu, Col3a1, Cradd, Ctsc, Ctsh, Ctso, Cx3cl1, Dab2, Dapk2, Disc1, Dpagt1, Dpm3, Dtx3l, Ece1, Ecscr, Ednrb, Efna1, Epor, Fas, Fbxl21, Fes, Flrt2, Gata1, G…
GO:0010959	regulation of metal ion transport	32	3.54947e-07	0.000458237	[Adora2a, Bak1, Cav1, Cdk2ap1, Chd3, Cxcl1, Cxcl12, Cyba, Ehd3, F2rl3, Fxyd5, Hfe, Icam1, Igf1, Kcne3, Kcnip3, Mylk, Ngf, Nos3, P2rx1, Pde4b, Pdgfrb, Plcg2, Ptgs2, Ptk2b, Ptpn6, Rapgef3, Scn1b, Scn3b, Serpine1, Stc2, Trpc6]
GO:0032940	secretion by cell	58	3.57749e-07	0.000461496	[Adm, Adora2a, Ankrd1, Apln, Aqp1, Arrb1, Bik, Brsk1, Casp4, Cd276, Cd38, Chd3, Cx3cl1, Cxcl12, Dab2, Entpd1, Exoc3l, Exoc3l4, Fes, Gja5, Grik5, Gsdmd, Hfe, Igf1, Il1r2, Inhba, Lat, Lcp2, Lgals9, Lrrc32, Mapk11, Ngf, P2rx1, Plek, Prkcq, Prss12, Ptgs1, Rab11fip3, Rab15, Rab27b, Ralb, Scrn2, Selm, Sncg, Src, Srgn, Syk, Sytl4, Tlr2, Tlr4, Traf3ip2, Trh, Trim16, Unc13d, Vamp5, Vamp8, Vegfc, Xbp1]
GO:0032102	negative regulation of response to external stimulus	26	3.61066e-07	0.000465414	[Adora2a, Alox12, Calcrl, Cd109, Cd276, Cnr2, Gstp1, Il1r2, Klk8, Lgals9, Mmp28, Nenf, Nt5e, Plau, Ptgis, Sema3f, Serpine1, Serpinf1, Serping1, Smpdl3b, St6gal1, Thbd, Thbs1, Trib1, Tspan6, Tspan8]
GO:0070838	divalent metal ion transport	35	3.71046e-07	0.000477907	[Adora2a, Bak1, Calcrl, Cav1, Cdk2ap1, Chd3, Cxcl12, Cyba, Ehd3, F2rl3, Gja4, Hfe, Icam1, Igf1, Kcne3, Mylk, Ngf, Nos3, Orai2, P2rx1, Pde4b, Pdgfrb, Plcg2, Ptgs2, Ptk2b, Ptpn6, Rapgef3, Serpine1, Slc24a5, Slc39a4, Slc40a1, Stc2, Tmem37, Trh, Trpc6]
GO:0035296	regulation of tube diameter	19	3.72182e-07	0.000478999	[Adm, Adora2a, Adrb3, Alox12, Apln, Cav1, Cd38, Cx3cl1, Ece1, Ednrb, Gja5, Icam1, Mmp2, Mrvi1, Nos3, P2rx1, P2ry2, Ptgs1, Ptgs2]
GO:0097746	regulation of blood vessel diameter	19	3.72182e-07	0.000478999	[Adm, Adora2a, Adrb3, Alox12, Apln, Cav1, Cd38, Cx3cl1, Ece1, Ednrb, Gja5, Icam1, Mmp2, Mrvi1, Nos3, P2rx1, P2ry2, Ptgs1, Ptgs2]
GO:0030336	negative regulation of cell migration	23	3.75125e-07	0.00048241	[Acvrl1, Arhgdib, Col3a1, Cx3cl1, Cxcl12, Dll4, Dpysl3, Igfbp3, Il24, Kank1, Ldlrad4, Mmp28, Mmrn2, Nrg1, Robo4, Sema6d, Serpine1, Serpinf1, Sfrp2, Thbs1, Trib1, Vash1, Zmynd8]
GO:0009968	negative regulation of signal transduction	64	3.75998e-07	0.000483158	[Ackr3, Adm, Aes, Arrb1, Bmper, Bok, Casp8, Cav1, Cav2, Cd109, Cd59a, Cdk2ap1, Cib1, Clu, Cx3cl1, Cxcl12, Dab2, Ddit4l, Dll4, Flrt2, Foxh1, Gata1, Gatsl3, Gstp1, Icam1, Igf1, Il1r2, Inpp5d, Kank1, Kif26a, Ldlrad4, Mdfi, Mecom, Mmp14, Mmrn2, Ndrg2, Nfatc4, Notch4, Nrarp, Pid1, Plek, Prex2, Prkcdbp, Prkcq, Ptpn6, Rassf2, Rgs16, Rgs3, Rgs7bp, Serpine1, Sfrp2, Sigirr, Smpdl3b, Sox17, Spred3, Src, Thb…
GO:0070374	positive regulation of ERK1 and ERK2 cascade	21	3.99865e-07	0.000513427	[Ackr3, Arrb1, Bmper, Ccl17, Ccl2, Ccl7, Cib1, Cx3cl1, Epor, Icam1, Mapk3, Nod1, Nqo2, Pdgfd, Pdgfrb, Prkcdbp, Prkd2, Ptk2b, Src, Tlr2, Tlr4]
GO:0050730	regulation of peptidyl-tyrosine phosphorylation	24	4.09464e-07	0.000525342	[Cav1, Cav2, Cdk2ap1, Efna1, Gata1, Hcls1, Icam1, Igf1, Il15, Il24, Itgb2, Lrrk1, Nrg1, Pdgfd, Pdgfrb, Ppap2b, Ptk2b, Ptpn6, Samsn1, Sfrp2, Src, Syk, Tlr4, Vegfc]
GO:0045428	regulation of nitric oxide biosynthetic process	12	4.3256e-07	0.000554542	[Ass1, Cav1, Clu, Epor, Icam1, Igf1, Itgb2, Ptgis, Ptgs2, Ptk2b, Tlr2, Tlr4]
GO:0072511	divalent inorganic cation transport	35	4.35497e-07	0.000557872	[Adora2a, Bak1, Calcrl, Cav1, Cdk2ap1, Chd3, Cxcl12, Cyba, Ehd3, F2rl3, Gja4, Hfe, Icam1, Igf1, Kcne3, Mylk, Ngf, Nos3, Orai2, P2rx1, Pde4b, Pdgfrb, Plcg2, Ptgs2, Ptk2b, Ptpn6, Rapgef3, Serpine1, Slc24a5, Slc39a4, Slc40a1, Stc2, Tmem37, Trh, Trpc6]
GO:0051130	positive regulation of cellular component organization	71	4.56102e-07	0.000583811	[Ankrd1, Aqp1, Arhgef10l, Arhgef5, Arrb1, Bak1, Bik, Bok, Cav1, Ccl2, Cdc42ep2, Cdc42ep5, Cib1, Clu, Cx3cl1, Cxcl12, Cyba, Dab2, Disc1, Dpysl3, Ehd3, Epor, Fas, Fes, Flrt2, Gmfg, Has2, Hfe, Hhat, Icam1, Igf1, Igfbp3, Itga2, Lcp1, Lpar1, Mapk3, Micall2, Mpl, Mylk3, Ngf, Nrg1, P2ry2, Pdgfrb, Plcg2, Plek, Prkcq, Prkd2, Psrc1, Ptk2b, Ralb, Rapgef3, Rps6ka4, Scarf1, Scn1b, Sele, Serpine1, Serpinf1, Sh…
GO:0001933	negative regulation of protein phosphorylation	33	4.92099e-07	0.000629394	[Adora2a, Arrb1, Bak1, Cav1, Cd109, Cdk2ap1, Cdkn2a, Cib1, Dab2, Flrt2, Gbp3, Gbp4, Gfra2, Gstp1, Hexim2, Igf1, Igfbp3, Ldlrad4, Lrrk1, Mecom, Ndrg2, Pid1, Ppap2b, Prex2, Ptpn6, Rassf2, Rgs16, Samsn1, Sfrp2, Spred3, Tlr4, Trib1, Xbp1]
GO:0007162	negative regulation of cell adhesion	24	5.14932e-07	0.000658083	[Acvrl1, Adora2a, Alox12, Ass1, Ccm2l, Cd276, Cdkn2a, Cebpb, Cxcl12, Gstp1, Hfe, Hlx, Kank1, Lgals9, Lrrc32, Mmp14, Mmp2, Nrarp, Plet1, Ptpn6, Serpine1, Src, Thbs1, Tnc]
GO:0090303	positive regulation of wound healing	11	5.27701e-07	0.000673874	[Ccl2, Hopx, Kank1, Mylk, Plek, Ppap2b, Selp, Serpine1, Thbs1, Tlr4, Xbp1]
GO:0046209	nitric oxide metabolic process	13	5.31e-07	0.000677557	[Ass1, Cav1, Clu, Epor, Icam1, Igf1, Itgb2, Nos3, Ptgis, Ptgs2, Ptk2b, Tlr2, Tlr4]
GO:0032956	regulation of actin cytoskeleton organization	27	5.51985e-07	0.000703781	[Add2, Arhgap18, Arhgdib, Arhgef10l, Arhgef5, Bst2, Capg, Cdc42ep2, Cdc42ep5, Fes, Gmfg, Hcls1, Icam1, Kank1, Lpar1, Mylk3, Pdgfrb, Plek, Prkcq, Ptk2b, Rapgef3, Sh3pxd2b, Shank3, Spta1, Ssh3, Synpo, Was]
GO:0045861	negative regulation of proteolysis	27	5.51985e-07	0.000703781	[Adora2a, Aqp1, Arrb1, Birc3, Cd109, Cd59a, Cdk2ap1, Cdkn2a, Cln3, Hfe, Igf1, Il1r2, Il24, Ngf, Pi16, Serpina3f, Serpina3g, Serpina3n, Serpinb1a, Serpinb6b, Serpinb9, Serpine1, Serping1, Sfrp2, Src, Thbs1, Wfdc2]
GO:0014909	smooth muscle cell migration	14	5.67504e-07	0.000723	[Has2, Igf1, Igfbp3, Itga2, Lpar1, P2ry2, Pdgfd, Pdgfrb, Plau, Rapgef3, Sema6d, Serpine1, Src, Trib1]
GO:0052548	regulation of endopeptidase activity	25	5.7959e-07	0.000737818	[Adora2a, Alox12, Aqp1, Arrb1, Bak1, Birc3, Bok, Casp12, Casp8, Cdk2ap1, Cdkn2a, Cradd, Fas, Igf1, Il24, Mgmt, Nod1, P2rx1, Psmb8, Serpinb6b, Serpinb9, Serpine1, Sfrp2, Src, Thbs1]
GO:1903036	positive regulation of response to wounding	12	6.17091e-07	0.000784939	[Ccl2, Hopx, Kank1, Mylk, Plek, Ppap2b, Scarf1, Selp, Serpine1, Thbs1, Tlr4, Xbp1]
GO:0042326	negative regulation of phosphorylation	35	6.28594e-07	0.000798943	[Adora2a, Arrb1, Bak1, Birc3, Cav1, Cd109, Cdk2ap1, Cdkn2a, Cib1, Dab2, Flrt2, Gbp3, Gbp4, Gfra2, Gstp1, Hexim2, Igf1, Igfbp3, Ldlrad4, Lrrk1, Mecom, Ndrg2, Pid1, Ppap2b, Prex2, Ptpn6, Rassf2, Rgs16, Samsn1, Sfrp2, Sirt6, Spred3, Tlr4, Trib1, Xbp1]
GO:0016485	protein processing	23	6.54022e-07	0.000830608	[Aebp1, Bak1, Birc3, Capn1, Casp12, Casp8, Cd55, Cd59a, Cln3, Ctse, Ctsh, Dhh, Ece1, Il1r2, Mmp14, Notch4, Prss12, Psenen, Serpine1, Serping1, Src, Srgn, Thbs1]
GO:0030036	actin cytoskeleton organization	42	6.56145e-07	0.000832649	[Add2, Aqp1, Arhgap18, Arhgdib, Arhgef10l, Arhgef5, Arrb1, Bst2, Capg, Casp4, Cdc42ep2, Cdc42ep5, Cln3, Dpysl3, Ehd3, Fes, Gmfg, Hcls1, Icam1, Kank1, Lcp1, Ldb2, Lpar1, Micall2, Msrb2, Mylk3, Neurl2, Pdgfrb, Pdlim3, Plek, Prkcdbp, Prkcq, Ptk2b, Rapgef3, Sh3pxd2b, Shank3, Spta1, Src, Ssh3, Synpo, Trh, Was]
GO:0050818	regulation of coagulation	14	7.50311e-07	0.000951395	[Alox12, Cav1, Plau, Plek, Prkcq, Procr, Selp, Serpine1, Serping1, Syk, Thbd, Thbs1, Tlr4, Tspan8]
GO:0043269	regulation of ion transport	44	8.23556e-07	0.00104345	[Acsl5, Adora2a, Bak1, Car2, Cav1, Cdk2ap1, Chd3, Cxcl1, Cxcl12, Cyba, Ehd3, Entpd1, F2rl3, Fxyd5, Gja5, Hfe, Icam1, Igf1, Kcne3, Kcnip3, Mylk, Ngf, Nos3, P2rx1, P2ry2, Pde4b, Pdgfrb, Plcg2, Ptgs2, Ptk2b, Ptpn6, Rapgef3, Scn1b, Scn3b, Serpine1, Shank3, Sncg, Stc2, Syk, Thbs1, Tmem37, Trh, Trpc6, Vamp8]
GO:0090087	regulation of peptide transport	52	8.74207e-07	0.00110675	[Adora2a, Ankrd1, Apln, Arhgef5, Arrb1, Bik, Car2, Casp4, Ccl2, Cd276, Cd38, Cdkn2a, Chd3, Cib1, Cx3cl1, Dab2, Ddx58, Gbp3, Gbp4, Gja5, Gsdmd, Hcls1, Hfe, Hhat, Igf1, Il1r2, Kank1, Lcp1, Lgals9, Lrrc32, Mapk11, Micall2, Parp10, Prkcq, Ptgs2, Rab11fip3, Rapgef3, Sfrp2, Sh3tc2, Src, Srgn, Syk, Sytl4, Tlr2, Tlr3, Tlr4, Tmem173, Trh, Trim16, Vamp8, Vegfc, Xbp1]
GO:0007264	small GTPase mediated signal transduction	37	9.1374e-07	0.00115588	[Arhgap18, Arhgdib, Arhgef10l, Arhgef3, Arhgef5, Arrb1, Cdc42ep2, Cdc42ep5, Col1a2, Col3a1, Cyth4, Dock8, F2rl2, F2rl3, Fgd3, Gem, Igf1, Kank1, Lat, Lpar1, Lrrk1, Ngf, Nrg1, Pdgfrb, Prex2, Rab15, Rab20, Rab27b, Ralb, Ralgds, Rapgef3, Rapgef5, Rasgrp2, Rtkn, Sh2d3c, Spata13, Src]
GO:0006898	receptor-mediated endocytosis	21	9.453e-07	0.00119486	[Ackr3, Adm, Arhgap27, Arrb1, Calcrl, Cav1, Cav2, Cln3, Cxcl16, Dab2, Hfe, Ifitm3, Itgb2, Mrc1, Plcg2, Scarf1, Sele, Serpine1, Syk, Tgfbr2, Trh]
GO:0051046	regulation of secretion	49	1.02156e-06	0.00129023	[Adora2a, Ankrd1, Apln, Aqp1, Arrb1, Bik, Casp4, Cd276, Cd38, Chd3, Comt, Cx3cl1, Cxcl12, Cyba, Dab2, Ednrb, Entpd1, Fes, Gja5, Grik5, Gsdmd, Hfe, Igf1, Igfbp3, Il1r2, Inhba, Lgals9, Lrrc32, Mapk11, Ngf, P2ry2, Prkcq, Ptgs1, Rab11fip3, Rab27b, Ralb, Sncg, Src, Srgn, Syk, Sytl4, Tlr2, Tlr4, Trh, Trim16, Unc13d, Vamp8, Vegfc, Xbp1]
GO:0050880	regulation of blood vessel size	19	1.07018e-06	0.00135057	[Adm, Adora2a, Adrb3, Alox12, Apln, Cav1, Cd38, Cx3cl1, Ece1, Ednrb, Gja5, Icam1, Mmp2, Mrvi1, Nos3, P2rx1, P2ry2, Ptgs1, Ptgs2]
GO:0035150	regulation of tube size	19	1.17242e-06	0.00147842	[Adm, Adora2a, Adrb3, Alox12, Apln, Cav1, Cd38, Cx3cl1, Ece1, Ednrb, Gja5, Icam1, Mmp2, Mrvi1, Nos3, P2rx1, P2ry2, Ptgs1, Ptgs2]
GO:0044087	regulation of cellular component biogenesis	51	1.19137e-06	0.00150113	[Acvrl1, Add2, Aqp1, Arhgap18, Arhgef10l, Arhgef5, Bik, Birc3, Capg, Cav1, Cdc42ep2, Cdc42ep5, Cln3, Clu, Dpysl3, Fas, Fblim1, Fes, Flrt2, Gap43, Gmfg, Hcls1, Icam1, Kank1, Lcp1, Ldb2, Ldlrad4, Lpar1, Mmp14, Mylk3, Parp10, Plek, Prkch, Prkcq, Psrc1, Ptk2b, Ralb, Rapgef3, Selp, Sh3pxd2b, Shank3, Sirt6, Spta1, Src, Srpx2, Ssh3, Synpo, Tlr4, Tmem67, Was, Zmynd8]
GO:0032989	cellular component morphogenesis	63	1.26858e-06	0.00159715	[1110004E09Rik, Ablim1, Adora2a, Arhgap18, Brsk1, Ccl2, Cdc42ep2, Cdc42ep5, Cib1, Clec1b, Clu, Col18a1, Crmp1, Cxcl12, Dab2, Disc1, Efna1, Etv4, Fblim1, Fermt3, Fes, Flrt2, Gap43, Gata1, Has2, Hexa, Icam1, Jade2, Kank1, Klk8, Ldb2, Lpar1, Lrfn4, Lst1, Micall2, Mpl, Mylk3, Myo7a, Neurl2, Nfatc4, Ngf, Notch4, Nrg1, Pdgfrb, Pid1, Plxna4, Prex2, Psmb10, Ptk2b, Ptpn6, Scn1b, Sema3f, Shank3, Slc1a3, So…
GO:2001057	reactive nitrogen species metabolic process	13	1.30858e-06	0.00164619	[Ass1, Cav1, Clu, Epor, Icam1, Igf1, Itgb2, Nos3, Ptgis, Ptgs2, Ptk2b, Tlr2, Tlr4]
GO:0010466	negative regulation of peptidase activity	22	1.31729e-06	0.00165583	[Adora2a, Aqp1, Arrb1, Birc3, Cd109, Cdk2ap1, Igf1, Il24, Ngf, Pi16, Serpina3f, Serpina3g, Serpina3n, Serpinb1a, Serpinb6b, Serpinb9, Serpine1, Serping1, Sfrp2, Src, Thbs1, Wfdc2]
GO:0050865	regulation of cell activation	43	1.33063e-06	0.00167127	[Adora2a, Alox12, Cav1, Ccl2, Cd276, Cd38, Cdkn2a, Cebpb, Cnr2, Fas, Fes, Hfe, Hlx, Igf1, Il15, Il27ra, Inpp5d, Lat, Lgals9, Lrrc32, Lst1, Mmp14, Mpl, Myd88, Nrarp, Pdgfrb, Plek, Prkcq, Ptpn6, Samsn1, Sash3, Selp, Slc4a1, Spta1, Syk, Tgfbr2, Thbs1, Tlr4, Tspan32, Unc13d, Vamp8, Vcam1, Xbp1]
GO:0007266	Rho protein signal transduction	18	1.37997e-06	0.00173186	[Arhgdib, Arhgef10l, Arhgef3, Arhgef5, Arrb1, Cdc42ep2, Cdc42ep5, Col1a2, Col3a1, F2rl2, F2rl3, Fgd3, Kank1, Lpar1, Pdgfrb, Prex2, Rtkn, Spata13]
GO:0002521	leukocyte differentiation	39	1.54289e-06	0.00193479	[Bak1, Batf3, Bcl3, Car2, Casp8, Cd109, Cdkn2a, Cebpb, Chd3, Dll4, Fas, Gata1, Gimap1, Hcls1, Hlx, Il15, Inpp5d, Lgals9, Lrrk1, Ltbr, Lyl1, Mfng, Mmp14, Nrarp, Pir, Plcg2, Ptk2b, Ptpn6, Rassf2, Rbp1, Sash3, Sbno2, Src, Syk, Tgfbr2, Tmem176a, Trh, Trib1, Xbp1]
GO:0014911	positive regulation of smooth muscle cell migration	11	1.63741e-06	0.00205168	[Has2, Igf1, Itga2, Lpar1, P2ry2, Pdgfd, Pdgfrb, Plau, Rapgef3, Sema6d, Src]
GO:0006816	calcium ion transport	31	1.65161e-06	0.00206782	[Adora2a, Bak1, Calcrl, Cav1, Cdk2ap1, Chd3, Cxcl12, Cyba, Ehd3, F2rl3, Gja4, Icam1, Igf1, Kcne3, Mylk, Ngf, Nos3, Orai2, P2rx1, Pde4b, Pdgfrb, Plcg2, Ptgs2, Ptk2b, Ptpn6, Rapgef3, Serpine1, Slc24a5, Stc2, Tmem37, Trpc6]
GO:1903426	regulation of reactive oxygen species biosynthetic process	13	1.73463e-06	0.00217002	[Ass1, Cav1, Clu, Cyba, Epor, Icam1, Igf1, Itgb2, Ptgis, Ptgs2, Ptk2b, Tlr2, Tlr4]
GO:0002274	myeloid leukocyte activation	19	1.82976e-06	0.0022872	[Batf3, Clu, Cnr2, Cx3cl1, Fes, Lat, Lcp2, Lgals9, Ltbr, Sbno2, Syk, Tgfbr2, Thbs1, Tlr2, Tlr3, Tlr4, Tspan32, Unc13d, Vamp8]
GO:0061061	muscle structure development	44	1.85431e-06	0.00231604	[Adm, Ankrd1, Cav1, Cav2, Ccl17, Ccm2l, Chd3, Col3a1, Cxcl12, Dll4, Ednrb, Ehd3, Epor, Foxh1, Hlx, Hopx, Igf1, Igfbp3, Ldb2, Mapk11, Mapk12, Mmp14, Mylk, Mylk3, Neurl2, Nfatc4, Nrg1, Pdgfrb, Pdlim3, Pi16, Popdc2, Rxra, Sgcd, Sh2d3c, Sirt6, Smarcd3, Sox17, Sox6, Speg, Tgfbr2, Tmem204, Vamp5, Wisp1, Xbp1]
GO:0051222	positive regulation of protein transport	36	1.91309e-06	0.00238753	[Adora2a, Ankrd1, Arhgef5, Arrb1, Bik, Casp4, Ccl2, Cd276, Cd38, Cib1, Dab2, Ddx58, Gsdmd, Hcls1, Hhat, Igf1, Kank1, Lgals9, Mapk11, Micall2, Prkcq, Ptgs2, Rapgef3, Sfrp2, Src, Syk, Sytl4, Tlr2, Tlr3, Tlr4, Tmem173, Trh, Trim16, Vamp8, Vegfc, Xbp1]
GO:0003018	vascular process in circulatory system	20	1.92148e-06	0.00239608	[Adm, Adora2a, Adrb3, Alox12, Apln, Cav1, Cd38, Cx3cl1, Ece1, Ednrb, Gja5, Icam1, Mmp2, Mrvi1, Mylk3, Nos3, P2rx1, P2ry2, Ptgs1, Ptgs2]
GO:0009891	positive regulation of biosynthetic process	91	1.92527e-06	0.00239889	[Ablim1, Acsl5, Acvrl1, Adcy4, Adm, Adora2a, Adrb3, Arhgef10l, Arrb1, Ass1, Bcl3, C3ar1, Calcrl, Ccl2, Cd276, Cd38, Cdh3, Cdkn2a, Cebpb, Cebpd, Cela1, Chd3, Cited4, Clu, Cyba, Dab2, Ddx58, Ebf1, Ece1, Erg, Etv4, Foxh1, Gata1, Gfer, Has2, Hcls1, Hif3a, Icam1, Igf1, Il15, Inhba, Itga2, Itgb2, Klf14, Ldb2, Lin28a, Lyl1, Maf, Mapk3, Mecom, Meis2, Myd88, Nfatc4, Nfe2, Nos3, Nrg1, Pcbd1, Pdgfrb, Pid1, …
GO:0009892	negative regulation of metabolic process	122	1.92906e-06	0.00240168	[Acvrl1, Adora2a, Aebp1, Aes, Ankrd1, Aqp1, Arrb1, Bace2, Bak1, Batf3, Bcl3, Birc3, Cav1, Cc2d1a, Cd109, Cd276, Cd38, Cd59a, Cdk2ap1, Cdkn2a, Cebpb, Cebpd, Cela1, Cib1, Cipc, Cln3, Clu, Cnr2, Comt, Cxcl16, Dab2, Dll4, Ednrb, Efna1, Entpd1, Epor, Flrt2, Foxh1, Gata1, Gbp3, Gbp4, Gfra2, Gstp1, H2afy2, Hba-x, Hbb-y, Hcls1, Hexim2, Hfe, Hist1h2ah, Hopx, Ifitm3, Igf1, Igfbp3, Il1r2, Il24, Inpp5d, Kcni…
GO:0050921	positive regulation of chemotaxis	16	1.95595e-06	0.0024332	[C3ar1, Ccl2, Cx3cl1, Cxcl1, Cxcl12, Dapk2, Il16, Itga2, Lpar1, Pdgfd, Pdgfrb, Prkd2, Ptk2b, Serpine1, Thbs1, Vegfc]
GO:0070663	regulation of leukocyte proliferation	22	2.06881e-06	0.00257153	[Cd276, Cd38, Cdkn2a, Cebpb, Gstp1, Igf1, Il15, Inpp5d, Lgals9, Lrrc32, Lst1, Mpl, Myd88, Prkcq, Ptpn6, Sash3, Slc4a1, Spta1, St6gal1, Syk, Tlr4, Vcam1]
GO:0046649	lymphocyte activation	50	2.08289e-06	0.00258695	[Adora2a, Bak1, Bcl3, Cav1, Ccl2, Cd276, Cd38, Cdkn2a, Cebpb, Chd3, Cxcl12, Dll4, Dock8, Fas, Gimap1, Hfe, Hlx, Icam1, Igf1, Il15, Il27ra, Inpp5d, Itgb2, Lat, Lcp1, Lgals9, Lrrc32, Lst1, Lyl1, Mfng, Mmp14, Mpl, Myd88, Nrarp, Plcg2, Prkcq, Psmb10, Ptk2b, Ptpn6, Samsn1, Sash3, Slc4a1, Spta1, Syk, Tgfbr2, Tlr4, Unc13d, Vcam1, Was, Xbp1]
GO:0002831	regulation of response to biotic stimulus	16	2.17239e-06	0.00269593	[Cxcl1, Cyba, Ddx58, Gbp3, Gbp4, Il15, Lgals9, Mapk3, Nod1, Tfeb, Tlr2, Tmem173, Traf3ip2, Trib1, Tspan32, Tspan6]
GO:0043903	regulation of symbiosis, encompassing mutualism through parasitism	23	2.28805e-06	0.00283718	[A230050P20Rik, Bst2, Cav1, Cav2, Cxcl1, Ddx58, Fuca2, Gbp3, Gbp4, Ifitm1, Ifitm3, Il15, Mvb12b, Myd88, Parp10, Scd1, Tap1, Tlr2, Tmem173, Traf3ip2, Tspan32, Tspan6, Vamp5]
GO:0007178	transmembrane receptor protein serine/threonine kinase signaling pathway	28	2.48525e-06	0.00307922	[Acvrl1, Bmper, Cav1, Cav2, Ccl2, Cd109, Cldn5, Col1a2, Col3a1, Dab2, Foxh1, Hexa, Hfe, Hpgd, Inhba, Jade2, Ldlrad4, Lgals9, Mapk3, Myd88, Nrep, Sfrp2, Src, Tgfbr2, Thbs1, Trh, Xbp1, Zfp423]
GO:0060341	regulation of cellular localization	53	2.50015e-06	0.00309519	[Adora2a, Arrb1, Bak1, Bst2, Cav1, Cav2, Ccl2, Cdh3, Cdkn2a, Chd3, Cib1, Cyba, Dab2, Ddx58, F2rl3, Fes, Gbp3, Gbp4, Grik5, Hcls1, Hfe, Hhat, Igf1, Kank1, Lcp1, Mapk3, Micall2, Ngf, Nrg1, Parp10, Pcdh17, Pid1, Prkcq, Ptgs2, Ptk2b, Ptpn6, Ralb, Rapgef3, Reep2, Sfrp2, Sh3tc2, Shank3, Sncg, Src, Syk, Tlr2, Tlr3, Tlr4, Tmem173, Unc13d, Vamp8, Xbp1, Zmynd8]
GO:0030193	regulation of blood coagulation	13	2.60544e-06	0.00322293	[Alox12, Cav1, Plau, Plek, Prkcq, Selp, Serpine1, Serping1, Syk, Thbd, Thbs1, Tlr4, Tspan8]
GO:1900046	regulation of hemostasis	13	2.60544e-06	0.00322293	[Alox12, Cav1, Plau, Plek, Prkcq, Selp, Serpine1, Serping1, Syk, Thbd, Thbs1, Tlr4, Tspan8]
GO:0042110	T cell activation	35	2.61644e-06	0.00323392	[Adora2a, Bcl3, Cav1, Ccl2, Cd276, Cdkn2a, Cebpb, Chd3, Cxcl12, Dll4, Dock8, Fas, Gimap1, Hfe, Hlx, Icam1, Igf1, Il15, Itgb2, Lat, Lcp1, Lgals9, Lrrc32, Nrarp, Prkcq, Psmb10, Ptpn6, Sash3, Slc4a1, Spta1, Syk, Tgfbr2, Vcam1, Was, Xbp1]
GO:0051098	regulation of binding	28	2.63151e-06	0.00324992	[Add2, Aes, Arrb1, Bak1, Cav1, Ccm2l, Cdkn2a, Crmp1, Dab2, Gata1, Hfe, Hopx, Igf1, Itga2, Lgals9, Mapk3, Mdfi, Mfng, Nfatc4, Ngf, Pcbd1, Ralb, Rapgef3, Smarcd3, Spta1, Src, Tlr4, Tmem173]
GO:0070661	leukocyte proliferation	27	2.65222e-06	0.00327284	[Cd276, Cd38, Cdkn2a, Cebpb, Clu, Cxcl12, Dock8, Gstp1, Igf1, Il15, Inpp5d, Itgb2, Lgals9, Lrrc32, Lst1, Mpl, Myd88, Prkcq, Psmb10, Ptpn6, Sash3, Slc4a1, Spta1, St6gal1, Syk, Tlr4, Vcam1]
GO:0009889	regulation of biosynthetic process	168	2.68227e-06	0.00330724	[Ablim1, Acsl5, Acvrl1, Adcy4, Adm, Adora2a, Adrb3, Aebp1, Aes, Ankrd1, Arhgef10l, Arhgef5, Arrb1, Ass1, Bace2, Batf3, Bcl3, Birc3, Bmper, C3ar1, Calcrl, Cav1, Cc2d1a, Ccl2, Cd276, Cd38, Cdh3, Cdkn2a, Cebpb, Cebpd, Cela1, Chd3, Cib1, Cipc, Cited4, Clu, Cxcl16, Cyba, Dab2, Ddx58, Dhh, Dll4, Ebf1, Ece1, Ednrb, Efna1, Entpd1, Epor, Erg, Etv4, Foxh1, Gata1, Gbp3, Gbp4, Gfer, Gstp1, H2afy2, Has2, Hba-…
GO:1903409	reactive oxygen species biosynthetic process	14	2.71175e-06	0.00334087	[Ass1, Cav1, Clu, Cyba, Epor, Icam1, Igf1, Itgb2, Nos3, Ptgis, Ptgs2, Ptk2b, Tlr2, Tlr4]
GO:0014812	muscle cell migration	14	3.05515e-06	0.00376089	[Has2, Igf1, Igfbp3, Itga2, Lpar1, P2ry2, Pdgfd, Pdgfrb, Plau, Rapgef3, Sema6d, Serpine1, Src, Trib1]
GO:0043281	regulation of cysteine-type endopeptidase activity involved in apoptotic process	20	3.92755e-06	0.00483089	[Adora2a, Alox12, Aqp1, Arrb1, Bak1, Birc3, Bok, Casp12, Casp8, Cdkn2a, Cradd, Fas, Igf1, Il24, Mgmt, Nod1, P2rx1, Sfrp2, Src, Thbs1]
GO:0034109	homotypic cell-cell adhesion	12	4.01457e-06	0.00493391	[Alox12, Ccm2l, Fermt3, Gata1, Itga2b, Myl9, Plek, Ppap2b, Prkcq, Ptpn6, Syk, Tspan32]
GO:1902905	positive regulation of supramolecular fiber organization	18	4.0787e-06	0.00500865	[Arhgef10l, Arhgef5, Cav1, Cdc42ep2, Cdc42ep5, Fes, Gmfg, Icam1, Lpar1, Mylk3, Plek, Prkcq, Psrc1, Ptk2b, Rapgef3, Sh3pxd2b, Synpo, Was]
GO:0007179	transforming growth factor beta receptor signaling pathway	17	4.12193e-06	0.00505761	[Acvrl1, Cav1, Cav2, Ccl2, Cd109, Cldn5, Col1a2, Col3a1, Dab2, Foxh1, Hpgd, Ldlrad4, Nrep, Src, Tgfbr2, Thbs1, Xbp1]
GO:0032944	regulation of mononuclear cell proliferation	21	4.13458e-06	0.00506899	[Cd276, Cd38, Cdkn2a, Cebpb, Igf1, Il15, Inpp5d, Lgals9, Lrrc32, Lst1, Mpl, Myd88, Prkcq, Ptpn6, Sash3, Slc4a1, Spta1, St6gal1, Syk, Tlr4, Vcam1]
GO:0071363	cellular response to growth factor stimulus	38	4.20875e-06	0.00515572	[Acvrl1, Ankrd1, Bmper, Cav1, Cav2, Ccl2, Cd109, Cd59a, Cib1, Cldn5, Col1a2, Col3a1, Dab2, Dll4, Flrt2, Foxh1, Has2, Hfe, Hpgd, Ldlrad4, Mapk3, Mmrn2, Ngf, Nos3, Nrep, Pdgfd, Pdgfrb, Prkd2, Serpine1, Sfrp2, Sox6, Src, Tgfbr2, Thbs1, Tmem204, Vegfc, Xbp1, Zfp423]
GO:0070098	chemokine-mediated signaling pathway	10	4.34998e-06	0.00532438	[Ackr3, Ccl17, Ccl2, Ccl7, Cib1, Cx3cl1, Cxcl1, Cxcl12, Darc, Ptk2b]
GO:0032479	regulation of type I interferon production	11	4.42638e-06	0.00541346	[Ddx58, Gbp3, Gbp4, Myd88, Nmi, Plcg2, Syk, Tlr2, Tlr3, Tlr4, Tmem173]
GO:0001818	negative regulation of cytokine production	21	4.4453e-06	0.00543216	[Arrb1, Bcl3, Cd276, Cd59a, Cdh3, Cx3cl1, Gbp3, Gbp4, Gstp1, Hfe, Il1r2, Inpp5d, Lgals9, Lrrc32, Ndrg2, Nmi, Sigirr, Srgn, Thbs1, Tlr2, Tlr4]
GO:0048608	reproductive structure development	33	4.45255e-06	0.00543657	[Adm, Arrb1, Bak1, Bik, Birc3, Cebpb, Chd3, Dhh, Epor, Gata1, Icam1, Igf1, Inhba, Mdfi, Mmp2, Nfe2, Nos3, Pcdh12, Pcyt1b, Plac1, Ptgis, Ptgs2, Rarg, Rxra, Serpinb6b, Serpine1, Serpinf1, Sfrp2, Src, Tfeb, Tnc, Vash1, Vcam1]
GO:0001935	endothelial cell proliferation	15	4.49098e-06	0.005479	[Acvrl1, Bmper, Cav1, Cav2, Ccl2, Cxcl12, Cyba, Dll4, Nrarp, Prkd2, Sirt6, Thbs1, Vash1, Vegfc, Xbp1]
GO:0000902	cell morphogenesis	57	4.62214e-06	0.00563439	[1110004E09Rik, Ablim1, Adora2a, Arhgap18, Brsk1, Ccl2, Cdc42ep2, Cdc42ep5, Cib1, Clec1b, Clu, Col18a1, Crmp1, Cxcl12, Dab2, Disc1, Efna1, Etv4, Fblim1, Fermt3, Fes, Flrt2, Gap43, Gata1, Has2, Hexa, Icam1, Jade2, Kank1, Klk8, Lpar1, Lrfn4, Lst1, Micall2, Mpl, Myo7a, Nfatc4, Ngf, Notch4, Nrg1, Plxna4, Prex2, Psmb10, Ptk2b, Ptpn6, Scn1b, Sema3f, Shank3, Slc1a3, Sox17, Sox6, Spta1, Src, Ssh3, St6gal…
GO:1904591	positive regulation of protein import	14	4.8486e-06	0.0059056	[Arhgef5, Dab2, Ddx58, Hcls1, Igf1, Kank1, Prkcq, Ptgs2, Sfrp2, Tlr2, Tlr3, Tlr4, Tmem173, Xbp1]
GO:0060284	regulation of cell development	56	4.86897e-06	0.00592554	[Ankrd1, Cav1, Chd3, Cib1, Cldn5, Col3a1, Crmp1, Cx3cl1, Cxcl12, Dab2, Disc1, Dll4, Dpysl3, Ednrb, Efna1, Epor, Fes, Flrt2, Has2, Igf1, Il1r1, Jade2, Kank1, Klk8, Lin28a, Lpar1, Mpl, Mylk3, Nfatc4, Ngf, Nrep, Nrg1, P2ry2, Pi16, Plxna4, Prkch, Ptk2b, Rgs16, Scarf1, Scn1b, Sema3f, Serpinf1, Sfrp2, Shank3, Smarcd3, Ssh3, St6gal1, Tlr2, Trh, Trib1, Trpc6, Unc13d, Vegfc, Wisp1, Zhx2, Zmynd8]
GO:0002526	acute inflammatory response	15	4.98257e-06	0.00605881	[Alox5ap, Cd55, Cd59a, Cxcl1, Ednrb, F8, Gstp1, Icam1, Mylk3, Prcp, Ptgs2, Serpina3n, Serpinb9, Serping1, Sigirr]
GO:0040008	regulation of growth	44	4.99745e-06	0.0060719	[Acvrl1, Adrb3, Aes, Alox12, Cd38, Cdkn2a, Cgref1, Chd3, Cib1, Csf2rb, Cxcl12, Cxcl16, Cyba, Dab2, Disc1, Fam107a, Gap43, Hlx, Hopx, Igf1, Igfbp3, Igfbp7, Inhba, Kif26a, Mapk11, Mmp14, Myd88, Ngf, Nrg1, Pi16, Plxna4, Psrc1, Ptk2b, Sash3, Scd1, Sema3f, Sfrp2, Sh3pxd2b, Sox17, Stc2, Tgfbr2, Tlr2, Vamp5, Wisp1]
GO:0051604	protein maturation	23	5.13878e-06	0.00623848	[Aebp1, Bak1, Birc3, Capn1, Casp12, Casp8, Cd55, Cd59a, Cln3, Ctse, Ctsh, Dhh, Ece1, Il1r2, Mmp14, Notch4, Prss12, Psenen, Serpine1, Serping1, Src, Srgn, Thbs1]
GO:0038083	peptidyl-tyrosine autophosphorylation	10	5.19217e-06	0.00629811	[Bik, Cav1, Fes, Grap, Grap2, Mapk3, Ptk2b, Sla, Src, Syk]
GO:0070527	platelet aggregation	10	5.19217e-06	0.00629811	[Alox12, Fermt3, Gata1, Itga2b, Myl9, Plek, Prkcq, Ptpn6, Syk, Tspan32]
GO:0051223	regulation of protein transport	48	5.25562e-06	0.00636981	[Adora2a, Ankrd1, Arhgef5, Arrb1, Bik, Casp4, Ccl2, Cd276, Cd38, Cdkn2a, Cib1, Cx3cl1, Dab2, Ddx58, Gbp3, Gbp4, Gja5, Gsdmd, Hcls1, Hhat, Igf1, Il1r2, Kank1, Lcp1, Lgals9, Lrrc32, Mapk11, Micall2, Parp10, Prkcq, Ptgs2, Rab11fip3, Rapgef3, Sfrp2, Sh3tc2, Src, Srgn, Syk, Sytl4, Tlr2, Tlr3, Tlr4, Tmem173, Trh, Trim16, Vamp8, Vegfc, Xbp1]
GO:0032760	positive regulation of tumor necrosis factor production	12	5.288e-06	0.00640377	[Ccl2, Clu, Cyba, Lgals9, Myd88, Nfatc4, Nod1, Sash3, Thbs1, Tlr2, Tlr3, Tlr4]
GO:0050830	defense response to Gram-positive bacterium	12	5.288e-06	0.00640377	[Adm, Gbp2, Gbp3, Gbp7, Gbp9, Gsdmd, Il27ra, Myd88, Nod1, Scd1, Tlr2, Vamp5]
GO:0061458	reproductive system development	33	5.36964e-06	0.00649726	[Adm, Arrb1, Bak1, Bik, Birc3, Cebpb, Chd3, Dhh, Epor, Gata1, Icam1, Igf1, Inhba, Mdfi, Mmp2, Nfe2, Nos3, Pcdh12, Pcyt1b, Plac1, Ptgis, Ptgs2, Rarg, Rxra, Serpinb6b, Serpine1, Serpinf1, Sfrp2, Src, Tfeb, Tnc, Vash1, Vcam1]
GO:0010563	negative regulation of phosphorus metabolic process	39	5.4764e-06	0.00662097	[Adora2a, Arrb1, Bak1, Birc3, Cav1, Cd109, Cdk2ap1, Cdkn2a, Cib1, Dab2, Entpd1, Flrt2, Gbp3, Gbp4, Gfra2, Gstp1, Hexim2, Igf1, Igfbp3, Ldlrad4, Lpar1, Lrrk1, Mecom, Ndrg2, Pid1, Plek, Ppap2b, Prex2, Ptpn6, Rassf2, Rgs16, Samsn1, Sfrp2, Sirt6, Slc27a1, Spred3, Tlr4, Trib1, Xbp1]
GO:0045936	negative regulation of phosphate metabolic process	39	5.4764e-06	0.00662097	[Adora2a, Arrb1, Bak1, Birc3, Cav1, Cd109, Cdk2ap1, Cdkn2a, Cib1, Dab2, Entpd1, Flrt2, Gbp3, Gbp4, Gfra2, Gstp1, Hexim2, Igf1, Igfbp3, Ldlrad4, Lpar1, Lrrk1, Mecom, Ndrg2, Pid1, Plek, Ppap2b, Prex2, Ptpn6, Rassf2, Rgs16, Samsn1, Sfrp2, Sirt6, Slc27a1, Spred3, Tlr4, Trib1, Xbp1]
GO:0045088	regulation of innate immune response	21	5.50879e-06	0.00665462	[Birc3, Cav1, Cyba, Ddx58, Gfer, Irak2, Lgals9, Mmp2, Myd88, Nmi, Parp9, Serpinb9, Serping1, Smpdl3b, Tap1, Tfeb, Tlr2, Tlr3, Tlr4, Tmem173, Tspan6]
GO:0048738	cardiac muscle tissue development	22	5.55619e-06	0.00670632	[Ankrd1, Casp8, Ccm2l, Chd3, Dll4, Epor, Foxh1, Gja5, Igf1, Mapk11, Mylk3, Nrg1, Pdgfrb, Pi16, Popdc2, Rxra, Sgcd, Sirt6, Sox6, Speg, Tgfbr2, Wisp1]
GO:1903557	positive regulation of tumor necrosis factor superfamily cytokine production	12	6.04854e-06	0.00729454	[Ccl2, Clu, Cyba, Lgals9, Myd88, Nfatc4, Nod1, Sash3, Thbs1, Tlr2, Tlr3, Tlr4]
GO:0045862	positive regulation of proteolysis	24	6.39524e-06	0.00770626	[Alox12, Arrb1, Bak1, Bok, Casp12, Casp8, Cdkn2a, Clu, Cradd, Ctsc, Ctsh, Dab2, Disc1, Ecscr, Fas, Il24, Nod1, P2rx1, Ptk2b, Rnf125, Sfrp2, Src, Trib1, Xbp1]
GO:0007265	Ras protein signal transduction	25	6.43599e-06	0.0077425	[Arhgdib, Arhgef10l, Arhgef3, Arhgef5, Arrb1, Cdc42ep2, Cdc42ep5, Col1a2, Col3a1, Cyth4, F2rl2, F2rl3, Fgd3, Igf1, Kank1, Lat, Lpar1, Ngf, Nrg1, Pdgfrb, Prex2, Ralb, Rapgef3, Rtkn, Spata13]
GO:1900182	positive regulation of protein localization to nucleus	16	6.43166e-06	0.00774371	[Cav2, Cdkn2a, Dab2, Ddx58, Hcls1, Igf1, Kank1, Prkcq, Ptgs2, Sfrp2, Src, Tlr2, Tlr3, Tlr4, Tmem173, Xbp1]
GO:0044089	positive regulation of cellular component biogenesis	33	7.07469e-06	0.00850378	[Aqp1, Arhgef10l, Arhgef5, Bik, Cav1, Cdc42ep2, Cdc42ep5, Clu, Dpysl3, Fas, Fes, Flrt2, Gmfg, Icam1, Lcp1, Ldb2, Lpar1, Mylk3, Plek, Prkcq, Psrc1, Ptk2b, Ralb, Rapgef3, Sh3pxd2b, Sirt6, Src, Srpx2, Synpo, Tlr4, Tmem67, Was, Zmynd8]
GO:0070848	response to growth factor	38	7.18675e-06	0.00863129	[Acvrl1, Ankrd1, Bmper, Cav1, Cav2, Ccl2, Cd109, Cd59a, Cib1, Cldn5, Col1a2, Col3a1, Dab2, Dll4, Flrt2, Foxh1, Has2, Hfe, Hpgd, Ldlrad4, Mapk3, Mmrn2, Ngf, Nos3, Nrep, Pdgfd, Pdgfrb, Prkd2, Serpine1, Sfrp2, Sox6, Src, Tgfbr2, Thbs1, Tmem204, Vegfc, Xbp1, Zfp423]
GO:0002790	peptide secretion	38	7.48199e-06	0.00897839	[Adora2a, Ankrd1, Apln, Aqp1, Arrb1, Bik, Casp4, Cd276, Cd38, Chd3, Cx3cl1, Exoc3l, Gja5, Gsdmd, Hfe, Igf1, Il1r2, Lcp2, Lgals9, Lrrc32, Mapk11, Plek, Prkcq, Rab11fip3, Rab15, Sncg, Src, Srgn, Syk, Sytl4, Tlr2, Tlr4, Traf3ip2, Trh, Trim16, Vamp8, Vegfc, Xbp1]
GO:0032269	negative regulation of cellular protein metabolic process	56	7.6544e-06	0.00917763	[Adora2a, Aqp1, Arrb1, Bak1, Birc3, Cav1, Cd109, Cd59a, Cdk2ap1, Cdkn2a, Cib1, Cln3, Dab2, Ednrb, Flrt2, Gbp3, Gbp4, Gfra2, Gstp1, Hexim2, Hfe, Igf1, Igfbp3, Il1r2, Il24, Ldlrad4, Lin28a, Lrrk1, Mecom, Ndrg2, Ngf, Parp10, Pi16, Pid1, Ppap2b, Prex2, Ptpn6, Rassf2, Rgs16, Samsn1, Serpina3f, Serpina3g, Serpina3n, Serpinb1a, Serpinb6b, Serpinb9, Serpine1, Serping1, Sfrp2, Spred3, Src, Thbs1, Tlr4, Tr…
GO:0002691	regulation of cellular extravasation	7	7.69516e-06	0.0092188	[Ccl2, Cxcl12, Icam1, Il1r1, Pdgfd, Plvap, Selp]
GO:0051493	regulation of cytoskeleton organization	32	8.05424e-06	0.00964092	[Add2, Arhgap18, Arhgdib, Arhgef10l, Arhgef5, Bst2, Capg, Cav1, Cdc42ep2, Cdc42ep5, Cib1, Fes, Gmfg, Hcls1, Icam1, Kank1, Lpar1, Mapk3, Mylk3, Pdgfrb, Plek, Prkcq, Psrc1, Ptk2b, Rapgef3, Sh3pxd2b, Shank3, Spta1, Ssh3, Synpo, Tmem67, Was]
GO:0032606	type I interferon production	11	8.06401e-06	0.00964456	[Ddx58, Gbp3, Gbp4, Myd88, Nmi, Plcg2, Syk, Tlr2, Tlr3, Tlr4, Tmem173]
GO:0071346	cellular response to interferon-gamma	11	8.06401e-06	0.00964456	[Ccl17, Ccl2, Ccl7, Cx3cl1, Gbp2, Gbp3, Gbp4, Gbp7, Gbp9, Mrc1, Nmi]

## Sheet: Goterms plusDox up
GOID	GOTerm	Nr. Genes	Term PValue	Term PValue Corrected with Bonferroni step down	Associated Genes Found
GO:0051239	regulation of multicellular organismal process	138	3.52437e-28	3.4856e-25	[4632428N05Rik, Adam8, Adm, Agpat2, Ahi1, Ahr, Alox5, Angpt1, Ank, Apoc2, Atoh8, Axin2, Bcl6, Btk, Btn1a1, C5ar1, Camk1d, Card9, Ccl3, Ccr2, Ccr7, Cd14, Cd244, Cdk6, Cdkn2a, Cebpb, Clec4n, Clec5a, Cmklr1, Csf1r, Cx3cl1, Cyp26b1, Dnmt3b, Draxin, Eef2k, Elane, Enpp1, Epha7, Errfi1, Etv2, Fcer1g, Fcgr3, Fgr, Fkbp1b, Foxa2, Foxs1, Gcnt2, Gdf6, Gfi1, Gfi1b, Gpc1, Gpr171, Gpr39, Gpsm3, Has2, Hcls1, His…
GO:0002682	regulation of immune system process	86	2.07789e-26	2.05295e-23	[4632428N05Rik, Adam8, Ahr, Angpt1, Bcl6, Btk, Btn1a1, C5ar1, Camk1d, Card9, Ccl3, Ccr2, Ccr7, Cd14, Cd244, Cd300a, Cdk6, Cdkn2a, Cebpb, Cfp, Clec4d, Cmklr1, Coro1a, Csf1r, Cx3cl1, Cyp26b1, Elane, Fcer1g, Fcgr3, Fgr, Gfi1, Gfi1b, Gpr171, Gpsm3, Gsn, Hcls1, Hist1h4j, Hist1h4m, Hist1h4n, Ikzf1, Il12rb1, Inpp5d, Irak3, Irf1, Itgb3, Kcnn4, Lef1, Lgals3, Lgals9, Loxl3, Lpxn, Mapkapk3, Mmp9, Myb, Myo1f…
GO:0035556	intracellular signal transduction	121	3.87591e-26	3.82553e-23	[Acot11, Adam8, Adcy7, Angpt1, Arhgap30, Asb2, Asph, Bcl6, Bid, Btk, C5ar1, Camk1d, Camkk1, Card9, Ccdc88c, Ccl17, Ccl3, Ccl6, Ccl9, Ccr7, Cd300a, Cdkn2a, Cebpb, Chn2, Clec4n, Cmklr1, Csf1r, Cx3cl1, Cxxc5, Cyth4, Dock8, Dok1, Dok2, Dyrk2, Epha7, Errfi1, Fgd3, Fgr, Fkbp1b, Gcnt2, Gdf6, Gem, Gfra2, Gsn, Hcls1, Hmha1, Igfbp5, Inpp5d, Irak3, Irf1, Irs1, Itgb3, Lamtor4, Lcp1, Madd, Map3k5, Mapkapk3, M…
GO:0048583	regulation of response to stimulus	143	3.09565e-23	3.05231e-20	[4632428N05Rik, Abcc1, Adam8, Adamts3, Adm, Alox5ap, Angpt1, Asph, Axin2, Bcl6, Bid, Btk, C5ar1, Camk1d, Card9, Ccl17, Ccl3, Ccl6, Ccl9, Ccr2, Ccr7, Cd14, Cd300a, Cdk6, Cdkn2a, Cfp, Clec4d, Clec4n, Cmklr1, Csf1r, Ctsc, Cx3cl1, Cxxc5, Cyfip2, Cyp26b1, Cyth4, Draxin, Elane, Enpp1, Epha7, Errfi1, Fcer1g, Fcgr3, Fgd3, Fgr, Fkbp1b, Foxa2, Fut8, G0s2, Gcnt2, Gdf6, Gfi1, Gfra2, Gpc1, Gpr39, Gpsm3, Gsn, …
GO:0001775	cell activation	73	3.90058e-23	3.84207e-20	[4632428N05Rik, Adam8, Ahr, Bcl6, Btk, Btn1a1, Ccr2, Ccr7, Cd244, Cd300a, Cdk6, Cdkn2a, Cebpb, Clec4d, Coro1a, Cx3cl1, Cyp26b1, Dock8, Elf4, F5, Fcer1g, Fcgr3, Fgr, Fkbp1b, Gsn, Ikzf1, Il12rb1, Inpp5d, Irf1, Itgam, Itgb2, Itgb3, Lcp1, Lef1, Lfng, Lgals3, Lgals9, Loxl3, Megf10, Myb, Myo1f, Nfam1, Nfkbid, Nrarp, P2rx1, P2ry1, Pde5a, Pf4, Pik3cd, Plcg2, Plek, Plscr1, Prkca, Ptafr, Ptk2b, Ptpn6, Ptpr…
GO:0051240	positive regulation of multicellular organismal process	93	7.12199e-23	7.00804e-20	[Adam8, Adm, Agpat2, Ahi1, Alox5, Angpt1, Atoh8, Axin2, Bcl6, C5ar1, Camk1d, Card9, Ccl3, Ccr2, Ccr7, Cd14, Cd244, Cdkn2a, Cebpb, Clec4n, Clec5a, Csf1r, Cx3cl1, Cyp26b1, Dnmt3b, Eef2k, Elane, Fcer1g, Fcgr3, Fgr, Fkbp1b, Foxa2, Foxs1, Gcnt2, Gdf6, Gfi1b, Gpc1, Gpsm3, Has2, Hcls1, Ikzf1, Il12rb1, Inpp5d, Irak3, Irf1, Itgb2, Itgb3, Lef1, Lgals3, Lgals9, Loxl2, Loxl3, Lpl, Ltbp1, Mmp9, Myb, Nap1l2, N…
GO:0050793	regulation of developmental process	117	1.14612e-22	1.12664e-19	[4632428N05Rik, Adam8, Adm, Ahi1, Ahr, Ank, Atoh8, Axin2, Bcl6, C5ar1, Camk1d, Ccl17, Ccl3, Ccl9, Ccr2, Ccr7, Cd53, Cdk6, Cdkn2a, Cebpb, Cmklr1, Coro1a, Csf1r, Cx3cl1, Cyp26b1, Diap1, Dnmt3b, Draxin, Eef2k, Enpp1, Epha7, Errfi1, Etv2, Fgr, Fkbp1b, Fmnl1, Foxa2, Foxs1, Gcnt2, Gdf6, Gfi1, Gfi1b, Gpc1, Gpr171, Gsn, Has2, Hck, Hcls1, Hist1h4j, Hist1h4m, Hist1h4n, Igfbp5, Ikzf1, Inpp5d, Irak3, Irf1, I…
GO:0006952	defense response	85	5.59047e-22	5.48984e-19	[Adam8, Adm, Alox5, Alox5ap, Apobec1, Bcl6, Btk, C5ar1, Camk1d, Card9, Ccl17, Ccl3, Ccl6, Ccl9, Ccr2, Ccr7, Cd14, Cd244, Cd300a, Cebpb, Cfp, Clec4d, Clec4n, Clec5a, Coro1a, Csf1r, Cx3cl1, Cyp26b1, Elane, Elf4, Fcer1g, Fcgr3, Fgr, Gfi1, Gpsm3, Hck, Hp, Ifitm1, Il12rb1, Irak3, Irf1, Itgam, Itgb2, Lgals3, Lgals9, Loxl3, Lsp1, Lyz2, Map3k5, Mapkapk3, Mpo, Myo1f, Nfkbid, Nt5e, Olr1, P2rx1, Pde5a, Pf4,…
GO:0050900	leukocyte migration	39	7.72015e-22	7.57346e-19	[Adam8, C5ar1, Camk1d, Ccl17, Ccl3, Ccl6, Ccl9, Ccr2, Ccr7, Cd300a, Cmklr1, Coro1a, Cx3cl1, Dock8, Elane, Fcer1g, Fcgr3, Gcnt1, Gpsm3, Itgam, Itgb2, Itgb3, Itgb7, Lgals3, Lgals9, Mmp9, Pde4d, Pf4, Pgf, Pla2g7, Prkca, Ptafr, Ptk2b, Rac2, Spp1, Stk10, Thbs1, Tnfsf11, Vav1]
GO:0016337	single organismal cell-cell adhesion	52	1.247e-21	1.22206e-18	[4632428N05Rik, Adam8, Bcl6, Btn1a1, Ccr2, Ccr7, Cd244, Cd300a, Cd53, Cdkn2a, Cebpb, Coro1a, Cyfip2, Cyp26b1, Elane, Epha7, Gcnt1, Gcnt2, Gsn, Has2, Ikzf1, Il12rb1, Irf1, Itgam, Itgb2, Itgb3, Itgb7, Lef1, Lgals3, Lgals9, Loxl3, Megf10, Myb, Nfkbid, Npnt, Nrarp, Nt5e, Olr1, Pde5a, Plek, Prkca, Ptafr, Ptpn6, Rac2, Sema4d, Serpine2, Slc7a11, Src, Stk10, Tfrc, Tnfaip8l2, Tnfsf11]
GO:0016477	cell migration	78	1.272e-21	1.24529e-18	[Abcc1, Adam8, Angpt1, Atoh8, Bin2, C5ar1, Camk1d, Ccl17, Ccl3, Ccl6, Ccl9, Ccr2, Ccr7, Cd300a, Cmklr1, Coro1a, Csf1r, Cx3cl1, Diap1, Dock8, Elane, Fcer1g, Fcgr3, Fgr, Fmnl1, Fut8, Gcnt1, Gcnt2, Gpsm3, Gsn, Has2, Hck, Igfbp5, Irs1, Itgam, Itgb2, Itgb3, Itgb7, Lcp1, Lef1, Lgals3, Lgals9, Loxl2, Loxl3, Lrrc16a, Matn2, Mmp9, Myo1f, P2ry1, Pak1, Pde4d, Pf4, Pgf, Pik3cd, Pla2g7, Prkca, Pstpip1, Ptafr,…
GO:0030155	regulation of cell adhesion	55	2.77688e-21	2.71578e-18	[4632428N05Rik, Adam8, Angpt1, Arhgap6, Bcl6, Btn1a1, Ccr2, Ccr7, Cd244, Cd300a, Cdk6, Cdkn2a, Cebpb, Coro1a, Cx3cl1, Cyp26b1, Cytip, Elane, Epha7, Gcnt2, Gsn, Has2, Ikzf1, Il12rb1, Irf1, Itgb3, Lef1, Lgals3, Lgals9, Loxl3, Lpxn, Lrrc16a, Myb, Myo1f, Nfkbid, Ninj1, Npnt, Nrarp, Pde3b, Pde5a, Prkca, Ptafr, Ptk2b, Ptn, Ptpn6, Rac2, Sema4d, Serpine2, Spp1, Src, Tfrc, Thbs1, Tnfaip8l2, Tnfsf11, Vav1]
GO:0048584	positive regulation of response to stimulus	100	3.53936e-21	3.45795e-18	[4632428N05Rik, Abcc1, Adam8, Adamts3, Alox5ap, Angpt1, Bid, Btk, C5ar1, Camk1d, Card9, Ccl17, Ccl3, Ccl6, Ccl9, Ccr2, Ccr7, Cd14, Cd300a, Cdkn2a, Cfp, Clec4n, Cmklr1, Csf1r, Ctsc, Cx3cl1, Cxxc5, Cyfip2, Elane, Fcer1g, Fcgr3, Fgr, Fkbp1b, Foxa2, G0s2, Gcnt2, Gdf6, Gfi1, Gpr39, Gpsm3, Gsn, Hcls1, Igfbp5, Il12rb1, Irak3, Irf1, Irs1, Itgb3, Kcnn4, Lamtor4, Lfng, Lgals3, Lgals9, Loxl3, Lpxn, Madd, Ma…
GO:0048870	cell motility	81	7.45343e-21	7.27455e-18	[Abcc1, Adam8, Angpt1, Atoh8, Bin2, C5ar1, Camk1d, Ccl17, Ccl3, Ccl6, Ccl9, Ccr2, Ccr7, Cd300a, Cmklr1, Coro1a, Csf1r, Cx3cl1, Diap1, Dock8, Elane, Fcer1g, Fcgr3, Fgr, Fmnl1, Fut8, Gcnt1, Gcnt2, Gpsm3, Gsn, Has2, Hck, Igfbp5, Igsf8, Irs1, Itgam, Itgb2, Itgb3, Itgb7, Lcp1, Lef1, Lgals3, Lgals9, Loxl2, Loxl3, Lrrc16a, Matn2, Mmp9, Myo1f, P2ry1, Pak1, Pde4d, Pf4, Pgf, Pik3cd, Pla2g7, Prkca, Pstpip1,…
GO:0007159	leukocyte cell-cell adhesion	39	1.60505e-20	1.56492e-17	[4632428N05Rik, Adam8, Bcl6, Btn1a1, Ccr2, Ccr7, Cd244, Cd300a, Cdkn2a, Cebpb, Coro1a, Cyp26b1, Elane, Gcnt1, Gsn, Has2, Ikzf1, Il12rb1, Irf1, Itgam, Itgb2, Itgb7, Lgals3, Lgals9, Loxl3, Myb, Nfkbid, Nrarp, Nt5e, Olr1, Pde5a, Ptafr, Ptpn6, Rac2, Sema4d, Stk10, Tfrc, Tnfaip8l2, Tnfsf11]
GO:0007166	cell surface receptor signaling pathway	110	2.11992e-20	2.0648e-17	[4632428N05Rik, Adamts3, Ahi1, Angpt1, Apela, Atoh8, Axin2, Bcl6, Bid, Btk, C5ar1, Ccdc88c, Ccl17, Ccl3, Ccl6, Ccl9, Ccr2, Ccr7, Cd14, Cd300a, Cd53, Cd9, Cdk6, Clec4d, Coro1a, Csf1r, Cx3cl1, Cyfip2, Dok1, Dok2, Draxin, Dtx4, Dyrk2, Enpp1, Epha7, Errfi1, Etv2, Fcer1g, Fcgr3, Fgr, Foxa2, Fut8, G0s2, Gcnt2, Gdf6, Gfi1, Gfra2, Gpc1, Hck, Hp, Htra3, Igfbp5, Irak3, Irf1, Irs1, Itgam, Itgb2, Itgb3, Itgb…
GO:0098602	single organism cell adhesion	53	2.17273e-20	2.11407e-17	[4632428N05Rik, Adam8, Bcl6, Btn1a1, Ccr2, Ccr7, Cd244, Cd300a, Cd53, Cdkn2a, Cebpb, Coro1a, Cyfip2, Cyp26b1, Elane, Epha7, Gcnt1, Gcnt2, Gsn, Has2, Ikzf1, Il12rb1, Irf1, Itgam, Itgb2, Itgb3, Itgb7, Lef1, Lgals3, Lgals9, Loxl3, Lrrc16a, Megf10, Myb, Nfkbid, Npnt, Nrarp, Nt5e, Olr1, Pde5a, Plek, Prkca, Ptafr, Ptpn6, Rac2, Sema4d, Serpine2, Slc7a11, Src, Stk10, Tfrc, Tnfaip8l2, Tnfsf11]
GO:0045595	regulation of cell differentiation	92	2.22748e-20	2.16511e-17	[4632428N05Rik, Adam8, Adm, Ahi1, Atoh8, Axin2, Bcl6, Camk1d, Ccl17, Ccl3, Ccl9, Ccr2, Ccr7, Cd53, Cdk6, Cdkn2a, Cebpb, Cmklr1, Csf1r, Cx3cl1, Cyp26b1, Dnmt3b, Draxin, Eef2k, Enpp1, Epha7, Errfi1, Etv2, Fkbp1b, Foxa2, Gcnt2, Gdf6, Gfi1, Gfi1b, Gpc1, Gpr171, Has2, Hcls1, Hist1h4j, Hist1h4m, Hist1h4n, Igfbp5, Ikzf1, Inpp5d, Irf1, Itgb3, Lef1, Lgals9, Loxl2, Loxl3, Lpl, Lrrc16a, Lzts1, Map3k5, Megf1…
GO:0030097	hemopoiesis	63	5.60288e-20	5.4404e-17	[Adam8, Ahr, Angpt1, Bcl6, Btk, Ccl3, Ccr2, Ccr7, Cdk6, Cdkn2a, Cebpb, Clec4d, Clec5a, Csf1r, Cyp26b1, Etv2, Fcer1g, Gfi1, Gfi1b, Gpr171, Hcls1, Heph, Hist1h4j, Hist1h4m, Hist1h4n, Ikzf1, Inpp5d, Irf1, Itgam, Itgb3, Lef1, Lfng, Lgals9, Loxl3, Myb, Nbeal2, Nfam1, Nfkbid, Nrarp, Pf4, Plcg2, Plscr1, Prkca, Prtn3, Ptk2b, Ptpn6, Rcor2, Rogdi, Runx1, Samd9l, Satb1, Sirpa, Spi1, Src, Ston2, Tfrc, Tnfsf1…
GO:0070887	cellular response to chemical stimulus	112	8.16755e-20	7.92252e-17	[4632428N05Rik, Abcc1, Adam8, Adamts3, Adcy7, Ahr, Ahrr, Akr1c12, Alox5ap, Angpt1, Asph, Bin2, Btk, C5ar1, Camk1d, Ccl17, Ccl3, Ccl6, Ccl9, Ccr2, Ccr7, Cd14, Cd9, Cdk6, Cdkn2a, Cebpb, Cmklr1, Col6a1, Coro1a, Cpeb2, Csf1r, Cx3cl1, Cyfip2, Cyp26a1, Cyp26b1, Diap1, Dnmt3b, Enpp1, Etv2, Fcer1g, Fcgr3, Fkbp1b, Foxa2, Fut8, Gcnt2, Gdf6, Gfi1, Gpc1, Gpr39, Gpsm3, Gsn, Has2, Hcls1, Htra3, Hvcn1, Ifi202b,…
GO:0030595	leukocyte chemotaxis	30	1.20376e-19	1.16644e-16	[Adam8, C5ar1, Camk1d, Ccl17, Ccl3, Ccl6, Ccl9, Ccr2, Ccr7, Cmklr1, Coro1a, Cx3cl1, Fcer1g, Fcgr3, Gpsm3, Itgam, Itgb2, Lgals3, Lgals9, Pde4d, Pf4, Pgf, Pla2g7, Prkca, Ptk2b, Rac2, Spp1, Thbs1, Tnfsf11, Vav1]
GO:0060326	cell chemotaxis	34	1.36766e-19	1.3239e-16	[Abcc1, Adam8, Bin2, C5ar1, Camk1d, Ccl17, Ccl3, Ccl6, Ccl9, Ccr2, Ccr7, Cmklr1, Coro1a, Cx3cl1, Fcer1g, Fcgr3, Gpsm3, Itgam, Itgb2, Lef1, Lgals3, Lgals9, Pde4d, Pf4, Pgf, Pla2g7, Prkca, Ptk2b, Rac2, Saa3, Spp1, Thbs1, Tnfsf11, Vav1]
GO:0045597	positive regulation of cell differentiation	66	2.34138e-19	2.26412e-16	[4632428N05Rik, Adam8, Adm, Ahi1, Atoh8, Axin2, Bcl6, Camk1d, Ccl3, Ccr2, Ccr7, Cd53, Cebpb, Cmklr1, Csf1r, Cx3cl1, Cyp26b1, Dnmt3b, Eef2k, Etv2, Fkbp1b, Foxa2, Gcnt2, Gdf6, Gfi1, Gfi1b, Gpc1, Has2, Hcls1, Ikzf1, Inpp5d, Irf1, Itgb3, Lef1, Lgals9, Loxl2, Loxl3, Lpl, Lrrc16a, Map3k5, Myb, Nap1l2, Npnt, Pak1, Pde5a, Pf4, Prkca, Ptk2b, Ptn, Rasal1, Rcor2, Rgs14, Runx1, Sema4d, Sema7a, Serpine2, Serp…
GO:0098609	cell-cell adhesion	54	3.01993e-19	2.91725e-16	[4632428N05Rik, Adam8, Bcl6, Btn1a1, Calm5, Ccr2, Ccr7, Cd244, Cd300a, Cd53, Cdkn2a, Cebpb, Coro1a, Cx3cl1, Cyfip2, Cyp26b1, Elane, Epha7, Gcnt1, Gcnt2, Gsn, Has2, Ikzf1, Il12rb1, Irf1, Itgam, Itgb2, Itgb3, Itgb7, Lef1, Lgals3, Lgals9, Loxl3, Megf10, Myb, Nfkbid, Npnt, Nrarp, Nt5e, Olr1, Pde5a, Plek, Prkca, Ptafr, Ptpn6, Rac2, Sema4d, Serpine2, Slc7a11, Src, Stk10, Tfrc, Tnfaip8l2, Tnfsf11]
GO:0042110	T cell activation	45	3.11639e-19	3.00731e-16	[4632428N05Rik, Adam8, Bcl6, Btn1a1, Ccr2, Ccr7, Cd244, Cd300a, Cdk6, Cdkn2a, Cebpb, Clec4d, Coro1a, Cyp26b1, Dock8, Elf4, Fcer1g, Fkbp1b, Gsn, Ikzf1, Il12rb1, Irf1, Itgam, Itgb2, Lcp1, Lef1, Lfng, Lgals3, Lgals9, Loxl3, Myb, Nfkbid, Nrarp, Pde5a, Ptpn6, Rab27a, Rac2, Satb1, Sla2, Tfrc, Tnfaip8l2, Tnfsf11, Treml2, Vav1, Was]
GO:0006954	inflammatory response	51	3.16717e-19	3.05315e-16	[Adam8, Alox5, Alox5ap, Bcl6, Btk, C5ar1, Camk1d, Ccl17, Ccl3, Ccl6, Ccl9, Ccr2, Ccr7, Cd14, Cd300a, Cebpb, Csf1r, Cx3cl1, Cyp26b1, Elane, Fcer1g, Fcgr3, Gpsm3, Hck, Hp, Itgam, Itgb2, Lgals9, Loxl3, Nfkbid, Nt5e, Olr1, P2rx1, Pde5a, Pf4, Pik3cd, Pla2g4a, Pla2g7, Plscr1, Prkca, Pstpip1, Ptafr, Ptgs1, Relt, Saa3, Sema7a, Serpinf1, Thbs1, Tnfaip8l2, Tnfrsf9, Tnfsf11]
GO:0048534	hematopoietic or lymphoid organ development	63	6.94166e-19	6.68482e-16	[Adam8, Ahr, Angpt1, Bcl6, Btk, Ccl3, Ccr2, Ccr7, Cdk6, Cdkn2a, Cebpb, Clec4d, Clec5a, Csf1r, Cyp26b1, Etv2, Fcer1g, Gfi1, Gfi1b, Gpr171, Hcls1, Heph, Hist1h4j, Hist1h4m, Hist1h4n, Ikzf1, Inpp5d, Irf1, Itgam, Itgb3, Lef1, Lfng, Lgals9, Loxl3, Myb, Nbeal2, Nfam1, Nfkbid, Nrarp, Pf4, Plcg2, Plscr1, Prkca, Prtn3, Ptk2b, Ptpn6, Rcor2, Rogdi, Runx1, Samd9l, Satb1, Sirpa, Spi1, Src, Ston2, Tfrc, Tnfsf1…
GO:0045321	leukocyte activation	62	7.57254e-19	7.28478e-16	[4632428N05Rik, Adam8, Ahr, Bcl6, Btk, Btn1a1, Ccr2, Ccr7, Cd244, Cd300a, Cdk6, Cdkn2a, Cebpb, Clec4d, Coro1a, Cx3cl1, Cyp26b1, Dock8, Elf4, Fcer1g, Fcgr3, Fgr, Fkbp1b, Gsn, Ikzf1, Il12rb1, Inpp5d, Irf1, Itgam, Itgb2, Lcp1, Lef1, Lfng, Lgals3, Lgals9, Loxl3, Myb, Myo1f, Nfam1, Nfkbid, Nrarp, Pde5a, Pik3cd, Plcg2, Plscr1, Ptafr, Ptk2b, Ptpn6, Ptpre, Rab27a, Rac2, Satb1, Sla2, Spi1, Tfrc, Thbs1, Tn…
GO:0097529	myeloid leukocyte migration	28	9.89462e-19	9.50873e-16	[Adam8, C5ar1, Camk1d, Ccl17, Ccl3, Ccl6, Ccl9, Ccr2, Ccr7, Cd300a, Cmklr1, Cx3cl1, Fcer1g, Fcgr3, Itgam, Itgb2, Lgals3, Pde4d, Pf4, Pgf, Pla2g7, Prkca, Ptk2b, Rac2, Spp1, Thbs1, Tnfsf11, Vav1]
GO:0051094	positive regulation of developmental process	77	1.47598e-18	1.41694e-15	[4632428N05Rik, Adam8, Adm, Ahi1, Atoh8, Axin2, Bcl6, C5ar1, Camk1d, Ccl3, Ccr2, Ccr7, Cd53, Cdkn2a, Cebpb, Cmklr1, Csf1r, Cx3cl1, Cyp26b1, Dnmt3b, Eef2k, Etv2, Fkbp1b, Foxa2, Foxs1, Gcnt2, Gdf6, Gfi1, Gfi1b, Gpc1, Has2, Hcls1, Ikzf1, Inpp5d, Irak3, Irf1, Itgb2, Itgb3, Lef1, Lgals3, Lgals9, Loxl2, Loxl3, Lpl, Lrrc16a, Map3k5, Mmp9, Myb, Nap1l2, Npnt, Pak1, Pde5a, Pf4, Pgf, Prkca, Ptk2b, Ptn, Rasa…
GO:0002520	immune system development	64	2.38243e-18	2.28475e-15	[Adam8, Ahr, Angpt1, Bcl6, Btk, Ccl3, Ccr2, Ccr7, Cdk6, Cdkn2a, Cebpb, Clec4d, Clec5a, Csf1r, Cyp26b1, Etv2, Fcer1g, Gfi1, Gfi1b, Gpr171, Hcls1, Heph, Hist1h4j, Hist1h4m, Hist1h4n, Ikzf1, Inpp5d, Irak3, Irf1, Itgam, Itgb3, Lef1, Lfng, Lgals9, Loxl3, Myb, Nbeal2, Nfam1, Nfkbid, Nrarp, Pf4, Plcg2, Plscr1, Prkca, Prtn3, Ptk2b, Ptpn6, Rcor2, Rogdi, Runx1, Samd9l, Satb1, Sirpa, Spi1, Src, Ston2, Tfrc,…
GO:0006928	movement of cell or subcellular component	88	2.95488e-18	2.83078e-15	[Abcc1, Adam8, Angpt1, Atoh8, Bcl6, Bin2, C5ar1, Camk1d, Ccl17, Ccl3, Ccl6, Ccl9, Ccr2, Ccr7, Cd300a, Cd9, Cmklr1, Coro1a, Csf1r, Cx3cl1, Diap1, Dock8, Draxin, Elane, Epha7, Fcer1g, Fcgr3, Fgr, Fmnl1, Fut8, Gcnt1, Gcnt2, Gpsm3, Gsn, Has2, Hck, Igfbp5, Igsf8, Irs1, Itgam, Itgb2, Itgb3, Itgb7, Kcnj2, Lcp1, Lef1, Lgals3, Lgals9, Loxl2, Loxl3, Lrrc16a, Matn2, Mmp9, Myo1f, P2ry1, Pak1, Pde4d, Pf4, Pgf…
GO:0006793	phosphorus metabolic process	120	6.04527e-18	5.78532e-15	[Acss2, Adam8, Adcy7, Adm, Agpat2, Angpt1, Apoc2, Axin2, Bid, Btk, C5ar1, Camk1d, Camkk1, Cap2, Card9, Ccdc88c, Ccl17, Ccl3, Ccl6, Ccl9, Ccr7, Cd244, Cd300a, Cdk18, Cdk6, Cdkn2a, Cmah, Csf1r, Cx3cl1, Dok1, Dok2, Dyrk2, Eef2k, Eno3, Enpp1, Epha7, Errfi1, Fgr, Fkbp1b, Foxa2, Fut8, Gcnt2, Gdf6, Gfra2, Gpd2, Hck, Hcls1, Il12rb1, Inpp5d, Irak3, Irf1, Irs1, Itgb2, Itgb3, Lgals9, Madd, Map3k5, Mapkapk3,…
GO:0032879	regulation of localization	110	6.20103e-18	5.92818e-15	[Abca2, Abcc1, Adam8, Ahi1, Angpt1, Apoc2, Arhgdig, Asph, Atoh8, Axin2, Bcl6, Btn1a1, C5ar1, Camk1d, Ccl3, Ccr2, Ccr7, Cd14, Cd244, Cd300a, Cdkn2a, Clec4n, Clec5a, Cmklr1, Coro1a, Csf1r, Cx3cl1, Diap1, Dyrk2, Eef2k, Elane, Enpp1, Fcer1g, Fcgr3, Fgr, Fkbp1b, Foxa2, Gcnt2, Gpr39, Gpsm3, Gsn, Has2, Hck, Hcls1, Hvcn1, Igfbp5, Igsf8, Irs1, Itgb3, Kcnj2, Kcnn4, Lcp1, Lef1, Lgals3, Lgals9, Lpl, Lrrc16a,…
GO:0002684	positive regulation of immune system process	60	8.35193e-18	7.97609e-15	[Adam8, Bcl6, Btk, C5ar1, Camk1d, Card9, Ccl3, Ccr2, Ccr7, Cd14, Cd244, Cd300a, Cfp, Cmklr1, Coro1a, Csf1r, Cx3cl1, Elane, Fcer1g, Fcgr3, Fgr, Gfi1, Gfi1b, Gpsm3, Hcls1, Ikzf1, Il12rb1, Inpp5d, Irak3, Irf1, Itgb3, Kcnn4, Lef1, Lgals3, Lgals9, Lpxn, Mapkapk3, Mmp9, Myb, Nfam1, Pf4, Pgf, Pla2g7, Plcg2, Plscr1, Prkca, Ptafr, Ptk2b, Ptpn6, Rac2, Rcor2, Runx1, Sema7a, Sh2b2, Tec, Tfrc, Thbs1, Tnfsf11,…
GO:0009966	regulation of signal transduction	108	1.43116e-17	1.36533e-14	[4632428N05Rik, Adam8, Adamts3, Adm, Angpt1, Asph, Axin2, Bcl6, Bid, C5ar1, Card9, Ccl17, Ccl3, Ccl6, Ccl9, Ccr7, Cd300a, Cdkn2a, Clec4n, Cmklr1, Csf1r, Ctsc, Cx3cl1, Cxxc5, Cyfip2, Cyp26b1, Cyth4, Draxin, Enpp1, Epha7, Errfi1, Fgd3, Fgr, Fkbp1b, Foxa2, G0s2, Gcnt2, Gdf6, Gfi1, Gfra2, Gpc1, Gsn, Hcls1, Htra3, Igfbp5, Inpp5d, Irak3, Irf1, Irs1, Itgb3, Kcnn4, Lamtor4, Lef1, Lfng, Lgals3, Lgals9, Lo…
GO:0023051	regulation of signaling	118	1.7489e-17	1.6667e-14	[4632428N05Rik, Adam8, Adamts3, Adm, Angpt1, Asph, Axin2, Bace1, Bcl6, Bid, C5ar1, Card9, Ccl17, Ccl3, Ccl6, Ccl9, Ccr7, Cd300a, Cdkn2a, Clec4n, Cmklr1, Csf1r, Ctsc, Cx3cl1, Cxxc5, Cyfip2, Cyp26b1, Cyth4, Draxin, Enpp1, Epha7, Errfi1, Fam109b, Fgd3, Fgr, Fkbp1b, Foxa2, G0s2, Gcnt2, Gdf6, Gfi1, Gfra2, Gpc1, Gpr39, Gsn, Hcls1, Htra3, Igfbp5, Inpp5d, Irak3, Irf1, Irs1, Itgb3, Kcnn4, Lamtor4, Lef1, L…
GO:0006935	chemotaxis	44	1.87324e-17	1.78333e-14	[Abcc1, Adam8, Angpt1, Bin2, C5ar1, Camk1d, Ccl17, Ccl3, Ccl6, Ccl9, Ccr2, Ccr7, Cmklr1, Coro1a, Csf1r, Cx3cl1, Draxin, Epha7, Fcer1g, Fcgr3, Gpsm3, Itgam, Itgb2, Itgb3, Lef1, Lgals3, Lgals9, Lsp1, Matn2, Pde4d, Pf4, Pgf, Pik3cd, Pla2g7, Prkca, Ptafr, Ptk2b, Rac2, Saa3, Spp1, Thbs1, Tnfsf11, Unc5c, Vav1]
GO:0042330	taxis	44	2.1699e-17	2.06357e-14	[Abcc1, Adam8, Angpt1, Bin2, C5ar1, Camk1d, Ccl17, Ccl3, Ccl6, Ccl9, Ccr2, Ccr7, Cmklr1, Coro1a, Csf1r, Cx3cl1, Draxin, Epha7, Fcer1g, Fcgr3, Gpsm3, Itgam, Itgb2, Itgb3, Lef1, Lgals3, Lgals9, Lsp1, Matn2, Pde4d, Pf4, Pgf, Pik3cd, Pla2g7, Prkca, Ptafr, Ptk2b, Rac2, Saa3, Spp1, Thbs1, Tnfsf11, Unc5c, Vav1]
GO:0006796	phosphate-containing compound metabolic process	117	2.56225e-17	2.43414e-14	[Adam8, Adcy7, Adm, Agpat2, Angpt1, Apoc2, Axin2, Bid, Btk, C5ar1, Camk1d, Camkk1, Cap2, Card9, Ccdc88c, Ccl17, Ccl3, Ccl6, Ccl9, Ccr7, Cd244, Cd300a, Cdk18, Cdk6, Cdkn2a, Csf1r, Cx3cl1, Dok1, Dok2, Dyrk2, Eef2k, Eno3, Enpp1, Epha7, Errfi1, Fgr, Fkbp1b, Foxa2, Gcnt2, Gdf6, Gfra2, Gpd2, Hck, Hcls1, Il12rb1, Inpp5d, Irak3, Irf1, Irs1, Itgb2, Itgb3, Lgals9, Madd, Map3k5, Mapkapk3, Mast3, Mknk1, Mmp9…
GO:0010646	regulation of cell communication	117	2.77481e-17	2.6333e-14	[4632428N05Rik, Adam8, Adamts3, Adm, Angpt1, Asph, Axin2, Bace1, Bcl6, Bid, C5ar1, Card9, Ccl17, Ccl3, Ccl6, Ccl9, Ccr7, Cd300a, Cdkn2a, Clec4n, Cmklr1, Csf1r, Ctsc, Cx3cl1, Cxxc5, Cyfip2, Cyp26b1, Cyth4, Draxin, Enpp1, Epha7, Errfi1, Fgd3, Fgr, Fkbp1b, Foxa2, G0s2, Gcnt2, Gdf6, Gfi1, Gfra2, Gpc1, Gpr39, Gsn, Hcls1, Htra3, Igfbp5, Inpp5d, Irak3, Irf1, Irs1, Itgb3, Kcnn4, Lamtor4, Lef1, Lfng, Lgal…
GO:0008219	cell death	92	3.20908e-17	3.04221e-14	[1110007C09Rik, Abcc1, Adam8, Adm, Ahi1, Ahr, Angpt1, Axin2, Bcl6, Bid, Btk, C5ar1, Camk1d, Card9, Ccl3, Ccr7, Cdkn2a, Cebpb, Clec5a, Coro1a, Csf1r, Ctsc, Cx3cl1, Cyfip2, Cyp26b1, Dock8, Draxin, Dyrk2, Eef2k, Egln3, Emp3, Epha7, Fcer1g, G0s2, Gdf6, Ggct, Gsn, Gzmb, Hck, Hcls1, Hp, Inpp5d, Irak3, Irf1, Itgb3, Lef1, Lgals3, Lsp1, Madd, Map3k5, Megf10, Mknk1, Mmp9, Mt1, Ncf2, Nfkbid, Olr1, P2rx1, Pa…
GO:0030099	myeloid cell differentiation	38	3.48752e-17	3.30268e-14	[Adam8, Bcl6, Ccl3, Ccr7, Cdk6, Cebpb, Clec5a, Csf1r, Etv2, Gfi1b, Gpr171, Hcls1, Heph, Hist1h4j, Hist1h4m, Hist1h4n, Ikzf1, Inpp5d, Itgam, Itgb3, Lef1, Myb, Nbeal2, Pf4, Plscr1, Prkca, Prtn3, Ptk2b, Ptpn6, Rcor2, Runx1, Spi1, Src, Tfrc, Tnfsf11, Trf, Tyrobp, Zfp385a]
GO:0001816	cytokine production	49	3.81599e-17	3.60993e-14	[4632428N05Rik, Adam8, Adamts3, Agpat2, Angpt1, Bcl6, Btk, Btn1a1, C5ar1, Card9, Ccl3, Ccr2, Ccr7, Cd14, Cd244, Cebpb, Clec4n, Clec5a, Cmklr1, Csf1r, Cx3cl1, Elane, Errfi1, Fcer1g, Fcgr3, Fgr, Gpsm3, Il12rb1, Inpp5d, Irak3, Irf1, Lef1, Lgals9, Lpl, Nfam1, Panx1, Pf4, Plcg2, Ptafr, Rnf19b, Runx1, Sema7a, Src, Srgn, Tgfb3, Thbs1, Tnfaip8, Tnfrsf9, Unc93b1]
GO:0097530	granulocyte migration	23	3.98249e-17	3.76345e-14	[Adam8, C5ar1, Camk1d, Ccl17, Ccl3, Ccl6, Ccl9, Ccr7, Cd300a, Cmklr1, Cx3cl1, Fcer1g, Fcgr3, Itgam, Itgb2, Lgals3, Pde4d, Pf4, Prkca, Rac2, Spp1, Thbs1, Vav1]
GO:0042127	regulation of cell proliferation	81	5.229e-17	4.93617e-14	[4632428N05Rik, Adm, Ahr, Angpt1, Apobec1, Asph, Atoh8, Axin2, Bcl6, Bid, Btk, Btn1a1, C5ar1, Ccr2, Ccr7, Cd244, Cd300a, Cd9, Cdk6, Cdkn2a, Cebpb, Coro1a, Csf1r, Cx3cl1, Egln3, Elane, Errfi1, Fgr, Gcnt2, Has2, Hck, Hcls1, Hist1h2ao, Igfbp5, Il12rb1, Inpp5d, Irf1, Irs1, Itgb3, Lef1, Lgals3, Lgals9, Map3k5, Mmp9, Nfe2, Nrarp, Pak1, Pde5a, Pf4, Pgf, Pim2, Pla2g4a, Prkca, Ptafr, Ptgs1, Ptk2b, Ptn, Pt…
GO:0001817	regulation of cytokine production	46	5.85795e-17	5.52405e-14	[4632428N05Rik, Adam8, Agpat2, Angpt1, Bcl6, Btk, Btn1a1, C5ar1, Card9, Ccl3, Ccr2, Ccr7, Cd14, Cd244, Cebpb, Clec4n, Clec5a, Cmklr1, Csf1r, Cx3cl1, Elane, Errfi1, Fcer1g, Fcgr3, Fgr, Gpsm3, Il12rb1, Inpp5d, Irak3, Irf1, Lef1, Lgals9, Lpl, Nfam1, Panx1, Pf4, Plcg2, Ptafr, Runx1, Sema7a, Src, Srgn, Tgfb3, Thbs1, Tnfrsf9, Unc93b1]
GO:2000026	regulation of multicellular organismal development	90	6.6812e-17	6.29369e-14	[Adam8, Adm, Ahi1, Ahr, Ank, Atoh8, Axin2, Bcl6, C5ar1, Camk1d, Ccl3, Ccr2, Ccr7, Cdk6, Cdkn2a, Cebpb, Csf1r, Cx3cl1, Cyp26b1, Dnmt3b, Draxin, Eef2k, Epha7, Errfi1, Etv2, Fkbp1b, Foxa2, Gcnt2, Gdf6, Gfi1, Gfi1b, Gpc1, Gpr171, Hcls1, Hist1h4j, Hist1h4m, Hist1h4n, Ikzf1, Inpp5d, Irak3, Irf1, Itgb2, Itgb3, Lef1, Lfng, Lgals3, Lgals9, Loxl2, Loxl3, Lzts1, Matn1, Megf10, Mmp9, Myb, Nap1l2, Nfam1, Nfe2…
GO:0022407	regulation of cell-cell adhesion	37	2.39994e-16	2.25835e-13	[4632428N05Rik, Adam8, Bcl6, Btn1a1, Ccr2, Ccr7, Cd244, Cd300a, Cdkn2a, Cebpb, Coro1a, Cyp26b1, Elane, Epha7, Gcnt2, Gsn, Has2, Ikzf1, Il12rb1, Irf1, Lef1, Lgals3, Lgals9, Loxl3, Myb, Nfkbid, Nrarp, Pde5a, Prkca, Ptafr, Ptpn6, Rac2, Serpine2, Src, Tfrc, Tnfaip8l2, Tnfsf11]
GO:0002521	leukocyte differentiation	44	3.54245e-16	3.3299e-13	[Adam8, Ahr, Bcl6, Btk, Ccl3, Ccr2, Ccr7, Cdk6, Cdkn2a, Cebpb, Clec4d, Csf1r, Cyp26b1, Fcer1g, Gfi1b, Hcls1, Ikzf1, Inpp5d, Irf1, Itgam, Itgb3, Lef1, Lfng, Lgals9, Loxl3, Myb, Nfam1, Nfkbid, Nrarp, Pf4, Plcg2, Prkca, Prtn3, Ptk2b, Ptpn6, Runx1, Satb1, Spi1, Src, Tfrc, Tnfsf11, Trf, Tyrobp, Vav1]
GO:0071621	granulocyte chemotaxis	21	4.6734e-16	4.38832e-13	[C5ar1, Camk1d, Ccl17, Ccl3, Ccl6, Ccl9, Ccr7, Cmklr1, Cx3cl1, Fcer1g, Fcgr3, Itgam, Itgb2, Lgals3, Pde4d, Pf4, Prkca, Rac2, Spp1, Thbs1, Vav1]
GO:1903706	regulation of hemopoiesis	36	4.96334e-16	4.65561e-13	[Adam8, Bcl6, Ccl3, Ccr2, Ccr7, Cdk6, Cdkn2a, Cebpb, Csf1r, Cyp26b1, Gfi1b, Gpr171, Hcls1, Hist1h4j, Hist1h4m, Hist1h4n, Ikzf1, Inpp5d, Irf1, Itgb3, Lef1, Lgals9, Loxl3, Myb, Nfam1, Nfkbid, Nrarp, Pf4, Prkca, Ptk2b, Ptpn6, Rcor2, Runx1, Spi1, Tnfsf11, Tyrobp]
GO:0046649	lymphocyte activation	53	7.87878e-16	7.38242e-13	[4632428N05Rik, Adam8, Ahr, Bcl6, Btk, Btn1a1, Ccr2, Ccr7, Cd244, Cd300a, Cdk6, Cdkn2a, Cebpb, Clec4d, Coro1a, Cyp26b1, Dock8, Elf4, Fcer1g, Fkbp1b, Gsn, Ikzf1, Il12rb1, Inpp5d, Irf1, Itgam, Itgb2, Lcp1, Lef1, Lfng, Lgals3, Lgals9, Loxl3, Myb, Nfam1, Nfkbid, Nrarp, Pde5a, Pik3cd, Plcg2, Ptk2b, Ptpn6, Rab27a, Rac2, Satb1, Sla2, Spi1, Tfrc, Tnfaip8l2, Tnfsf11, Treml2, Vav1, Was]
GO:0051272	positive regulation of cellular component movement	40	8.64652e-16	8.09314e-13	[Abcc1, Adam8, Angpt1, Atoh8, Bcl6, C5ar1, Camk1d, Ccr2, Ccr7, Cmklr1, Coro1a, Csf1r, Cx3cl1, Diap1, Elane, Fgr, Gcnt2, Gpsm3, Has2, Irs1, Itgb3, Lef1, Lgals3, Lgals9, Lrrc16a, Mmp9, Myo1f, Pak1, Pf4, Pgf, Pik3cd, Pla2g7, Prkca, Ptafr, Ptk2b, Rac2, Sema4d, Src, Thbs1, Trf]
GO:1990266	neutrophil migration	20	1.57908e-15	1.47644e-12	[Adam8, C5ar1, Camk1d, Ccl17, Ccl3, Ccl6, Ccl9, Ccr7, Cx3cl1, Fcer1g, Fcgr3, Itgam, Itgb2, Lgals3, Pde4d, Pf4, Prkca, Rac2, Spp1, Vav1]
GO:0051270	regulation of cellular component movement	54	1.69062e-15	1.57904e-12	[Abcc1, Adam8, Angpt1, Atoh8, Bcl6, C5ar1, Camk1d, Ccr2, Ccr7, Cd300a, Cmklr1, Coro1a, Csf1r, Cx3cl1, Diap1, Elane, Fgr, Gcnt2, Gpsm3, Gsn, Has2, Igfbp5, Igsf8, Irs1, Itgb3, Kcnj2, Lef1, Lgals3, Lgals9, Lrrc16a, Mmp9, Myo1f, Pak1, Pde4d, Pf4, Pgf, Pik3cd, Pla2g7, Prkca, Ptafr, Ptk2b, Ptn, Rac2, Ryr2, Sema4d, Serpinf1, Slc9a3r1, Src, Srgap3, Stk10, Thbs1, Trf, Unc5c, Was]
GO:0030593	neutrophil chemotaxis	19	1.75369e-15	1.63619e-12	[C5ar1, Camk1d, Ccl17, Ccl3, Ccl6, Ccl9, Ccr7, Cx3cl1, Fcer1g, Fcgr3, Itgam, Itgb2, Lgals3, Pde4d, Pf4, Prkca, Rac2, Spp1, Vav1]
GO:2000147	positive regulation of cell motility	39	1.97631e-15	1.84192e-12	[Abcc1, Adam8, Angpt1, Atoh8, C5ar1, Camk1d, Ccr2, Ccr7, Cmklr1, Coro1a, Csf1r, Cx3cl1, Diap1, Elane, Fgr, Gcnt2, Gpsm3, Has2, Irs1, Itgb3, Lef1, Lgals3, Lgals9, Lrrc16a, Mmp9, Myo1f, Pak1, Pf4, Pgf, Pik3cd, Pla2g7, Prkca, Ptafr, Ptk2b, Rac2, Sema4d, Src, Thbs1, Trf]
GO:0030335	positive regulation of cell migration	38	3.36839e-15	3.13597e-12	[Abcc1, Adam8, Angpt1, Atoh8, C5ar1, Camk1d, Ccr2, Ccr7, Cmklr1, Coro1a, Csf1r, Cx3cl1, Diap1, Elane, Fgr, Gcnt2, Gpsm3, Has2, Irs1, Itgb3, Lef1, Lgals3, Lgals9, Lrrc16a, Mmp9, Myo1f, Pak1, Pf4, Pgf, Pik3cd, Pla2g7, Prkca, Ptafr, Ptk2b, Rac2, Sema4d, Src, Thbs1]
GO:0012501	programmed cell death	83	7.69922e-15	7.16028e-12	[1110007C09Rik, Adam8, Adm, Ahi1, Angpt1, Bcl6, Bid, Btk, C5ar1, Camk1d, Card9, Ccl3, Ccr7, Cdkn2a, Cebpb, Clec5a, Coro1a, Csf1r, Ctsc, Cx3cl1, Cyfip2, Cyp26b1, Dock8, Draxin, Dyrk2, Eef2k, Egln3, Epha7, Fcer1g, G0s2, Gdf6, Ggct, Gsn, Gzmb, Hck, Hcls1, Inpp5d, Irak3, Irf1, Lef1, Lgals3, Lsp1, Madd, Map3k5, Megf10, Mknk1, Mmp9, Mt1, Ncf2, Nfkbid, P2rx1, Pak1, Pde5a, Pf4, Pim2, Pla2g4a, Plcg2, Plek…
GO:1903037	regulation of leukocyte cell-cell adhesion	31	9.39575e-15	8.72865e-12	[4632428N05Rik, Adam8, Bcl6, Btn1a1, Ccr2, Ccr7, Cd244, Cd300a, Cdkn2a, Cebpb, Coro1a, Cyp26b1, Elane, Gsn, Has2, Ikzf1, Il12rb1, Irf1, Lgals3, Lgals9, Loxl3, Myb, Nfkbid, Nrarp, Pde5a, Ptafr, Ptpn6, Rac2, Tfrc, Tnfaip8l2, Tnfsf11]
GO:2000145	regulation of cell motility	50	9.9705e-15	9.25262e-12	[Abcc1, Adam8, Angpt1, Atoh8, C5ar1, Camk1d, Ccr2, Ccr7, Cd300a, Cmklr1, Coro1a, Csf1r, Cx3cl1, Diap1, Elane, Fgr, Gcnt2, Gpsm3, Gsn, Has2, Igfbp5, Igsf8, Irs1, Itgb3, Lef1, Lgals3, Lgals9, Lrrc16a, Mmp9, Myo1f, Pak1, Pf4, Pgf, Pik3cd, Pla2g7, Prkca, Ptafr, Ptk2b, Ptn, Rac2, Sema4d, Serpinf1, Slc9a3r1, Src, Srgap3, Stk10, Thbs1, Trf, Unc5c, Was]
GO:0040017	positive regulation of locomotion	39	1.70529e-14	1.5808e-11	[Abcc1, Adam8, Angpt1, Atoh8, C5ar1, Camk1d, Ccr2, Ccr7, Cmklr1, Coro1a, Csf1r, Cx3cl1, Diap1, Elane, Fgr, Gcnt2, Gpsm3, Has2, Irs1, Itgb3, Lef1, Lgals3, Lgals9, Lrrc16a, Mmp9, Myo1f, Pak1, Pf4, Pgf, Pik3cd, Pla2g7, Prkca, Ptafr, Ptk2b, Rac2, Sema4d, Src, Thbs1, Trf]
GO:0051049	regulation of transport	83	2.37885e-14	2.20281e-11	[Abca2, Abcc1, Ahi1, Angpt1, Apoc2, Asph, Axin2, Btn1a1, Camk1d, Ccl3, Ccr2, Ccr7, Cd14, Cd244, Cd300a, Cdkn2a, Clec4n, Clec5a, Coro1a, Csf1r, Cx3cl1, Diap1, Dyrk2, Eef2k, Enpp1, Fcer1g, Fcgr3, Fgr, Fkbp1b, Foxa2, Gpr39, Hck, Hcls1, Hvcn1, Irs1, Itgb3, Kcnj2, Kcnn4, Lcp1, Lgals3, Lgals9, Lpl, Madd, Mmp9, P2rx1, P2ry1, Pak1, Panx1, Pde1c, Pde3b, Pde4d, Pirt, Pla2g4a, Plcg2, Prkca, Prtn3, Ptafr, Pt…
GO:1902105	regulation of leukocyte differentiation	29	3.09038e-14	2.8586e-11	[Adam8, Bcl6, Ccl3, Ccr2, Ccr7, Cdk6, Cdkn2a, Cebpb, Csf1r, Cyp26b1, Gfi1b, Hcls1, Ikzf1, Inpp5d, Irf1, Itgb3, Lef1, Lgals9, Loxl3, Myb, Nfam1, Nfkbid, Nrarp, Pf4, Prkca, Ptpn6, Runx1, Tnfsf11, Tyrobp]
GO:1902531	regulation of intracellular signal transduction	74	5.1e-14	4.7124e-11	[Adam8, Angpt1, Asph, Bcl6, Bid, C5ar1, Card9, Ccl17, Ccl3, Ccl6, Ccl9, Ccr7, Cd300a, Cdkn2a, Clec4n, Cmklr1, Csf1r, Cx3cl1, Cxxc5, Cyth4, Epha7, Errfi1, Fgd3, Fgr, Fkbp1b, Gcnt2, Gdf6, Gfra2, Hcls1, Igfbp5, Irak3, Irf1, Itgb3, Lamtor4, Madd, Map3k5, Mcf2l, Mmp9, Nfkbid, Npnt, P2ry1, Pak1, Pde4d, Pde5a, Pde8a, Pf4, Pim2, Plekhf1, Plscr1, Podnl1, Prkca, Ptk2b, Ptpn13, Ptpn6, Ralgps1, Rap1gap2, Ras…
GO:0006915	apoptotic process	80	7.27106e-14	6.71119e-11	[1110007C09Rik, Adam8, Adm, Ahi1, Angpt1, Bcl6, Bid, Btk, C5ar1, Camk1d, Card9, Ccl3, Ccr7, Cdkn2a, Cebpb, Clec5a, Coro1a, Csf1r, Ctsc, Cx3cl1, Cyfip2, Dock8, Draxin, Dyrk2, Eef2k, Egln3, Epha7, Fcer1g, G0s2, Gdf6, Ggct, Gsn, Gzmb, Hck, Hcls1, Inpp5d, Irak3, Irf1, Lef1, Lgals3, Lsp1, Madd, Map3k5, Megf10, Mknk1, Mmp9, Mt1, Ncf2, Nfkbid, P2rx1, Pak1, Pde5a, Pf4, Pim2, Pla2g4a, Plekhf1, Plscr1, Prk…
GO:0007162	negative regulation of cell adhesion	27	7.95667e-14	7.33605e-11	[4632428N05Rik, Adam8, Angpt1, Arhgap6, Bcl6, Btn1a1, Cd300a, Cdkn2a, Cebpb, Gcnt2, Irf1, Lef1, Lgals3, Lgals9, Loxl3, Lpxn, Myo1f, Nfkbid, Nrarp, Pde3b, Pde5a, Ptpn6, Sema4d, Serpine2, Src, Thbs1, Tnfaip8l2]
GO:0009967	positive regulation of signal transduction	67	8.1836e-14	7.5371e-11	[4632428N05Rik, Adam8, Adamts3, Angpt1, Bid, C5ar1, Card9, Ccl17, Ccl3, Ccl6, Ccl9, Ccr7, Cd300a, Cdkn2a, Clec4n, Csf1r, Ctsc, Cx3cl1, Cxxc5, Cyfip2, Fgr, Foxa2, G0s2, Gcnt2, Gdf6, Gfi1, Gsn, Hcls1, Igfbp5, Irs1, Itgb3, Kcnn4, Lamtor4, Lfng, Lgals9, Loxl3, Madd, Map3k5, Mcf2l, Mmp9, Nfam1, Npnt, Nrarp, P2ry1, Pak1, Pde5a, Pde8a, Pf4, Pim2, Plekhf1, Plscr1, Prkca, Ptk2b, Ptpn6, S100a4, Sema4d, Sem…
GO:0030334	regulation of cell migration	47	1.00645e-13	9.25937e-11	[Abcc1, Adam8, Angpt1, Atoh8, C5ar1, Camk1d, Ccr2, Ccr7, Cd300a, Cmklr1, Coro1a, Csf1r, Cx3cl1, Diap1, Elane, Fgr, Gcnt2, Gpsm3, Gsn, Has2, Igfbp5, Irs1, Itgb3, Lef1, Lgals3, Lgals9, Lrrc16a, Mmp9, Myo1f, Pak1, Pf4, Pgf, Pik3cd, Pla2g7, Prkca, Ptafr, Ptk2b, Ptn, Rac2, Sema4d, Serpinf1, Slc9a3r1, Src, Srgap3, Stk10, Thbs1, Unc5c]
GO:0032940	secretion by cell	54	1.0404e-13	9.56132e-11	[Adm, Ahi1, Angpt1, Btk, Btn1a1, Ccl3, Ccr2, Ccr7, Cd14, Cd244, Cd300a, Clec4n, Clec5a, Coro1a, Csf1r, Cx3cl1, Fcer1g, Fcgr3, Fgr, Fkbp1b, Foxa2, Gpr39, Hck, Irs1, Kcnn4, Lgals3, Lgals9, Lpl, Madd, Myo1f, P2rx1, P2ry1, Pak1, Panx1, Pde1c, Pde3b, Plek, Prkca, Ptafr, Ptgs1, Rab27a, Rab27b, Rab37, Rac2, Rnf19b, Runx1, Serpine2, Slc6a4, Src, Srgn, Tgfb3, Tnfrsf9, Tnfsf11, Unc93b1]
GO:0051241	negative regulation of multicellular organismal process	61	1.67883e-13	1.54117e-10	[4632428N05Rik, Adm, Ahr, Angpt1, Apoc2, Axin2, Bcl6, Btk, Btn1a1, Ccr2, Cdk6, Cdkn2a, Cmklr1, Cx3cl1, Draxin, Elane, Enpp1, Epha7, Errfi1, Fkbp1b, Foxa2, Gfi1, Gpr171, Gpr39, Hist1h4j, Hist1h4m, Hist1h4n, Igfbp5, Inpp5d, Irak3, Irf1, Lef1, Lfng, Lgals9, Loxl3, Madd, Nfe2, Nfkbid, Nrarp, Pak1, Pde3b, Pde4d, Pde5a, Pf4, Prkca, Ptk2b, Ptn, Rap1gap2, Rgs2, Runx1, Sema4d, Serpine2, Serpinf1, Slc6a4, …
GO:0001819	positive regulation of cytokine production	33	1.76163e-13	1.61542e-10	[Adam8, Agpat2, C5ar1, Card9, Ccl3, Ccr2, Ccr7, Cd14, Cd244, Cebpb, Clec4n, Clec5a, Csf1r, Cx3cl1, Elane, Fcer1g, Fcgr3, Fgr, Gpsm3, Il12rb1, Irf1, Lgals9, Lpl, Nfam1, Panx1, Pf4, Plcg2, Ptafr, Runx1, Sema7a, Src, Thbs1, Unc93b1]
GO:0002687	positive regulation of leukocyte migration	20	2.31367e-13	2.11933e-10	[Adam8, C5ar1, Camk1d, Ccr2, Ccr7, Cmklr1, Cx3cl1, Elane, Gpsm3, Itgb3, Lgals3, Lgals9, Mmp9, Pf4, Pgf, Pla2g7, Ptafr, Ptk2b, Rac2, Thbs1]
GO:0016310	phosphorylation	87	2.72684e-13	2.49506e-10	[Adam8, Angpt1, Axin2, Bid, Btk, C5ar1, Camk1d, Camkk1, Card9, Ccdc88c, Ccl17, Ccl3, Ccl6, Ccl9, Ccr7, Cd300a, Cdk18, Cdk6, Cdkn2a, Csf1r, Cx3cl1, Dok1, Dok2, Dyrk2, Eef2k, Eno3, Enpp1, Epha7, Errfi1, Fgr, Foxa2, Gcnt2, Gdf6, Gfra2, Hck, Hcls1, Il12rb1, Irak3, Irf1, Irs1, Itgb2, Itgb3, Lgals9, Madd, Map3k5, Mapkapk3, Mast3, Mknk1, Mmp9, Npnt, P2ry1, Pak1, Pde4d, Pde5a, Pde8a, Pfkfb4, Pfkp, Pik3cd…
GO:0010647	positive regulation of cell communication	72	2.75253e-13	2.51581e-10	[4632428N05Rik, Adam8, Adamts3, Angpt1, Bid, C5ar1, Card9, Ccl17, Ccl3, Ccl6, Ccl9, Ccr7, Cd300a, Cdkn2a, Clec4n, Csf1r, Ctsc, Cx3cl1, Cxxc5, Cyfip2, Fgr, Foxa2, G0s2, Gcnt2, Gdf6, Gfi1, Gpr39, Gsn, Hcls1, Igfbp5, Irs1, Itgb3, Kcnn4, Lamtor4, Lfng, Lgals9, Loxl3, Madd, Map3k5, Mcf2l, Mmp9, Nfam1, Npnt, Nrarp, Nrgn, P2ry1, Pak1, Pde5a, Pde8a, Pf4, Pim2, Plekhf1, Plscr1, Prkca, Ptk2b, Ptpn6, Rgs14,…
GO:0023056	positive regulation of signaling	72	3.54047e-13	3.23245e-10	[4632428N05Rik, Adam8, Adamts3, Angpt1, Bid, C5ar1, Card9, Ccl17, Ccl3, Ccl6, Ccl9, Ccr7, Cd300a, Cdkn2a, Clec4n, Csf1r, Ctsc, Cx3cl1, Cxxc5, Cyfip2, Fgr, Foxa2, G0s2, Gcnt2, Gdf6, Gfi1, Gpr39, Gsn, Hcls1, Igfbp5, Irs1, Itgb3, Kcnn4, Lamtor4, Lfng, Lgals9, Loxl3, Madd, Map3k5, Mcf2l, Mmp9, Nfam1, Npnt, Nrarp, Nrgn, P2ry1, Pak1, Pde5a, Pde8a, Pf4, Pim2, Plekhf1, Plscr1, Prkca, Ptk2b, Ptpn6, Rgs14,…
GO:0006468	protein phosphorylation	78	3.80587e-13	3.47095e-10	[Adam8, Angpt1, Axin2, Btk, C5ar1, Camk1d, Camkk1, Card9, Ccdc88c, Ccl17, Ccl3, Ccl6, Ccl9, Ccr7, Cd300a, Cdk18, Cdk6, Cdkn2a, Csf1r, Cx3cl1, Dok1, Dok2, Dyrk2, Eef2k, Enpp1, Epha7, Errfi1, Fgr, Gcnt2, Gdf6, Gfra2, Hck, Hcls1, Il12rb1, Irak3, Irf1, Itgb2, Itgb3, Lgals9, Madd, Map3k5, Mapkapk3, Mast3, Mknk1, Mmp9, Npnt, P2ry1, Pak1, Pde4d, Pde5a, Pde8a, Pim2, Podnl1, Prkag2, Prkca, Prkg2, Ptk2b, P…
GO:0040012	regulation of locomotion	50	3.88984e-13	3.54364e-10	[Abcc1, Adam8, Angpt1, Atoh8, C5ar1, Camk1d, Ccr2, Ccr7, Cd300a, Cmklr1, Coro1a, Csf1r, Cx3cl1, Diap1, Elane, Fgr, Gcnt2, Gpsm3, Gsn, Has2, Igfbp5, Igsf8, Irs1, Itgb3, Lef1, Lgals3, Lgals9, Lrrc16a, Mmp9, Myo1f, Pak1, Pf4, Pgf, Pik3cd, Pla2g7, Prkca, Ptafr, Ptk2b, Ptn, Rac2, Sema4d, Serpinf1, Slc9a3r1, Src, Srgap3, Stk10, Thbs1, Trf, Unc5c, Was]
GO:0010941	regulation of cell death	72	6.38496e-13	5.81032e-10	[1110007C09Rik, Abcc1, Adam8, Adm, Ahi1, Ahr, Angpt1, Axin2, Bcl6, Bid, C5ar1, Camk1d, Card9, Ccl3, Ccr7, Cdkn2a, Cebpb, Clec5a, Coro1a, Csf1r, Ctsc, Cx3cl1, Dock8, Draxin, Eef2k, Egln3, Epha7, Fcer1g, G0s2, Gdf6, Gsn, Hck, Hcls1, Hp, Inpp5d, Irak3, Irf1, Itgb3, Lef1, Lgals3, Madd, Map3k5, Mmp9, Mt1, Ncf2, Nfkbid, P2rx1, Pde5a, Pde8a, Pf4, Pim2, Pla2g4a, Plcg2, Plekhf1, Plscr1, Prkca, Ptk2b, Ptn,…
GO:0050863	regulation of T cell activation	28	6.66061e-13	6.05449e-10	[4632428N05Rik, Adam8, Bcl6, Btn1a1, Ccr2, Ccr7, Cd244, Cd300a, Cdkn2a, Cebpb, Coro1a, Cyp26b1, Gsn, Ikzf1, Il12rb1, Irf1, Lgals3, Lgals9, Loxl3, Myb, Nfkbid, Nrarp, Pde5a, Ptpn6, Rac2, Tfrc, Tnfaip8l2, Tnfsf11]
GO:0002366	leukocyte activation involved in immune response	26	8.27086e-13	7.50994e-10	[Bcl6, Btk, Ccr2, Ccr7, Cd244, Cd300a, Clec4d, Coro1a, Fcer1g, Fgr, Irf1, Lcp1, Lef1, Lfng, Lgals3, Lgals9, Loxl3, Myb, Myo1f, Plcg2, Ptafr, Ptk2b, Rab27a, Rac2, Tfrc, Tyrobp]
GO:0045785	positive regulation of cell adhesion	32	8.29104e-13	7.51997e-10	[Adam8, Angpt1, Ccr2, Ccr7, Cd244, Cdk6, Coro1a, Cx3cl1, Elane, Gcnt2, Has2, Ikzf1, Il12rb1, Irf1, Itgb3, Lef1, Lgals9, Lrrc16a, Myb, Ninj1, Npnt, Prkca, Ptafr, Ptk2b, Ptn, Ptpn6, Spp1, Src, Tfrc, Thbs1, Tnfsf11, Vav1]
GO:0002685	regulation of leukocyte migration	22	8.9705e-13	8.12727e-10	[Adam8, C5ar1, Camk1d, Ccr2, Ccr7, Cd300a, Cmklr1, Cx3cl1, Elane, Gpsm3, Itgb3, Lgals3, Lgals9, Mmp9, Pf4, Pgf, Pla2g7, Ptafr, Ptk2b, Rac2, Stk10, Thbs1]
GO:0050865	regulation of cell activation	42	9.29233e-13	8.40956e-10	[4632428N05Rik, Adam8, Ahr, Bcl6, Btk, Btn1a1, Ccr2, Ccr7, Cd244, Cd300a, Cdkn2a, Cebpb, Coro1a, Cyp26b1, Fcer1g, Fgr, Gsn, Ikzf1, Il12rb1, Inpp5d, Irf1, Lgals3, Lgals9, Loxl3, Myb, Nfam1, Nfkbid, Nrarp, Pde5a, Plek, Plscr1, Prkca, Ptafr, Ptpn6, Ptpre, Rac2, Serpine2, Tec, Tfrc, Thbs1, Tnfaip8l2, Tnfsf11]
GO:0002263	cell activation involved in immune response	26	1.09749e-12	9.92132e-10	[Bcl6, Btk, Ccr2, Ccr7, Cd244, Cd300a, Clec4d, Coro1a, Fcer1g, Fgr, Irf1, Lcp1, Lef1, Lfng, Lgals3, Lgals9, Loxl3, Myb, Myo1f, Plcg2, Ptafr, Ptk2b, Rab27a, Rac2, Tfrc, Tyrobp]
GO:0046903	secretion	56	1.95261e-12	1.7632e-09	[Adm, Ahi1, Angpt1, Btk, Btn1a1, Ccl3, Ccr2, Ccr7, Cd14, Cd244, Cd300a, Clec4n, Clec5a, Coro1a, Csf1r, Cx3cl1, Fcer1g, Fcgr3, Fgr, Fkbp1b, Foxa2, Gpr39, Hck, Irs1, Kcnn4, Lgals3, Lgals9, Lpl, Madd, Myo1f, P2rx1, P2ry1, Pak1, Panx1, Pde1c, Pde3b, Pla2g4a, Plek, Prkca, Ptafr, Ptgs1, Rab27a, Rab27b, Rab37, Rac2, Rnf19b, Runx1, Serpine2, Slc6a4, Slc9a3r1, Src, Srgn, Tgfb3, Tnfrsf9, Tnfsf11, Unc93b1]
GO:0070661	leukocyte proliferation	29	2.138e-12	1.92847e-09	[4632428N05Rik, Ahr, Bcl6, Btk, Btn1a1, Ccr2, Ccr7, Cd244, Cd300a, Cdkn2a, Cebpb, Coro1a, Dock8, Elf4, Fkbp1b, Il12rb1, Inpp5d, Irf1, Itgam, Itgb2, Lef1, Lgals3, Lgals9, Pde5a, Ptpn6, Rac2, Satb1, Tfrc, Tnfsf11]
GO:0046651	lymphocyte proliferation	28	3.7942e-12	3.41858e-09	[4632428N05Rik, Ahr, Bcl6, Btk, Btn1a1, Ccr2, Ccr7, Cd244, Cd300a, Cdkn2a, Cebpb, Coro1a, Dock8, Elf4, Fkbp1b, Il12rb1, Inpp5d, Irf1, Itgam, Itgb2, Lef1, Lgals3, Lgals9, Pde5a, Ptpn6, Rac2, Satb1, Tfrc]
GO:0032943	mononuclear cell proliferation	28	4.44252e-12	3.99827e-09	[4632428N05Rik, Ahr, Bcl6, Btk, Btn1a1, Ccr2, Ccr7, Cd244, Cd300a, Cdkn2a, Cebpb, Coro1a, Dock8, Elf4, Fkbp1b, Il12rb1, Inpp5d, Irf1, Itgam, Itgb2, Lef1, Lgals3, Lgals9, Pde5a, Ptpn6, Rac2, Satb1, Tfrc]
GO:0045637	regulation of myeloid cell differentiation	23	4.54033e-12	4.08175e-09	[Adam8, Ccl3, Cdk6, Cebpb, Csf1r, Gfi1b, Gpr171, Hcls1, Hist1h4j, Hist1h4m, Hist1h4n, Ikzf1, Inpp5d, Itgb3, Lef1, Pf4, Prkca, Ptk2b, Rcor2, Runx1, Spi1, Tnfsf11, Tyrobp]
GO:0045087	innate immune response	45	4.75886e-12	4.27345e-09	[Adam8, Btk, Card9, Ccl17, Ccl3, Ccl6, Ccl9, Cd14, Cd244, Cd300a, Cfp, Clec4d, Clec4n, Clec5a, Coro1a, Csf1r, Cx3cl1, Elf4, Fcer1g, Fgr, Gfi1, Hck, Ifitm1, Il12rb1, Irak3, Irf1, Lgals3, Lgals9, Map3k5, Mapkapk3, Myo1f, Pik3cd, Plscr1, Pstpip1, Ptk2b, Ptpn6, Rab27a, Rnf19b, Sla, Sla2, Src, Tec, Tnfaip8l2, Unc93b1, Vav1]
GO:0002573	myeloid leukocyte differentiation	23	5.03128e-12	4.51306e-09	[Adam8, Ccl3, Ccr7, Cdk6, Cebpb, Csf1r, Gfi1b, Hcls1, Ikzf1, Inpp5d, Itgam, Itgb3, Lef1, Pf4, Prkca, Prtn3, Runx1, Spi1, Src, Tfrc, Tnfsf11, Trf, Tyrobp]
GO:0071310	cellular response to organic substance	81	6.15738e-12	5.51701e-09	[4632428N05Rik, Adamts3, Adcy7, Ahr, Angpt1, Btk, Ccl17, Ccl3, Ccl6, Ccl9, Ccr2, Ccr7, Cd14, Cd9, Cdk6, Cebpb, Col6a1, Coro1a, Cpeb2, Csf1r, Cx3cl1, Cyfip2, Cyp26a1, Cyp26b1, Diap1, Dnmt3b, Enpp1, Etv2, Fcer1g, Fkbp1b, Foxa2, Fut8, Gcnt2, Gdf6, Gfi1, Gpc1, Gpr39, Has2, Hcls1, Htra3, Ifi202b, Igfbp5, Il12rb1, Irak3, Irf1, Irs1, Itgb2, Itgb3, Lamtor4, Lef1, Lpl, Ltbp1, Myb, Ncf2, Npnt, P2ry1, Pak1,…
GO:0002683	negative regulation of immune system process	32	7.84477e-12	7.02107e-09	[4632428N05Rik, Angpt1, Bcl6, Btk, Btn1a1, Ccr2, Cd300a, Cdk6, Cdkn2a, Cebpb, Fcer1g, Gpr171, Hist1h4j, Hist1h4m, Hist1h4n, Inpp5d, Irak3, Irf1, Lgals3, Lgals9, Loxl3, Lpxn, Nfkbid, Nrarp, Pde5a, Pf4, Ptk2b, Ptpn6, Runx1, Tgfb3, Thbs1, Tnfaip8l2]
GO:0050776	regulation of immune response	44	9.03218e-12	8.07477e-09	[4632428N05Rik, Adam8, Angpt1, Bcl6, Btk, C5ar1, Card9, Ccr2, Ccr7, Cd14, Cd300a, Cfp, Clec4d, Elane, Fcer1g, Fcgr3, Fgr, Gfi1, Il12rb1, Inpp5d, Irak3, Irf1, Kcnn4, Lgals3, Lgals9, Loxl3, Lpxn, Mapkapk3, Myb, Myo1f, Nfam1, Plcg2, Plscr1, Ptafr, Ptpn6, Rac2, Sema7a, Sh2b2, Tec, Tfrc, Tgfb3, Unc93b1, Vav1, Was]
GO:0007229	integrin-mediated signaling pathway	15	1.45318e-11	1.29769e-08	[Fcer1g, Fgr, Fut8, Itgam, Itgb2, Itgb3, Itgb7, Loxl3, Plek, Ptk2b, Sema7a, Src, Tec, Tyrobp, Vav1]
GO:0042098	T cell proliferation	22	1.96845e-11	1.75586e-08	[4632428N05Rik, Btn1a1, Ccr2, Ccr7, Cd244, Cdkn2a, Cebpb, Coro1a, Dock8, Elf4, Fkbp1b, Il12rb1, Irf1, Itgam, Itgb2, Lgals3, Lgals9, Pde5a, Ptpn6, Rac2, Satb1, Tfrc]
GO:0032103	positive regulation of response to external stimulus	25	2.60964e-11	2.32519e-08	[Adam8, Alox5ap, Btk, C5ar1, Camk1d, Ccl3, Ccr2, Ccr7, Cmklr1, Cx3cl1, Fcer1g, Fcgr3, Fkbp1b, Gpsm3, Lgals9, Pde5a, Pf4, Pgf, Pla2g4a, Pla2g7, Prkca, Ptk2b, Rac2, Thbs1, Tnfsf11]
GO:1902533	positive regulation of intracellular signal transduction	48	2.80751e-11	2.49868e-08	[Adam8, Angpt1, C5ar1, Card9, Ccl17, Ccl3, Ccl6, Ccl9, Ccr7, Cd300a, Cdkn2a, Clec4n, Csf1r, Cx3cl1, Cxxc5, Fgr, Gcnt2, Gdf6, Hcls1, Igfbp5, Itgb3, Lamtor4, Madd, Map3k5, Mcf2l, Npnt, P2ry1, Pak1, Pde5a, Pde8a, Pf4, Pim2, Plekhf1, Plscr1, Prkca, Ptk2b, Ptpn6, S100a4, Sema4d, Sema7a, Slc6a4, Slc9a3r1, Src, Tgfb3, Thbs1, Tnfsf11, Trf, Zfp385a]
GO:1903530	regulation of secretion by cell	42	2.83423e-11	2.51963e-08	[Ahi1, Angpt1, Btn1a1, Ccl3, Ccr2, Ccr7, Cd14, Cd244, Cd300a, Clec4n, Clec5a, Csf1r, Cx3cl1, Fcer1g, Fgr, Fkbp1b, Foxa2, Gpr39, Irs1, Kcnn4, Lgals3, Lgals9, Lpl, Madd, P2ry1, Panx1, Pde1c, Pde3b, Prkca, Ptafr, Ptgs1, Rab27a, Rab27b, Rac2, Runx1, Slc6a4, Src, Srgn, Tgfb3, Tnfrsf9, Tnfsf11, Unc93b1]
GO:0007167	enzyme linked receptor protein signaling pathway	47	3.03382e-11	2.69403e-08	[4632428N05Rik, Adamts3, Ahi1, Angpt1, Apela, Atoh8, Btk, Csf1r, Cyfip2, Dok1, Dok2, Enpp1, Epha7, Errfi1, Etv2, Fgr, Fut8, Gcnt2, Gdf6, Gfra2, Gpc1, Hck, Htra3, Igfbp5, Irs1, Itgb3, Lef1, Lgals9, Ltbp1, Mmp9, Npnt, Pgf, Prkca, Ptk2b, Ptpre, Rgs14, Ryr2, Sh2b2, Sla, Sla2, Slc9a3r1, Src, Tec, Tgfb3, Thbs1, Trf, Vasn]
GO:0008285	negative regulation of cell proliferation	40	3.24249e-11	2.87609e-08	[4632428N05Rik, Adm, Asph, Atoh8, Axin2, Bcl6, Btk, Btn1a1, Cd300a, Cd9, Cdk6, Cdkn2a, Cebpb, Csf1r, Hist1h2ao, Igfbp5, Inpp5d, Irf1, Lgals3, Lgals9, Mmp9, Nfe2, Pak1, Pde5a, Pim2, Prkca, Ptk2b, Ptn, Ptpn6, Runx1, Serpine2, Serpinf1, Slc6a4, Slc9a3r1, Tgfb3, Thbs1, Tnfrsf9, Trpv2, Wnt10b, Wnt9a]
GO:0002694	regulation of leukocyte activation	38	3.69e-11	3.26934e-08	[4632428N05Rik, Adam8, Ahr, Bcl6, Btk, Btn1a1, Ccr2, Ccr7, Cd244, Cd300a, Cdkn2a, Cebpb, Coro1a, Cyp26b1, Fcer1g, Fgr, Gsn, Ikzf1, Il12rb1, Inpp5d, Irf1, Lgals3, Lgals9, Loxl3, Myb, Nfam1, Nfkbid, Nrarp, Pde5a, Plscr1, Ptafr, Ptpn6, Ptpre, Rac2, Tfrc, Thbs1, Tnfaip8l2, Tnfsf11]
GO:0031399	regulation of protein modification process	69	6.38385e-11	5.6497e-08	[Adam8, Ahrr, Angpt1, Arid5a, Axin2, Bcl6, C5ar1, Camkk1, Card9, Ccdc88c, Ccl17, Ccl3, Ccl6, Ccl9, Ccr7, Cd300a, Cdkn2a, Csf1r, Cx3cl1, Dnmt3b, Eef2k, Enpp1, Epha7, Errfi1, Fgr, Fkbp1b, Gcnt2, Gdf6, Gfi1, Gfi1b, Gfra2, Hcls1, Irak3, Irf1, Itgb2, Itgb3, Lgals9, Madd, Map3k5, Mmp9, Myb, Nap1l2, Nfe2, Npnt, P2ry1, Pak1, Pde4d, Pde5a, Pde8a, Podnl1, Prkag2, Prkca, Ptk2b, Ptpn6, Rgs14, Rgs2, Sema4d, S…
GO:0043067	regulation of programmed cell death	64	6.50498e-11	5.75041e-08	[1110007C09Rik, Adam8, Adm, Ahi1, Angpt1, Bcl6, Bid, C5ar1, Camk1d, Card9, Ccl3, Ccr7, Cdkn2a, Cebpb, Clec5a, Coro1a, Csf1r, Ctsc, Cx3cl1, Dock8, Draxin, Eef2k, Egln3, Epha7, Fcer1g, G0s2, Gdf6, Gsn, Hck, Hcls1, Inpp5d, Irak3, Lef1, Lgals3, Madd, Map3k5, Mmp9, Mt1, Ncf2, Nfkbid, P2rx1, Pde5a, Pf4, Pim2, Pla2g4a, Plcg2, Plekhf1, Plscr1, Prkca, Ptk2b, Ptn, Relt, Slc6a4, Slc9a3r1, Spp1, Src, Stk17b,…
GO:0051046	regulation of secretion	43	8.06769e-11	7.12377e-08	[Ahi1, Angpt1, Btn1a1, Ccl3, Ccr2, Ccr7, Cd14, Cd244, Cd300a, Clec4n, Clec5a, Csf1r, Cx3cl1, Fcer1g, Fgr, Fkbp1b, Foxa2, Gpr39, Irs1, Kcnn4, Lgals3, Lgals9, Lpl, Madd, P2ry1, Panx1, Pde1c, Pde3b, Prkca, Ptafr, Ptgs1, Rab27a, Rab27b, Rac2, Runx1, Slc6a4, Slc9a3r1, Src, Srgn, Tgfb3, Tnfrsf9, Tnfsf11, Unc93b1]
GO:0042981	regulation of apoptotic process	63	1.10087e-10	9.70968e-08	[1110007C09Rik, Adam8, Adm, Ahi1, Angpt1, Bcl6, Bid, C5ar1, Camk1d, Card9, Ccl3, Ccr7, Cdkn2a, Cebpb, Clec5a, Coro1a, Csf1r, Ctsc, Cx3cl1, Dock8, Draxin, Eef2k, Egln3, Epha7, Fcer1g, G0s2, Gdf6, Gsn, Hck, Hcls1, Inpp5d, Irak3, Lef1, Lgals3, Madd, Map3k5, Mmp9, Mt1, Ncf2, Nfkbid, P2rx1, Pde5a, Pf4, Pim2, Pla2g4a, Plekhf1, Plscr1, Prkca, Ptk2b, Ptn, Relt, Slc6a4, Slc9a3r1, Spp1, Src, Stk17b, Tgfb3,…
GO:1903038	negative regulation of leukocyte cell-cell adhesion	16	1.14199e-10	1.0061e-07	[4632428N05Rik, Adam8, Bcl6, Btn1a1, Cd300a, Cdkn2a, Cebpb, Irf1, Lgals3, Lgals9, Loxl3, Nfkbid, Nrarp, Pde5a, Ptpn6, Tnfaip8l2]
GO:1901700	response to oxygen-containing compound	62	1.28043e-10	1.12677e-07	[Adcy7, Adm, Ahr, Apobec1, Asph, Btk, C5ar1, Card9, Ccr7, Cd14, Cdk6, Cdkn2a, Cebpb, Col6a1, Cpeb2, Cyp11a1, Cyp26a1, Cyp26b1, Dnmt3b, Elane, Enpp1, Fkbp1b, Foxa2, Gfi1, Gpr39, Hp, Igfbp5, Irak3, Irf1, Irs1, Lamtor4, Lgals9, Map3k5, Mapkapk3, Mpo, Mt1, Ncf2, P2rx1, Pak1, Panx1, Pde3b, Pde4d, Pde8a, Pdxp, Pf4, Plcg2, Plscr1, Prkca, Ptafr, Ptk2b, Ptpre, Relt, Runx1, Ryr2, Sh2b2, Slc6a4, Spp1, Src, …
GO:0080134	regulation of response to stress	54	1.39743e-10	1.22834e-07	[Adam8, Alox5ap, Axin2, Bcl6, Bid, Btk, Card9, Ccl3, Ccr2, Ccr7, Cd14, Cd300a, Cdk6, Cdkn2a, Errfi1, Fcer1g, Fcgr3, Fgr, Fkbp1b, Foxa2, Fut8, Gdf6, Gfi1, Gpsm3, Gsn, Helb, Il12rb1, Irak3, Irf1, Lgals9, Map3k5, Mapkapk3, Myo1f, Nt5e, Pak1, Pde5a, Pde8a, Pla2g4a, Plek, Plscr1, Prkca, Ptk2b, Sema7a, Serpine2, Serpinf1, Svip, Tec, Thbs1, Tnfaip8l2, Tnfsf11, Trf, Unc93b1, Vav1, Zfp385a]
GO:0019220	regulation of phosphate metabolic process	69	1.57789e-10	1.38538e-07	[Adam8, Adcy7, Adm, Angpt1, Apoc2, Axin2, C5ar1, Camkk1, Cap2, Card9, Ccdc88c, Ccl17, Ccl3, Ccl6, Ccl9, Ccr7, Cd244, Cd300a, Cdkn2a, Csf1r, Cx3cl1, Eef2k, Enpp1, Epha7, Errfi1, Fgr, Fkbp1b, Foxa2, Gcnt2, Gdf6, Gfra2, Hcls1, Irak3, Irf1, Irs1, Itgb2, Itgb3, Lgals9, Madd, Map3k5, Mmp9, Npnt, P2ry1, Pak1, Pde4d, Pde5a, Pde8a, Pf4, Plek, Podnl1, Ppp1r14c, Prkag2, Prkca, Ptafr, Ptk2b, Ptpn6, Rgs14, Rg…
GO:0051174	regulation of phosphorus metabolic process	69	1.7977e-10	1.57658e-07	[Adam8, Adcy7, Adm, Angpt1, Apoc2, Axin2, C5ar1, Camkk1, Cap2, Card9, Ccdc88c, Ccl17, Ccl3, Ccl6, Ccl9, Ccr7, Cd244, Cd300a, Cdkn2a, Csf1r, Cx3cl1, Eef2k, Enpp1, Epha7, Errfi1, Fgr, Fkbp1b, Foxa2, Gcnt2, Gdf6, Gfra2, Hcls1, Irak3, Irf1, Irs1, Itgb2, Itgb3, Lgals9, Madd, Map3k5, Mmp9, Npnt, P2ry1, Pak1, Pde4d, Pde5a, Pde8a, Pf4, Plek, Podnl1, Ppp1r14c, Prkag2, Prkca, Ptafr, Ptk2b, Ptpn6, Rgs14, Rg…
GO:0046777	protein autophosphorylation	23	2.11801e-10	1.85537e-07	[Btk, Csf1r, Eef2k, Enpp1, Epha7, Errfi1, Fgr, Gfra2, Hck, Irak3, Mapkapk3, Mknk1, Pak1, Pim2, Prkca, Prkg2, Ptk2b, Sla, Sla2, Src, Stk10, Stk17b, Tec]
GO:0050790	regulation of catalytic activity	69	3.41672e-10	2.98963e-07	[Adam8, Adcy7, Angpt1, Apoc2, Arhgap6, Asph, Axin2, Bcl6, Bid, Camkk1, Cap2, Ccl17, Ccl3, Ccl6, Ccl9, Ccr7, Cd300a, Cdkn2a, Chn2, Cpeb2, Csf1r, Cst7, Cx3cl1, Cyfip2, Epha7, Errfi1, Fgr, Fkbp1b, Foxa2, Gfi1, Gsn, Hp, Irak3, Irs1, Itgb3, Lef1, Lgals9, Madd, Map3k5, Mmp9, Npnt, P2rx1, Pak1, Pde5a, Plek, Plscr1, Podnl1, Prkag2, Prkca, Ptafr, Ptk2b, Ptpn6, Rasal1, Rgs14, Rgs2, Rgs4, Ryr2, Sema4d, Serp…
GO:0051250	negative regulation of lymphocyte activation	17	3.43603e-10	3.00309e-07	[4632428N05Rik, Bcl6, Btk, Btn1a1, Cd300a, Cdkn2a, Cebpb, Inpp5d, Irf1, Lgals3, Lgals9, Loxl3, Nfkbid, Nrarp, Pde5a, Ptpn6, Tnfaip8l2]
GO:0050868	negative regulation of T cell activation	15	3.57601e-10	3.12185e-07	[4632428N05Rik, Bcl6, Btn1a1, Cd300a, Cdkn2a, Cebpb, Irf1, Lgals3, Lgals9, Loxl3, Nfkbid, Nrarp, Pde5a, Ptpn6, Tnfaip8l2]
GO:1902107	positive regulation of leukocyte differentiation	18	4.27536e-10	3.72812e-07	[Adam8, Ccl3, Ccr2, Ccr7, Csf1r, Gfi1b, Hcls1, Ikzf1, Inpp5d, Irf1, Itgb3, Lef1, Lgals9, Myb, Pf4, Prkca, Runx1, Tnfsf11]
GO:0071674	mononuclear cell migration	13	4.50717e-10	3.92575e-07	[C5ar1, Ccl17, Ccl3, Ccl6, Ccl9, Ccr2, Ccr7, Cmklr1, Cx3cl1, Lgals3, Pla2g7, Thbs1, Tnfsf11]
GO:0002761	regulation of myeloid leukocyte differentiation	16	5.17835e-10	4.50517e-07	[Adam8, Ccl3, Cdk6, Cebpb, Csf1r, Gfi1b, Hcls1, Ikzf1, Inpp5d, Itgb3, Lef1, Pf4, Prkca, Runx1, Tnfsf11, Tyrobp]
GO:0022408	negative regulation of cell-cell adhesion	18	5.31354e-10	4.61747e-07	[4632428N05Rik, Adam8, Bcl6, Btn1a1, Cd300a, Cdkn2a, Cebpb, Irf1, Lef1, Lgals3, Lgals9, Loxl3, Nfkbid, Nrarp, Pde5a, Ptpn6, Serpine2, Tnfaip8l2]
GO:0050866	negative regulation of cell activation	19	5.75052e-10	4.99145e-07	[4632428N05Rik, Bcl6, Btk, Btn1a1, Ccr2, Cd300a, Cdkn2a, Cebpb, Inpp5d, Irf1, Lgals3, Lgals9, Loxl3, Nfkbid, Nrarp, Pde5a, Ptpn6, Serpine2, Tnfaip8l2]
GO:0050670	regulation of lymphocyte proliferation	21	6.32284e-10	5.4819e-07	[4632428N05Rik, Ahr, Bcl6, Btk, Btn1a1, Ccr2, Ccr7, Cd244, Cd300a, Cdkn2a, Cebpb, Coro1a, Il12rb1, Inpp5d, Irf1, Lgals3, Lgals9, Pde5a, Ptpn6, Rac2, Tfrc]
GO:0031349	positive regulation of defense response	24	6.38738e-10	5.53147e-07	[Adam8, Alox5ap, Btk, Card9, Ccl3, Ccr2, Ccr7, Cd14, Cd300a, Fcer1g, Fcgr3, Gfi1, Gpsm3, Irak3, Irf1, Lgals9, Mapkapk3, Pde5a, Pla2g4a, Plscr1, Prkca, Tnfsf11, Unc93b1, Vav1]
GO:0030098	lymphocyte differentiation	28	6.50817e-10	5.62956e-07	[Adam8, Ahr, Bcl6, Btk, Ccr2, Ccr7, Cdk6, Cdkn2a, Clec4d, Cyp26b1, Fcer1g, Ikzf1, Inpp5d, Irf1, Lef1, Lfng, Lgals9, Loxl3, Myb, Nfam1, Nfkbid, Nrarp, Plcg2, Ptk2b, Ptpn6, Satb1, Spi1, Vav1]
GO:0002695	negative regulation of leukocyte activation	18	6.58101e-10	5.68599e-07	[4632428N05Rik, Bcl6, Btk, Btn1a1, Ccr2, Cd300a, Cdkn2a, Cebpb, Inpp5d, Irf1, Lgals3, Lgals9, Loxl3, Nfkbid, Nrarp, Pde5a, Ptpn6, Tnfaip8l2]
GO:0051051	negative regulation of transport	33	6.63883e-10	5.72931e-07	[Ahi1, Angpt1, Apoc2, Axin2, Btn1a1, Ccr2, Cd300a, Coro1a, Cx3cl1, Dyrk2, Enpp1, Fkbp1b, Gpr39, Irs1, Itgb3, Lgals3, Lgals9, Madd, Mmp9, P2ry1, Pde1c, Pde3b, Prkca, Prtn3, Ptgs1, Ptk2b, Serpine2, Sh2b2, Slc9a3r1, Srgn, Svip, Thbs1, Tnfrsf9]
GO:0051247	positive regulation of protein metabolic process	62	7.01801e-10	6.04952e-07	[Adam8, Ahrr, Angpt1, Arid5a, Asph, Axin2, Bcl6, Bid, C5ar1, Camkk1, Card9, Ccl17, Ccl3, Ccl6, Ccl9, Ccr2, Ccr7, Cd300a, Cdkn2a, Csf1r, Ctsc, Cx3cl1, Cyfip2, Dnmt3b, Elane, Epha7, Fcgr3, Gcnt2, Gdf6, Gfi1b, Gfra2, Gsn, Hcls1, Irf1, Itgb3, Lgals9, Madd, Map3k5, Mmp9, Myb, Nap1l2, Nfe2, Npnt, P2rx1, P2ry1, Pak1, Pde5a, Pde8a, Prkag2, Prkca, Ptafr, Ptk2b, Rnf19b, Sema4d, Sema7a, Src, Svip, Tec, Tgfb…
GO:0032944	regulation of mononuclear cell proliferation	21	7.49585e-10	6.45392e-07	[4632428N05Rik, Ahr, Bcl6, Btk, Btn1a1, Ccr2, Ccr7, Cd244, Cd300a, Cdkn2a, Cebpb, Coro1a, Il12rb1, Inpp5d, Irf1, Lgals3, Lgals9, Pde5a, Ptpn6, Rac2, Tfrc]
GO:0002697	regulation of immune effector process	26	8.41761e-10	7.23915e-07	[4632428N05Rik, Angpt1, Bcl6, Btk, Ccr2, Ccr7, Cd244, Cd300a, Fcer1g, Fcgr3, Fgr, Il12rb1, Irak3, Irf1, Lgals3, Lgals9, Loxl3, Myb, Ptafr, Ptpn6, Rac2, Sema7a, Tfrc, Tgfb3, Vav1, Was]
GO:0070371	ERK1 and ERK2 cascade	24	1.04775e-09	9.00019e-07	[Angpt1, C5ar1, Ccl17, Ccl3, Ccl6, Ccl9, Csf1r, Cx3cl1, Epha7, Errfi1, Gcnt2, Itgb3, Npnt, P2ry1, Pde8a, Prkca, Ptk2b, Ptpn6, Rgs14, Sema7a, Slc9a3r1, Src, Tnfsf11, Trf]
GO:0006897	endocytosis	37	1.18192e-09	1.01409e-06	[Adm, Ahi1, Angpt1, Apoc2, Bin2, Camk1d, Ccr2, Ccr7, Cd14, Cd300a, Cd9, Clcn5, Coro1a, Eef2k, Elane, Fcer1g, Fcgr3, Fgr, Gsn, Hck, Itgb2, Lgals3, Lrrc16a, Mapkapk3, Megf10, Plcg2, Prkca, Prtn3, Pstpip1, Rab27a, Sirpa, Src, Ston2, Tfrc, Thbs1, Trf, Vav1]
GO:0000165	MAPK cascade	40	1.23207e-09	1.05588e-06	[Adam8, Angpt1, C5ar1, Card9, Ccl17, Ccl3, Ccl6, Ccl9, Ccr7, Cd300a, Csf1r, Cx3cl1, Dok1, Dok2, Epha7, Errfi1, Gcnt2, Gdf6, Irak3, Itgb3, Madd, Map3k5, Mapkapk3, Npnt, P2ry1, Pak1, Pde5a, Pde8a, Prkca, Ptk2b, Ptpn6, Rgs14, Rgs2, Sema7a, Slc9a3r1, Src, Tgfb3, Thbs1, Tnfsf11, Trf]
GO:0002285	lymphocyte activation involved in immune response	19	1.24264e-09	1.0637e-06	[Bcl6, Ccr2, Ccr7, Cd244, Clec4d, Coro1a, Fcer1g, Irf1, Lcp1, Lef1, Lfng, Lgals3, Lgals9, Loxl3, Myb, Plcg2, Ptk2b, Rab27a, Tfrc]
GO:0022603	regulation of anatomical structure morphogenesis	47	1.43529e-09	1.22717e-06	[Adm, Ahi1, C5ar1, Ccl3, Ccr2, Cd53, Cdkn2a, Coro1a, Csf1r, Cx3cl1, Diap1, Draxin, Eef2k, Epha7, Fgr, Fmnl1, Foxa2, Gsn, Has2, Hck, Itgb2, Itgb3, Lfng, Lgals3, Lrrc16a, Lzts1, Mmp9, Nfe2, Nrarp, Pak1, Pde3b, Pf4, Pgf, Prkca, Ptk2b, Ptn, Rasal1, Runx1, Sema4d, Sema7a, Serpinf1, Slc9a3r1, Src, Syne3, Tgfb3, Thbs1, Trpv2]
GO:0070663	regulation of leukocyte proliferation	21	1.45239e-09	1.24034e-06	[4632428N05Rik, Ahr, Bcl6, Btk, Btn1a1, Ccr2, Ccr7, Cd244, Cd300a, Cdkn2a, Cebpb, Coro1a, Il12rb1, Inpp5d, Irf1, Lgals3, Lgals9, Pde5a, Ptpn6, Rac2, Tfrc]
GO:0023014	signal transduction by protein phosphorylation	40	1.49703e-09	1.27697e-06	[Adam8, Angpt1, C5ar1, Card9, Ccl17, Ccl3, Ccl6, Ccl9, Ccr7, Cd300a, Csf1r, Cx3cl1, Dok1, Dok2, Epha7, Errfi1, Gcnt2, Gdf6, Irak3, Itgb3, Madd, Map3k5, Mapkapk3, Npnt, P2ry1, Pak1, Pde5a, Pde8a, Prkca, Ptk2b, Ptpn6, Rgs14, Rgs2, Sema7a, Slc9a3r1, Src, Tgfb3, Thbs1, Tnfsf11, Trf]
GO:0034097	response to cytokine	35	1.53381e-09	1.30681e-06	[Angpt1, Btk, Ccl17, Ccl3, Ccl6, Ccl9, Ccr2, Ccr7, Cd14, Cebpb, Coro1a, Csf1r, Cx3cl1, Foxa2, Gfi1, Hcls1, Ifi202b, Il12rb1, Irak3, Irf1, Lef1, Mapkapk3, Myb, Npnt, Pf4, Plscr1, Podnl1, Prkca, Ptk2b, Ptpn6, Saa3, Sh2b2, Src, Stat4, Tnfsf11]
GO:0070372	regulation of ERK1 and ERK2 cascade	23	1.54074e-09	1.31117e-06	[Angpt1, C5ar1, Ccl17, Ccl3, Ccl6, Ccl9, Csf1r, Cx3cl1, Epha7, Errfi1, Gcnt2, Itgb3, Npnt, P2ry1, Pde8a, Prkca, Ptk2b, Ptpn6, Rgs14, Sema7a, Slc9a3r1, Src, Tnfsf11]
GO:0031347	regulation of defense response	32	1.59885e-09	1.35902e-06	[Adam8, Alox5ap, Bcl6, Btk, Card9, Ccl3, Ccr2, Ccr7, Cd14, Cd300a, Fcer1g, Fcgr3, Fgr, Gfi1, Gpsm3, Il12rb1, Irak3, Irf1, Lgals9, Mapkapk3, Myo1f, Nt5e, Pde5a, Pla2g4a, Plscr1, Prkca, Sema7a, Serpinf1, Tnfaip8l2, Tnfsf11, Unc93b1, Vav1]
GO:0030100	regulation of endocytosis	21	1.8471e-09	1.56819e-06	[Ahi1, Angpt1, Apoc2, Camk1d, Ccr7, Cd14, Cd300a, Eef2k, Fcer1g, Fcgr3, Fgr, Hck, Lgals3, Plcg2, Prkca, Prtn3, Rab27a, Sirpa, Src, Ston2, Trf]
GO:0050707	regulation of cytokine secretion	18	2.01452e-09	1.70831e-06	[Angpt1, Btn1a1, Ccl3, Ccr7, Cd14, Cd244, Clec4n, Clec5a, Csf1r, Cx3cl1, Fgr, Lgals9, Lpl, Panx1, Src, Srgn, Tnfrsf9, Unc93b1]
GO:0072676	lymphocyte migration	13	2.15556e-09	1.8236e-06	[Adam8, Ccl17, Ccl3, Ccl6, Ccl9, Ccr2, Ccr7, Cx3cl1, Itgb3, Itgb7, Lgals9, Ptk2b, Stk10]
GO:0007599	hemostasis	19	2.15515e-09	1.82541e-06	[Cx3cl1, F13a1, F5, Fcer1g, Foxa2, Itgb3, Nbeal2, P2rx1, P2ry1, Pf4, Plek, Prkca, Ptpn6, Rab27a, Serpine2, Slc7a11, Tec, Thbs1, Zfp385a]
GO:0048585	negative regulation of response to stimulus	59	2.34974e-09	1.98318e-06	[4632428N05Rik, Adm, Angpt1, Axin2, Bcl6, Bid, Ccr2, Cd300a, Cdk6, Cx3cl1, Cyp26b1, Draxin, Enpp1, Errfi1, Fkbp1b, Foxa2, Gpc1, Helb, Htra3, Igfbp5, Inpp5d, Irak3, Irf1, Irs1, Lef1, Lfng, Lgals3, Lgals9, Loxl3, Lpxn, Madd, Mmp9, Nfkbid, Nrarp, Nt5e, Pde8a, Pf4, Plek, Podnl1, Prkca, Ptpn6, Ptpre, Rasal1, Rgs14, Rgs18, Rgs2, Rgs4, Serpine2, Serpinf1, Sla2, Slc6a4, Slc9a3r1, Src, Svip, Tgfb3, Thbs1,…
GO:0032270	positive regulation of cellular protein metabolic process	58	2.34774e-09	1.98384e-06	[Adam8, Ahrr, Angpt1, Arid5a, Asph, Axin2, Bcl6, Bid, C5ar1, Camkk1, Card9, Ccl17, Ccl3, Ccl6, Ccl9, Ccr7, Cd300a, Cdkn2a, Csf1r, Ctsc, Cx3cl1, Cyfip2, Dnmt3b, Epha7, Gcnt2, Gdf6, Gfi1b, Gfra2, Gsn, Hcls1, Itgb3, Lgals9, Madd, Map3k5, Mmp9, Myb, Nap1l2, Nfe2, Npnt, P2rx1, P2ry1, Pak1, Pde5a, Pde8a, Prkag2, Prkca, Ptafr, Ptk2b, Rnf19b, Sema4d, Sema7a, Src, Svip, Tec, Tgfb3, Thbs1, Tnfsf11, Trf]
GO:1903708	positive regulation of hemopoiesis	19	2.35723e-09	1.98714e-06	[Adam8, Ccl3, Ccr2, Ccr7, Csf1r, Gfi1b, Hcls1, Ikzf1, Inpp5d, Irf1, Itgb3, Lef1, Lgals9, Myb, Pf4, Prkca, Rcor2, Runx1, Tnfsf11]
GO:0050663	cytokine secretion	19	2.57672e-09	2.1696e-06	[Angpt1, Btn1a1, Ccl3, Ccr7, Cd14, Cd244, Clec4n, Clec5a, Csf1r, Cx3cl1, Fgr, Lgals9, Lpl, Panx1, Rnf19b, Src, Srgn, Tnfrsf9, Unc93b1]
GO:0002690	positive regulation of leukocyte chemotaxis	13	2.96491e-09	2.49349e-06	[C5ar1, Camk1d, Ccr2, Ccr7, Cmklr1, Cx3cl1, Gpsm3, Pf4, Pgf, Pla2g7, Ptk2b, Rac2, Thbs1]
GO:0044093	positive regulation of molecular function	56	3.67902e-09	3.09038e-06	[Adam8, Adcy7, Angpt1, Apoc2, Arhgap6, Asph, Axin2, Bid, Camk1d, Camkk1, Card9, Ccl17, Ccl3, Ccl6, Ccl9, Ccr7, Cd300a, Cdkn2a, Csf1r, Cx3cl1, Cyfip2, Fgr, Gsn, Irak3, Irs1, Itgb2, Itgb3, Lfng, Lgals9, Madd, Map3k5, Mmp9, Nfam1, Npnt, P2rx1, Pak1, Pde5a, Pirt, Plcg2, Plek, Plscr1, Prkag2, Ptafr, Ptk2b, Rgs2, Rgs4, Ryr2, Sema4d, Slc6a4, Src, Tgfb3, Thbs1, Tnfsf11, Trf, Vav1, Wnt10b]
GO:0031401	positive regulation of protein modification process	50	3.69981e-09	3.10414e-06	[Adam8, Ahrr, Angpt1, Arid5a, Axin2, Bcl6, C5ar1, Camkk1, Card9, Ccl17, Ccl3, Ccl6, Ccl9, Ccr7, Cd300a, Cdkn2a, Csf1r, Cx3cl1, Dnmt3b, Epha7, Gcnt2, Gdf6, Gfi1b, Gfra2, Hcls1, Itgb3, Lgals9, Madd, Map3k5, Mmp9, Myb, Nap1l2, Nfe2, Npnt, P2ry1, Pak1, Pde5a, Pde8a, Prkag2, Prkca, Ptk2b, Sema4d, Sema7a, Src, Svip, Tec, Tgfb3, Thbs1, Tnfsf11, Trf]
GO:0009306	protein secretion	32	3.7546e-09	3.14636e-06	[Ahi1, Angpt1, Btn1a1, Ccl3, Ccr7, Cd14, Cd244, Clec4n, Clec5a, Csf1r, Cx3cl1, Fgr, Fkbp1b, Foxa2, Gpr39, Irs1, Kcnn4, Lgals9, Lpl, Madd, Panx1, Pde1c, Pde3b, Plek, Rab37, Rnf19b, Slc6a4, Src, Srgn, Tgfb3, Tnfrsf9, Unc93b1]
GO:0051249	regulation of lymphocyte activation	32	3.7546e-09	3.14636e-06	[4632428N05Rik, Adam8, Ahr, Bcl6, Btk, Btn1a1, Ccr2, Ccr7, Cd244, Cd300a, Cdkn2a, Cebpb, Coro1a, Cyp26b1, Gsn, Ikzf1, Il12rb1, Inpp5d, Irf1, Lgals3, Lgals9, Loxl3, Myb, Nfam1, Nfkbid, Nrarp, Pde5a, Ptpn6, Rac2, Tfrc, Tnfaip8l2, Tnfsf11]
GO:0018193	peptidyl-amino acid modification	49	3.95896e-09	3.31365e-06	[Ahrr, Angpt1, Arid5a, Asph, Btk, Camk1d, Camkk1, Cd300a, Cdkn2a, Csf1r, Dnmt3b, Dyrk2, Egln3, Epha7, Errfi1, Fgr, Fkbp1b, Fut8, Gfi1, Gfi1b, Gfra2, Hck, Hcls1, Il12rb1, Irf1, Itgb2, Itgb3, Lef1, Loxl3, Mamdc2, Mapkapk3, Mast3, Mknk1, Myb, Nap1l2, Nfe2, Pak1, Pde4d, Prkag2, Prkca, Prkg2, Ptk2b, Ptpn6, Sema4d, Sla, Sla2, Spi1, Src, Tec]
GO:0010562	positive regulation of phosphorus metabolic process	49	4.20763e-09	3.51758e-06	[Adam8, Adcy7, Adm, Angpt1, Apoc2, Axin2, C5ar1, Camkk1, Card9, Ccl17, Ccl3, Ccl6, Ccl9, Ccr7, Cd244, Cd300a, Csf1r, Cx3cl1, Epha7, Fgr, Gcnt2, Gdf6, Gfra2, Hcls1, Irs1, Itgb3, Lgals9, Madd, Map3k5, Mmp9, Npnt, P2ry1, Pak1, Pde5a, Pde8a, Pf4, Plek, Prkag2, Prkca, Ptafr, Ptk2b, Sema4d, Sema7a, Src, Tec, Tgfb3, Thbs1, Tnfsf11, Trf]
GO:0045937	positive regulation of phosphate metabolic process	49	4.20763e-09	3.51758e-06	[Adam8, Adcy7, Adm, Angpt1, Apoc2, Axin2, C5ar1, Camkk1, Card9, Ccl17, Ccl3, Ccl6, Ccl9, Ccr7, Cd244, Cd300a, Csf1r, Cx3cl1, Epha7, Fgr, Gcnt2, Gdf6, Gfra2, Hcls1, Irs1, Itgb3, Lgals9, Madd, Map3k5, Mmp9, Npnt, P2ry1, Pak1, Pde5a, Pde8a, Pf4, Plek, Prkag2, Prkca, Ptafr, Ptk2b, Sema4d, Sema7a, Src, Tec, Tgfb3, Thbs1, Tnfsf11, Trf]
GO:0043408	regulation of MAPK cascade	37	4.21349e-09	3.51826e-06	[Adam8, Angpt1, C5ar1, Card9, Ccl17, Ccl3, Ccl6, Ccl9, Ccr7, Cd300a, Csf1r, Cx3cl1, Epha7, Errfi1, Gcnt2, Gdf6, Irak3, Itgb3, Madd, Map3k5, Npnt, P2ry1, Pak1, Pde5a, Pde8a, Prkca, Ptk2b, Ptpn6, Rgs14, Rgs2, Sema7a, Slc9a3r1, Src, Tgfb3, Thbs1, Tnfsf11, Trf]
GO:0002763	positive regulation of myeloid leukocyte differentiation	11	6.54426e-09	5.45791e-06	[Ccl3, Csf1r, Gfi1b, Hcls1, Ikzf1, Itgb3, Lef1, Pf4, Prkca, Runx1, Tnfsf11]
GO:0002688	regulation of leukocyte chemotaxis	14	6.82829e-09	5.68797e-06	[C5ar1, Camk1d, Ccr2, Ccr7, Cmklr1, Cx3cl1, Gpsm3, Lgals9, Pf4, Pgf, Pla2g7, Ptk2b, Rac2, Thbs1]
GO:0051050	positive regulation of transport	47	6.89346e-09	5.73536e-06	[Abcc1, Ahi1, Angpt1, Asph, Camk1d, Ccl3, Ccr7, Cd14, Cd244, Clec4n, Clec5a, Csf1r, Eef2k, Fcer1g, Fcgr3, Fgr, Gpr39, Hcls1, Irs1, Kcnj2, Kcnn4, Lgals3, Lgals9, Lpl, P2rx1, P2ry1, Pak1, Panx1, Pirt, Pla2g4a, Plcg2, Prkca, Ptafr, Rab27a, Rab27b, Rac2, Runx1, Ryr2, Sirpa, Slc6a4, Src, Tgfb3, Tnfsf11, Trf, Trpv2, Ugcg, Unc93b1]
GO:0050708	regulation of protein secretion	28	7.39527e-09	6.14547e-06	[Ahi1, Angpt1, Btn1a1, Ccl3, Ccr7, Cd14, Cd244, Clec4n, Clec5a, Csf1r, Cx3cl1, Fgr, Fkbp1b, Foxa2, Gpr39, Irs1, Kcnn4, Lgals9, Lpl, Madd, Panx1, Pde1c, Pde3b, Src, Srgn, Tgfb3, Tnfrsf9, Unc93b1]
GO:0002790	peptide secretion	33	7.6323e-09	6.33481e-06	[Ahi1, Angpt1, Btn1a1, Ccl3, Ccr7, Cd14, Cd244, Clec4n, Clec5a, Csf1r, Cx3cl1, Fgr, Fkbp1b, Foxa2, Gpr39, Irs1, Kcnn4, Lgals9, Lpl, Madd, Panx1, Pde1c, Pde3b, Plek, Rab37, Rnf19b, Slc6a4, Src, Srgn, Tgfb3, Tnfrsf9, Tnfsf11, Unc93b1]
GO:0050778	positive regulation of immune response	34	9.1054e-09	7.54837e-06	[Adam8, Btk, C5ar1, Card9, Ccr2, Ccr7, Cd14, Cd300a, Cfp, Elane, Fcer1g, Fcgr3, Fgr, Gfi1, Il12rb1, Irak3, Irf1, Kcnn4, Lgals3, Lgals9, Lpxn, Mapkapk3, Myb, Nfam1, Plcg2, Plscr1, Ptafr, Ptpn6, Sema7a, Sh2b2, Tec, Tfrc, Unc93b1, Vav1]
GO:1903532	positive regulation of secretion by cell	27	9.66526e-09	8.00284e-06	[Ccl3, Ccr7, Cd14, Cd244, Clec4n, Clec5a, Csf1r, Fcer1g, Fgr, Gpr39, Irs1, Kcnn4, Lgals3, Lgals9, Lpl, P2ry1, Panx1, Prkca, Ptafr, Rab27a, Rab27b, Runx1, Slc6a4, Src, Tgfb3, Tnfsf11, Unc93b1]
GO:0048771	tissue remodeling	18	1.04431e-08	8.63645e-06	[Adam8, Ahr, Ccr2, Cdkn2a, Csf1r, Enpp1, Igfbp5, Inpp5d, Itgb3, Mmp9, Ptk2b, Rac2, Spp1, Src, Tfrc, Tnfsf11, Tph1, Trf]
GO:0007596	blood coagulation	18	1.13749e-08	9.39566e-06	[Cx3cl1, F13a1, F5, Fcer1g, Foxa2, Itgb3, Nbeal2, P2rx1, P2ry1, Pf4, Plek, Prkca, Ptpn6, Rab27a, Serpine2, Slc7a11, Tec, Thbs1]
GO:0031589	cell-substrate adhesion	23	1.1437e-08	9.43554e-06	[Adam8, Angpt1, Arhgap6, Bcl6, Cdk6, Cdkn2a, Coro1a, Gcnt2, Has2, Itgb2, Itgb3, Itgb7, Lrrc16a, Ninj1, Npnt, Ptk2b, Ptn, Rac2, Sirpa, Spp1, Src, Tesk2, Thbs1]
GO:0042325	regulation of phosphorylation	58	1.14745e-08	9.45496e-06	[Adam8, Angpt1, Axin2, C5ar1, Camkk1, Card9, Ccdc88c, Ccl17, Ccl3, Ccl6, Ccl9, Ccr7, Cd300a, Cdkn2a, Csf1r, Cx3cl1, Eef2k, Enpp1, Epha7, Errfi1, Fgr, Foxa2, Gcnt2, Gdf6, Gfra2, Hcls1, Irak3, Irf1, Irs1, Itgb2, Itgb3, Lgals9, Madd, Map3k5, Mmp9, Npnt, P2ry1, Pak1, Pde4d, Pde5a, Pde8a, Podnl1, Ppp1r14c, Prkag2, Prkca, Ptk2b, Ptpn6, Rgs14, Rgs2, Sema4d, Sema7a, Slc9a3r1, Src, Tec, Tgfb3, Thbs1, Tnfs…
GO:0071345	cellular response to cytokine stimulus	30	1.2059e-08	9.9246e-06	[Angpt1, Btk, Ccl17, Ccl3, Ccl6, Ccl9, Ccr2, Ccr7, Cebpb, Coro1a, Csf1r, Cx3cl1, Gfi1, Hcls1, Ifi202b, Il12rb1, Irak3, Irf1, Lef1, Myb, Npnt, Pf4, Plscr1, Podnl1, Ptk2b, Ptpn6, Saa3, Sh2b2, Stat4, Tnfsf11]
GO:0002791	regulation of peptide secretion	29	1.22869e-08	1.00999e-05	[Ahi1, Angpt1, Btn1a1, Ccl3, Ccr7, Cd14, Cd244, Clec4n, Clec5a, Csf1r, Cx3cl1, Fgr, Fkbp1b, Foxa2, Gpr39, Irs1, Kcnn4, Lgals9, Lpl, Madd, Panx1, Pde1c, Pde3b, Src, Srgn, Tgfb3, Tnfrsf9, Tnfsf11, Unc93b1]
GO:0001932	regulation of protein phosphorylation	55	1.25178e-08	1.02771e-05	[Adam8, Angpt1, Axin2, C5ar1, Camkk1, Card9, Ccdc88c, Ccl17, Ccl3, Ccl6, Ccl9, Ccr7, Cd300a, Cdkn2a, Csf1r, Cx3cl1, Eef2k, Enpp1, Epha7, Errfi1, Fgr, Gcnt2, Gdf6, Gfra2, Hcls1, Irak3, Irf1, Itgb2, Itgb3, Lgals9, Madd, Map3k5, Mmp9, Npnt, P2ry1, Pak1, Pde4d, Pde5a, Pde8a, Podnl1, Prkag2, Prkca, Ptk2b, Ptpn6, Rgs14, Rgs2, Sema4d, Sema7a, Slc9a3r1, Src, Tec, Tgfb3, Thbs1, Tnfsf11, Trf]
GO:0030168	platelet activation	13	1.28102e-08	1.05044e-05	[Cx3cl1, F5, Fcer1g, Itgb3, P2rx1, P2ry1, Pf4, Plek, Prkca, Ptpn6, Serpine2, Slc7a11, Tec]
GO:0045639	positive regulation of myeloid cell differentiation	13	1.28102e-08	1.05044e-05	[Ccl3, Csf1r, Gfi1b, Hcls1, Ikzf1, Inpp5d, Itgb3, Lef1, Pf4, Prkca, Rcor2, Runx1, Tnfsf11]
GO:0051130	positive regulation of cellular component organization	53	1.35472e-08	1.10952e-05	[Ahi1, Ahr, Angpt1, Arid5a, Bcl6, Bid, Camk1d, Ccr7, Cd14, Cd53, Coro1a, Cx3cl1, Dnmt3b, Eef2k, Fcer1g, Fcgr3, Fkbp1b, Gfi1b, Gsn, Has2, Hck, Ikzf1, Itgb3, Lcp1, Lrrc16a, Mmp9, Myb, Nap1l2, Pak1, Pdxp, Pla2g4a, Plcg2, Plek, Prkca, Ptk2b, Ptn, Rab27a, Rac2, Rasal1, Rgs2, Sema4d, Sema7a, Serpine2, Serpinf1, Sirpa, Slc6a4, Src, Tgfb3, Trf, Trpv2, Ugcg, Was, Wnt10b]
GO:0050817	coagulation	18	1.46488e-08	1.19827e-05	[Cx3cl1, F13a1, F5, Fcer1g, Foxa2, Itgb3, Nbeal2, P2rx1, P2ry1, Pf4, Plek, Prkca, Ptpn6, Rab27a, Serpine2, Slc7a11, Tec, Thbs1]
GO:0070374	positive regulation of ERK1 and ERK2 cascade	18	1.46488e-08	1.19827e-05	[Angpt1, C5ar1, Ccl17, Ccl3, Ccl6, Ccl9, Csf1r, Cx3cl1, Gcnt2, Itgb3, Npnt, P2ry1, Pde8a, Prkca, Ptk2b, Sema7a, Src, Tnfsf11]
GO:0030029	actin filament-based process	36	1.56499e-08	1.2786e-05	[Arhgap6, Bcl6, Cap2, Ccr7, Coro1a, Csf1r, Diap1, Fgr, Fmnl1, Gas2l3, Gsn, Hck, Hcls1, Itgb3, Kcnj2, Lcp1, Lrrc16a, Myo1f, Myom1, Pak1, Pde4d, Pdxp, Plek, Ptk2b, Rac2, Rhof, Ryr2, Sh2b2, Sirpa, Slc9a3r1, Sorbs2, Src, Tesk2, Tgfb3, Trf, Was]
GO:0043410	positive regulation of MAPK cascade	29	1.63267e-08	1.33226e-05	[Adam8, Angpt1, C5ar1, Card9, Ccl17, Ccl3, Ccl6, Ccl9, Ccr7, Csf1r, Cx3cl1, Gcnt2, Gdf6, Itgb3, Madd, Map3k5, Npnt, P2ry1, Pak1, Pde5a, Pde8a, Prkca, Ptk2b, Sema7a, Src, Tgfb3, Thbs1, Tnfsf11, Trf]
GO:0046849	bone remodeling	13	1.67718e-08	1.36691e-05	[Adam8, Csf1r, Enpp1, Inpp5d, Itgb3, Ptk2b, Rac2, Spp1, Src, Tfrc, Tnfsf11, Tph1, Trf]
GO:1903555	regulation of tumor necrosis factor superfamily cytokine production	15	1.93141e-08	1.57216e-05	[Adam8, Angpt1, Card9, Ccl3, Ccr2, Ccr7, Cd14, Errfi1, Fcer1g, Fcgr3, Irak3, Lgals9, Pf4, Ptafr, Thbs1]
GO:0043085	positive regulation of catalytic activity	45	2.0732e-08	1.68551e-05	[Adam8, Adcy7, Angpt1, Apoc2, Arhgap6, Asph, Axin2, Bid, Camkk1, Ccl17, Ccl3, Ccl6, Ccl9, Ccr7, Cd300a, Cdkn2a, Csf1r, Cx3cl1, Cyfip2, Fgr, Gsn, Irs1, Itgb3, Lgals9, Madd, Map3k5, Npnt, P2rx1, Pak1, Pde5a, Plek, Plscr1, Prkag2, Ptafr, Ptk2b, Rgs2, Rgs4, Ryr2, Sema4d, Src, Tgfb3, Thbs1, Tnfsf11, Trf, Vav1]
GO:0051223	regulation of protein transport	39	2.20361e-08	1.78933e-05	[Ahi1, Angpt1, Asph, Axin2, Btn1a1, Ccl3, Ccr7, Cd14, Cd244, Cdkn2a, Clec4n, Clec5a, Csf1r, Cx3cl1, Dyrk2, Fgr, Fkbp1b, Foxa2, Gpr39, Hcls1, Irs1, Kcnn4, Lcp1, Lgals9, Lpl, Madd, Pak1, Panx1, Pde1c, Pde3b, Rac2, Slc9a3r1, Src, Srgn, Svip, Tgfb3, Tnfrsf9, Ugcg, Unc93b1]
GO:0048247	lymphocyte chemotaxis	10	2.23727e-08	1.81443e-05	[Adam8, Ccl17, Ccl3, Ccl6, Ccl9, Ccr2, Ccr7, Cx3cl1, Lgals9, Ptk2b]
GO:0043299	leukocyte degranulation	11	2.34823e-08	1.90207e-05	[Btk, Ccr2, Cd300a, Coro1a, Fcer1g, Fgr, Lgals9, Myo1f, Ptafr, Rab27a, Rac2]
GO:0030036	actin cytoskeleton organization	33	2.44016e-08	1.97409e-05	[Arhgap6, Bcl6, Cap2, Ccr7, Coro1a, Csf1r, Diap1, Fgr, Fmnl1, Gas2l3, Gsn, Hck, Hcls1, Itgb3, Lcp1, Lrrc16a, Myo1f, Myom1, Pak1, Pdxp, Plek, Ptk2b, Rac2, Rhof, Sh2b2, Sirpa, Slc9a3r1, Sorbs2, Src, Tesk2, Tgfb3, Trf, Was]
GO:0002274	myeloid leukocyte activation	17	2.5096e-08	2.02776e-05	[Btk, Ccr2, Cd244, Cd300a, Cx3cl1, Fcer1g, Fcgr3, Fgr, Lgals9, Myo1f, Plscr1, Ptafr, Ptpre, Rac2, Spi1, Thbs1, Tyrobp]
GO:0071706	tumor necrosis factor superfamily cytokine production	15	2.63719e-08	2.12821e-05	[Adam8, Angpt1, Card9, Ccl3, Ccr2, Ccr7, Cd14, Errfi1, Fcer1g, Fcgr3, Irak3, Lgals9, Pf4, Ptafr, Thbs1]
GO:1903557	positive regulation of tumor necrosis factor superfamily cytokine production	12	2.65859e-08	2.14282e-05	[Adam8, Card9, Ccl3, Ccr2, Ccr7, Cd14, Fcer1g, Fcgr3, Lgals9, Pf4, Ptafr, Thbs1]
GO:0007169	transmembrane receptor protein tyrosine kinase signaling pathway	31	2.77344e-08	2.23262e-05	[Adamts3, Ahi1, Angpt1, Btk, Csf1r, Cyfip2, Dok1, Dok2, Enpp1, Epha7, Errfi1, Fgr, Gfra2, Gpc1, Hck, Igfbp5, Irs1, Itgb3, Mmp9, Pgf, Prkca, Ptk2b, Ptpre, Rgs14, Sh2b2, Sla, Sla2, Slc9a3r1, Src, Tec, Thbs1]
GO:0090087	regulation of peptide transport	40	2.81893e-08	2.26642e-05	[Ahi1, Angpt1, Asph, Axin2, Btn1a1, Ccl3, Ccr7, Cd14, Cd244, Cdkn2a, Clec4n, Clec5a, Csf1r, Cx3cl1, Dyrk2, Fgr, Fkbp1b, Foxa2, Gpr39, Hcls1, Irs1, Kcnn4, Lcp1, Lgals9, Lpl, Madd, Pak1, Panx1, Pde1c, Pde3b, Rac2, Slc9a3r1, Src, Srgn, Svip, Tgfb3, Tnfrsf9, Tnfsf11, Ugcg, Unc93b1]
GO:0032101	regulation of response to external stimulus	35	2.99218e-08	2.40272e-05	[Adam8, Alox5ap, Bcl6, Btk, C5ar1, Camk1d, Ccl3, Ccr2, Ccr7, Cmklr1, Cx3cl1, Fcer1g, Fcgr3, Fkbp1b, Foxa2, Gpsm3, Il12rb1, Lgals9, Nt5e, Pde5a, Pf4, Pgf, Pla2g4a, Pla2g7, Plek, Prkca, Ptk2b, Rac2, Sema7a, Serpine2, Serpinf1, Tec, Thbs1, Tnfaip8l2, Tnfsf11]
GO:1903707	negative regulation of hemopoiesis	15	3.94243e-08	3.16183e-05	[Bcl6, Cdk6, Cdkn2a, Gpr171, Hist1h4j, Hist1h4m, Hist1h4n, Inpp5d, Irf1, Loxl3, Nfkbid, Nrarp, Pf4, Ptk2b, Runx1]
GO:0051047	positive regulation of secretion	27	4.32313e-08	3.46283e-05	[Ccl3, Ccr7, Cd14, Cd244, Clec4n, Clec5a, Csf1r, Fcer1g, Fgr, Gpr39, Irs1, Kcnn4, Lgals3, Lgals9, Lpl, P2ry1, Panx1, Prkca, Ptafr, Rab27a, Rab27b, Runx1, Slc6a4, Src, Tgfb3, Tnfsf11, Unc93b1]
GO:0046631	alpha-beta T cell activation	15	4.3495e-08	3.4796e-05	[4632428N05Rik, Bcl6, Ccr2, Ccr7, Cd244, Cd300a, Cebpb, Elf4, Ikzf1, Irf1, Lef1, Lgals9, Loxl3, Myb, Satb1]
GO:0001503	ossification	26	4.5353e-08	3.61917e-05	[Ank, Axin2, Cdk6, Cebpb, Clec5a, Col6a1, Enpp1, Ifitm1, Igfbp5, Lef1, Matn1, Mmp9, Nfe2, Npnt, Ptk2b, Ptn, Runx1, Sema4d, Sema7a, Spp1, Srgn, Tmem119, Tnfsf11, Tph1, Vcan, Wnt10b]
GO:0045453	bone resorption	11	4.53059e-08	3.61994e-05	[Adam8, Csf1r, Inpp5d, Itgb3, Ptk2b, Rac2, Spp1, Src, Tfrc, Tnfsf11, Trf]
GO:0050729	positive regulation of inflammatory response	13	5.85159e-08	4.66372e-05	[Adam8, Alox5ap, Btk, Ccl3, Ccr2, Ccr7, Fcer1g, Fcgr3, Gpsm3, Pde5a, Pla2g4a, Prkca, Tnfsf11]
GO:0042129	regulation of T cell proliferation	16	6.02789e-08	4.7982e-05	[4632428N05Rik, Btn1a1, Ccr2, Ccr7, Cd244, Cdkn2a, Cebpb, Coro1a, Il12rb1, Irf1, Lgals3, Lgals9, Pde5a, Ptpn6, Rac2, Tfrc]
GO:0030217	T cell differentiation	20	6.35777e-08	5.05443e-05	[Adam8, Bcl6, Ccr2, Ccr7, Cdk6, Cdkn2a, Clec4d, Cyp26b1, Fcer1g, Ikzf1, Irf1, Lef1, Lfng, Lgals9, Loxl3, Myb, Nfkbid, Nrarp, Satb1, Vav1]
GO:0016192	vesicle-mediated transport	52	6.44951e-08	5.12091e-05	[Adm, Ahi1, Angpt1, Apoc2, Bin2, Btk, Camk1d, Ccr2, Ccr7, Cd14, Cd300a, Cd9, Clcn5, Coro1a, Eef2k, Elane, Fam109b, Fcer1g, Fcgr3, Fgr, Gsn, Hck, Itgb2, Lgals3, Lgals9, Lrrc16a, Mapkapk3, Megf10, Myo1f, Ncf4, P2rx1, Pak1, Pla2g4a, Plcg2, Plek, Prkca, Prtn3, Pstpip1, Ptafr, Rab27a, Rab27b, Rab37, Rac2, Samd9l, Sirpa, Slc6a4, Src, Ston2, Tfrc, Thbs1, Trf, Vav1]
GO:0090066	regulation of anatomical structure size	29	6.55924e-08	5.20147e-05	[Adm, Ahr, Alox5, Coro1a, Cx3cl1, Draxin, Epha7, Gsn, Hcls1, Kcnn4, Lamtor4, Lrrc16a, P2rx1, P2ry1, Pak1, Pde5a, Pdxp, Plek, Ptafr, Ptgs1, Ptk2b, Rap1gap2, Rgs2, Sema4d, Sema7a, Slc6a4, Slc9a3r1, Trpv2, Was]
GO:0045619	regulation of lymphocyte differentiation	16	6.57239e-08	5.20533e-05	[Adam8, Bcl6, Ccr2, Ccr7, Cdkn2a, Cyp26b1, Ikzf1, Inpp5d, Irf1, Lgals9, Loxl3, Myb, Nfam1, Nfkbid, Nrarp, Ptpn6]
GO:0018108	peptidyl-tyrosine phosphorylation	22	6.6655e-08	5.27241e-05	[Angpt1, Btk, Cd300a, Csf1r, Dyrk2, Epha7, Errfi1, Fgr, Hck, Hcls1, Il12rb1, Irf1, Itgb2, Itgb3, Prkca, Ptk2b, Ptpn6, Sema4d, Sla, Sla2, Src, Tec]
GO:0060627	regulation of vesicle-mediated transport	28	7.25735e-08	5.73331e-05	[Ahi1, Angpt1, Apoc2, Camk1d, Ccr2, Ccr7, Cd14, Cd300a, Coro1a, Eef2k, Fcer1g, Fcgr3, Fgr, Hck, Lgals3, Lgals9, Pla2g4a, Plcg2, Prkca, Prtn3, Ptafr, Rab27a, Rab27b, Rac2, Sirpa, Src, Ston2, Trf]
GO:0018212	peptidyl-tyrosine modification	22	7.47853e-08	5.90056e-05	[Angpt1, Btk, Cd300a, Csf1r, Dyrk2, Epha7, Errfi1, Fgr, Hck, Hcls1, Il12rb1, Irf1, Itgb2, Itgb3, Prkca, Ptk2b, Ptpn6, Sema4d, Sla, Sla2, Src, Tec]
GO:0010648	negative regulation of cell communication	50	8.26874e-08	6.51576e-05	[Adm, Axin2, Bcl6, Bid, Cd300a, Cx3cl1, Cyp26b1, Draxin, Enpp1, Errfi1, Fkbp1b, Gpc1, Htra3, Igfbp5, Inpp5d, Irak3, Irf1, Irs1, Lef1, Lfng, Lgals3, Lpxn, Madd, Mmp9, Nfkbid, Nrarp, Pde1c, Pde3b, Pf4, Plek, Podnl1, Prkca, Ptgs1, Ptk2b, Ptpn6, Ptpre, Rasal1, Rgs14, Rgs18, Rgs2, Rgs4, Serpine2, Sla2, Slc6a4, Slc9a3r1, Src, Tgfb3, Thbs1, Vasn, Zfp385a]
GO:0009611	response to wounding	27	9.06901e-08	7.13731e-05	[Adm, Ccr2, Cx3cl1, F13a1, F5, Fcer1g, Fkbp1b, Foxa2, Gsn, Itgb3, Lcp1, Matn2, Nbeal2, Ninj1, P2rx1, P2ry1, Pak1, Pf4, Plek, Prkca, Ptpn6, Rab27a, Serpine2, Slc7a11, Tec, Thbs1, Wnt10b]
GO:0023057	negative regulation of signaling	50	9.15642e-08	7.19694e-05	[Adm, Axin2, Bcl6, Bid, Cd300a, Cx3cl1, Cyp26b1, Draxin, Enpp1, Errfi1, Fkbp1b, Gpc1, Htra3, Igfbp5, Inpp5d, Irak3, Irf1, Irs1, Lef1, Lfng, Lgals3, Lpxn, Madd, Mmp9, Nfkbid, Nrarp, Pde1c, Pde3b, Pf4, Plek, Podnl1, Prkca, Ptgs1, Ptk2b, Ptpn6, Ptpre, Rasal1, Rgs14, Rgs18, Rgs2, Rgs4, Serpine2, Sla2, Slc6a4, Slc9a3r1, Src, Tgfb3, Thbs1, Vasn, Zfp385a]
GO:0002250	adaptive immune response	29	9.20585e-08	7.22659e-05	[4632428N05Rik, Bcl6, Btk, Ccr2, Ccr7, Cd244, Clec4d, Clec4n, Ctsc, Fcer1g, Fcgr3, Gzmb, Il12rb1, Inpp5d, Irf1, Lef1, Lgals9, Loxl3, Mfsd6, Pik3cd, Ptk2b, Ptpn6, Rab27a, Rnf19b, Sla2, Tec, Tfrc, Unc93b1, Was]
GO:0051336	regulation of hydrolase activity	41	9.77623e-08	7.66456e-05	[Apoc2, Arhgap6, Asph, Bcl6, Bid, Ccl17, Ccl3, Ccl6, Ccl9, Ccr7, Cd300a, Cdkn2a, Chn2, Cpeb2, Cst7, Cx3cl1, Cyfip2, Epha7, Fkbp1b, Gsn, Lef1, Map3k5, Mmp9, Npnt, P2rx1, Plek, Plscr1, Ptafr, Ptk2b, Rasal1, Rgs2, Rgs4, Ryr2, Sema4d, Serpine2, Slc6a4, Src, Thbs1, Vav1, Vcan, Wnt9a]
GO:0050921	positive regulation of chemotaxis	14	1.02769e-07	8.0468e-05	[C5ar1, Camk1d, Ccr2, Ccr7, Cmklr1, Cx3cl1, Gpsm3, Pf4, Pgf, Pla2g7, Prkca, Ptk2b, Rac2, Thbs1]
GO:0009968	negative regulation of signal transduction	46	1.09157e-07	8.53611e-05	[Adm, Axin2, Bcl6, Bid, Cd300a, Cx3cl1, Cyp26b1, Draxin, Enpp1, Errfi1, Fkbp1b, Gpc1, Htra3, Igfbp5, Inpp5d, Irak3, Irf1, Irs1, Lef1, Lfng, Lgals3, Lpxn, Madd, Mmp9, Nfkbid, Nrarp, Pf4, Plek, Podnl1, Prkca, Ptpn6, Ptpre, Rasal1, Rgs14, Rgs18, Rgs2, Rgs4, Serpine2, Sla2, Slc6a4, Slc9a3r1, Src, Tgfb3, Thbs1, Vasn, Zfp385a]
GO:0032680	regulation of tumor necrosis factor production	14	1.13472e-07	8.86215e-05	[Angpt1, Card9, Ccl3, Ccr2, Ccr7, Cd14, Errfi1, Fcer1g, Fcgr3, Irak3, Lgals9, Pf4, Ptafr, Thbs1]
GO:0010035	response to inorganic substance	26	1.29012e-07	0.000100629	[Alox5ap, Apobec1, Asph, Ccr7, Cdkn2a, Cyp11a1, Gpr39, Gsn, Hp, Hvcn1, Loxl2, Loxl3, Map3k5, Mpo, Mt1, Mt2, Pde1c, Pde8a, Pla2g4a, Plcg2, Ptk2b, Ryr2, Slc6a4, Tfrc, Thbs1, Trf]
GO:0032640	tumor necrosis factor production	14	1.37946e-07	0.00010746	[Angpt1, Card9, Ccl3, Ccr2, Ccr7, Cd14, Errfi1, Fcer1g, Fcgr3, Irak3, Lgals9, Pf4, Ptafr, Thbs1]
GO:0070201	regulation of establishment of protein localization	39	1.4466e-07	0.000112546	[Ahi1, Angpt1, Asph, Axin2, Btn1a1, Ccl3, Ccr7, Cd14, Cd244, Cdkn2a, Clec4n, Clec5a, Csf1r, Cx3cl1, Dyrk2, Fgr, Fkbp1b, Foxa2, Gpr39, Hcls1, Irs1, Kcnn4, Lcp1, Lgals9, Lpl, Madd, Pak1, Panx1, Pde1c, Pde3b, Rac2, Slc9a3r1, Src, Srgn, Svip, Tgfb3, Tnfrsf9, Ugcg, Unc93b1]
GO:0042327	positive regulation of phosphorylation	42	1.63456e-07	0.000127006	[Adam8, Angpt1, Axin2, C5ar1, Camkk1, Card9, Ccl17, Ccl3, Ccl6, Ccl9, Ccr7, Cd300a, Csf1r, Cx3cl1, Epha7, Fgr, Gcnt2, Gdf6, Gfra2, Hcls1, Irs1, Itgb3, Lgals9, Madd, Map3k5, Mmp9, Npnt, P2ry1, Pak1, Pde5a, Pde8a, Prkag2, Prkca, Ptk2b, Sema4d, Sema7a, Src, Tec, Tgfb3, Thbs1, Tnfsf11, Trf]
GO:0006629	lipid metabolic process	49	1.69407e-07	0.00013146	[Abca2, Abhd15, Acap1, Acot11, Acsbg1, Acss2, Adm, Agpat2, Alox5, Alox5ap, Apobec1, Apobr, Apoc2, B4galnt1, Csf1r, Cyp11a1, Cyp26a1, Cyp26b1, Dhrs9, Fgr, Foxa2, Gfi1, Glt28d2, Gpr39, Inpp5d, Irs1, Lpl, Naaa, Naga, P2rx1, Pde3b, Pik3cd, Pla2g4a, Pla2g7, Plcg2, Plek, Plscr1, Prkag2, Ptgs1, Ptk2b, Sik1, Slc6a4, Soat2, Src, St8sia1, St8sia4, Synj2, Ugcg, Wnt10b]
GO:0045123	cellular extravasation	9	1.70251e-07	0.000131944	[Adam8, Ccr2, Cx3cl1, Elane, Gcnt1, Itgam, Itgb2, Itgb7, Ptafr]
GO:0048015	phosphatidylinositol-mediated signaling	14	1.83638e-07	0.000142136	[Angpt1, Csf1r, Fgr, Gsn, Hcls1, Irs1, Pik3cd, Pirt, Ptafr, Ptpn13, Ptpn6, Sema4d, Serpine2, Slc9a3r1]
GO:0050715	positive regulation of cytokine secretion	13	1.97127e-07	0.000152379	[Ccl3, Ccr7, Cd14, Cd244, Clec4n, Clec5a, Csf1r, Fgr, Lgals9, Lpl, Panx1, Src, Unc93b1]
GO:0010038	response to metal ion	18	2.00735e-07	0.000154967	[Alox5ap, Apobec1, Asph, Gpr39, Gsn, Hvcn1, Loxl2, Loxl3, Mt1, Mt2, Pde1c, Pla2g4a, Plcg2, Ryr2, Slc6a4, Tfrc, Thbs1, Trf]
GO:0032760	positive regulation of tumor necrosis factor production	11	2.22566e-07	0.000171598	[Card9, Ccl3, Ccr2, Ccr7, Cd14, Fcer1g, Fcgr3, Lgals9, Pf4, Ptafr, Thbs1]
GO:0035710	CD4-positive, alpha-beta T cell activation	11	2.22566e-07	0.000171598	[4632428N05Rik, Bcl6, Ccr2, Ccr7, Cebpb, Irf1, Lef1, Lgals9, Loxl3, Myb, Satb1]
GO:0048017	inositol lipid-mediated signaling	14	2.42542e-07	0.000186758	[Angpt1, Csf1r, Fgr, Gsn, Hcls1, Irs1, Pik3cd, Pirt, Ptafr, Ptpn13, Ptpn6, Sema4d, Serpine2, Slc9a3r1]
GO:0051279	regulation of release of sequestered calcium ion into cytosol	11	2.53809e-07	0.000195179	[Asph, Coro1a, Diap1, Fkbp1b, Gpr39, Itgb3, Pde4d, Ptk2b, Ptpn6, Ryr2, Slc6a4]
GO:0010942	positive regulation of cell death	32	2.63671e-07	0.000202499	[Adam8, Adm, Axin2, Bcl6, Bid, Camk1d, Ccl3, Cdkn2a, Ctsc, Epha7, G0s2, Gsn, Hp, Inpp5d, Irf1, Map3k5, Mmp9, Ncf2, Nfkbid, P2rx1, Pde5a, Pla2g4a, Plekhf1, Plscr1, Ptn, Slc9a3r1, Src, Stk17b, Tgfb3, Thbs1, Unc5c, Wnt10b]
GO:0042060	wound healing	23	2.84074e-07	0.000217885	[Ccr2, Cx3cl1, F13a1, F5, Fcer1g, Foxa2, Gsn, Itgb3, Nbeal2, Ninj1, P2rx1, P2ry1, Pak1, Pf4, Plek, Prkca, Ptpn6, Rab27a, Serpine2, Slc7a11, Tec, Thbs1, Wnt10b]
GO:0090279	regulation of calcium ion import	13	2.96005e-07	0.000226739	[Asph, Coro1a, Diap1, Fkbp1b, Gpr39, Itgb3, Lgals3, Pde4d, Ptk2b, Ptpn6, Ryr2, Slc6a4, Trpv2]
GO:0010810	regulation of cell-substrate adhesion	16	3.02351e-07	0.000231298	[Arhgap6, Bcl6, Cdk6, Cdkn2a, Gcnt2, Has2, Itgb3, Lrrc16a, Ninj1, Npnt, Ptk2b, Ptn, Rac2, Spp1, Src, Thbs1]
GO:0048246	macrophage chemotaxis	8	3.09436e-07	0.000236409	[C5ar1, Ccl3, Ccr7, Cmklr1, Cx3cl1, Lgals3, Ptk2b, Thbs1]
GO:0071495	cellular response to endogenous stimulus	46	3.27156e-07	0.00024962	[4632428N05Rik, Ahr, Cd9, Cebpb, Col6a1, Coro1a, Cpeb2, Diap1, Dnmt3b, Enpp1, Etv2, Fcer1g, Fut8, Gcnt2, Gdf6, Gpc1, Has2, Htra3, Igfbp5, Irf1, Irs1, Itgb2, Itgb3, Lamtor4, Lef1, Lpl, Ltbp1, Ncf2, Npnt, Pak1, Pde3b, Pde4d, Pde8a, Pdxp, Prkca, Ptpre, Runx1, Ryr2, Sh2b2, Sik1, Slc6a4, Src, Tgfb3, Thbs1, Vasn, Wnt10b]
GO:0001934	positive regulation of protein phosphorylation	40	3.37782e-07	0.00025739	[Adam8, Angpt1, Axin2, C5ar1, Camkk1, Card9, Ccl17, Ccl3, Ccl6, Ccl9, Ccr7, Cd300a, Csf1r, Cx3cl1, Epha7, Gcnt2, Gdf6, Gfra2, Hcls1, Itgb3, Lgals9, Madd, Map3k5, Mmp9, Npnt, P2ry1, Pak1, Pde5a, Pde8a, Prkag2, Prkca, Ptk2b, Sema4d, Sema7a, Src, Tec, Tgfb3, Thbs1, Tnfsf11, Trf]
GO:0008284	positive regulation of cell proliferation	40	3.47514e-07	0.000264458	[Adm, Bcl6, C5ar1, Ccr2, Ccr7, Cd244, Cdk6, Coro1a, Csf1r, Cx3cl1, Elane, Gcnt2, Has2, Hck, Hcls1, Il12rb1, Irs1, Itgb3, Lef1, Lgals3, Map3k5, Mmp9, Nrarp, Pak1, Pgf, Pla2g4a, Prkca, Ptafr, Ptk2b, Ptn, Ptpn6, Rac2, Rogdi, St8sia1, Tfrc, Tgm1, Thbs1, Tmem119, Trf, Wnt10b]
GO:0050878	regulation of body fluid levels	22	3.56827e-07	0.000271189	[Cx3cl1, Cyp26b1, F13a1, F5, Fcer1g, Foxa2, Itgb3, Kcnn4, Madd, Nbeal2, P2rx1, P2ry1, Pf4, Plek, Prkca, Ptpn6, Rab27a, Serpine2, Slc7a11, Tec, Thbs1, Zfp385a]
GO:0001820	serotonin secretion	6	4.02461e-07	0.000305468	[Cd300a, Fcer1g, Fcgr3, Lgals3, P2rx1, Slc6a4]
GO:0002548	monocyte chemotaxis	9	4.23599e-07	0.000321088	[Ccl17, Ccl3, Ccl6, Ccl9, Ccr2, Cx3cl1, Lgals3, Pla2g7, Tnfsf11]
GO:0048646	anatomical structure formation involved in morphogenesis	44	4.47755e-07	0.00033895	[Adam8, Adm, Ahr, Angpt1, Atoh8, Axin2, Bcl6, C5ar1, Ccr2, Cd53, Cd9, Cnnm4, Cx3cl1, Etv2, Foxa2, Gpc1, Ifitm1, Itgb2, Itgb3, Lef1, Lfng, Lgals3, Loxl2, Loxl3, Mmp19, Mmp9, Myom1, Nbeal2, Nfe2, Nrarp, Pde3b, Pf4, Pgf, Prkca, Ptk2b, Ptn, Ptpn6, Runx1, Serpinf1, Slc6a4, Tgfb3, Thbs1, Wnt10b, Zfp385a]
GO:0002822	regulation of adaptive immune response based on somatic recombination of immune receptors built from immunoglobulin superfamily domains	14	4.91358e-07	0.000371467	[4632428N05Rik, Bcl6, Btk, Ccr2, Ccr7, Fcer1g, Fcgr3, Il12rb1, Irf1, Lgals9, Loxl3, Ptpn6, Tfrc, Was]
GO:0030854	positive regulation of granulocyte differentiation	5	4.93604e-07	0.000372671	[Gfi1b, Hcls1, Ikzf1, Lef1, Runx1]
GO:0051093	negative regulation of developmental process	41	4.97909e-07	0.000375423	[Axin2, Bcl6, Ccl17, Ccl9, Ccr2, Cdk6, Cdkn2a, Draxin, Enpp1, Epha7, Foxa2, Gfi1, Gpr171, Hist1h4j, Hist1h4m, Hist1h4n, Igfbp5, Inpp5d, Irf1, Itgb3, Lef1, Lfng, Loxl3, Nfe2, Nfkbid, Nrarp, Pak1, Pde3b, Pf4, Ptk2b, Ptn, Rap1gap2, Runx1, Sema4d, Serpinf1, Slc6a4, Srgn, Thbs1, Vasn, Wnt10b, Wnt9a]
GO:0071675	regulation of mononuclear cell migration	8	5.87168e-07	0.000442137	[C5ar1, Ccr2, Ccr7, Cmklr1, Cx3cl1, Lgals3, Pla2g7, Thbs1]
GO:1905517	macrophage migration	8	5.87168e-07	0.000442137	[C5ar1, Ccl3, Ccr7, Cmklr1, Cx3cl1, Lgals3, Ptk2b, Thbs1]
GO:0046634	regulation of alpha-beta T cell activation	11	6.04164e-07	0.000454331	[4632428N05Rik, Bcl6, Ccr2, Ccr7, Cd244, Cd300a, Ikzf1, Irf1, Lgals9, Loxl3, Myb]
GO:0070555	response to interleukin-1	11	6.04164e-07	0.000454331	[Ccl17, Ccl3, Ccl6, Ccl9, Cebpb, Cx3cl1, Irak3, Irf1, Prkca, Saa3, Src]
GO:0051345	positive regulation of hydrolase activity	26	6.11287e-07	0.000459076	[Apoc2, Arhgap6, Asph, Bid, Ccl17, Ccl3, Ccl6, Ccl9, Ccr7, Cd300a, Cdkn2a, Cx3cl1, Cyfip2, Gsn, Map3k5, Npnt, P2rx1, Plek, Plscr1, Ptafr, Ptk2b, Rgs2, Rgs4, Ryr2, Sema4d, Vav1]
GO:0051209	release of sequestered calcium ion into cytosol	12	6.3004e-07	0.00047253	[Asph, Coro1a, Diap1, Fkbp1b, Gpr39, Itgb3, Pde4d, Plcg2, Ptk2b, Ptpn6, Ryr2, Slc6a4]
GO:0051283	negative regulation of sequestering of calcium ion	12	6.3004e-07	0.00047253	[Asph, Coro1a, Diap1, Fkbp1b, Gpr39, Itgb3, Pde4d, Plcg2, Ptk2b, Ptpn6, Ryr2, Slc6a4]
GO:0051235	maintenance of location	20	6.35236e-07	0.000475792	[Asph, B4galnt1, Coro1a, Diap1, Enpp1, Fkbp1b, Gpr39, Gsn, Itgb3, Lgals3, Lgals9, Lpl, Pde4d, Plcg2, Ptk2b, Ptpn6, Ryr2, Slc6a4, Srgn, Syne3]
GO:0044255	cellular lipid metabolic process	39	6.9844e-07	0.000521735	[Abhd15, Acot11, Acsbg1, Acss2, Agpat2, Alox5, Alox5ap, Apobec1, Apobr, Apoc2, B4galnt1, Csf1r, Cyp26a1, Cyp26b1, Dhrs9, Fgr, Glt28d2, Inpp5d, Irs1, Lpl, Naga, P2rx1, Pik3cd, Pla2g4a, Pla2g7, Plcg2, Plek, Plscr1, Prkag2, Ptgs1, Ptk2b, Sik1, Slc6a4, Soat2, Src, St8sia1, St8sia4, Synj2, Ugcg]
GO:0051282	regulation of sequestering of calcium ion	12	6.97925e-07	0.000522048	[Asph, Coro1a, Diap1, Fkbp1b, Gpr39, Itgb3, Pde4d, Plcg2, Ptk2b, Ptpn6, Ryr2, Slc6a4]
GO:0001818	negative regulation of cytokine production	17	7.11025e-07	0.000530425	[4632428N05Rik, Angpt1, Bcl6, Btk, Btn1a1, Cmklr1, Cx3cl1, Elane, Errfi1, Inpp5d, Irak3, Lef1, Lgals9, Srgn, Tgfb3, Thbs1, Tnfrsf9]
GO:0022409	positive regulation of cell-cell adhesion	17	7.11025e-07	0.000530425	[Adam8, Ccr2, Ccr7, Cd244, Coro1a, Elane, Gcnt2, Has2, Ikzf1, Il12rb1, Irf1, Lef1, Lgals9, Myb, Ptafr, Tfrc, Tnfsf11]
GO:0072358	cardiovascular system development	33	7.35132e-07	0.000547673	[Adam8, Adm, Ahr, Angpt1, C5ar1, Ccr2, Cx3cl1, Errfi1, Etv2, Foxs1, Has2, Itgb2, Itgb3, Lef1, Lgals3, Loxl2, Loxl3, Ltbp1, Mmp19, Mmp9, Nfe2, Nrarp, Pde3b, Pf4, Pgf, Prkca, Ptk2b, Ptn, Runx1, Serpinf1, Speg, Spi1, Thbs1]
GO:0051208	sequestering of calcium ion	12	7.72221e-07	0.000574533	[Asph, Coro1a, Diap1, Fkbp1b, Gpr39, Itgb3, Pde4d, Plcg2, Ptk2b, Ptpn6, Ryr2, Slc6a4]
GO:0001525	angiogenesis	25	8.48571e-07	0.000630488	[Adam8, Adm, Ahr, Angpt1, C5ar1, Ccr2, Cx3cl1, Itgb2, Itgb3, Lef1, Lgals3, Loxl2, Loxl3, Mmp19, Mmp9, Nrarp, Pde3b, Pf4, Pgf, Prkca, Ptk2b, Ptn, Runx1, Serpinf1, Thbs1]
GO:0002286	T cell activation involved in immune response	12	8.53449e-07	0.000633259	[Bcl6, Ccr2, Ccr7, Clec4d, Fcer1g, Irf1, Lcp1, Lef1, Lgals3, Loxl3, Myb, Rab27a]
GO:0030852	regulation of granulocyte differentiation	6	8.55041e-07	0.000633585	[Gfi1b, Hcls1, Ikzf1, Inpp5d, Lef1, Runx1]
GO:0032880	regulation of protein localization	42	8.96651e-07	0.000663522	[Ahi1, Angpt1, Arhgdig, Asph, Axin2, Btn1a1, Ccl3, Ccr7, Cd14, Cd244, Cdkn2a, Clec4n, Clec5a, Csf1r, Cx3cl1, Dyrk2, Fgr, Fkbp1b, Foxa2, Gpr39, Gsn, Hcls1, Irs1, Kcnn4, Lcp1, Lgals9, Lpl, Madd, Pak1, Panx1, Pde1c, Pde3b, Ptn, Rac2, Slc9a3r1, Src, Srgn, Svip, Tgfb3, Tnfrsf9, Ugcg, Unc93b1]
GO:0019637	organophosphate metabolic process	40	9.59459e-07	0.00070904	[Adcy7, Adm, Agpat2, Apoc2, Bid, Cap2, Cd244, Csf1r, Eno3, Enpp1, Fgr, Gpd2, Inpp5d, Irs1, Ncf2, Nt5e, P2ry1, Pde1c, Pde3b, Pde4d, Pde5a, Pdxp, Pf4, Pfkfb4, Pfkp, Pik3cd, Pla2g4a, Pla2g7, Plcg2, Plek, Plscr1, Prkag2, Ptafr, Ptgs1, Ptk2b, Pygl, Rpia, Src, Synj2, Thbs1]
GO:0097553	calcium ion transmembrane import into cytosol	12	1.03895e-06	0.000766749	[Asph, Coro1a, Diap1, Fkbp1b, Gpr39, Itgb3, Pde4d, Plcg2, Ptk2b, Ptpn6, Ryr2, Slc6a4]
GO:1902656	calcium ion import into cytosol	12	1.03895e-06	0.000766749	[Asph, Coro1a, Diap1, Fkbp1b, Gpr39, Itgb3, Pde4d, Plcg2, Ptk2b, Ptpn6, Ryr2, Slc6a4]
GO:0050777	negative regulation of immune response	13	1.18276e-06	0.000871696	[4632428N05Rik, Angpt1, Bcl6, Ccr2, Cd300a, Inpp5d, Irak3, Irf1, Lgals3, Lgals9, Loxl3, Ptpn6, Tgfb3]
GO:0032945	negative regulation of mononuclear cell proliferation	10	1.19614e-06	0.00088036	[4632428N05Rik, Btk, Btn1a1, Cd300a, Cdkn2a, Cebpb, Inpp5d, Lgals9, Pde5a, Ptpn6]
GO:0050672	negative regulation of lymphocyte proliferation	10	1.19614e-06	0.00088036	[4632428N05Rik, Btk, Btn1a1, Cd300a, Cdkn2a, Cebpb, Inpp5d, Lgals9, Pde5a, Ptpn6]
GO:0050920	regulation of chemotaxis	15	1.21362e-06	0.000892011	[C5ar1, Camk1d, Ccr2, Ccr7, Cmklr1, Cx3cl1, Gpsm3, Lgals9, Pf4, Pgf, Pla2g7, Prkca, Ptk2b, Rac2, Thbs1]
GO:0045124	regulation of bone resorption	8	1.26841e-06	0.000931014	[Adam8, Csf1r, Inpp5d, Itgb3, Spp1, Tfrc, Tnfsf11, Trf]
GO:0045580	regulation of T cell differentiation	13	1.28817e-06	0.00094423	[Adam8, Bcl6, Ccr2, Ccr7, Cdkn2a, Cyp26b1, Ikzf1, Irf1, Lgals9, Loxl3, Myb, Nfkbid, Nrarp]
GO:0002819	regulation of adaptive immune response	14	1.29813e-06	0.000950229	[4632428N05Rik, Bcl6, Btk, Ccr2, Ccr7, Fcer1g, Fcgr3, Il12rb1, Irf1, Lgals9, Loxl3, Ptpn6, Tfrc, Was]
GO:0001944	vasculature development	32	1.35446e-06	0.000990112	[Adam8, Adm, Ahr, Angpt1, C5ar1, Ccr2, Cx3cl1, Errfi1, Etv2, Foxs1, Has2, Itgb2, Itgb3, Lef1, Lgals3, Loxl2, Loxl3, Ltbp1, Mmp19, Mmp9, Nfe2, Nrarp, Pde3b, Pf4, Pgf, Prkca, Ptk2b, Ptn, Runx1, Serpinf1, Spi1, Thbs1]

## Sheet: Goterms plusDox down
GOID	GOTerm	Nr. Genes	Term PValue	Term PValue Corrected with Bonferroni step down	Associated Genes Found
GO:0048731	system development	241	3.733e-42	4.49827e-39	[1810011O10Rik, Acvrl1, Adam19, Adcy6, Alas2, Alox12, Anxa3, Apcdd1, Arhgap44, Arhgef15, Arhgef28, Arid5b, Arrb1, Arsa, Asb4, Atf3, Atl1, B3gnt2, Batf3, Bcar3, Bex2, Bik, Bmp6, C77370, Camk2d, Camsap2, Cav1, Cav2, Ccl2, Cd109, Cd248, Cd40, Cd59a, Chrna7, Cib1, Cldn5, Clec14a, Clec1b, Cmtm8, Col18a1, Col3a1, Col4a1, Col4a2, Cpe, Crb2, Ctsh, Ctsl, Cyp1a1, Dab2, Dact1, Dchs1, Dclk2, Dhh, Disc1, Dlc1…
GO:0007275	multicellular organism development	253	3.31405e-39	3.99011e-36	[1810011O10Rik, Acvrl1, Adam19, Adcy6, Alas2, Alox12, Amd1, Anxa3, Apcdd1, Aplnr, Arhgap44, Arhgef15, Arhgef28, Arid5b, Arrb1, Arsa, Asb4, Atf3, Atl1, B3gnt2, Batf3, Bcar3, Bex2, Bik, Bmp6, C77370, Camk2d, Camsap2, Cav1, Cav2, Ccl2, Cd109, Cd248, Cd40, Cd59a, Cdk20, Chrna7, Cib1, Cldn5, Clec14a, Clec1b, Cmtm8, Col18a1, Col3a1, Col4a1, Col4a2, Cpe, Crb2, Ctsh, Ctsl, Cyp1a1, Dab2, Dact1, Dchs1, Dcl…
GO:0072359	circulatory system development	103	7.16951e-37	8.62492e-34	[Acvrl1, Adam19, Alox12, Anxa3, Arhgef15, Asb4, Camk2d, Cav1, Ccl2, Cd59a, Chrna7, Cib1, Clec14a, Col18a1, Col3a1, Col4a1, Col4a2, Cpe, Crb2, Ctsh, Dchs1, Dlc1, Dll1, Dll4, Ecscr, Edn1, Efna1, Efnb2, Egfl7, Elk3, Eng, Epas1, Ephb4, Erbb2, Erg, Ets1, Fat4, Flrt2, Flrt3, Flt4, Fzd7, Gja4, Gja5, Hand2, Hdac7, Heg1, Hey2, Hif3a, Hopx, Hoxa1, Hspg2, Igf1, Jag1, Kdr, Klf4, Lama4, Mapk11, Mcam, Mmrn2, N…
GO:0072358	cardiovascular system development	83	1.44845e-35	1.74103e-32	[Acvrl1, Alox12, Anxa3, Arhgef15, Asb4, Cav1, Ccl2, Cd59a, Chrna7, Cib1, Clec14a, Col18a1, Col3a1, Col4a1, Col4a2, Crb2, Ctsh, Dll1, Dll4, Ecscr, Edn1, Efna1, Efnb2, Egfl7, Elk3, Eng, Epas1, Ephb4, Ets1, Flt4, Gja4, Gja5, Hand2, Hdac7, Heg1, Hey2, Hif3a, Hoxa1, Hspg2, Igf1, Jag1, Kdr, Klf4, Lama4, Mcam, Mmrn2, Nos3, Notch1, Notch4, Nrp2, Pde2a, Pdgfb, Pdgfd, Pecam1, Plcd1, Plcd3, Ppp1r16b, Ptprb,…
GO:0001944	vasculature development	82	2.11939e-35	2.54538e-32	[Acvrl1, Alox12, Anxa3, Arhgef15, Asb4, Cav1, Ccl2, Cd59a, Chrna7, Cib1, Clec14a, Col18a1, Col3a1, Col4a1, Col4a2, Ctsh, Dll1, Dll4, Ecscr, Edn1, Efna1, Efnb2, Egfl7, Elk3, Eng, Epas1, Ephb4, Ets1, Flt4, Gja4, Gja5, Hand2, Hdac7, Heg1, Hey2, Hif3a, Hoxa1, Hspg2, Igf1, Jag1, Kdr, Klf4, Lama4, Mcam, Mmrn2, Nos3, Notch1, Notch4, Nrp2, Pde2a, Pdgfb, Pdgfd, Pecam1, Plcd1, Plcd3, Ppp1r16b, Ptprb, Ptprm…
GO:0048514	blood vessel morphogenesis	73	3.39866e-34	4.0784e-31	[Acvrl1, Alox12, Anxa3, Asb4, Cav1, Ccl2, Cd59a, Chrna7, Cib1, Clec14a, Col18a1, Col3a1, Col4a1, Col4a2, Ctsh, Dll1, Dll4, Ecscr, Edn1, Efna1, Efnb2, Egfl7, Elk3, Eng, Epas1, Ephb4, Ets1, Flt4, Gja5, Hand2, Hdac7, Heg1, Hey2, Hif3a, Hoxa1, Hspg2, Jag1, Kdr, Klf4, Mcam, Mmrn2, Nos3, Notch1, Notch4, Nrp2, Pdgfb, Pecam1, Plcd1, Plcd3, Ppp1r16b, Ptprb, Ptprm, Ramp2, Rapgef3, Rasip1, Rhob, Robo4, Rxra…
GO:0001568	blood vessel development	78	1.99254e-33	2.38906e-30	[Acvrl1, Alox12, Anxa3, Asb4, Cav1, Ccl2, Cd59a, Chrna7, Cib1, Clec14a, Col18a1, Col3a1, Col4a1, Col4a2, Ctsh, Dll1, Dll4, Ecscr, Edn1, Efna1, Efnb2, Egfl7, Elk3, Eng, Epas1, Ephb4, Ets1, Flt4, Gja4, Gja5, Hand2, Hdac7, Heg1, Hey2, Hif3a, Hoxa1, Hspg2, Jag1, Kdr, Klf4, Lama4, Mcam, Mmrn2, Nos3, Notch1, Notch4, Nrp2, Pde2a, Pdgfb, Pdgfd, Pecam1, Plcd1, Plcd3, Ppp1r16b, Ptprb, Ptprm, Ramp2, Rapgef3…
GO:0009653	anatomical structure morphogenesis	158	1.41542e-32	1.69568e-29	[Acvrl1, Alox12, Anxa3, Aplnr, Arhgap44, Arhgef15, Arhgef28, Arid5b, Asb4, Atl1, B3gnt2, Bcar3, Bmp6, Cav1, Ccl2, Cd109, Cd248, Cd59a, Cdc42ep2, Cgn, Chrna7, Cib1, Clec14a, Clec1b, Col18a1, Col3a1, Col4a1, Col4a2, Cpe, Crb2, Ctsh, Ctsl, Dab2, Dact1, Dchs1, Disc1, Dlc1, Dll1, Dll4, Dusp2, Ecscr, Edn1, Efna1, Efnb2, Egfl7, Ehd2, Elk3, Eng, Epas1, Ephb4, Erbb2, Erg, Ets1, Fat4, Fblim1, Flrt2, Flrt3,…
GO:0016477	cell migration	104	1.13262e-30	1.35574e-27	[Acvrl1, Alox12, Amotl1, Anxa3, Apcdd1, Arid5b, Bik, Camk2d, Ccl2, Ccl7, Cd248, Cdc42bpb, Ch25h, Cib1, Clec14a, Cnr2, Col18a1, Col3a1, Ctsh, Dab2, Dapk2, Dchs1, Disc1, Dlc1, Dll4, Dock4, Edn1, Efna1, Efnb2, Egfl7, Eng, Ephb4, Erg, Ets1, Flrt2, Flrt3, Flt4, Gas6, Gpm6a, Grap, Hand2, Hdac7, Hyal2, Icam1, Igf1, Il16, Il1r1, Il24, Il6st, Itga1, Itga2, Itga3, Itga9, Jup, Kank1, Kdr, Kitl, Klf4, Lama4,…
GO:0048646	anatomical structure formation involved in morphogenesis	94	7.6806e-30	9.186e-27	[Acvrl1, Alox12, Anxa3, Cav1, Ccl2, Cd109, Cd59a, Chrna7, Cib1, Clec14a, Clec1b, Col18a1, Col4a1, Col4a2, Crb2, Ctsh, Dchs1, Dlc1, Dll1, Dll4, Dusp2, Ecscr, Edn1, Efna1, Efnb2, Egfl7, Ehd2, Elk3, Eng, Epas1, Ephb4, Erg, Ets1, Flt4, Fzd7, Gja5, Hand2, Hdac7, Hey2, Hif3a, Hopx, Hoxa1, Hspg2, Kdr, Klf4, Ldb2, Mcam, Mmrn2, Nfib, Nos3, Notch1, Notch4, Nrp2, Ntn3, Pecam1, Phldb2, Plcd1, Plcd3, Plekho1,…
GO:0048870	cell motility	108	1.12463e-29	1.34393e-26	[Acvrl1, Alox12, Amotl1, Anxa3, Apcdd1, Arid5b, Bik, Camk2d, Ccl2, Ccl7, Cd248, Cd81, Cdc42bpb, Ch25h, Chrna7, Cib1, Clec14a, Cnr2, Col18a1, Col3a1, Ctsh, Dab2, Dapk2, Dchs1, Disc1, Dlc1, Dll4, Dock4, Edn1, Efna1, Efnb2, Egfl7, Eng, Ephb4, Erg, Ets1, Flrt2, Flrt3, Flt4, Gas6, Gpm6a, Grap, Hand2, Hdac7, Hyal2, Icam1, Igf1, Il16, Il1r1, Il24, Il6st, Itga1, Itga2, Itga3, Itga9, Jup, Kank1, Kdr, Kitl…
GO:0001525	angiogenesis	61	1.53251e-29	1.82982e-26	[Acvrl1, Alox12, Anxa3, Cav1, Ccl2, Cd59a, Chrna7, Cib1, Clec14a, Col18a1, Col4a1, Col4a2, Ctsh, Dll1, Dll4, Ecscr, Edn1, Efna1, Efnb2, Egfl7, Elk3, Eng, Epas1, Ephb4, Ets1, Flt4, Hand2, Hdac7, Hif3a, Hspg2, Kdr, Klf4, Mcam, Mmrn2, Nos3, Notch1, Notch4, Nrp2, Pecam1, Plcd1, Plcd3, Ppp1r16b, Ptprb, Ptprm, Ramp2, Rapgef3, Rasip1, Rhob, Robo4, Rxra, Sash1, Sema3e, Shb, Sox17, Sox18, Stab1, Tcf7l2, T…
GO:0006928	movement of cell or subcellular component	120	9.93057e-28	1.18472e-24	[Acvrl1, Alox12, Amotl1, Anxa3, Apcdd1, Arid5b, B3gnt2, Bik, Camk2d, Cav1, Ccl2, Ccl7, Cd248, Cd81, Cdc42bpb, Ch25h, Chrna7, Cib1, Clec14a, Cnr2, Col18a1, Col3a1, Ctsh, Dab2, Dapk2, Dchs1, Disc1, Dlc1, Dll4, Dock4, Edn1, Efna1, Efnb2, Egfl7, Eng, Ephb4, Erbb2, Erg, Ets1, Flrt2, Flrt3, Flt4, Gas6, Gja5, Gpm6a, Grap, Hand2, Hap1, Hdac7, Hoxa1, Hyal2, Icam1, Igf1, Il16, Il1r1, Il24, Il6st, Itga1, It…
GO:0051239	regulation of multicellular organismal process	158	5.98892e-27	7.13879e-24	[1810011O10Rik, Acvrl1, Adcy6, Adrb3, Alox12, Amotl1, Anxa3, Apln, Arhgap44, Arhgef15, Arrb1, Asb4, Bex2, Bmp6, Camk2d, Cav1, Ccl2, Cd109, Cd38, Cd40, Cd59a, Chrna7, Cib1, Cldn5, Col3a1, Col4a2, Cpe, Crb2, Ctsh, Dab2, Dact1, Darc, Disc1, Dll1, Dll4, Dock4, Ecscr, Edn1, Efna1, Efnb2, Eng, Epas1, Ephb4, Erbb2, Erg, Ets1, Fat4, Flrt2, Flrt3, Flt4, Fos, Fzd7, Gas6, Gbp4, Gdpd5, Ghr, Gja5, Gpm6b, Gsdm…
GO:0035556	intracellular signal transduction	141	1.56398e-26	1.86271e-23	[1810011O10Rik, Adcy4, Adcy6, Adrb3, Als2cl, Amotl1, Arhgap29, Arhgap31, Arhgap44, Arhgef11, Arhgef15, Arhgef28, Arhgef3, Arl4d, Arrb1, Asb4, Atf3, Bcar3, Bmp6, Camk2d, Cav1, Cav2, Ccl2, Ccl7, Cd40, Cd81, Cdc42bpb, Cdc42ep2, Chrna7, Cib1, Cish, Col3a1, Cradd, Ctsh, Dab2, Dact1, Dapk2, Dchs1, Dclk2, Disc1, Dlc1, Dock4, Dock6, Dock9, Dok4, Edn1, Efna1, Erbb2, Fat4, Fgd5, Fgd6, Flrt2, Flrt3, Flt4, G…
GO:0051270	regulation of cellular component movement	79	1.94657e-26	2.31641e-23	[Acvrl1, Alox12, Amotl1, Anxa3, Camk2d, Cav1, Ccl2, Cd81, Cib1, Col18a1, Col3a1, Ctsh, Dab2, Dapk2, Dlc1, Dll4, Dock4, Edn1, Efna1, Egfl7, Eng, Ets1, Flrt2, Flt4, Gas6, Gja5, Hap1, Hdac7, Hyal2, Icam1, Igf1, Il1r1, Il24, Il6st, Itga2, Itga3, Jup, Kank1, Kdr, Kitl, Klf4, Lama4, Ldb2, Ldlrad4, Madcam1, Mcam, Mmp28, Mmrn2, Myo1c, Notch1, Pdgfb, Pdgfd, Pecam1, Phldb2, Plcb1, Plet1, Plvap, Plxna2, Prk…
GO:0040012	regulation of locomotion	78	9.57203e-26	1.13811e-22	[Acvrl1, Alox12, Amotl1, Anxa3, Camk2d, Cav2, Ccl2, Cd81, Cib1, Col18a1, Col3a1, Ctsh, Dab2, Dapk2, Dlc1, Dll4, Dock4, Edn1, Efna1, Efnb2, Egfl7, Eng, Ets1, Flrt2, Flt4, Gas6, Hdac7, Hyal2, Icam1, Igf1, Il16, Il1r1, Il24, Il6st, Itga2, Itga3, Kank1, Kdr, Kitl, Klf4, Lama4, Ldb2, Ldlrad4, Madcam1, Mcam, Mid2, Mmp28, Mmrn2, Myo1c, Notch1, Pdgfb, Pdgfd, Pecam1, Phldb2, Plcb1, Plet1, Plvap, Plxna2, P…
GO:0007166	cell surface receptor signaling pathway	139	1.22821e-25	1.45912e-22	[1810011O10Rik, Acvrl1, Akap2, Amotl1, Apcdd1, Arid5b, Atf3, Bex2, Bik, Bmp6, Cacnb3, Cav1, Cav2, Ccl2, Ccl7, Cd109, Cd38, Cd40, Cd59a, Cd81, Chrna7, Cib1, Cish, Cldn5, Clec1b, Cmtm3, Col3a1, Col4a1, Col4a2, Cpe, Crb2, Csf2rb2, Dab2, Dact1, Darc, Dhh, Disc1, Dll1, Dll4, Dok4, Edn1, Efna1, Efna4, Efnb2, Egfl7, Eng, Enho, Ephb4, Epn2, Erbb2, Fam83g, Fat4, Flrt2, Flrt3, Flt4, Fos, Fzd7, Gas6, Gdpd5,…
GO:0048513	animal organ development	170	1.97908e-25	2.34917e-22	[1810011O10Rik, Acvrl1, Adam19, Alas2, Alox12, Apcdd1, Arhgef15, Arid5b, Arrb1, Atf3, Batf3, Bcar3, Bik, Bmp6, Camk2d, Cav1, Cav2, Cd109, Cd248, Cib1, Clec1b, Col3a1, Col4a1, Cpe, Crb2, Ctsh, Ctsl, Cyp1a1, Dab2, Dact1, Dchs1, Dclk2, Dhh, Disc1, Dlc1, Dll1, Dll4, Edn1, Efna1, Efnb2, Eml1, Eng, Epas1, Ephb4, Epn2, Erbb2, Erg, Ets1, Fat4, Flrt2, Flrt3, Flt4, Fos, Fzd7, Gas6, Gdpd5, Gimap1, Gja5, Gla…
GO:2000145	regulation of cell motility	72	3.45828e-24	4.10153e-21	[Acvrl1, Alox12, Amotl1, Anxa3, Camk2d, Ccl2, Cd81, Cib1, Col18a1, Col3a1, Ctsh, Dab2, Dapk2, Dlc1, Dll4, Dock4, Edn1, Efna1, Egfl7, Eng, Ets1, Flrt2, Flt4, Gas6, Hdac7, Hyal2, Icam1, Igf1, Il1r1, Il24, Il6st, Itga2, Itga3, Kank1, Kdr, Kitl, Klf4, Lama4, Ldb2, Ldlrad4, Madcam1, Mcam, Mmp28, Mmrn2, Myo1c, Notch1, Pdgfb, Pdgfd, Pecam1, Phldb2, Plcb1, Plet1, Plvap, Plxna2, Prkce, Prr5l, Ptprm, Rapge…
GO:0007165	signal transduction	243	3.93827e-24	4.66685e-21	[1810011O10Rik, Acvrl1, Adcy4, Adcy6, Adrb3, Akap2, Als2cl, Amotl1, Apcdd1, Apln, Aplnr, Arhgap23, Arhgap27, Arhgap29, Arhgap31, Arhgap44, Arhgef11, Arhgef15, Arhgef28, Arhgef3, Arid5b, Arl4d, Arrb1, Asb4, Atf3, Bcar3, Bex2, Bik, Bmp6, Cacnb3, Camk2d, Cav1, Cav2, Ccl2, Ccl7, Cd109, Cd38, Cd40, Cd59a, Cd81, Cdc42bpb, Cdc42ep2, Chrna7, Cib1, Cish, Cldn5, Clec1b, Cmtm3, Cnr2, Col3a1, Col4a1, Col4a2,…
GO:0030334	regulation of cell migration	70	4.23564e-24	5.01499e-21	[Acvrl1, Alox12, Amotl1, Anxa3, Camk2d, Ccl2, Cib1, Col18a1, Col3a1, Ctsh, Dab2, Dapk2, Dlc1, Dll4, Dock4, Edn1, Efna1, Egfl7, Eng, Ets1, Flrt2, Flt4, Gas6, Hdac7, Hyal2, Icam1, Igf1, Il1r1, Il24, Il6st, Itga2, Itga3, Kank1, Kdr, Kitl, Klf4, Lama4, Ldb2, Ldlrad4, Madcam1, Mcam, Mmp28, Mmrn2, Myo1c, Notch1, Pdgfb, Pdgfd, Pecam1, Phldb2, Plcb1, Plet1, Plvap, Plxna2, Prkce, Prr5l, Ptprm, Rapgef3, Rh…
GO:2000026	regulation of multicellular organismal development	117	8.07885e-23	9.55728e-20	[1810011O10Rik, Acvrl1, Adcy6, Alox12, Anxa3, Arhgap44, Arhgef15, Asb4, Bex2, Bmp6, Cav1, Ccl2, Cd109, Cd40, Cd59a, Chrna7, Cib1, Cldn5, Col3a1, Col4a2, Cpe, Crb2, Ctsh, Dab2, Dact1, Disc1, Dll1, Dll4, Ecscr, Edn1, Efna1, Efnb2, Eng, Ephb4, Erbb2, Ets1, Fat4, Flrt2, Flrt3, Fos, Fzd7, Gas6, Gdpd5, Gpm6b, Hand2, Hap1, Hdac7, Hey2, Hlx, Hopx, Igf1, Il1r1, Il6st, Itga3, Jag1, Kank1, Kdr, Kitl, Klf4, …
GO:0007167	enzyme linked receptor protein signaling pathway	74	1.18727e-22	1.40336e-19	[Acvrl1, Akap2, Arid5b, Bex2, Bik, Bmp6, Cav1, Cav2, Ccl2, Cd109, Cd59a, Cish, Cldn5, Col3a1, Col4a1, Col4a2, Crb2, Dab2, Dact1, Dll1, Dok4, Efna1, Efna4, Efnb2, Eng, Ephb4, Erbb2, Fam83g, Fat4, Flrt2, Flrt3, Flt4, Fos, Gas6, Ghr, Gprc5a, Grap, Hap1, Hfe, Hip1r, Igf1, Il6st, Itga1, Itga3, Kank1, Kdr, Ldlrad4, Lifr, Mmrn2, Myo1c, Notch1, Npr1, Nrep, Nrp2, Pdgfb, Pdgfd, Plat, Plcb1, Plekha1, Ppm1l,…
GO:0048583	regulation of response to stimulus	166	1.81384e-22	2.14214e-19	[1810011O10Rik, Acvrl1, Adrb3, Alox12, Als2cl, Apcdd1, Arhgap44, Arhgef15, Arhgef28, Arhgef3, Arrb1, Atf3, Bcl6b, Bik, Bmp6, Cacnb3, Camk2d, Cav1, Cav2, Ccl2, Ccl7, Cd109, Cd38, Cd40, Cd59a, Cd81, Chrna7, Cib1, Cish, Cmtm3, Cnr2, Col3a1, Colec12, Cradd, Crb2, Ctsh, Dab2, Dact1, Dapk2, Disc1, Dlc1, Dll1, Dll4, Edn1, Efna1, Efnb2, Egfl7, Eng, Enho, Erbb2, Ets1, Fgd5, Fgd6, Fignl2, Flrt2, Flrt3, Flt…
GO:0009966	regulation of signal transduction	136	8.28109e-22	9.77169e-19	[1810011O10Rik, Acvrl1, Adrb3, Als2cl, Apcdd1, Arhgap44, Arhgef15, Arhgef28, Arhgef3, Arrb1, Atf3, Bik, Bmp6, Camk2d, Cav1, Cav2, Ccl2, Ccl7, Cd109, Cd40, Cd59a, Cd81, Chrna7, Cib1, Cish, Cmtm3, Col3a1, Cradd, Crb2, Ctsh, Dab2, Dact1, Dapk2, Disc1, Dlc1, Dll1, Dll4, Edn1, Efna1, Egfl7, Eng, Enho, Erbb2, Fgd5, Fgd6, Flrt2, Flrt3, Flt4, Gas6, Gdpd5, Ghr, Gnai1, Gprc5a, Grk5, Hand2, Hap1, Hdac7, Hey…
GO:1901342	regulation of vasculature development	40	2.45383e-21	2.89307e-18	[Acvrl1, Alox12, Anxa3, Asb4, Ccl2, Cd59a, Chrna7, Cib1, Col4a2, Ctsh, Dll1, Dll4, Ecscr, Efna1, Efnb2, Eng, Ephb4, Ets1, Hdac7, Hey2, Kdr, Klf4, Mmrn2, Nos3, Notch1, Notch4, Pdgfb, Pdgfd, Ppp1r16b, Ptprm, Ramp2, Rapgef3, Rhob, Sash1, Sema3e, Stab1, Tcf7l2, Tek, Tgfbr2, Vash1]
GO:0010646	regulation of cell communication	146	7.50248e-21	8.83793e-18	[1810011O10Rik, Acvrl1, Adrb3, Als2cl, Apcdd1, Apln, Arhgap44, Arhgef15, Arhgef28, Arhgef3, Arrb1, Atf3, Bik, Bmp6, Camk2d, Cav1, Cav2, Ccl2, Ccl7, Cd109, Cd38, Cd40, Cd59a, Cd81, Chrna7, Cib1, Cish, Cmtm3, Cnr2, Col3a1, Cradd, Crb2, Ctsh, Dab2, Dact1, Dapk2, Disc1, Dlc1, Dll1, Dll4, Edn1, Efna1, Egfl7, Eng, Enho, Erbb2, Fgd5, Fgd6, Flrt2, Flrt3, Flt4, Gas6, Gdpd5, Ghr, Gja5, Gnai1, Gprc5a, Grk5,…
GO:0023051	regulation of signaling	146	1.49564e-20	1.76037e-17	[1810011O10Rik, Acvrl1, Adrb3, Als2cl, Apcdd1, Apln, Arhgap44, Arhgef15, Arhgef28, Arhgef3, Arrb1, Atf3, Bik, Bmp6, Camk2d, Cav1, Cav2, Ccl2, Ccl7, Cd109, Cd38, Cd40, Cd59a, Cd81, Chrna7, Cib1, Cish, Cmtm3, Cnr2, Col3a1, Cradd, Crb2, Ctsh, Dab2, Dact1, Dapk2, Disc1, Dlc1, Dll1, Dll4, Edn1, Efna1, Egfl7, Eng, Enho, Erbb2, Fgd5, Fgd6, Flrt2, Flrt3, Flt4, Gas6, Gdpd5, Ghr, Gja5, Gnai1, Gprc5a, Grk5,…
GO:0009888	tissue development	108	4.78826e-20	5.63099e-17	[Acvrl1, Alox12, Apcdd1, Arid5b, Atf3, Bmp6, Camk2d, Cav1, Cav2, Cd109, Cgn, Cldn5, Col18a1, Col3a1, Col4a1, Crb2, Ctsh, Ctsl, Dab2, Dact1, Dchs1, Dlc1, Dll1, Dll4, Dusp2, Edn1, Efna1, Efnb2, Eng, Erg, Fat4, Flrt3, Fos, Fzd7, Gas6, Gja5, Gla, Gpm6b, Hand2, Hdac7, Heg1, Hey2, Hlx, Hopx, Hspg2, Icam1, Igf1, Jag1, Kazn, Kdr, Kitl, Klf2, Klf4, Klhl3, Krt14, Ldb2, Ldlrad4, Madcam1, Maf, Maged1, Mapk11…
GO:0007399	nervous system development	122	5.90471e-20	6.93804e-17	[Adcy6, Apcdd1, Arhgap44, Arhgef15, Arhgef28, Arsa, Atl1, B3gnt2, Bex2, Bmp6, C77370, Camk2d, Camsap2, Cav1, Ccl2, Chrna7, Cib1, Cldn5, Cmtm8, Col3a1, Col4a1, Cpe, Crb2, Dab2, Dact1, Dchs1, Dclk2, Disc1, Dlc1, Dll1, Dll4, Dok4, Efna1, Efnb2, Eml1, Eng, Erbb2, Fat4, Flrt2, Flrt3, Fos, Gas6, Gdpd5, Gpm6a, Hand2, Hap1, Hdac7, Hey2, Hlx, Hoxa1, Hspg2, Igf1, Il1r1, Il6st, Itga1, Itga3, Jag1, Kank1, Kd…
GO:0050793	regulation of developmental process	130	7.92075e-20	9.29896e-17	[1810011O10Rik, Acvrl1, Adcy6, Adrb3, Alox12, Anxa3, Arhgap44, Arhgef15, Asb4, Bex2, Bmp6, Cav1, Ccl2, Cd109, Cd40, Cd59a, Cdc42ep2, Chrna7, Cib1, Cldn5, Col3a1, Col4a2, Cpe, Crb2, Ctsh, Dab2, Dact1, Disc1, Dlc1, Dll1, Dll4, Ecscr, Edn1, Efna1, Efnb2, Ehd2, Eng, Ephb4, Erbb2, Erg, Ets1, Fat4, Fblim1, Flrt2, Flrt3, Flt4, Fos, Fzd7, Gas6, Gdpd5, Ghr, Gpm6b, Hand2, Hap1, Hdac7, Hey2, Hlx, Hopx, Icam…
GO:0048869	cellular developmental process	186	9.76697e-20	1.14567e-16	[Acvrl1, Adam19, Adcy6, Adrb3, Alas2, Alox12, Apcdd1, Arhgap44, Arhgef28, Arid5b, Asb4, Atf3, Atl1, B3gnt2, Batf3, Bex2, Bik, Bmp6, Camk2d, Camsap2, Cav1, Cav2, Ccl2, Cd109, Cdc42ep2, Cgn, Chrna7, Cib1, Cldn5, Clec1b, Col18a1, Col3a1, Crb2, Dab2, Dact1, Dchs1, Dclk2, Dhh, Disc1, Dlc1, Dll1, Dll4, Ecscr, Edn1, Efna1, Efnb2, Egfl7, Ehd2, Elk3, Eml1, Eng, Epas1, Erbb2, Erg, Ets1, Fat4, Fblim1, Flrt2…
GO:0001667	ameboidal-type cell migration	43	1.06365e-19	1.2466e-16	[Acvrl1, Alox12, Amotl1, Anxa3, Arid5b, Cib1, Clec14a, Ctsh, Dll4, Efna1, Efnb2, Eng, Ephb4, Ets1, Flt4, Hand2, Hdac7, Hyal2, Itga2, Itga3, Kdr, Kitl, Klf4, Mmrn2, Nos3, Notch1, Nrp2, Pdgfb, Pecam1, Prkce, Prr5l, Ptprm, Rhob, Sash1, Schip1, Sema3f, Sox17, Srgap2, Syne2, Tek, Tgfbr2, Tgfbr3, Vash1]
GO:0048519	negative regulation of biological process	202	1.20664e-19	1.41298e-16	[1810011O10Rik, A230050P20Rik, Acer2, Acvrl1, Adcy6, Adrb3, Alox12, Apcdd1, Apln, Arhgap44, Arhgef15, Arid5b, Arrb1, Ass1, Atf3, Batf3, Bcl6b, Bex2, Bmp6, Camk2d, Cav1, Cav2, Ccl2, Cd109, Cd38, Cd59a, Chrna7, Cib1, Cish, Cnr2, Col3a1, Col4a2, Cpe, Cradd, Crb2, Ctsh, Ctsl, Dab2, Dact1, Dclk2, Dlc1, Dll1, Dll4, Dock4, Ecscr, Edn1, Efna1, Efnb2, Egfl7, Elk3, Eng, Entpd1, Epas1, Erbb2, Ets1, Flrt2, F…
GO:0030154	cell differentiation	179	1.88758e-19	2.20847e-16	[Acvrl1, Adam19, Adcy6, Adrb3, Alas2, Alox12, Apcdd1, Arhgap44, Arhgef28, Arid5b, Asb4, Atf3, Atl1, B3gnt2, Batf3, Bex2, Bik, Bmp6, Camk2d, Camsap2, Cav1, Cav2, Ccl2, Cd109, Cgn, Chrna7, Cib1, Cldn5, Clec1b, Col18a1, Col3a1, Crb2, Dab2, Dact1, Dchs1, Dclk2, Dhh, Disc1, Dll1, Dll4, Ecscr, Edn1, Efna1, Efnb2, Egfl7, Ehd2, Elk3, Eml1, Eng, Epas1, Erbb2, Erg, Ets1, Fat4, Flrt2, Flrt3, Fos, Fzd7, Gas6…
GO:0032879	regulation of localization	132	2.56754e-19	3.00145e-16	[1810011O10Rik, Acvrl1, Alox12, Amotl1, Anxa3, Apln, Arrb1, Bik, Bmp6, Cacnb3, Camk2d, Cav1, Cav2, Ccl2, Cd38, Cd40, Cd81, Chrna7, Cib1, Clic6, Col18a1, Col3a1, Ctsh, Dab2, Dact1, Dapk2, Dclk2, Dlc1, Dll1, Dll4, Dock4, Edn1, Efna1, Egfl7, Ehd2, Eng, Entpd1, Epn2, Erbb2, Ets1, Flrt2, Flt4, Fzd7, Gas6, Gbp4, Gja5, Gpm6b, Gsdmd, Hap1, Hdac7, Hfe, Hip1r, Hyal2, Icam1, Igf1, Il1r1, Il24, Il6st, Itga2,…
GO:0048523	negative regulation of cellular process	188	4.57823e-19	5.34737e-16	[1810011O10Rik, A230050P20Rik, Acer2, Acvrl1, Adcy6, Alox12, Apcdd1, Arhgap44, Arhgef15, Arid5b, Arrb1, Ass1, Atf3, Batf3, Bcl6b, Bex2, Bmp6, Camk2d, Cav1, Cav2, Cd109, Cd38, Cd59a, Chrna7, Cib1, Cish, Cnr2, Col3a1, Cradd, Crb2, Ctsh, Ctsl, Dab2, Dact1, Dlc1, Dll1, Dll4, Edn1, Efna1, Efnb2, Egfl7, Elk3, Eng, Entpd1, Epas1, Erbb2, Ets1, Flrt2, Flrt3, Flt4, Fzd7, Gas6, Gbp4, Gdpd5, Ghr, Gla, Gnai1,…
GO:0022603	regulation of anatomical structure morphogenesis	72	1.61265e-18	1.88196e-15	[Acvrl1, Alox12, Anxa3, Arhgap44, Asb4, Ccl2, Cd59a, Cdc42ep2, Chrna7, Cib1, Col4a2, Cpe, Ctsh, Dab2, Dact1, Disc1, Dlc1, Dll1, Dll4, Ecscr, Edn1, Efna1, Efnb2, Ehd2, Eng, Ephb4, Erg, Ets1, Fblim1, Flt4, Fzd7, Hand2, Hdac7, Hey2, Icam1, Kank1, Kdr, Klf4, Maged1, Mmrn2, Nfib, Nos3, Notch1, Notch4, Ntn4, Phldb2, Plekho1, Plxna2, Plxnc1, Ppp1r16b, Ptprd, Ptprm, Ramp2, Rapgef3, Rhob, Rhoj, Rxra, Sash…
GO:0003158	endothelium development	25	1.00636e-17	1.17342e-14	[Acvrl1, Alox12, Bmp6, Cldn5, Col18a1, Dll1, Dll4, Eng, Heg1, Hey2, Icam1, Jag1, Kdr, Mllt4, Notch1, Notch4, Pde2a, Pdgfb, Pecam1, Ppp1r16b, Rapgef3, Rhob, Slc40a1, Sox17, Sox18]
GO:0071363	cellular response to growth factor stimulus	52	1.15226e-17	1.34238e-14	[Acvrl1, Bex2, Bmp6, Cav1, Cav2, Ccl2, Cd109, Cd59a, Cib1, Cldn5, Col3a1, Col4a2, Crb2, Dab2, Dll1, Dll4, Eng, Erbb2, Fam83g, Fat4, Flrt2, Flrt3, Flt4, Fos, Gas6, Hap1, Hfe, Hyal2, Itga3, Kdr, Klf4, Ldlrad4, Mmrn2, Myo1c, Nos3, Notch1, Nrep, Nrp2, Pdgfb, Pdgfd, Prkce, Ramp2, Rgmb, Sfrp1, Sox6, Spry1, Tcf7l2, Tek, Tgfbr2, Tgfbr3, Tmem204, Zfp36l1]
GO:0042127	regulation of cell proliferation	95	1.39472e-17	1.62345e-14	[Acer2, Acvrl1, Alox12, Apln, Atf3, Bcl6b, Bex2, Bik, Bmp6, Camk2d, Cav1, Cav2, Ccl2, Cd109, Cd248, Cd38, Cd40, Cd81, Chrna7, Cib1, Col18a1, Ctsh, Ctsl, Dab2, Disc1, Dlc1, Dll1, Dll4, Edn1, Efnb2, Egfl7, Eng, Erbb2, Ets1, Flt4, Fzd7, Gas6, Grap, Grk5, Hand2, Hey2, Hlx, Igf1, Il24, Il6st, Itga1, Itga2, Jag1, Jup, Kdr, Kitl, Klf4, Lifr, Lrrc32, Maged1, Mapk11, Mllt4, Ndrg2, Nfib, Nos3, Notch1, Npr1…
GO:0045765	regulation of angiogenesis	34	2.12221e-17	2.46813e-14	[Acvrl1, Alox12, Anxa3, Ccl2, Cd59a, Chrna7, Cib1, Col4a2, Ctsh, Dll1, Dll4, Ecscr, Efna1, Eng, Ets1, Hdac7, Kdr, Klf4, Mmrn2, Nos3, Notch1, Notch4, Ppp1r16b, Ptprm, Ramp2, Rapgef3, Rhob, Sash1, Sema3e, Stab1, Tcf7l2, Tek, Tgfbr2, Vash1]
GO:0070848	response to growth factor	52	3.10303e-17	3.60572e-14	[Acvrl1, Bex2, Bmp6, Cav1, Cav2, Ccl2, Cd109, Cd59a, Cib1, Cldn5, Col3a1, Col4a2, Crb2, Dab2, Dll1, Dll4, Eng, Erbb2, Fam83g, Fat4, Flrt2, Flrt3, Flt4, Fos, Gas6, Hap1, Hfe, Hyal2, Itga3, Kdr, Klf4, Ldlrad4, Mmrn2, Myo1c, Nos3, Notch1, Nrep, Nrp2, Pdgfb, Pdgfd, Prkce, Ramp2, Rgmb, Sfrp1, Sox6, Spry1, Tcf7l2, Tek, Tgfbr2, Tgfbr3, Tmem204, Zfp36l1]
GO:0060429	epithelium development	76	8.13268e-17	9.44204e-14	[Acvrl1, Alox12, Apcdd1, Bmp6, Cav1, Cd109, Cgn, Cldn5, Col18a1, Col4a1, Crb2, Ctsh, Ctsl, Dab2, Dact1, Dchs1, Dlc1, Dll1, Dll4, Edn1, Efnb2, Eng, Fat4, Flrt3, Fzd7, Gja5, Hand2, Heg1, Hey2, Icam1, Igf1, Jag1, Kazn, Kdr, Klf2, Klf4, Klhl3, Krt14, Ldb2, Madcam1, Maf, Maged1, Mllt4, Nfib, Notch1, Notch4, Ntn4, Pde2a, Pdgfb, Pecam1, Phldb2, Plet1, Plxna2, Ppp1r16b, Ptch2, Rapgef3, Rasip1, Rhob, Rilp…
GO:0007507	heart development	52	1.16392e-16	1.35015e-13	[Acvrl1, Adam19, Camk2d, Col3a1, Cpe, Dchs1, Dlc1, Dll1, Dll4, Edn1, Efna1, Efnb2, Eng, Ephb4, Erbb2, Erg, Fat4, Flrt2, Flrt3, Fzd7, Gja5, Hand2, Heg1, Hey2, Hopx, Hspg2, Igf1, Jag1, Kdr, Mapk11, Notch1, Nrp2, Pde2a, Pdgfb, Pdlim3, Pi16, Ramp2, Ripply3, Rxra, Sox17, Sox18, Sox4, Sox6, Tbx3, Tek, Tgfbr2, Tgfbr3, Tnnc1, Tnnt2, Vcam1, Zfp36l1, Zfpm2]
GO:0051240	positive regulation of multicellular organismal process	94	2.49593e-16	2.89279e-13	[Acvrl1, Alox12, Amotl1, Anxa3, Apln, Asb4, Bex2, Bmp6, Camk2d, Cav1, Ccl2, Cd38, Cd40, Chrna7, Cib1, Crb2, Ctsh, Dab2, Disc1, Dll1, Edn1, Efnb2, Eng, Ephb4, Erg, Ets1, Flrt2, Flrt3, Flt4, Fos, Gas6, Gdpd5, Ghr, Gja5, Gpm6b, Gsdmd, Hand2, Hap1, Hdac7, Heg1, Hey2, Hlx, Hyal2, Icam1, Igf1, Il1r1, Il6st, Itga2, Itga3, Jag1, Kdr, Kitl, Maged1, Mapk11, Nod1, Nos3, Notch1, Notch4, Pdgfb, Pdgfd, Phldb2,…
GO:0051241	negative regulation of multicellular organismal process	75	9.63145e-16	1.11532e-12	[Acvrl1, Adcy6, Adrb3, Alox12, Apln, Arhgef15, Arrb1, Bex2, Cav1, Ccl2, Cd38, Cd59a, Chrna7, Cib1, Col3a1, Col4a2, Cpe, Dab2, Dll1, Dll4, Dock4, Ecscr, Efna1, Erbb2, Fzd7, Gas6, Gbp4, Gja5, Hand2, Hdac7, Hfe, Hlx, Igf1, Jag1, Kank1, Klf2, Klf4, Ldlrad4, Lrrc32, Mapk11, Meis2, Mmrn2, Ndrg2, Nfib, Nos3, Notch1, Pdgfb, Pi16, Prnp, Ptprm, Rab11fip3, Rapgef3, Relb, Sema3e, Sema3f, Serping1, Sfrp1, Shb…
GO:0048468	cell development	112	1.70129e-15	1.9684e-12	[Adcy6, Arhgap44, Arhgef28, Arid5b, Atl1, B3gnt2, Bex2, Bmp6, Camk2d, Camsap2, Cav1, Cav2, Cgn, Chrna7, Cib1, Cldn5, Clec1b, Col18a1, Col3a1, Dab2, Dact1, Dclk2, Dhh, Disc1, Dll1, Dll4, Edn1, Efna1, Eng, Epas1, Erbb2, Fat4, Flrt2, Flrt3, Fzd7, Gdpd5, Gpm6a, Hand2, Hap1, Hba-a1, Heg1, Hey2, Hoxa1, Icam1, Igf1, Il1r1, Il6st, Itga1, Itga3, Jag1, Kank1, Kdr, Kitl, Klf2, Klf4, Ldb2, Lhx6, Lifr, Maf, M…
GO:0006468	protein phosphorylation	96	3.16111e-15	3.65424e-12	[Acvrl1, Adrb3, Arrb1, Atf3, Bcar3, Bik, Bmp6, Camk2d, Cav1, Cav2, Ccl2, Ccl7, Cd109, Cd40, Cd81, Cdc42bpb, Cdk20, Cdkl1, Chrna7, Cib1, Cish, Ctsh, D8Ertd82e, Dab2, Dact1, Dapk2, Dclk2, Dok4, Edn1, Efna1, Eng, Ephb4, Erbb2, Flrt2, Flrt3, Flt4, Gas6, Gbp4, Ghr, Gprc5a, Grap, Grk5, Hand2, Hfe, Hyal2, Icam1, Igf1, Il24, Il6st, Itga1, Kdr, Kitl, Klf4, Ldlrad4, Maged1, Map4k2, Map4k3, Map4k5, Mapk11, …
GO:0010631	epithelial cell migration	31	3.77698e-15	4.36242e-12	[Acvrl1, Alox12, Amotl1, Anxa3, Cib1, Clec14a, Ctsh, Dll4, Efna1, Efnb2, Ephb4, Ets1, Flt4, Hdac7, Itga2, Itga3, Kdr, Klf4, Mmrn2, Nos3, Notch1, Pdgfb, Pecam1, Prkce, Ptprm, Rhob, Sash1, Tek, Tgfbr2, Tgfbr3, Vash1]
GO:0040017	positive regulation of locomotion	45	3.82048e-15	4.40884e-12	[Alox12, Amotl1, Anxa3, Camk2d, Cav2, Ccl2, Cib1, Col18a1, Ctsh, Dab2, Dapk2, Dock4, Edn1, Ets1, Flt4, Gas6, Hdac7, Icam1, Igf1, Il16, Il1r1, Il6st, Itga2, Itga3, Kdr, Kitl, Madcam1, Mcam, Myo1c, Notch1, Pdgfb, Pdgfd, Pecam1, Plet1, Plvap, Prkce, Rapgef3, Rhob, Sash1, Sele, Sema6a, Syne2, Tek, Tgfbr2, Trh]
GO:1904018	positive regulation of vasculature development	26	3.91154e-15	4.51e-12	[Acvrl1, Alox12, Anxa3, Asb4, Chrna7, Cib1, Ctsh, Dll1, Efnb2, Eng, Ephb4, Ets1, Hdac7, Kdr, Nos3, Notch1, Notch4, Pdgfb, Pdgfd, Ppp1r16b, Ramp2, Rapgef3, Rhob, Sash1, Tek, Tgfbr2]
GO:0090132	epithelium migration	31	4.816e-15	5.54803e-12	[Acvrl1, Alox12, Amotl1, Anxa3, Cib1, Clec14a, Ctsh, Dll4, Efna1, Efnb2, Ephb4, Ets1, Flt4, Hdac7, Itga2, Itga3, Kdr, Klf4, Mmrn2, Nos3, Notch1, Pdgfb, Pecam1, Prkce, Ptprm, Rhob, Sash1, Tek, Tgfbr2, Tgfbr3, Vash1]
GO:0090130	tissue migration	31	6.12475e-15	7.04958e-12	[Acvrl1, Alox12, Amotl1, Anxa3, Cib1, Clec14a, Ctsh, Dll4, Efna1, Efnb2, Ephb4, Ets1, Flt4, Hdac7, Itga2, Itga3, Kdr, Klf4, Mmrn2, Nos3, Notch1, Pdgfb, Pecam1, Prkce, Ptprm, Rhob, Sash1, Tek, Tgfbr2, Tgfbr3, Vash1]
GO:0007169	transmembrane receptor protein tyrosine kinase signaling pathway	47	7.63878e-15	8.78459e-12	[Arid5b, Bex2, Bik, Cav2, Ccl2, Cd59a, Cish, Col4a1, Col4a2, Dll1, Dok4, Efna1, Efna4, Efnb2, Ephb4, Erbb2, Fat4, Flrt2, Flrt3, Flt4, Ghr, Gprc5a, Grap, Hap1, Hip1r, Igf1, Itga1, Kank1, Kdr, Mmrn2, Myo1c, Notch1, Nrp2, Pdgfb, Pdgfd, Plat, Plcb1, Plekha1, Rgs16, Schip1, Sh3tc2, Socs2, Spry1, Tcf7l2, Tek, Tgfa, Tmem204]
GO:2000147	positive regulation of cell motility	43	7.8565e-15	9.02712e-12	[Alox12, Amotl1, Anxa3, Camk2d, Ccl2, Cib1, Col18a1, Ctsh, Dab2, Dapk2, Dock4, Edn1, Ets1, Flt4, Gas6, Hdac7, Icam1, Igf1, Il1r1, Il6st, Itga2, Itga3, Kdr, Kitl, Madcam1, Mcam, Myo1c, Notch1, Pdgfb, Pdgfd, Pecam1, Plet1, Plvap, Prkce, Rapgef3, Rhob, Sash1, Sele, Sema6a, Syne2, Tek, Tgfbr2, Trh]
GO:0030335	positive regulation of cell migration	42	1.07336e-14	1.23222e-11	[Alox12, Amotl1, Anxa3, Camk2d, Ccl2, Cib1, Col18a1, Ctsh, Dab2, Dapk2, Dock4, Edn1, Ets1, Flt4, Gas6, Hdac7, Icam1, Igf1, Il1r1, Il6st, Itga2, Itga3, Kdr, Kitl, Madcam1, Mcam, Myo1c, Notch1, Pdgfb, Pdgfd, Pecam1, Plet1, Plvap, Prkce, Rapgef3, Rhob, Sash1, Sele, Sema6a, Syne2, Tek, Tgfbr2]
GO:1902531	regulation of intracellular signal transduction	87	1.92129e-14	2.20372e-11	[1810011O10Rik, Adrb3, Als2cl, Arhgap44, Arhgef15, Arhgef28, Arhgef3, Arrb1, Atf3, Bmp6, Camk2d, Cav1, Cav2, Ccl2, Ccl7, Cd40, Cd81, Chrna7, Cib1, Cish, Col3a1, Dab2, Dact1, Dapk2, Dlc1, Edn1, Efna1, Erbb2, Fgd5, Fgd6, Flrt2, Flrt3, Flt4, Gas6, Ghr, Gnai1, Hand2, Hap1, Hdac7, Hyal2, Icam1, Igf1, Il24, Il6st, Iqsec2, Itga1, Itga3, Kank1, Kdr, Kitl, Klf4, Lpar4, Maged1, Map4k2, Mid2, Ndrg2, Nod1, N…
GO:0051272	positive regulation of cellular component movement	43	1.95887e-14	2.24487e-11	[Alox12, Amotl1, Anxa3, Camk2d, Ccl2, Cib1, Col18a1, Ctsh, Dab2, Dapk2, Dock4, Edn1, Ets1, Flt4, Gas6, Hdac7, Icam1, Igf1, Il1r1, Il6st, Itga2, Itga3, Kdr, Kitl, Madcam1, Mcam, Myo1c, Notch1, Pdgfb, Pdgfd, Pecam1, Plet1, Plvap, Prkce, Rapgef3, Rhob, Sash1, Sele, Sema6a, Syne2, Tek, Tgfbr2, Trh]
GO:0045446	endothelial cell differentiation	21	1.97013e-14	2.2558e-11	[Acvrl1, Alox12, Bmp6, Cldn5, Col18a1, Dll1, Eng, Heg1, Hey2, Icam1, Jag1, Kdr, Mllt4, Notch1, Notch4, Pde2a, Pecam1, Ppp1r16b, Rapgef3, Sox17, Sox18]
GO:0043542	endothelial cell migration	25	2.49876e-14	2.85858e-11	[Acvrl1, Alox12, Amotl1, Anxa3, Cib1, Clec14a, Dll4, Efna1, Efnb2, Ephb4, Ets1, Flt4, Hdac7, Kdr, Klf4, Mmrn2, Nos3, Notch1, Pdgfb, Pecam1, Ptprm, Rhob, Sash1, Tek, Vash1]
GO:0030029	actin filament-based process	52	4.57694e-14	5.23144e-11	[Akap2, Arhgap44, Arhgef15, Arrb1, Camk2d, Cav1, Cdc42bpb, Cdc42ep2, Coro2b, Ctsl, Cttnbp2, Dlc1, Edn1, Ehd2, Gja5, Gpm6b, Hip1r, Icam1, Iqsec2, Jup, Kank1, Kank3, Ldb2, Limch1, Lmod1, Mical2, Myo1c, Pdgfb, Pdlim3, Pecam1, Phldb2, Prkcdbp, Prkce, Rapgef3, Rhoj, Rnd1, Scn3b, Sele, Sema3e, Sfrp1, Shank3, Shroom2, Shroom4, Sptb, Srgap2, Syne2, Tek, Tmod2, Tnfaip1, Tnnc1, Tnnt2, Trh]
GO:0048585	negative regulation of response to stimulus	80	6.27964e-14	7.17135e-11	[1810011O10Rik, Alox12, Apcdd1, Arhgap44, Arrb1, Atf3, Cav1, Cav2, Cd109, Cd59a, Chrna7, Cib1, Cish, Cnr2, Col3a1, Dab2, Dact1, Dlc1, Dll4, Egfl7, Eng, Ets1, Flrt2, Flrt3, Gas6, Gdpd5, Gprc5a, Grk5, Hdac7, Hey2, Hfe, Hlx, Hyal2, Icam1, Igf1, Il6st, Itga1, Itga3, Kank1, Kif26a, Klf4, Ldlrad4, Mmp28, Mmrn2, Ndrg2, Nos3, Notch1, Notch4, Pdgfb, Phldb2, Plekha1, Prex2, Prkcdbp, Prnp, Prr5l, Ptprd, Ras…
GO:0010648	negative regulation of cell communication	73	6.42179e-14	7.32726e-11	[1810011O10Rik, Apcdd1, Arhgap44, Arrb1, Atf3, Cav1, Cav2, Cd109, Cd38, Cd59a, Cib1, Cish, Cnr2, Dab2, Dact1, Dlc1, Dll4, Edn1, Egfl7, Eng, Flrt2, Flrt3, Gas6, Gdpd5, Gnai1, Gprc5a, Grk5, Hdac7, Hey2, Hyal2, Icam1, Igf1, Il6st, Iqsec2, Itga1, Itga3, Kank1, Kif26a, Klf4, Ldlrad4, Mmrn2, Ndrg2, Notch1, Notch4, Pcdh17, Plekha1, Prex2, Prkcdbp, Prnp, Prr5l, Ptprd, Rab11fip3, Rasal2, Rgs16, Rgs3, Sfrp…
GO:0010632	regulation of epithelial cell migration	26	6.48907e-14	7.39754e-11	[Acvrl1, Alox12, Amotl1, Anxa3, Cib1, Ctsh, Dll4, Efna1, Ets1, Flt4, Hdac7, Itga2, Itga3, Kdr, Klf4, Mmrn2, Notch1, Pdgfb, Prkce, Ptprm, Rhob, Sash1, Tek, Tgfbr2, Tgfbr3, Vash1]
GO:0023057	negative regulation of signaling	73	7.57703e-14	8.63024e-11	[1810011O10Rik, Apcdd1, Arhgap44, Arrb1, Atf3, Cav1, Cav2, Cd109, Cd38, Cd59a, Cib1, Cish, Cnr2, Dab2, Dact1, Dlc1, Dll4, Edn1, Egfl7, Eng, Flrt2, Flrt3, Gas6, Gdpd5, Gnai1, Gprc5a, Grk5, Hdac7, Hey2, Hyal2, Icam1, Igf1, Il6st, Iqsec2, Itga1, Itga3, Kank1, Kif26a, Klf4, Ldlrad4, Mmrn2, Ndrg2, Notch1, Notch4, Pcdh17, Plekha1, Prex2, Prkcdbp, Prnp, Prr5l, Ptprd, Rab11fip3, Rasal2, Rgs16, Rgs3, Sfrp…
GO:0009887	animal organ morphogenesis	66	7.92137e-14	9.01452e-11	[Acvrl1, Arid5b, Bcar3, Bmp6, Cav1, Col3a1, Cpe, Crb2, Ctsh, Ctsl, Dab2, Dact1, Dchs1, Dlc1, Dll1, Dll4, Edn1, Efna1, Efnb2, Eng, Ephb4, Erg, Fat4, Flrt2, Gja5, Hand2, Heg1, Hey2, Hlx, Hoxa1, Hoxd8, Hspg2, Hyal2, Igf1, Itga2, Jag1, Kdr, Klhl3, Maged1, Mllt4, Nfib, Notch1, Nrp2, Ntn4, Pdgfb, Plekha1, Ptprm, Rxra, Schip1, Sfrp1, Shank3, Shroom2, Slc40a1, Sox17, Sox4, Spry1, Tbx3, Tcf7l2, Tek, Tgfa,…
GO:0000165	MAPK cascade	54	8.85989e-14	1.00737e-10	[Adrb3, Arrb1, Atf3, Bmp6, Camk2d, Cav1, Cav2, Ccl2, Ccl7, Cd40, Cd81, Chrna7, Cib1, Ctsh, Dab2, Dact1, Dok4, Edn1, Efna1, Erbb2, Flt4, Gas6, Ghr, Hand2, Hyal2, Icam1, Igf1, Itga1, Kdr, Kitl, Klf4, Maged1, Map4k2, Ndrg2, Nod1, Pdgfb, Pdgfd, Plcb1, Plvap, Ppm1l, Prkcdbp, Prkce, Rgs16, Sash1, Sfrp1, Sh2d3c, Shank3, Spry1, Tek, Tgfa, Tgfbr3, Tlr4, Trh, Zfp36l1]
GO:0051174	regulation of phosphorus metabolic process	89	9.90659e-14	1.12539e-10	[Acvrl1, Adcy4, Adrb3, Apln, Arrb1, Atf3, Bcar3, Bmp6, Camk2d, Cav1, Cav2, Ccl2, Ccl7, Cd109, Cd40, Cd81, Cdk20, Chrna7, Cib1, Cish, Dab2, Dact1, Dlc1, Edn1, Efna1, Eng, Entpd1, Erbb2, Flrt2, Flrt3, Flt4, Fzd7, Gas6, Gbp4, Ghr, Gprc5a, Hand2, Hfe, Hyal2, Icam1, Igf1, Il24, Il6st, Itga1, Itga2, Kdr, Kitl, Klf4, Ldb2, Ldlrad4, Maged1, Map4k2, Ndrg2, Nod1, Nos3, Npr1, Pde2a, Pdgfb, Pdgfd, Pdk1, Peca…
GO:0009790	embryo development	70	1.03541e-13	1.17519e-10	[Acvrl1, Amd1, Aplnr, Crb2, Dab2, Dact1, Dchs1, Dlc1, Dll1, Dll4, Dusp2, Edn1, Efna1, Eng, Epas1, Epn2, Flrt3, Fzd7, Gja5, Hand2, Hba-a1, Heg1, Hey2, Hlx, Hopx, Hoxa1, Hspg2, Igf1, Kdr, Kitl, Klf2, Klf4, Lama4, Nos3, Notch1, Notch4, Nrp2, Pcdh12, Pdgfb, Phldb2, Plac1, Plcb1, Plcd1, Plcd3, Plxna2, Prickle2, Ripply3, Rxra, Sema3f, Sfrp1, Shank3, Slc30a1, Slc40a1, Sox17, Sox18, Sox4, Sox6, Sox7, Tbx…
GO:0023014	signal transduction by protein phosphorylation	54	1.16516e-13	1.32129e-10	[Adrb3, Arrb1, Atf3, Bmp6, Camk2d, Cav1, Cav2, Ccl2, Ccl7, Cd40, Cd81, Chrna7, Cib1, Ctsh, Dab2, Dact1, Dok4, Edn1, Efna1, Erbb2, Flt4, Gas6, Ghr, Hand2, Hyal2, Icam1, Igf1, Itga1, Kdr, Kitl, Klf4, Maged1, Map4k2, Ndrg2, Nod1, Pdgfb, Pdgfd, Plcb1, Plvap, Ppm1l, Prkcdbp, Prkce, Rgs16, Sash1, Sfrp1, Sh2d3c, Shank3, Spry1, Tek, Tgfa, Tgfbr3, Tlr4, Trh, Zfp36l1]
GO:0010033	response to organic substance	121	1.16798e-13	1.32332e-10	[A230050P20Rik, Acer2, Acvrl1, Adam19, Adcy6, Arrb1, Arsa, Asah2, Ass1, Atf3, Bex2, Bmp6, Cav1, Cav2, Ccl2, Ccl7, Cd109, Cd38, Cd40, Cd59a, Cd81, Chrna7, Cib1, Cish, Cldn5, Cmpk2, Cnr2, Col3a1, Col4a1, Col4a2, Crb2, Csf2rb2, Ctsh, Cyp1a1, Dab2, Darc, Dll1, Dll4, Eng, Erbb2, Fam83g, Fat4, Flrt2, Flrt3, Flt4, Fos, Gas6, Gatm, Gbp4, Gbp9, Ghr, Gnai1, Hap1, Hba-a1, Hfe, Hid1, Hoxa1, Hyal2, Icam1, Igf…
GO:0048729	tissue morphogenesis	50	1.21769e-13	1.37842e-10	[Acvrl1, Col3a1, Col4a1, Crb2, Ctsh, Ctsl, Dab2, Dact1, Dchs1, Dlc1, Dll1, Dll4, Edn1, Efnb2, Eng, Fat4, Flrt3, Hand2, Heg1, Hey2, Igf1, Jag1, Kdr, Klf4, Klhl3, Maged1, Notch1, Notch4, Nrp2, Ntn4, Pdgfb, Phldb2, Plet1, Rasip1, Rhob, Rxra, Sema3e, Sfrp1, Shank3, Sox17, Sox4, Spry1, Tbx3, Tcf7l1, Tek, Tgfbr2, Tgfbr3, Tnnc1, Tnnt2, Zfpm2]
GO:0009967	positive regulation of signal transduction	77	1.60147e-13	1.81127e-10	[1810011O10Rik, Acvrl1, Adrb3, Arrb1, Atf3, Bik, Bmp6, Camk2d, Cav1, Cav2, Ccl2, Ccl7, Cd40, Cd81, Chrna7, Cib1, Cmtm3, Col3a1, Cradd, Crb2, Ctsh, Dab2, Dact1, Disc1, Dll1, Dll4, Edn1, Efna1, Eng, Enho, Erbb2, Flt4, Gas6, Ghr, Hand2, Hap1, Hfe, Hip1r, Hyal2, Icam1, Igf1, Il1r1, Il24, Il6st, Itga1, Jag1, Kank1, Kdr, Kitl, Klf14, Lpar4, Maged1, Map4k2, Mfng, Mid2, Myo1c, Nod1, Notch1, Pdgfb, Pdgfd,…
[truncated: 221 more rows]

## Sheet: Goterms plusDoxJQ1 up
GOID	GOTerm	Nr. Genes	Term PValue	Term PValue Corrected with Bonferroni step down	Associated Genes Found
[truncated: 119 more rows]

[truncated: 1 more sheets: Goterms plusDoxJQ1 down]
