# Supplementary material for: The Co-operation of RUNX1 with LDB1, CDK9 and BRD4 Drives Transcription Factor Complex Relocation During Haematopoietic Specification
Source: Sci Rep. 2018 Jul 10;8:10410. doi: 10.1038/s41598-018-28506-7 (PMC6039467; doi:10.1038/s41598-018-28506-7)
Supplement: Supplementary file 3 — S2 [file 41598_2018_28506_MOESM3_ESM.xlsx]

## Sheet: gene_lists
group_00 (still down regulated)	group_01	group_02 (not down-regulated by JQ1)	group_10 (up-regulated bu plusDox and down-regulated by JQ1)	group_11	group_12 (not up-regulated by JQ1)	group_20 (down-regulated by JQ1)	group_21 (up-regulated by JQ1)
A230050P20Rik	Bex2	1500009L16Rik	4632428N05Rik	6720489N17Rik	Abca2	1110001J03Rik	1700109H08Rik
Acer2	Camk2d	1810011O10Rik	Acsbg1	Acss2	Abcc1	1110004E09Rik	2010315B03Rik
Ackr1	Camsap2	6430548M08Rik	Adam8	Adamts3	Abhd15	1700030K09Rik	2410089E03Rik
Acvrl1	Cgnl1	9430020K01Rik	Adcy7	Apela	Acap1	1810043G02Rik	3110057O12Rik
Adam12	Cpe	Aaed1	Adgrg3	Axin2	Acot11	1810043H04Rik	9530077C05Rik
Adcy4	Efnb2	Acsf2	Adgrg5	Bace1	Adgrg1	2310067B10Rik	A830080D01Rik
Adcy6	Erbb2	Adam19	Ahrr	Bhlhe40	Adm	3110062M04Rik	Abat
Adgra3	Fgd6	Adgre5	Akr1c12	Ccdc112	Agpat2	3110082I17Rik	Abca5
Adgrf5	Gpm6a	Adrb3	Alox5	Ccr7	Ahi1	3830417A13Rik	Abhd3
Adgrg6	Hap1	Akap2	Alox5ap	Cdk18	Ahr	4930486L24Rik	Abtb2
Adgrl4	Klhl8	Alas2	Angpt1	Cnnm4	AI467606	Abca1	Acta1
Apln	Lars2	Als2cl	Apobec1	Errfi1	Amd2	Abcb6	Adam4
Aplnr	Prr5l	Amd1	Apoc2	Ftl1	Angptl2	Abi3	Adamts4
Aqp8	Rhpn2	Amotl1	Arhgap30	Gcnt2	Ank	Acot2	Add3
Arhgap27	Rnf122	Ankrd33b	Arhgap9	Ggct	Apobr	Acsf3	Ago3
Arrb1	Slc30a1	Ankrd50	Arhgdig	Glt28d2	Arhgap6	Acsl5	Ahcyl2
Ass1	Spry1	Anxa3	Asb2	Gpc1	Arid5a	Adat2	Ahnak
Atp6v0e2	Tcf7l2	Apcdd1	Atoh8	Gsn	Asph	Adck4	Ajuba
Atp9a		Arhgap23	Bin2	Loxl2	B4galnt1	Adrbk1	Akap7
B3gnt9		Arhgap29	Btk	Map3k1	Bcl6	Aebp1	Aldh6a1
Batf3		Arhgap31	Btn1a1	Matn2	Bid	Aes	Amacr
BC028528		Arhgap44	C5ar1	Mcpt1	Camk1d	Afap1l1	Angel1
Bcar3		Arhgef11	Calm4	Mcpt2	Cap2	Agtrap	Ankrd12
Casp4		Arhgef15	Calm5	Megf10	Ccdc68	Ak1	Ano10
Cav1		Arhgef28	Camkk1	Naaa	Ccdc88c	Ak5	Anxa2
Cav2		Arhgef3	Card9	Nabp1	Cd9	Akr1b3	Ap1s2
Ccdc80		Arid5b	Ccl17	Nrgn	Cdk6	Akr1b8	Ap3s1
Ccl2		Arl4d	Ccl3	Pde8a	Cebpb	Ampd3	Aplp2
Ccl7		Armcx1	Ccl6	Plekhf1	Cep70	Amt	Arl3
Cd109		Armcx2	Ccl9	Ptpn13	Clcn5	Ank3	Arl6ip1
Cd248		Armcx4	Ccr2	Rab11fip4	Cmklr1	Ano3	Atat1
Cd38		Arsa	Cd14	Rnf19b	Col6a1	Anpep	Atf7ip2
Cd59a		Asah2	Cd244	Runx1	Cpeb2	Anxa8	Atp11a
Cd93		Asap2	Cd300a	Sema7a	Csgalnact2	Aox1	Atp1b1
Cdc42ep2		Asb4	Cd52	Sik1	Ctsc	Apold1	AU041133
Cdh5		Atf3	Cd53	Spp1	Ctsw	Aprt	Avl9
Cdkl1		Atl1	Cdkn2a	Srgap3	Cx3cl1	Aqp1	Azin2
Cldn5		B3gnt2	Cercam	Srxn1	Cxxc5	Arap1	B230217C12Rik
Clec14a		Bcam	Cfp	Ston2	Cyfip2	Arhgap18	Basp1
Clec1b		Bcl6b	Chn2	Synj2	Cyp26a1	Arhgap25	BC100451
Col18a1		Bik	Clec4d	Tesk2	Diap1	Arhgdib	Bcl2l11
Col3a1		Bmp6	Clec4n	Tgfb3	Dnmt3b	Arhgef10l	Bmp8a
Coro2b		C77370	Clec5a	Tmem119	Dok1	Armc7	Brd2
Cradd		Capn6	Cmah	Ugcg	Dyrk2	As3mt	Btg1
Csf2rb2		Caskin2	Coro1a	Vasn	Eef2k	Atp13a2	Btg2
Ctla2b		Cd40	Csf1r	Wnt10b	Egln3	Atp2a3	Caprin2
Ctso		Cd81	Cst7	Wnt9a	Elf4	Atp2b4	Ccbl2
Dchs1		Cdc42bpb	Cyp11a1	Wnt7b	Eno3	AU021092	Ccdc18
Dok4		Cdr2l	Cyp26b1		Enpp1	B9d1	Ccdc28a
Dusp2		Cgn	Cyth4		Epha7	Bace2	Ccdc90b
Ecscr		Cib1	Cytip		Fam111a	Bak1	Ccr4
Edn1		Cmpk2	Dapp1		Fam160a1	Bcat1	Ccser2
Efna1		Cmtm3	Def6		Fam63a	Bcat2	Cdh24
Efna4		Cmtm8	Dhrs9		Fam84b	Bcl3	Cdk5r1
Elk3		Col4a1	Dock8		Fkbp1b	Bgn	Cdkl5
Emcn		Col4a2	Dok2		Fmnl1	Bmper	Cdon
Eng		Cracr2b	Draxin		Foxa2	Bok	Cenpp
Enho		Crb2	Dtx4		Frrs1	Brinp1	Cep78
Entpd1		Csad	Elane		Fut8	Bst2	Chchd7
Erg		Ctsh	Emb		Gcnt1	C1qtnf6	Chka
Esam		Ctsl	Emilin2		Gdf6	C330006A16Rik	Chpt1
Exoc3l		Cttnbp2	Emp3		Gfi1b	C3ar1	Chrnb1
F8		D130040H23Rik	Etv2		Gfra2	Cables1	Chsy3
Fam163a		D8Ertd82e	Evi2a		Gpd2	Calcrl	Cirbp
Fam171a2		Dab2	Evi2b		Gpsm3	Calr3	Clcn2
Fblim1		Dact1	F13a1		Gse1	Camk1	Col7a1
Fgd5		Dapk2	F5		Gzmd	Camkk2	Coq10a
Fkbp14		Dcaf12l1	Fam109b		Gzme	Capg	Cox7a1
Flrt2		Dcbld1	Fcer1g		Hectd2	Capn5	Crabp2
Fmo1		Dclk2	Fcgr3		Helb	Car13	Creb3
Gap43		Dlc1	Fgd3		Heph	Car2	Cspp1
Gas6		Dll1	Fgl2		Hist1h2bh	Car8	Csrnp2
Gimap1		Dock6	Fgr		Hist1h4m	Casp12	Cxadr
Gimap4		Dock9	Foxred2		Hist1h4n	Cbfa2t3	Cyr61
Gimap6		Dysf	Foxs1		Hist2h2aa1	Cc2d2a	D5Ertd579e
Gimap8		Egfl7	G0s2		Hmga1-rs1	Ccm2l	Dcbld2
Gja4		Ehd2	Gem		Hmha1	Cd200r1	Ddb2
Gng11		Eml1	Gfi1		Ifi202b	Cd276	Depdc7
Gpr182		Epas1	Glipr1		Igflr1	Cd34	Dgat2
Grap		Ephb4	Gm1045		Igsf8	Cd82	Dip2b
Hand2		Epn2	Gpr141		Ikzf2	Cdc42ep5	Dopey2
Hbb-b1		Ets1	Gpr171		Irak3	Cdh11	Dusp1
Hbb-bh1		Fam188b	Gpr39		Irf1	Cdh3	E130308A19Rik
Hbb-y		Fam43a	Gzmb		Irs1	Cebpd	E2f7
Hfe		Fam46b	Gzmc		Itgb3	Cela1	Ect2
Hid1		Fam89a	Hacd4		Kctd1	Cemip	Eepd1
Hif3a		Fat4	Has2		Klf8	Cenpv	Efhc1
Hopx		Fbxl7	Hck		Klhl30	Cep41	Efna5
Hoxd8		Fbxo10	Hcls1		Lamtor4	Cgref1	Egr1
Hspa12b		Fignl2	Hist1h2ao		Lef1	Chchd10	Elovl4
Icam1		Flrt3	Hist1h4j		Lfng	Chchd4	Eml5
Icam2		Flt4	Hp		Lgals3	Chd3	Emp1
Igf1		Fos	Htra3		Loxl3	Chst11	Entpd5
Itga9		Fzd7	Hvcn1		Lpl	Chst14	Epha1
Jag1		Gbp4	Ifitm1		Lrrc16a	Chst15	Esyt2
Kank1		Gdpd5	Igfbp5		Ltbp1	Cipc	Fabp3
Kcnk6		Gfod2	Ikzf1		Lzts1	Clu	Fam101b
Kcnk9		Ghr	Il12rb1		Madd	Cluap1	Fam131a
Kctd12b		Gla	Il18rap		Mamdc2	Cnn1	Fam135a
Kif26a		Gnai1	Inpp5d		Man2a2	Col11a1	Fam189a2
Klhl36		Gpm6b	Itgam		Map1a	Col12a1	Fam20c
Klhl4		Gprc5a	Itgb2		Mcf2l	Col1a1	Fam46a
Krt14		Greb1l	Kcnj2		Mcoln3	Col1a2	Far1
Lama4		Grk5	Kcnn4		Med12l	Col8a1	Farp2
Ldb2		Grrp1	Laptm5		Mfsd6	Comt	Fbxl2
Ldlrad4		Hba-a1	Lcp1		Mgst3	Cped1	Fbxw7
Limch1		Hdac7	Lgals9		Mknk1	Cplx2	Fgfr1
Ly6a		Hecw2	Lpxn		Mt1	Cpped1	Fgfr2
Madcam1		Heg1	Lrrc25		Mt2	Creld1	Flnc
Maf		Hmcn1	Lsp1		Nap1l2	Csf2rb	Fmnl2
Mageh1		Hoxa1	Ltb4r1		Nbeal2	Csgalnact1	Fnbp1l
Mapk11		Hspa12a	Lyz2		Nedd9	Ctla2a	Fosb
Mapk12		Hyal2	Map3k5		Nfe2	Ctsd	Foxo4
Meis2		Igf2r	Mapkapk3		Ninj1	Ctse	Fv1
Mfng		Il1r1	Mast3		Npnt	Cxcl1	Fzd3
Mical2		Il6st	Matn1		Nrip3	Cxcl12	Fzd5
Mmrn2		Iqsec2	Mcpt8		Osbpl3	Cxx1c	Gadd45a
Ms4a6d		Itga1	Mctp1		Panx1	Cyba	Gadd45b
Myct1		Itga3	Mfsd2b		Pde1c	Dctd	Gadd45g
Ndrg2		Itm2a	Mgst2		Pde5a	Dcxr	Garem
Nfib		Jup	Mmp19		Pdp1	Ddc	Gas1
Nhsl2		Kank3	Mmp9		Pdxp	Ddit4l	Gbe1
Nkain4		Kazn	Mpo		Pfkfb4	Ddr1	Gch1
Nos3		Kdr	Myb		Pfkp	Ddx25	Gcnt4
Notch4		Kitl	Myo1f		Pgf	Des	Gdpd1
Npl		Klf2	Myom1		Pim2	Dffb	Glcci1
Npr1		Klf4	Ncf2		Plp2	Dhdh	Glce
Nrep		Klhl13	Ncf4		Plscr1	Dhrs3	Gli3
Ntn3		Lhfpl2	Neurl3		Podnl1	Dlg4	Glis2
Oit3		Lhx6	Nfam1		Ppp1r14c	Dnase2a	Gls2
Pcdh12		Lifr	Nfkbid		Prkag2	Dnlz	Gm13139
Pcdh17		Lonrf1	Nrarp		Prkca	Dnmt3a	Gm4787
Pcdhb22		Lpar4	Nt5e		Prune2	Dpysl3	Gm614
Pde2a		Maged1	Olr1		Pygl	Dtd1	Gpr21
Pdk1		Magi1	Orai2		Rab38	Dtx3l	Grb14
Pdlim3		Map4k2	Osgin1		Ralgps1	Ebf1	Grtp1
Pecam1		Map4k3	P2rx1		Relt	Ech1	H1f0
Pi16		Map4k5	P2ry14		Rgs4	Ednrb	H1fx
Plac1		Mb21d2	Pak1		Rhof	Efs	H2afv
Plekhg1		Mcam	Paqr7		Rogdi	Emilin1	H2afx
Plekho1		Mest	Pcolce2		Rpia	Engase	H2-Ke6
Plvap		Mfap3l	Pde3b		Rrad	Epor	H3f3b
Plxnc1		Mid2	Pde4d		Ryr2	Eps8	Habp4
Ppp1r14a		Mllt4	Pf4		Satb1	Evc2	Hcfc1r1
Ppp1r16b		Mmp15	Pik3cd		Sema4d	Exoc3l4	Heca
Prex2		Mmp28	Pirt		Sh2b2	Eya1	Hexb
Prkcdbp		Mthfr	Pla2g4a		Sh3bp1	F10	Hexim1
Prkce		Mtss1l	Pla2g7		Slc2a3	F2rl2	Hist2h2be
Prnd		Myo1c	Plcg2		Slc45a4	F2rl3	Homer1
Ptpn18		N4bp3	Plek		Slc48a1	Fabp5	Hprt
Ptprb		Nfia	Plek2		Slc7a8	Fah	Hpx
Rab11fip3		Nid1	Prkg2		Slc9a3r1	Fam174b	Hs3st3b1
Rab3il1		Nipa1	Prtn3		Smox	Fam185a	Hsd17b7
Ralb		Nod1	Pstpip1		Spag1	Fam195a	Hsdl2
Ramp2		Notch1	Ptafr		Src	Fam198b	Hspa2
Rapgef3		Nova2	Ptgs1		Srl	Fam212a	Igsf3
Rasgrp3		Nrp2	Ptk2b		Stk10	Fam217b	Il17rd
Rasip1		Osbpl10	Ptn		Stk17b	Fam229b	Inpp4a
Rassf2		Pald1	Ptpn6		Syne3	Fas	Jdp2
Rgs3		Papss2	Ptpn7		Tec	Fbln2	Jund
Rin2		Pard3b	Ptpre		Tfrc	Fbxo17	Kansl1l
Rnpepl1		Pard6b	Rab27a		Thbs1	Fermt3	Kctd21
Robo4		Pcdh1	Rab27b		Them6	Fes	Kif13b
Rusc2		Pcdhga11	Rab37		Tmem158	Fjx1	Klf12
S100a16		Pcdhga3	Rac2		Tnfaip8	Fkbp10	Klf5
Sapcd1		Pcdhga4	Rap1gap2		Tnfsf11	Fkbp11	Klhl22
Scarf1		Pcdhga5	Rasal1		Tph1	Fndc4	Klhl28
Sdc3		Pcdhga6	Rgs14		Ttc39c	Fosl1	Leng8
Sdpr		Pcdhga7	Rgs18		Ttc7	Foxh1	Llgl2
Sec14l2		Pcdhga9	Rgs2		Ttyh2	Fuca2	Lmbr1l
Sele		Pcdhgb1	Rnf150		Unc5c	Fxyd5	Lmo7
Sema3e		Pcdhgb6	Rps27		Vcan	G6pc3	Lrif1
Sepp1		Pcdhgb7	S100a4		Zfp385a	Gaa	Lrp1
Serpina3g		Pdgfb	Saa3		Zfp52	Galc	Lrp2
Serpina3n		Phldb2	Samd9l			Galk1	Lrp4
Serpinb1a		Phyhd1	Serpine2			Galm	Lrrc51
Serpinb9b		Plat	Serpinf1			Gata1	Lypd6
Sgcd		Plcb1	Siglecf			Gatsl3	Lyrm5
Sh2d3c		Plcd1	Sirpa			Gbp3	Lzts3
Sh3pxd2a		Plcd3	Sla			Gfer	Magi3
Sh3tc1		Plekha1	Sla2			Gimap5	Map1b
Shank3		Plekhh3	Slc16a3			Gimap9	Mapk1ip1
She		Plxna2	Slc24a3			Gja1	Mcm9
Sipa1		Podxl	Slc2a6			Glrx	Megf9
Slc16a13		Ppm1j	Slc6a4			Gmfg	Mgat4a
Sox18		Ppm1l	Slc7a11			Gna15	Mlf1
Sox6		Ppp1r2	Slco4a1			Gng12	Mme
Spred3		Prickle2	Soat2			Gngt2	Mphosph9
Stab1		Prnp	Sorbs2			Gpx7	Mpv17l
Tek		Prss12	Sorcs2			Gramd1b	Msh3
Tfec		Ptchd1	Speg			Gramd1c	Mss51
Thbd		Ptprd	Spi1			Grap2	Mtss1
Thsd7a		Ptprm	Srgn			Grik5	Mturn
Tie1		Ptrf	St8sia1			Gsap	Mybl1
Tlr4		Pxdn	St8sia4			Gstm2	Myl12b
Tm4sf1		Ralgds	Stat4			Gstm5	Mylpf
Tmem204		Rasal2	Susd3			Gtf3c6	Napepld
Tnfaip8l1		Relb	Svip			Gucy1a3	Nbeal1
Tnni1		Rell1	Syngr1			Gusb	Ndrg4
Tnnt2		Rgmb	Tdrd5			Gypc	Nek1
Tns2		Rgs16	Tgm1			H2afy2	Nes
Trib1		Rhob	Tmem229b			Hapln1	Nfil3
Tsku		Rhoj	Tmem71			Hba-a2	Nppb
Tspan8		Rilpl1	Tnfaip8l2			Hba-x	Nr1d2
Ttc28		Ripply3	Tnfrsf9			Hexa	Nr6a1
Ttc9		Rnd1	Traf3ip3			Hexim2	Nrbp2
Tubb1		Rnf144a	Treml2			Hist2h2ab	Nuak1
Ube2l6		Rragd	Trf			Homer3	Nudt11
Upp1		Rsad2	Trpv2			Hpgd	Nudt4
Ushbp1		Rxra	Ttc39b			Hscb	Osgin2
Vcam1		Samd5	Tuba4a			Hsd3b1	Pag1
Zfp467		Sash1	Tuba8			Hspb8	Paip2b
		Scamp5	Tyrobp			Htra1	Palm3
		Schip1	Unc93b1			I830077J02Rik	Paqr3
		Sema6a	Usp18			Ica1	Pard3
		Serping1	Vav1			Ier5l	Peg10
		Sfrp1	Was			Ifit2	Pex7
		Sgpp1				Ifitm3	Pfn2
		Sgsh				Ifnar2	Pgap1
		Sh3bp5				Ift122	Pgm2l1
		Shb				Ift57	Pgm3
		Shroom2				Igdcc4	Phtf2
		Shroom4				Igfbp3	Plekhg3
		Sipa1l2				Il10rb	Plod1
		Slc16a2				Il11ra1	Pltp
		Slc17a5				Il15	Plxna3
		Slc26a10				Il17ra	Pnpla2
		Slc37a3				Il1r2	Pnpla8
		Slc40a1				Il27ra	Polr2a
		Slc9a3r2				Il4ra	Porcn
		Smim1				Inhba	Ppp1r12b
		Snn				Inpp1	Ppp3cc
		Snrk				Irak1bp1	Prdx1
		Snx30				Irgm1	Prickle3
		Snx33				Itga2b	Prkd1
		Socs2				Jag2	Prkx
		Sox13				Jak3	Ptms
		Sox17				Jazf1	Rabgap1l
		Sox4				Kcnq5	Raet1b
		Sox7				Klhl23	Raet1d
		Sptb				Klhl6	Raet1e
		Srgap1				Klk8	Rasl11b
		Srgap2				Lamc2	Rdh10
		St6gal1				Lat	Reck
		St6galnac3				Lcp2	Reep1
		Stard8				Lgals3bp	Rfx3
		Syne2				Lmf1	Rnase4
		Tanc1				Lmo2	Rnd3
		Tcf7l1				Loxl1	Rora
		Tead4				Lrfn4	Rps6ka2
		Tgfa				Lrmp	Rrm2b
		Tgfbr2				Lrp8	Rwdd2a
		Tgfbr3				Lrrc49	S100a11
		Thsd1				Lrrk2	Samd8
		Tinagl1				Lst1	Scai
		Tmem44				Ltc4s	Scpep1
		Tmem51				Ly6c1	Sdc1
		Tmem88				Lyl1	Sdc4
		Tmod2				Lysmd2	Serac1
		Tnfaip1				Lyve1	Serinc5
		Tnfrsf22				Map4k1	Serp2
		Tnks1bp1				Mapk3	Sertad2
		Tnnc1				Masp1	Sesn3
		Uaca				Mbp	Sgcb
		Vash1				Mcm3ap	Sgtb
		Vsig2				Mdfi	Shf
		Ypel2				Mecom	Sike1
		Zfhx2				Metap1d	Slc25a30
		Zfp36l1				Mettl22	Slc25a42
		Zfp383				Mgmt	Slc30a9
		Zfpm2				Mgst1	Slc44a1
						Mical1	Slc6a8
						Mid1ip1	Slc9a5
						Mlkl	Snap47
						Mmachc	Sntb2
						Mmp11	Sowahc
						Mmp14	Sox11
						Mmp23	Sp4
						Mogat2	Spa17
						Morn4	Srd5a1
						Mpl	St8sia2
						Mrvi1	Stmn2
						Msrb2	Stx11
						Mta3	Syap1
						Mtfp1	Taf4b
						Mthfd1l	Tcf19
						Mtrf1	Tcf7
						Mtus1	Tead1
						Myd88	Tgif1
						Myl9	Timp1
						Mylk	Tjap1
						Mylk3	Tjp1
						Myo7a	Tle4
						Myzap	Tln2
						Nenf	Tmem136
						Nfic	Tmem170
						Ngf	Tmem243
						Nme4	Tmem260
						Nme6	Tmem29
						Nmi	Tmem50b
						Nmnat1	Tmsb15l
						Nr3c1	Tmtc4
						Nrg1	Tob1
						Nrros	Tpd52l1
						Nsmaf	Tpm1
						Nthl1	Trim26
						Ntpcr	Trim36
						Nuak2	Trim59
						Nucb2	Trove2
						Nup210	Trp53inp2
						Oaf	Tspan2
						Ociad2	Ttbk2
						Olfml3	Tubb2b
						P2ry2	Txnip
						P3h2	Uba6
						Pakap	Uchl1
						Parp10	Usp11
						Parp9	Usp32
						Pcbd1	Usp44
						Pcdh18	Usp53
						Pcdhga12	Ust
						Pck2	Vangl1
						Pcolce	Wasf1
						Pcyt1b	Wdr47
						Pdgfrb	Wipi1
						Peg12	Xpr1
						Perp	Zc3h6
						Pgp	Zfp119a
						Phactr2	Zfp119b
						Phgdh	Zfp185
						Pick1	Zfp346
						Pidd1	Zfp420
						Pik3c2b	Zfp58
						Pik3r2	Zfp619
						Pir	Zfp758
						Pitpnm2	Zfp868
						Pitx2	Zfp963
						Pkdcc	Zfp964
						Plac8	Zhx3
						Plau	Zkscan7
						Plscr2	Zswim6
						Plxdc2
						Plxnd1
						Pnpo
						Pogk
						Popdc2
						Postn
						Ppp1r14b
						Ppp1r3b
						Pqlc1
						Prkcd
						Prkch
						Prkcq
						Procr
						Prrg2
						Prrg4
						Prss35
						Psmb10
						Psrc1
						Pter
						Ptgis
						Ptgs2
						Ptp4a3
						Qrsl1
						Rab29
						Rapgef5
						Rarg
						Rasgrp2
						Rassf6
						Rbm43
						Rbms3
						Rcbtb2
						Rcsd1
						Rexo2
						Rhobtb1
						Rhox5
						Rnf125
						Rnf130
						Rpl26
						Rpp25
						Rprm
						Rps6ka4
						Rragb
						Rtkn
						Ruvbl1
						Samsn1
						Sash3
						Scarb1
						Scrn1
						Scrn2
						Selm
						Selp
						Sema6d
						Serpinb6b
						Serpinb9
						Serpine1
						Sfrp2
						Sgce
						Sgsm1
						Sh3bp2
						Shmt1
						Sigirr
						Sirt5
						Slc19a1
						Slc24a5
						Slc25a26
						Slc25a45
						Slc26a11
						Slc27a3
						Slc29a1
						Slc35f2
						Slc37a1
						Slc39a4
						Slc39a8
						Slc43a2
						Slc5a6
						Slc7a7
						Slfn2
						Smad6
						Smagp
						Smco4
						Sntb1
						Spata13
						Spta1
						Srm
						Srpx2
						Ssbp4
						Ssh3
						St3gal6
						St6galnac6
						Stard10
						Stc2
						Stk39
						Sulf2
						Susd1
						Syce2
						Syk
						Synpo
						Syt13
						Sytl4
						Tap1
						Tap2
						Tbkbp1
						Tcea2
						Tfap4
						Tfeb
						Tgfb1
						Tgfbi
						Tgm2
						Thumpd2
						Tlr3
						Tm6sf1
						Tmc6
						Tmcc2
						Tmem14a
						Tmem173
						Tmem176a
						Tmem176b
						Tmem37
						Tmem98
						Tnc
						Tnfaip2
						Tnfsf12
						Tnik
						Tns1
						Tomm40l
						Top1mt
						Traf3ip2
						Trim47
						Tsc22d4
						Tspan17
						Tspan32
						Ttc39a
						Twist1
						Txnl4b
						Uba7
						Ube2e2
						Ucp2
						Ufc1
						Unc13d
						Upk1b
						Vamp5
						Vamp8
						Vegfc
						Wfdc2
						Ydjc
						Zbtb12
						Zbtb7b
						Zfp239
						Zfp365
						Zfp423
						Zfp521
						Zfp551
						Zim1
						Zmynd8

## Sheet: 00_GOterms
GOID	GOTerm	Nr. Genes	Term PValue	Term PValue Corrected with Bonferroni step down	Associated Genes Found
GO:0072359	circulatory system development	49	7.16e-23	1.52e-20	[Acvrl1, Cav1, Ccl2, Cd59a, Cdh5, Clec14a, Col18a1, Col3a1, Dchs1, Ecscr, Edn1, Efna1, Elk3, Eng, Erg, Flrt2, Gja4, Hand2, Hif3a, Hopx, Igf1, Jag1, Lama4, Mapk11, Mmrn2, Nos3, Notch4, Pde2a, Pdlim3, Pecam1, Pi16, Ppp1r16b, Ptprb, Ramp2, Rapgef3, Rasip1, Robo4, Sema3e, Sgcd, Sox18, Sox6, Stab1, Tek, Thsd7a, Tie1, Tmem204, Tnni1, Tnnt2, Vcam1]
GO:0001944	vasculature development	37	2.39e-19	5.05e-17	[Acvrl1, Cav1, Ccl2, Cd59a, Cdh5, Clec14a, Col18a1, Col3a1, Ecscr, Edn1, Efna1, Elk3, Eng, Gja4, Hand2, Hif3a, Igf1, Jag1, Lama4, Mmrn2, Nos3, Notch4, Pde2a, Pecam1, Ppp1r16b, Ptprb, Ramp2, Rapgef3, Rasip1, Robo4, Sema3e, Sox18, Stab1, Tek, Thsd7a, Tie1, Tmem204]
GO:0072358	cardiovascular system development	37	4.72e-19	9.92e-17	[Acvrl1, Cav1, Ccl2, Cd59a, Cdh5, Clec14a, Col18a1, Col3a1, Ecscr, Edn1, Efna1, Elk3, Eng, Gja4, Hand2, Hif3a, Igf1, Jag1, Lama4, Mmrn2, Nos3, Notch4, Pde2a, Pecam1, Ppp1r16b, Ptprb, Ramp2, Rapgef3, Rasip1, Robo4, Sema3e, Sox18, Stab1, Tek, Thsd7a, Tie1, Tmem204]
GO:0001568	blood vessel development	35	3.83e-18	8e-16	[Acvrl1, Cav1, Ccl2, Cd59a, Cdh5, Clec14a, Col18a1, Col3a1, Ecscr, Edn1, Efna1, Elk3, Eng, Gja4, Hand2, Hif3a, Jag1, Lama4, Mmrn2, Nos3, Notch4, Pde2a, Pecam1, Ppp1r16b, Ptprb, Ramp2, Rapgef3, Rasip1, Robo4, Sema3e, Sox18, Stab1, Tek, Thsd7a, Tie1]
GO:0001525	angiogenesis	29	2.14e-17	4.45e-15	[Acvrl1, Cav1, Ccl2, Cd59a, Clec14a, Col18a1, Ecscr, Edn1, Efna1, Elk3, Eng, Hand2, Hif3a, Mmrn2, Nos3, Notch4, Pecam1, Ppp1r16b, Ptprb, Ramp2, Rapgef3, Rasip1, Robo4, Sema3e, Sox18, Stab1, Tek, Thsd7a, Tie1]
GO:0048514	blood vessel morphogenesis	31	1.07e-16	2.21e-14	[Acvrl1, Cav1, Ccl2, Cd59a, Clec14a, Col18a1, Col3a1, Ecscr, Edn1, Efna1, Elk3, Eng, Hand2, Hif3a, Jag1, Mmrn2, Nos3, Notch4, Pecam1, Ppp1r16b, Ptprb, Ramp2, Rapgef3, Rasip1, Robo4, Sema3e, Sox18, Stab1, Tek, Thsd7a, Tie1]
GO:0045446	endothelial cell differentiation	13	5.1e-12	1.05e-09	[Acvrl1, Cdh5, Cldn5, Col18a1, Eng, Icam1, Jag1, Notch4, Pde2a, Pecam1, Ppp1r16b, Rapgef3, Sox18]
GO:0001885	endothelial cell development	11	5.52e-12	1.13e-09	[Cdh5, Cldn5, Col18a1, Eng, Icam1, Notch4, Pde2a, Pecam1, Ppp1r16b, Rapgef3, Sox18]
GO:0003158	endothelium development	13	1.93e-11	3.93e-09	[Acvrl1, Cdh5, Cldn5, Col18a1, Eng, Icam1, Jag1, Notch4, Pde2a, Pecam1, Ppp1r16b, Rapgef3, Sox18]
GO:0045765	regulation of angiogenesis	16	2.99e-10	6.07e-08	[Acvrl1, Ccl2, Cd59a, Ecscr, Efna1, Eng, Mmrn2, Nos3, Notch4, Ppp1r16b, Ramp2, Rapgef3, Sema3e, Stab1, Tek, Tie1]
GO:0007507	heart development	24	3.1e-10	6.26e-08	[Acvrl1, Col3a1, Dchs1, Edn1, Efna1, Eng, Erg, Flrt2, Hand2, Hopx, Igf1, Jag1, Mapk11, Pde2a, Pdlim3, Pi16, Ramp2, Sgcd, Sox18, Sox6, Tek, Tnni1, Tnnt2, Vcam1]
GO:1901342	regulation of vasculature development	16	1.22e-09	2.46e-07	[Acvrl1, Ccl2, Cd59a, Ecscr, Efna1, Eng, Mmrn2, Nos3, Notch4, Ppp1r16b, Ramp2, Rapgef3, Sema3e, Stab1, Tek, Tie1]
GO:0061028	establishment of endothelial barrier	8	1.7e-09	3.4e-07	[Cdh5, Cldn5, Eng, Icam1, Pde2a, Ppp1r16b, Rapgef3, Sox18]
GO:0042060	wound healing	18	2.71e-09	5.4e-07	[Acvrl1, Cav1, Ccl2, Cd109, Col3a1, Elk3, Eng, Entpd1, F8, Gas6, Hopx, Igf1, Kank1, Pecam1, Prkce, Thbd, Tlr4, Tspan8]
GO:0071560	cellular response to transforming growth factor beta stimulus	13	7.41e-09	1.47e-06	[Acvrl1, Cav1, Cav2, Ccl2, Cd109, Cdh5, Cldn5, Col3a1, Eng, Ldlrad4, Nos3, Nrep, Sox6]
GO:0071559	response to transforming growth factor beta	13	9.02e-09	1.78e-06	[Acvrl1, Cav1, Cav2, Ccl2, Cd109, Cdh5, Cldn5, Col3a1, Eng, Ldlrad4, Nos3, Nrep, Sox6]
GO:0009611	response to wounding	19	1.48e-08	2.89e-06	[Acvrl1, Cav1, Ccl2, Cd109, Col3a1, Elk3, Eng, Entpd1, F8, Gas6, Hopx, Igf1, Kank1, Pecam1, Prkce, Scarf1, Thbd, Tlr4, Tspan8]
GO:0007179	transforming growth factor beta receptor signaling pathway	11	8.33e-08	1.62e-05	[Acvrl1, Cav1, Cav2, Ccl2, Cd109, Cdh5, Cldn5, Col3a1, Eng, Ldlrad4, Nrep]
GO:2000351	regulation of endothelial cell apoptotic process	7	1.15e-07	2.23e-05	[Cd248, Col18a1, Ecscr, Gas6, Icam1, Ramp2, Tek]
GO:0045123	cellular extravasation	7	1.57e-07	3.02e-05	[Ccl2, Icam1, Madcam1, Pecam1, Plvap, Sele, Vcam1]
GO:0072577	endothelial cell apoptotic process	7	2.11e-07	4.05e-05	[Cd248, Col18a1, Ecscr, Gas6, Icam1, Ramp2, Tek]
GO:0090500	endocardial cushion to mesenchymal transition	4	3.75e-07	7.17e-05	[Acvrl1, Efna1, Eng, Erg]
GO:1904035	regulation of epithelial cell apoptotic process	8	4.76e-07	9.04e-05	[Cd248, Col18a1, Ecscr, Gas6, Icam1, Igf1, Ramp2, Tek]
GO:0016525	negative regulation of angiogenesis	8	7.61e-07	0.000144	[Ccl2, Cd59a, Ecscr, Mmrn2, Sema3e, Stab1, Tek, Tie1]
GO:2000181	negative regulation of blood vessel morphogenesis	8	9.94e-07	0.000187	[Ccl2, Cd59a, Ecscr, Mmrn2, Sema3e, Stab1, Tek, Tie1]
GO:0002064	epithelial cell development	12	1.29e-06	0.000241	[Cdh5, Cldn5, Col18a1, Eng, Icam1, Jag1, Notch4, Pde2a, Pecam1, Ppp1r16b, Rapgef3, Sox18]
GO:1901343	negative regulation of vasculature development	8	1.52e-06	0.000282	[Ccl2, Cd59a, Ecscr, Mmrn2, Sema3e, Stab1, Tek, Tie1]
GO:1903034	regulation of response to wounding	10	2.22e-06	0.00041	[Cav1, Ccl2, Cd109, Hopx, Kank1, Prkce, Scarf1, Thbd, Tlr4, Tspan8]
GO:0031589	cell-substrate adhesion	13	2.49e-06	0.000458	[Acer2, Acvrl1, Ccdc80, Col3a1, Efna1, Gas6, Kank1, Madcam1, Pecam1, Prkce, Sema3e, Tek, Vcam1]
GO:0061041	regulation of wound healing	9	2.85e-06	0.000521	[Cav1, Ccl2, Cd109, Hopx, Kank1, Prkce, Thbd, Tlr4, Tspan8]
GO:1904019	epithelial cell apoptotic process	8	3.54e-06	0.000644	[Cd248, Col18a1, Ecscr, Gas6, Icam1, Igf1, Ramp2, Tek]
GO:0002040	sprouting angiogenesis	7	4.4e-06	0.000797	[Clec14a, Eng, Mmrn2, Ppp1r16b, Ramp2, Sema3e, Tek]
GO:0070372	regulation of ERK1 and ERK2 cascade	12	4.74e-06	0.000853	[Arrb1, Cav1, Ccl2, Ccl7, Gas6, Hand2, Icam1, Igf1, Ndrg2, Prkcdbp, Tek, Tlr4]
GO:0010660	regulation of muscle cell apoptotic process	7	5.71e-06	0.00102251	[Arrb1, Cav1, Edn1, Eng, Hand2, Igf1, Rapgef3]
GO:0003018	vascular process in circulatory system	10	6.65e-06	0.00118396	[Adcy6, Apln, Cav1, Cd38, Edn1, Icam1, Nos3, Npr1, Pde2a, Ramp2]
GO:0010657	muscle cell apoptotic process	7	8.61e-06	0.00152313	[Arrb1, Cav1, Edn1, Eng, Hand2, Igf1, Rapgef3]
GO:0070371	ERK1 and ERK2 cascade	12	9.09e-06	0.00159955	[Arrb1, Cav1, Ccl2, Ccl7, Gas6, Hand2, Icam1, Igf1, Ndrg2, Prkcdbp, Tek, Tlr4]
GO:0090287	regulation of cellular response to growth factor stimulus	11	9.29e-06	0.0016251	[Acvrl1, Cav1, Cav2, Cd109, Cd59a, Eng, Ldlrad4, Mmrn2, Nrep, Tek, Tmem204]
GO:0045601	regulation of endothelial cell differentiation	5	1.06e-05	0.00184954	[Acvrl1, Cdh5, Cldn5, Jag1, Notch4]
GO:0002693	positive regulation of cellular extravasation	4	1.2e-05	0.00207642	[Ccl2, Icam1, Pecam1, Plvap]
GO:0035909	aorta morphogenesis	5	1.23e-05	0.00211802	[Acvrl1, Col3a1, Eng, Jag1, Notch4]
GO:0001570	vasculogenesis	7	1.26e-05	0.00215819	[Cav1, Eng, Ramp2, Rasip1, Sox18, Tek, Tie1]
GO:0035904	aorta development	6	1.35e-05	0.00228679	[Acvrl1, Col3a1, Eng, Jag1, Notch4, Pde2a]
GO:0002687	positive regulation of leukocyte migration	8	1.55e-05	0.00262591	[Ccl2, Edn1, Gas6, Icam1, Madcam1, Pecam1, Plvap, Sele]
GO:0003007	heart morphogenesis	11	1.82e-05	0.00304929	[Acvrl1, Dchs1, Efna1, Eng, Erg, Flrt2, Hand2, Jag1, Tek, Tnni1, Tnnt2]
GO:0060840	artery development	7	1.94e-05	0.00323524	[Acvrl1, Col3a1, Eng, Hand2, Jag1, Notch4, Pde2a]
GO:0051099	positive regulation of binding	9	2.03e-05	0.0033672	[Arrb1, Cav1, Hand2, Hfe, Igf1, Mfng, Ralb, Rapgef3, Tlr4]
GO:1903036	positive regulation of response to wounding	6	2.14e-05	0.00353253	[Ccl2, Hopx, Kank1, Prkce, Scarf1, Tlr4]
GO:0048844	artery morphogenesis	6	2.78e-05	0.00455334	[Acvrl1, Col3a1, Eng, Hand2, Jag1, Notch4]
GO:0001569	branching involved in blood vessel morphogenesis	5	3.07e-05	0.00500679	[Edn1, Eng, Notch4, Sema3e, Tek]
GO:0045766	positive regulation of angiogenesis	8	3.14e-05	0.00509434	[Acvrl1, Eng, Nos3, Notch4, Ppp1r16b, Ramp2, Rapgef3, Tek]
GO:0048771	tissue remodeling	9	3.45e-05	0.00552423	[Acvrl1, Cav1, Cd38, Erg, Hand2, Igf1, Jag1, Nos3, Rassf2]
GO:0001936	regulation of endothelial cell proliferation	7	3.49e-05	0.00554518	[Acvrl1, Cav1, Cav2, Ccl2, Eng, Ppp1r16b, Tek]
GO:0048010	vascular endothelial growth factor receptor signaling pathway	5	3.45e-05	0.00555684	[Ccl2, Cd59a, Mmrn2, Tek, Tmem204]
GO:0032878	regulation of establishment or maintenance of cell polarity	4	3.57e-05	0.00563365	[Cdh5, Igf1, Kank1, Tek]
GO:0003197	endocardial cushion development	5	3.87e-05	0.00603199	[Acvrl1, Dchs1, Eng, Erg, Jag1]
GO:0048662	negative regulation of smooth muscle cell proliferation	5	3.87e-05	0.00603199	[Cav1, Ndrg2, Nos3, Npr1, Trib1]
GO:0006809	nitric oxide biosynthetic process	6	3.85e-05	0.00604586	[Ass1, Cav1, Icam1, Igf1, Nos3, Tlr4]
GO:0008217	regulation of blood pressure	9	3.92e-05	0.00607328	[Acvrl1, Apln, Edn1, Eng, Gas6, Kcnk6, Nos3, Npr1, Ramp2]
GO:0055001	muscle cell development	9	3.92e-05	0.00607328	[Cav2, Edn1, Eng, Igf1, Ldb2, Pi16, Ramp2, Sgcd, Tnnt2]
GO:0070374	positive regulation of ERK1 and ERK2 cascade	9	4.08e-05	0.00629058	[Arrb1, Ccl2, Ccl7, Gas6, Hand2, Icam1, Prkcdbp, Tek, Tlr4]
GO:0003170	heart valve development	5	4.32e-05	0.00660886	[Dchs1, Efna1, Erg, Jag1, Pde2a]
GO:0046209	nitric oxide metabolic process	6	5.24e-05	0.00790593	[Ass1, Cav1, Icam1, Igf1, Nos3, Tlr4]
GO:0015671	oxygen transport	3	5.21e-05	0.0079167	[Hbb-b1, Hbb-bh1, Hbb-y]
GO:0045602	negative regulation of endothelial cell differentiation	3	5.21e-05	0.0079167	[Acvrl1, Jag1, Notch4]
GO:0061309	cardiac neural crest cell development involved in outflow tract morphogenesis	3	5.21e-05	0.0079167	[Eng, Hand2, Jag1]
GO:1904036	negative regulation of epithelial cell apoptotic process	5	5.35e-05	0.00802127	[Gas6, Icam1, Igf1, Ramp2, Tek]
GO:1905207	regulation of cardiocyte differentiation	5	5.93e-05	0.008832	[Edn1, Eng, Igf1, Pi16, Sox6]
GO:0002691	regulation of cellular extravasation	4	6.04e-05	0.00894161	[Ccl2, Icam1, Pecam1, Plvap]
GO:0061756	leukocyte adhesion to vascular endothelial cell	4	6.04e-05	0.00894161	[Icam1, Madcam1, Sele, Vcam1]
GO:0043502	regulation of muscle adaptation	6	6.52e-05	0.00957712	[Edn1, Hand2, Igf1, Nos3, Pi16, Tnni1]
GO:1904018	positive regulation of vasculature development	8	7.1e-05	0.0103615	[Acvrl1, Eng, Nos3, Notch4, Ppp1r16b, Ramp2, Rapgef3, Tek]
GO:0010656	negative regulation of muscle cell apoptotic process	5	7.23e-05	0.0104867	[Cav1, Edn1, Hand2, Igf1, Rapgef3]
GO:0035051	cardiocyte differentiation	8	7.76e-05	0.0111692	[Edn1, Eng, Hand2, Igf1, Jag1, Pi16, Sox18, Sox6]
GO:2001057	reactive nitrogen species metabolic process	6	8.03e-05	0.0114864	[Ass1, Cav1, Icam1, Igf1, Nos3, Tlr4]
GO:0030947	regulation of vascular endothelial growth factor receptor signaling pathway	4	8.27e-05	0.0117417	[Cd59a, Mmrn2, Tek, Tmem204]
GO:0001935	endothelial cell proliferation	7	8.69e-05	0.0122542	[Acvrl1, Cav1, Cav2, Ccl2, Eng, Ppp1r16b, Tek]
GO:0090303	positive regulation of wound healing	5	9.59e-05	0.0133318	[Ccl2, Hopx, Kank1, Prkce, Tlr4]
GO:2000352	negative regulation of endothelial cell apoptotic process	4	9.58e-05	0.0134143	[Gas6, Icam1, Ramp2, Tek]
GO:0001974	blood vessel remodeling	5	0.000105	0.0144845	[Acvrl1, Erg, Igf1, Jag1, Nos3]
GO:0050880	regulation of blood vessel size	8	0.000109	0.0149671	[Adcy6, Apln, Cav1, Cd38, Edn1, Icam1, Nos3, Npr1]
GO:0035150	regulation of tube size	8	0.000114	0.0154863	[Adcy6, Apln, Cav1, Cd38, Edn1, Icam1, Nos3, Npr1]
GO:0002685	regulation of leukocyte migration	8	0.000124	0.0166858	[Ccl2, Edn1, Gas6, Icam1, Madcam1, Pecam1, Plvap, Sele]
GO:0061308	cardiac neural crest cell development involved in heart development	3	0.000134	0.0179304	[Eng, Hand2, Jag1]
GO:0030336	negative regulation of cell migration	9	0.000136	0.0181428	[Acvrl1, Col3a1, Eng, Kank1, Ldlrad4, Mmrn2, Robo4, Tie1, Trib1]
GO:0017015	regulation of transforming growth factor beta receptor signaling pathway	6	0.000152	0.0200971	[Cav1, Cav2, Cd109, Eng, Ldlrad4, Nrep]
GO:1900371	regulation of purine nucleotide biosynthetic process	7	0.000158	0.0206682	[Adcy4, Edn1, Entpd1, Nos3, Npr1, Pde2a, Ramp2]
GO:1903844	regulation of cellular response to transforming growth factor beta stimulus	6	0.000162	0.0208449	[Cav1, Cav2, Cd109, Eng, Ldlrad4, Nrep]
GO:0046068	cGMP metabolic process	5	0.00016	0.0208557	[Adcy4, Adcy6, Nos3, Npr1, Pde2a]
GO:0060317	cardiac epithelial to mesenchymal transition	4	0.000164	0.0209632	[Acvrl1, Efna1, Eng, Erg]
GO:0030808	regulation of nucleotide biosynthetic process	7	0.000165	0.020997	[Adcy4, Edn1, Entpd1, Nos3, Npr1, Pde2a, Ramp2]
GO:0061307	cardiac neural crest cell differentiation involved in heart development	3	0.000173	0.0217778	[Eng, Hand2, Jag1]
GO:0048762	mesenchymal cell differentiation	8	0.000176	0.0220349	[Acvrl1, Edn1, Efna1, Eng, Erg, Hand2, Jag1, Ldlrad4]
GO:0000768	syncytium formation by plasma membrane fusion	5	0.000188	0.0233101	[Cd109, Ntn3, Plekho1, Rapgef3, Sh3pxd2a]
GO:0007160	cell-matrix adhesion	8	0.00019	0.0233936	[Acer2, Acvrl1, Col3a1, Madcam1, Pecam1, Sema3e, Tek, Vcam1]
GO:0008360	regulation of cell shape	7	0.000199	0.0242231	[Ccl2, Cdc42ep2, Fblim1, Icam1, Plekho1, Plxnc1, Sema3e]
GO:0030856	regulation of epithelial cell differentiation	7	0.000208	0.0251249	[Acvrl1, Cav1, Cd109, Cdh5, Cldn5, Jag1, Notch4]
GO:0006949	syncytium formation	5	0.000219	0.0260622	[Cd109, Ntn3, Plekho1, Rapgef3, Sh3pxd2a]
GO:0045428	regulation of nitric oxide biosynthetic process	5	0.000219	0.0260622	[Ass1, Cav1, Icam1, Igf1, Tlr4]
GO:0060973	cell migration involved in heart development	3	0.000219	0.0262287	[Dchs1, Eng, Hand2]
GO:0034333	adherens junction assembly	3	0.0275675	0.0275675	[Acvrl1, Ramp2, Tek]
GO:0051341	regulation of oxidoreductase activity	3	0.0275675	0.0275675	[Cav1, Edn1, Eng]
GO:0001937	negative regulation of endothelial cell proliferation	4	0.000234	0.0275726	[Acvrl1, Cav1, Cav2, Eng]
GO:0048754	branching morphogenesis of an epithelial tube	8	0.000255	0.029601	[Dchs1, Edn1, Eng, Igf1, Notch4, Rasip1, Sema3e, Tek]
GO:1903409	reactive oxygen species biosynthetic process	6	0.000254	0.0296831	[Ass1, Cav1, Icam1, Igf1, Nos3, Tlr4]
GO:0070373	negative regulation of ERK1 and ERK2 cascade	5	0.000273	0.030812	[Arrb1, Cav1, Igf1, Ndrg2, Tlr4]
GO:0001886	endothelial cell morphogenesis	3	0.000271	0.0309477	[Col18a1, Notch4, Pecam1]
GO:0003188	heart valve formation	3	0.000271	0.0309477	[Dchs1, Efna1, Erg]
GO:0045603	positive regulation of endothelial cell differentiation	3	0.000271	0.0309477	[Acvrl1, Cdh5, Cldn5]
GO:0048660	regulation of smooth muscle cell proliferation	7	0.00027	0.0309958	[Cav1, Edn1, Igf1, Ndrg2, Nos3, Npr1, Trib1]
GO:0043500	muscle adaptation	6	0.000282	0.0316023	[Edn1, Hand2, Igf1, Nos3, Pi16, Tnni1]
GO:0033135	regulation of peptidyl-serine phosphorylation	7	0.000306	0.0339217	[Arrb1, Bcar3, Cav1, Gas6, Rapgef3, Rassf2, Tek]
GO:0052652	cyclic purine nucleotide metabolic process	7	0.000306	0.0339217	[Adcy4, Adcy6, Edn1, Nos3, Npr1, Pde2a, Ramp2]
GO:0009190	cyclic nucleotide biosynthetic process	7	0.000318	0.0350297	[Adcy4, Adcy6, Edn1, Nos3, Npr1, Pde2a, Ramp2]
GO:0003179	heart valve morphogenesis	4	0.000323	0.0351838	[Dchs1, Efna1, Erg, Jag1]
GO:2000725	regulation of cardiac muscle cell differentiation	4	0.000323	0.0351838	[Edn1, Igf1, Pi16, Sox6]
GO:0048659	smooth muscle cell proliferation	7	0.000332	0.035827	[Cav1, Edn1, Igf1, Ndrg2, Nos3, Npr1, Trib1]
GO:0001938	positive regulation of endothelial cell proliferation	5	0.000336	0.0359272	[Acvrl1, Cav1, Cav2, Ccl2, Ppp1r16b]
GO:0006898	receptor-mediated endocytosis	8	0.000349	0.0369895	[Arhgap27, Arrb1, Cav1, Cav2, Hfe, Ramp2, Scarf1, Sele]
GO:0006182	cGMP biosynthetic process	4	0.000394	0.0413981	[Adcy4, Adcy6, Nos3, Npr1]
GO:0042522	regulation of tyrosine phosphorylation of Stat5 protein	3	0.000401	0.0416576	[Cav1, Igf1, Pecam1]
GO:2000353	positive regulation of endothelial cell apoptotic process	3	0.000401	0.0416576	[Cd248, Col18a1, Ecscr]
GO:0007266	Rho protein signal transduction	7	0.000405	0.0417105	[Arrb1, Cdc42ep2, Col3a1, Fgd5, Kank1, Pecam1, Prex2]
GO:0043542	endothelial cell migration	7	0.000421	0.0429463	[Acvrl1, Clec14a, Efna1, Mmrn2, Nos3, Pecam1, Tek]
GO:0035296	regulation of tube diameter	7	0.000438	0.0437635	[Adcy6, Apln, Cav1, Cd38, Edn1, Icam1, Nos3]
GO:0097746	regulation of blood vessel diameter	7	0.000438	0.0437635	[Adcy6, Apln, Cav1, Cd38, Edn1, Icam1, Nos3]
GO:0019229	regulation of vasoconstriction	5	0.000436	0.0440734	[Apln, Cav1, Cd38, Edn1, Icam1]
GO:0015669	gas transport	3	0.000478	0.0472824	[Hbb-b1, Hbb-bh1, Hbb-y]
GO:0033138	positive regulation of peptidyl-serine phosphorylation	6	0.000486	0.0476745	[Arrb1, Bcar3, Cav1, Gas6, Rapgef3, Tek]

## Sheet: 01_GOterms
GOID	GOTerm	Nr. Genes	Term PValue	Term PValue Corrected with Bonferroni step down	Associated Genes Found
GO:0048011	neurotrophin TRK receptor signaling pathway	3	1.98758e-06	0.00154833	[Bex2, Hap1, Spry1]
GO:0007169	transmembrane receptor protein tyrosine kinase signaling pathway	6	2.37271e-06	0.00184597	[Bex2, Efnb2, Erbb2, Hap1, Spry1, Tcf7l2]
GO:0038179	neurotrophin signaling pathway	3	3.37055e-06	0.00261892	[Bex2, Hap1, Spry1]
GO:0007399	nervous system development	9	1.52101e-05	0.011803	[Bex2, Camk2d, Camsap2, Cpe, Efnb2, Erbb2, Gpm6a, Hap1, Tcf7l2]
GO:0046578	regulation of Ras protein signal transduction	4	1.65744e-05	0.0128452	[Camk2d, Erbb2, Fgd6, Spry1]
GO:0051056	regulation of small GTPase mediated signal transduction	4	2.52529e-05	0.0195457	[Camk2d, Erbb2, Fgd6, Spry1]
GO:0007167	enzyme linked receptor protein signaling pathway	6	3.36267e-05	0.0259934	[Bex2, Efnb2, Erbb2, Hap1, Spry1, Tcf7l2]
GO:0060341	regulation of cellular localization	6	3.77982e-05	0.0291802	[Camk2d, Erbb2, Hap1, Prr5l, Slc30a1, Tcf7l2]
GO:1901142	insulin metabolic process	2	3.82545e-05	0.0294942	[Cpe, Tcf7l2]
GO:0071363	cellular response to growth factor stimulus	5	5.29807e-05	0.0407952	[Bex2, Erbb2, Hap1, Spry1, Tcf7l2]
GO:0070848	response to growth factor	5	5.91632e-05	0.0454965	[Bex2, Erbb2, Hap1, Spry1, Tcf7l2]

## Sheet: 02_GOterms
GOID	GOTerm	Nr. Genes	Term PValue	Term PValue Corrected with Bonferroni step down	Associated Genes Found
GO:0048731	system development	123	1.46948e-23	2.36439e-20	[1810011O10Rik, Adam19, Alas2, Anxa3, Apcdd1, Arhgap44, Arhgef15, Arhgef28, Arid5b, Arsa, Asb4, Atf3, Atl1, B3gnt2, Bik, Bmp6, C77370, Cd40, Cib1, Cmtm8, Col4a1, Col4a2, Crb2, Ctsh, Ctsl, Dab2, Dact1, Dclk2, Dlc1, Dll1, Egfl7, Eml1, Epas1, Ephb4, Epn2, Ets1, Fat4, Flrt3, Flt4, Fos, Fzd7, Gdpd5, Gla, Gpm6b, Hba-a1, Hdac7, Heg1, Hoxa1, Hyal2, Igf2r, Il1r1, Il6st, Itga1, Itga3, Itm2a, Jup, Kazn, Kdr…
GO:0007275	multicellular organism development	128	1.60582e-21	2.58217e-18	[1810011O10Rik, Adam19, Alas2, Amd1, Anxa3, Apcdd1, Arhgap44, Arhgef15, Arhgef28, Arid5b, Arsa, Asb4, Atf3, Atl1, B3gnt2, Bik, Bmp6, C77370, Cd40, Cib1, Cmtm8, Col4a1, Col4a2, Crb2, Ctsh, Ctsl, Dab2, Dact1, Dclk2, Dlc1, Dll1, Egfl7, Eml1, Epas1, Ephb4, Epn2, Ets1, Fat4, Flrt3, Flt4, Fos, Fzd7, Gdpd5, Gla, Gpm6b, Hba-a1, Hdac7, Heg1, Hoxa1, Hyal2, Igf2r, Il1r1, Il6st, Itga1, Itga3, Itm2a, Jup, Kaz…
GO:0035556	intracellular signal transduction	80	1.96662e-19	3.16036e-16	[1810011O10Rik, Adrb3, Als2cl, Amotl1, Arhgap29, Arhgap31, Arhgap44, Arhgef11, Arhgef15, Arhgef28, Arhgef3, Arl4d, Asb4, Atf3, Bmp6, Cd40, Cd81, Cdc42bpb, Cib1, Ctsh, Dab2, Dact1, Dapk2, Dclk2, Dlc1, Dock6, Dock9, Fat4, Flrt3, Flt4, Ghr, Gnai1, Hdac7, Hyal2, Il6st, Iqsec2, Itga1, Itga3, Kdr, Kitl, Klf4, Lpar4, Maged1, Map4k2, Map4k3, Map4k5, Mid2, Nod1, Notch1, Pdgfb, Plcb1, Plcd1, Plcd3, Plekha1…
GO:0009653	anatomical structure morphogenesis	80	9.31055e-18	1.49527e-14	[Anxa3, Arhgap44, Arhgef15, Arhgef28, Arid5b, Asb4, Atl1, B3gnt2, Bmp6, Cgn, Cib1, Col4a1, Col4a2, Crb2, Ctsh, Ctsl, Dab2, Dact1, Dlc1, Dll1, Egfl7, Ehd2, Epas1, Ephb4, Ets1, Fat4, Flrt3, Flt4, Fzd7, Hdac7, Heg1, Hoxa1, Hyal2, Itga1, Kdr, Klf2, Klf4, Lifr, Maged1, Mcam, Mllt4, Notch1, Nrp2, Pdgfb, Phldb2, Plcd1, Plcd3, Plekha1, Plxna2, Prickle2, Ptprd, Ptprm, Rhob, Rhoj, Rilpl1, Rxra, Sash1, Schi…
GO:0048514	blood vessel morphogenesis	36	2.90393e-17	4.66081e-14	[Anxa3, Asb4, Cib1, Col4a1, Col4a2, Ctsh, Dll1, Egfl7, Epas1, Ephb4, Ets1, Flt4, Hdac7, Heg1, Hoxa1, Kdr, Klf4, Mcam, Notch1, Nrp2, Pdgfb, Plcd1, Plcd3, Ptprm, Rhob, Rxra, Sash1, Shb, Sox17, Sox4, Tgfa, Tgfbr2, Tgfbr3, Vash1, Zfp36l1, Zfpm2]
GO:0048513	animal organ development	92	4.0273e-17	6.45979e-14	[1810011O10Rik, Adam19, Alas2, Apcdd1, Arhgef15, Arid5b, Atf3, Bik, Bmp6, Cib1, Col4a1, Crb2, Ctsh, Ctsl, Dab2, Dact1, Dclk2, Dlc1, Dll1, Eml1, Epas1, Ephb4, Epn2, Ets1, Fat4, Flrt3, Flt4, Fos, Fzd7, Gdpd5, Gla, Gpm6b, Hba-a1, Hdac7, Heg1, Hoxa1, Hyal2, Igf2r, Itga3, Itm2a, Jup, Kazn, Kdr, Kitl, Klf2, Klf4, Lhx6, Lifr, Maged1, Mllt4, Nfia, Nid1, Notch1, Nrp2, Papss2, Pdgfb, Phldb2, Plcb1, Plcd1, …
GO:0016477	cell migration	53	9.1004e-17	1.45879e-13	[Amotl1, Anxa3, Apcdd1, Arid5b, Bik, Cdc42bpb, Cib1, Ctsh, Dab2, Dapk2, Dlc1, Egfl7, Ephb4, Ets1, Flrt3, Flt4, Hdac7, Hyal2, Il1r1, Il6st, Itga1, Itga3, Jup, Kdr, Kitl, Klf4, Lhx6, Mcam, Mmp28, Myo1c, Notch1, Nrp2, Pdgfb, Phldb2, Plat, Plcb1, Plxna2, Podxl, Ptprm, Rhob, Sash1, Schip1, Sema6a, Sfrp1, Shroom2, Sox17, Srgap1, Srgap2, Syne2, Tgfbr2, Tgfbr3, Tnfaip1, Vash1]
GO:0072358	cardiovascular system development	39	1.9812e-16	3.17388e-13	[Anxa3, Arhgef15, Asb4, Cib1, Col4a1, Col4a2, Crb2, Ctsh, Dll1, Egfl7, Epas1, Ephb4, Ets1, Flt4, Hdac7, Heg1, Hoxa1, Kdr, Klf4, Mcam, Notch1, Nrp2, Pdgfb, Plcd1, Plcd3, Ptprm, Rhob, Rhoj, Rxra, Sash1, Shb, Sox17, Sox4, Tgfa, Tgfbr2, Tgfbr3, Vash1, Zfp36l1, Zfpm2]
GO:0048870	cell motility	55	2.89209e-16	4.63023e-13	[Amotl1, Anxa3, Apcdd1, Arid5b, Bik, Cd81, Cdc42bpb, Cib1, Ctsh, Dab2, Dapk2, Dlc1, Egfl7, Ephb4, Ets1, Flrt3, Flt4, Hdac7, Hyal2, Il1r1, Il6st, Itga1, Itga3, Jup, Kdr, Kitl, Klf4, Lhx6, Mcam, Mmp28, Myo1c, Notch1, Nrp2, Pdgfb, Phldb2, Plat, Plcb1, Plxna2, Podxl, Ptprm, Rhob, Sash1, Schip1, Sema6a, Sfrp1, Shroom2, Sox17, Srgap1, Srgap2, Syne2, Tgfbr2, Tgfbr3, Tinagl1, Tnfaip1, Vash1]
GO:0001944	vasculature development	38	5.98814e-16	9.58102e-13	[Anxa3, Arhgef15, Asb4, Cib1, Col4a1, Col4a2, Ctsh, Dll1, Egfl7, Epas1, Ephb4, Ets1, Flt4, Hdac7, Heg1, Hoxa1, Kdr, Klf4, Mcam, Notch1, Nrp2, Pdgfb, Plcd1, Plcd3, Ptprm, Rhob, Rhoj, Rxra, Sash1, Shb, Sox17, Sox4, Tgfa, Tgfbr2, Tgfbr3, Vash1, Zfp36l1, Zfpm2]
GO:0072359	circulatory system development	46	2.81676e-15	4.504e-12	[Adam19, Anxa3, Arhgef15, Asb4, Cib1, Col4a1, Col4a2, Crb2, Ctsh, Dlc1, Dll1, Egfl7, Epas1, Ephb4, Ets1, Fat4, Flrt3, Flt4, Fzd7, Hdac7, Heg1, Hoxa1, Kdr, Klf4, Mcam, Notch1, Nrp2, Pdgfb, Plcd1, Plcd3, Ptprm, Rhob, Rhoj, Ripply3, Rxra, Sash1, Shb, Sox17, Sox4, Tgfa, Tgfbr2, Tgfbr3, Tnnc1, Vash1, Zfp36l1, Zfpm2]
GO:0001667	ameboidal-type cell migration	27	2.83293e-15	4.52702e-12	[Amotl1, Anxa3, Arid5b, Cib1, Ctsh, Ephb4, Ets1, Flt4, Hdac7, Hyal2, Itga3, Kdr, Kitl, Klf4, Notch1, Nrp2, Pdgfb, Ptprm, Rhob, Sash1, Schip1, Sox17, Srgap2, Syne2, Tgfbr2, Tgfbr3, Vash1]
GO:0001568	blood vessel development	36	5.4025e-15	8.6278e-12	[Anxa3, Asb4, Cib1, Col4a1, Col4a2, Ctsh, Dll1, Egfl7, Epas1, Ephb4, Ets1, Flt4, Hdac7, Heg1, Hoxa1, Kdr, Klf4, Mcam, Notch1, Nrp2, Pdgfb, Plcd1, Plcd3, Ptprm, Rhob, Rxra, Sash1, Shb, Sox17, Sox4, Tgfa, Tgfbr2, Tgfbr3, Vash1, Zfp36l1, Zfpm2]
GO:0007165	signal transduction	125	1.23957e-14	1.97835e-11	[1810011O10Rik, Adrb3, Akap2, Als2cl, Amotl1, Apcdd1, Arhgap23, Arhgap29, Arhgap31, Arhgap44, Arhgef11, Arhgef15, Arhgef28, Arhgef3, Arid5b, Arl4d, Asb4, Atf3, Bik, Bmp6, Cd40, Cd81, Cdc42bpb, Cib1, Cmtm3, Col4a1, Col4a2, Crb2, Ctsh, Dab2, Dact1, Dapk2, Dclk2, Dlc1, Dll1, Dock6, Dock9, Egfl7, Ephb4, Epn2, Fat4, Flrt3, Flt4, Fos, Fzd7, Gdpd5, Ghr, Gnai1, Gprc5a, Grk5, Hdac7, Hyal2, Igf2r, Il1r1, I…
GO:0040012	regulation of locomotion	40	2.70595e-14	4.316e-11	[Amotl1, Anxa3, Cd81, Cib1, Ctsh, Dab2, Dapk2, Dlc1, Egfl7, Ets1, Flt4, Hdac7, Hyal2, Il1r1, Il6st, Itga3, Kdr, Kitl, Klf4, Mcam, Mid2, Mmp28, Myo1c, Notch1, Pdgfb, Phldb2, Plcb1, Plxna2, Ptprm, Rhob, Sash1, Sema6a, Sfrp1, Srgap1, Srgap2, St6gal1, Syne2, Tgfbr2, Tgfbr3, Vash1]
GO:0051270	regulation of cellular component movement	40	2.70595e-14	4.316e-11	[Amotl1, Anxa3, Cd81, Cib1, Ctsh, Dab2, Dapk2, Dlc1, Egfl7, Ets1, Flt4, Hdac7, Hyal2, Il1r1, Il6st, Itga3, Jup, Kdr, Kitl, Klf4, Mcam, Mmp28, Myo1c, Notch1, Pdgfb, Phldb2, Plcb1, Plxna2, Ptprm, Rhob, Sash1, Sema6a, Sfrp1, Srgap1, Srgap2, Syne2, Tgfbr2, Tgfbr3, Tnnc1, Vash1]
GO:2000145	regulation of cell motility	38	3.22013e-14	5.13289e-11	[Amotl1, Anxa3, Cd81, Cib1, Ctsh, Dab2, Dapk2, Dlc1, Egfl7, Ets1, Flt4, Hdac7, Hyal2, Il1r1, Il6st, Itga3, Kdr, Kitl, Klf4, Mcam, Mmp28, Myo1c, Notch1, Pdgfb, Phldb2, Plcb1, Plxna2, Ptprm, Rhob, Sash1, Sema6a, Sfrp1, Srgap1, Srgap2, Syne2, Tgfbr2, Tgfbr3, Vash1]
GO:0030334	regulation of cell migration	37	3.4628e-14	5.51624e-11	[Amotl1, Anxa3, Cib1, Ctsh, Dab2, Dapk2, Dlc1, Egfl7, Ets1, Flt4, Hdac7, Hyal2, Il1r1, Il6st, Itga3, Kdr, Kitl, Klf4, Mcam, Mmp28, Myo1c, Notch1, Pdgfb, Phldb2, Plcb1, Plxna2, Ptprm, Rhob, Sash1, Sema6a, Sfrp1, Srgap1, Srgap2, Syne2, Tgfbr2, Tgfbr3, Vash1]
GO:0006928	movement of cell or subcellular component	59	3.8088e-14	6.0636e-11	[Amotl1, Anxa3, Apcdd1, Arid5b, B3gnt2, Bik, Cd81, Cdc42bpb, Cib1, Ctsh, Dab2, Dapk2, Dlc1, Egfl7, Ephb4, Ets1, Flrt3, Flt4, Hdac7, Hoxa1, Hyal2, Il1r1, Il6st, Itga1, Itga3, Jup, Kdr, Kitl, Klf4, Lhx6, Mcam, Mmp28, Myo1c, Notch1, Nrp2, Pdgfb, Phldb2, Plat, Plcb1, Plxna2, Podxl, Ptprm, Rhob, Sash1, Schip1, Sema6a, Sfrp1, Shroom2, Sox17, Srgap1, Srgap2, Syne2, Tgfbr2, Tgfbr3, Tinagl1, Tnfaip1, Tnfr…
GO:0007399	nervous system development	67	8.13955e-14	1.295e-10	[Apcdd1, Arhgap44, Arhgef15, Arhgef28, Arsa, Atl1, B3gnt2, Bmp6, C77370, Cib1, Cmtm8, Col4a1, Crb2, Dab2, Dact1, Dclk2, Dlc1, Dll1, Eml1, Fat4, Flrt3, Fos, Gdpd5, Hdac7, Hoxa1, Il1r1, Il6st, Itga1, Itga3, Kdr, Klf4, Lhx6, Lifr, Mllt4, Nfia, Notch1, Nrp2, Pcdhga11, Pcdhga3, Pcdhga4, Pcdhga6, Pcdhga7, Pcdhga9, Pcdhgb1, Pdgfb, Plcb1, Plxna2, Prickle2, Ptchd1, Ptprd, Ptprm, Rgs16, Rnd1, Rxra, Sema6a,…
GO:0048646	anatomical structure formation involved in morphogenesis	44	1.06635e-13	1.69549e-10	[Anxa3, Cib1, Col4a1, Col4a2, Crb2, Ctsh, Dlc1, Dll1, Egfl7, Ehd2, Epas1, Ephb4, Ets1, Flt4, Fzd7, Hdac7, Hoxa1, Kdr, Klf4, Mcam, Notch1, Nrp2, Phldb2, Plcd1, Plcd3, Plxna2, Prickle2, Ptprm, Rhob, Rxra, Sash1, Sfrp1, Shb, Slc40a1, Sox17, Sox4, Sox7, Tanc1, Tead4, Tgfa, Tgfbr2, Tgfbr3, Vash1, Zfpm2]
GO:0001525	angiogenesis	28	2.84722e-13	4.52423e-10	[Anxa3, Cib1, Col4a1, Col4a2, Ctsh, Dll1, Egfl7, Epas1, Ephb4, Ets1, Flt4, Hdac7, Kdr, Klf4, Mcam, Notch1, Nrp2, Plcd1, Plcd3, Ptprm, Rhob, Rxra, Sash1, Shb, Sox17, Tgfa, Tgfbr2, Vash1]
GO:0009966	regulation of signal transduction	71	2.9929e-13	4.75272e-10	[1810011O10Rik, Adrb3, Als2cl, Apcdd1, Arhgap44, Arhgef15, Arhgef28, Arhgef3, Atf3, Bik, Bmp6, Cd40, Cd81, Cib1, Cmtm3, Crb2, Ctsh, Dab2, Dact1, Dapk2, Dlc1, Dll1, Egfl7, Flrt3, Flt4, Gdpd5, Ghr, Gnai1, Gprc5a, Grk5, Hdac7, Hyal2, Il1r1, Il6st, Iqsec2, Itga1, Itga3, Kdr, Kitl, Klf4, Lpar4, Maged1, Map4k2, Mid2, Myo1c, Nod1, Notch1, Pdgfb, Plcb1, Plekha1, Ppp1r2, Prnp, Ptprd, Rasal2, Rgs16, Rsad2,…
GO:0007166	cell surface receptor signaling pathway	68	5.73755e-13	9.10549e-10	[1810011O10Rik, Akap2, Amotl1, Apcdd1, Arid5b, Atf3, Bik, Bmp6, Cd40, Cd81, Cib1, Cmtm3, Col4a1, Col4a2, Crb2, Dab2, Dact1, Dll1, Egfl7, Ephb4, Epn2, Fat4, Flrt3, Flt4, Fos, Fzd7, Gdpd5, Ghr, Gprc5a, Grk5, Hyal2, Il1r1, Il6st, Itga1, Itga3, Kdr, Kitl, Klf4, Lifr, Myo1c, Notch1, Nrp2, Pdgfb, Plat, Plcb1, Plekha1, Plxna2, Ppm1l, Prnp, Ptchd1, Rgmb, Rgs16, Sash1, Schip1, Sema6a, Sfrp1, Sgpp1, Shb, S…
GO:0007167	enzyme linked receptor protein signaling pathway	38	9.91139e-13	1.57195e-09	[Akap2, Arid5b, Bik, Bmp6, Col4a1, Col4a2, Crb2, Dab2, Dact1, Dll1, Ephb4, Fat4, Flrt3, Flt4, Fos, Ghr, Gprc5a, Il6st, Itga1, Itga3, Kdr, Lifr, Myo1c, Notch1, Nrp2, Pdgfb, Plat, Plcb1, Plekha1, Ppm1l, Rgmb, Rgs16, Schip1, Sfrp1, Socs2, Tgfa, Tgfbr2, Tgfbr3]
GO:0051239	regulation of multicellular organismal process	75	1.70343e-12	2.69994e-09	[1810011O10Rik, Adrb3, Amotl1, Anxa3, Arhgap44, Arhgef15, Asb4, Bmp6, Cd40, Cib1, Col4a2, Crb2, Ctsh, Dab2, Dact1, Dll1, Epas1, Ephb4, Ets1, Fat4, Flrt3, Flt4, Fos, Fzd7, Gbp4, Gdpd5, Ghr, Gpm6b, Hdac7, Heg1, Hyal2, Il1r1, Il6st, Itga3, Jup, Kdr, Kitl, Klf2, Klf4, Maged1, Mllt4, Nod1, Notch1, Pdgfb, Phldb2, Plat, Plcb1, Plxna2, Prnp, Ptprd, Ptprm, Relb, Rgs16, Rhob, Rsad2, Rxra, Sash1, Scamp5, Se…
GO:0010632	regulation of epithelial cell migration	18	2.33843e-12	3.70407e-09	[Amotl1, Anxa3, Cib1, Ctsh, Ets1, Flt4, Hdac7, Itga3, Kdr, Klf4, Notch1, Pdgfb, Ptprm, Rhob, Sash1, Tgfbr2, Tgfbr3, Vash1]
GO:0048583	regulation of response to stimulus	83	3.38694e-12	5.36153e-09	[1810011O10Rik, Adrb3, Als2cl, Apcdd1, Arhgap44, Arhgef15, Arhgef28, Arhgef3, Atf3, Bcl6b, Bik, Bmp6, Cd40, Cd81, Cib1, Cmtm3, Crb2, Ctsh, Dab2, Dact1, Dapk2, Dlc1, Dll1, Egfl7, Ets1, Fignl2, Flrt3, Flt4, Gbp4, Gdpd5, Ghr, Gnai1, Gprc5a, Grk5, Hdac7, Hyal2, Il1r1, Il6st, Iqsec2, Itga1, Itga3, Kdr, Kitl, Klf4, Lpar4, Maged1, Map4k2, Mid2, Mmp28, Myo1c, Nod1, Notch1, Pdgfb, Phldb2, Plcb1, Plekha1, …
GO:1902531	regulation of intracellular signal transduction	51	9.53213e-12	1.50798e-08	[1810011O10Rik, Adrb3, Als2cl, Arhgap44, Arhgef15, Arhgef28, Arhgef3, Atf3, Bmp6, Cd40, Cd81, Cib1, Dab2, Dact1, Dapk2, Dlc1, Flrt3, Flt4, Ghr, Gnai1, Hdac7, Hyal2, Il6st, Iqsec2, Itga1, Itga3, Kdr, Kitl, Klf4, Lpar4, Maged1, Map4k2, Mid2, Nod1, Notch1, Pdgfb, Plcb1, Plekha1, Prnp, Ptprd, Rasal2, Rgs16, Sash1, Sfrp1, Sipa1l2, Slc9a3r2, Socs2, Tgfa, Tgfbr3, Tnfaip1, Uaca]
GO:0010631	epithelial cell migration	19	2.70043e-11	4.26937e-08	[Amotl1, Anxa3, Cib1, Ctsh, Ephb4, Ets1, Flt4, Hdac7, Itga3, Kdr, Klf4, Notch1, Pdgfb, Ptprm, Rhob, Sash1, Tgfbr2, Tgfbr3, Vash1]
GO:0090132	epithelium migration	19	3.13752e-11	4.95729e-08	[Amotl1, Anxa3, Cib1, Ctsh, Ephb4, Ets1, Flt4, Hdac7, Itga3, Kdr, Klf4, Notch1, Pdgfb, Ptprm, Rhob, Sash1, Tgfbr2, Tgfbr3, Vash1]
GO:0090130	tissue migration	19	3.63984e-11	5.74731e-08	[Amotl1, Anxa3, Cib1, Ctsh, Ephb4, Ets1, Flt4, Hdac7, Itga3, Kdr, Klf4, Notch1, Pdgfb, Ptprm, Rhob, Sash1, Tgfbr2, Tgfbr3, Vash1]
GO:2000026	regulation of multicellular organismal development	56	5.07076e-11	8.00167e-08	[1810011O10Rik, Anxa3, Arhgap44, Arhgef15, Asb4, Bmp6, Cd40, Cib1, Col4a2, Crb2, Ctsh, Dab2, Dact1, Dll1, Ephb4, Ets1, Fat4, Flrt3, Fos, Fzd7, Gdpd5, Gpm6b, Hdac7, Il1r1, Il6st, Itga3, Kdr, Kitl, Klf4, Maged1, Mllt4, Notch1, Pdgfb, Phldb2, Plcb1, Plxna2, Ptprd, Ptprm, Rgs16, Rhob, Rxra, Sash1, Sema6a, Sfrp1, Shb, Socs2, Sox13, Sox17, Srgap2, Tcf7l1, Tgfbr2, Tgfbr3, Tnfrsf22, Vash1, Zfp36l1, Zfpm2]
GO:0010594	regulation of endothelial cell migration	14	6.46141e-11	1.01897e-07	[Amotl1, Anxa3, Cib1, Ets1, Flt4, Hdac7, Kdr, Klf4, Notch1, Pdgfb, Ptprm, Rhob, Sash1, Vash1]
GO:0009790	embryo development	41	8.09476e-11	1.27573e-07	[Amd1, Crb2, Dab2, Dact1, Dlc1, Dll1, Epas1, Epn2, Flrt3, Fzd7, Hba-a1, Heg1, Hoxa1, Kdr, Kitl, Klf2, Klf4, Notch1, Nrp2, Pdgfb, Phldb2, Plcb1, Plcd1, Plcd3, Plxna2, Prickle2, Ripply3, Rxra, Sfrp1, Slc40a1, Sox17, Sox4, Sox7, Tcf7l1, Tead4, Tgfbr2, Tgfbr3, Tnfaip1, Vash1, Zfp36l1, Zfpm2]
GO:0010646	regulation of cell communication	71	1.73501e-10	2.73265e-07	[1810011O10Rik, Adrb3, Als2cl, Apcdd1, Arhgap44, Arhgef15, Arhgef28, Arhgef3, Atf3, Bik, Bmp6, Cd40, Cd81, Cib1, Cmtm3, Crb2, Ctsh, Dab2, Dact1, Dapk2, Dlc1, Dll1, Egfl7, Flrt3, Flt4, Gdpd5, Ghr, Gnai1, Gprc5a, Grk5, Hdac7, Hyal2, Il1r1, Il6st, Iqsec2, Itga1, Itga3, Kdr, Kitl, Klf4, Lpar4, Maged1, Map4k2, Mid2, Myo1c, Nod1, Notch1, Pdgfb, Plcb1, Plekha1, Ppp1r2, Prnp, Ptprd, Rasal2, Rgs16, Rsad2,…
GO:0050793	regulation of developmental process	64	2.28393e-10	3.5949e-07	[1810011O10Rik, Adrb3, Anxa3, Arhgap44, Arhgef15, Asb4, Bmp6, Cd40, Cib1, Col4a2, Crb2, Ctsh, Dab2, Dact1, Dlc1, Dll1, Ehd2, Ephb4, Ets1, Fat4, Flrt3, Flt4, Fos, Fzd7, Gdpd5, Ghr, Gpm6b, Hdac7, Il1r1, Il6st, Itga3, Kdr, Kitl, Klf4, Maged1, Mllt4, Notch1, Pdgfb, Phldb2, Plcb1, Plxna2, Ptprd, Ptprm, Rgs16, Rhob, Rhoj, Rxra, Sash1, Sema6a, Sfrp1, Shb, Socs2, Sox13, Sox17, Srgap2, St6gal1, Tcf7l1, Te…
GO:0023051	regulation of signaling	71	2.40711e-10	3.78638e-07	[1810011O10Rik, Adrb3, Als2cl, Apcdd1, Arhgap44, Arhgef15, Arhgef28, Arhgef3, Atf3, Bik, Bmp6, Cd40, Cd81, Cib1, Cmtm3, Crb2, Ctsh, Dab2, Dact1, Dapk2, Dlc1, Dll1, Egfl7, Flrt3, Flt4, Gdpd5, Ghr, Gnai1, Gprc5a, Grk5, Hdac7, Hyal2, Il1r1, Il6st, Iqsec2, Itga1, Itga3, Kdr, Kitl, Klf4, Lpar4, Maged1, Map4k2, Mid2, Myo1c, Nod1, Notch1, Pdgfb, Plcb1, Plekha1, Ppp1r2, Prnp, Ptprd, Rasal2, Rgs16, Rsad2,…
GO:0043542	endothelial cell migration	15	3.61163e-10	5.67748e-07	[Amotl1, Anxa3, Cib1, Ephb4, Ets1, Flt4, Hdac7, Kdr, Klf4, Notch1, Pdgfb, Ptprm, Rhob, Sash1, Vash1]
GO:0010634	positive regulation of epithelial cell migration	13	3.63334e-10	5.70798e-07	[Amotl1, Anxa3, Cib1, Ctsh, Ets1, Flt4, Hdac7, Itga3, Kdr, Pdgfb, Rhob, Sash1, Tgfbr2]
GO:0048869	cellular developmental process	91	4.26248e-10	6.69209e-07	[Adam19, Adrb3, Alas2, Apcdd1, Arhgap44, Arhgef28, Arid5b, Asb4, Atf3, Atl1, B3gnt2, Bik, Bmp6, Cgn, Cib1, Crb2, Dab2, Dact1, Dclk2, Dlc1, Dll1, Egfl7, Ehd2, Eml1, Epas1, Ets1, Fat4, Flrt3, Fos, Fzd7, Gdpd5, Grk5, Hba-a1, Hdac7, Heg1, Hoxa1, Hyal2, Il1r1, Il6st, Itga1, Itga3, Itm2a, Kazn, Kdr, Kitl, Klf2, Klf4, Lhx6, Lifr, Mllt4, Notch1, Nrp2, Pdgfb, Phldb2, Plcb1, Plekha1, Plxna2, Prickle2, Ptpr…
GO:0051240	positive regulation of multicellular organismal process	49	5.85353e-10	9.18419e-07	[Amotl1, Anxa3, Asb4, Bmp6, Cd40, Cib1, Crb2, Ctsh, Dab2, Dll1, Ephb4, Ets1, Flrt3, Flt4, Fos, Gdpd5, Ghr, Gpm6b, Hdac7, Heg1, Hyal2, Il1r1, Il6st, Itga3, Kdr, Kitl, Maged1, Nod1, Notch1, Pdgfb, Phldb2, Plat, Plcb1, Ptprd, Rgs16, Rhob, Rsad2, Sash1, Scamp5, Sema6a, Shb, Socs2, Sox17, Tcf7l1, Tead4, Tgfbr2, Tgfbr3, Zfp36l1, Zfpm2]
GO:0051094	positive regulation of developmental process	44	6.26006e-10	9.81578e-07	[Anxa3, Asb4, Bmp6, Cd40, Cib1, Crb2, Ctsh, Dab2, Dact1, Dll1, Ehd2, Ephb4, Ets1, Flrt3, Fos, Gdpd5, Ghr, Gpm6b, Hdac7, Il1r1, Il6st, Itga3, Kdr, Kitl, Maged1, Notch1, Pdgfb, Phldb2, Plcb1, Ptprd, Rgs16, Rhob, Sash1, Sema6a, Sfrp1, Shb, Socs2, Sox17, Tcf7l1, Tead4, Tgfbr2, Tgfbr3, Zfp36l1, Zfpm2]
GO:0042127	regulation of cell proliferation	48	7.14563e-10	1.11972e-06	[Atf3, Bcl6b, Bik, Bmp6, Cd40, Cd81, Cib1, Ctsh, Ctsl, Dab2, Dlc1, Dll1, Egfl7, Ets1, Flt4, Fzd7, Grk5, Il6st, Itga1, Jup, Kdr, Kitl, Klf4, Lifr, Maged1, Mllt4, Notch1, Pdgfb, Plcd1, Plcd3, Prnp, Ptprm, Ripply3, Rxra, Sfrp1, Sox17, Sox4, Sox7, St6gal1, Tcf7l1, Tgfa, Tgfbr2, Tgfbr3, Tinagl1, Tnfrsf22, Vash1, Zfp36l1, Zfpm2]
GO:0050794	regulation of cellular process	170	8.69183e-10	1.36114e-06	[1810011O10Rik, Adrb3, Akap2, Als2cl, Amotl1, Anxa3, Apcdd1, Arhgap23, Arhgap29, Arhgap31, Arhgap44, Arhgef11, Arhgef15, Arhgef28, Arhgef3, Arid5b, Arl4d, Asb4, Atf3, Bcl6b, Bik, Bmp6, Capn6, Cd40, Cd81, Cdc42bpb, Cib1, Cmtm3, Col4a1, Col4a2, Crb2, Ctsh, Ctsl, Dab2, Dact1, Dapk2, Dclk2, Dlc1, Dll1, Dock6, Dock9, Egfl7, Ehd2, Epas1, Ephb4, Epn2, Ets1, Fat4, Fbxo10, Fignl2, Flrt3, Flt4, Fos, Fzd7, …
GO:1901342	regulation of vasculature development	18	1.58939e-09	2.4874e-06	[Anxa3, Asb4, Cib1, Col4a2, Ctsh, Dll1, Ephb4, Ets1, Hdac7, Kdr, Klf4, Notch1, Pdgfb, Ptprm, Rhob, Sash1, Tgfbr2, Vash1]
GO:0030335	positive regulation of cell migration	23	1.88446e-09	2.94729e-06	[Amotl1, Anxa3, Cib1, Ctsh, Dab2, Dapk2, Ets1, Flt4, Hdac7, Il1r1, Il6st, Itga3, Kdr, Kitl, Mcam, Myo1c, Notch1, Pdgfb, Rhob, Sash1, Sema6a, Syne2, Tgfbr2]
GO:0048523	negative regulation of cellular process	91	2.04209e-09	3.19178e-06	[1810011O10Rik, Apcdd1, Arhgap44, Arhgef15, Arid5b, Atf3, Bcl6b, Bmp6, Cib1, Crb2, Ctsh, Ctsl, Dab2, Dact1, Dlc1, Dll1, Egfl7, Epas1, Ets1, Flrt3, Flt4, Fzd7, Gbp4, Gdpd5, Ghr, Gla, Gnai1, Gprc5a, Grk5, Hdac7, Hyal2, Il6st, Iqsec2, Itga1, Itga3, Kank3, Kdr, Kitl, Klf4, Lifr, Maged1, Mid2, Mmp28, Nfia, Notch1, Pdgfb, Phldb2, Plat, Plcb1, Plekha1, Podxl, Prnp, Ptprd, Ptprm, Rasal2, Relb, Rgs16, Rho…
GO:0043009	chordate embryonic development	30	2.08127e-09	3.25094e-06	[Amd1, Crb2, Dab2, Dact1, Dlc1, Dll1, Epas1, Epn2, Hba-a1, Heg1, Hoxa1, Klf2, Notch1, Pdgfb, Plcd1, Plcd3, Plxna2, Prickle2, Ripply3, Rxra, Sfrp1, Slc40a1, Sox17, Sox4, Tead4, Tgfbr2, Tgfbr3, Vash1, Zfp36l1, Zfpm2]
GO:0048729	tissue morphogenesis	28	2.14071e-09	3.34164e-06	[Col4a1, Crb2, Ctsh, Ctsl, Dab2, Dact1, Dlc1, Dll1, Fat4, Flrt3, Heg1, Kdr, Klf4, Maged1, Notch1, Nrp2, Pdgfb, Phldb2, Rhob, Rxra, Sfrp1, Sox17, Sox4, Tcf7l1, Tgfbr2, Tgfbr3, Tnnc1, Zfpm2]
GO:0040013	negative regulation of locomotion	18	2.14944e-09	3.35313e-06	[Dlc1, Egfl7, Hyal2, Klf4, Mid2, Mmp28, Notch1, Pdgfb, Phldb2, Plcb1, Ptprm, Rhob, Sfrp1, Srgap1, Srgap2, St6gal1, Tgfbr3, Vash1]
GO:0030154	cell differentiation	86	2.22352e-09	3.46647e-06	[Adam19, Adrb3, Alas2, Apcdd1, Arhgap44, Arhgef28, Arid5b, Asb4, Atf3, Atl1, B3gnt2, Bik, Bmp6, Cgn, Cib1, Crb2, Dab2, Dact1, Dclk2, Dll1, Egfl7, Ehd2, Eml1, Epas1, Ets1, Fat4, Flrt3, Fos, Fzd7, Gdpd5, Grk5, Hba-a1, Hdac7, Heg1, Hoxa1, Hyal2, Il1r1, Il6st, Itga1, Itga3, Itm2a, Kazn, Kdr, Kitl, Klf2, Klf4, Lhx6, Lifr, Mllt4, Notch1, Nrp2, Pdgfb, Phldb2, Plcb1, Plekha1, Plxna2, Prickle2, Ptprd, Ptp…
GO:0009792	embryo development ending in birth or egg hatching	30	2.67398e-09	4.16607e-06	[Amd1, Crb2, Dab2, Dact1, Dlc1, Dll1, Epas1, Epn2, Hba-a1, Heg1, Hoxa1, Klf2, Notch1, Pdgfb, Plcd1, Plcd3, Plxna2, Prickle2, Ripply3, Rxra, Sfrp1, Slc40a1, Sox17, Sox4, Tead4, Tgfbr2, Tgfbr3, Vash1, Zfp36l1, Zfpm2]
GO:0032879	regulation of localization	63	2.79408e-09	4.35038e-06	[1810011O10Rik, Amotl1, Anxa3, Bik, Bmp6, Cd40, Cd81, Cib1, Ctsh, Dab2, Dact1, Dapk2, Dclk2, Dlc1, Dll1, Egfl7, Ehd2, Epn2, Ets1, Flt4, Fzd7, Gbp4, Gpm6b, Hdac7, Hyal2, Il1r1, Il6st, Itga3, Jup, Kdr, Kitl, Klf4, Mcam, Mest, Mllt4, Mmp28, Myo1c, Notch1, Pdgfb, Phldb2, Plcb1, Plcd1, Plxna2, Prnp, Ptprm, Rhob, Rsad2, Sash1, Scamp5, Sema6a, Sfrp1, Snx33, Sox4, Srgap1, Srgap2, Syne2, Tgfbr2, Tgfbr3, T…
GO:2000147	positive regulation of cell motility	23	3.71522e-09	5.78087e-06	[Amotl1, Anxa3, Cib1, Ctsh, Dab2, Dapk2, Ets1, Flt4, Hdac7, Il1r1, Il6st, Itga3, Kdr, Kitl, Mcam, Myo1c, Notch1, Pdgfb, Rhob, Sash1, Sema6a, Syne2, Tgfbr2]
GO:0048534	hematopoietic or lymphoid organ development	34	3.99488e-09	6.21204e-06	[1810011O10Rik, Adam19, Alas2, Cib1, Dab2, Dll1, Eml1, Epas1, Ets1, Fos, Fzd7, Hba-a1, Hdac7, Hyal2, Itm2a, Kdr, Kitl, Klf2, Klf4, Notch1, Plcb1, Relb, Rsad2, Sfrp1, Shb, Slc40a1, Sox13, Sox4, Sptb, Tcf7l1, Tgfbr2, Tgfbr3, Thsd1, Zfp36l1]
GO:1904018	positive regulation of vasculature development	14	4.12399e-09	6.40868e-06	[Anxa3, Asb4, Cib1, Ctsh, Dll1, Ephb4, Ets1, Hdac7, Kdr, Notch1, Pdgfb, Rhob, Sash1, Tgfbr2]
GO:0010595	positive regulation of endothelial cell migration	10	4.14281e-09	6.43379e-06	[Amotl1, Anxa3, Cib1, Ets1, Flt4, Hdac7, Kdr, Pdgfb, Rhob, Sash1]
GO:0030097	hemopoiesis	33	4.22689e-09	6.56013e-06	[1810011O10Rik, Adam19, Alas2, Cib1, Dab2, Dll1, Eml1, Epas1, Ets1, Fos, Fzd7, Hba-a1, Hdac7, Hyal2, Itm2a, Kdr, Kitl, Klf2, Klf4, Notch1, Plcb1, Relb, Rsad2, Sfrp1, Shb, Sox13, Sox4, Sptb, Tcf7l1, Tgfbr2, Tgfbr3, Thsd1, Zfp36l1]
GO:0002520	immune system development	35	4.34518e-09	6.73938e-06	[1810011O10Rik, Adam19, Alas2, Cd40, Cib1, Dab2, Dll1, Eml1, Epas1, Ets1, Fos, Fzd7, Hba-a1, Hdac7, Hyal2, Itm2a, Kdr, Kitl, Klf2, Klf4, Notch1, Plcb1, Relb, Rsad2, Sfrp1, Shb, Slc40a1, Sox13, Sox4, Sptb, Tcf7l1, Tgfbr2, Tgfbr3, Thsd1, Zfp36l1]
GO:0048519	negative regulation of biological process	96	4.96321e-09	7.69298e-06	[1810011O10Rik, Adrb3, Apcdd1, Arhgap44, Arhgef15, Arid5b, Atf3, Bcl6b, Bmp6, Cib1, Col4a2, Crb2, Ctsh, Ctsl, Dab2, Dact1, Dclk2, Dlc1, Dll1, Egfl7, Epas1, Ets1, Flrt3, Flt4, Fzd7, Gbp4, Gdpd5, Ghr, Gla, Gnai1, Gpm6b, Gprc5a, Grk5, Hdac7, Hyal2, Il6st, Iqsec2, Itga1, Itga3, Kank3, Kdr, Kitl, Klf2, Klf4, Lifr, Maged1, Mid2, Mmp28, Nfia, Notch1, Pdgfb, Phldb2, Plat, Plcb1, Plekha1, Podxl, Prnp, Ptp…
GO:0048518	positive regulation of biological process	104	5.30688e-09	8.22036e-06	[1810011O10Rik, Adrb3, Amotl1, Anxa3, Arhgef11, Arhgef15, Arid5b, Asb4, Atf3, Bik, Bmp6, Cd40, Cd81, Cib1, Cmtm3, Crb2, Ctsh, Dab2, Dact1, Dapk2, Dlc1, Dll1, Egfl7, Ehd2, Epas1, Ephb4, Ets1, Flrt3, Flt4, Fos, Fzd7, Gdpd5, Ghr, Gpm6b, Grk5, Hdac7, Heg1, Hoxa1, Hyal2, Igf2r, Il1r1, Il6st, Iqsec2, Itga1, Itga3, Jup, Kdr, Kitl, Klf2, Klf4, Lifr, Lonrf1, Lpar4, Maged1, Map4k2, Mcam, Mid2, Myo1c, Nfia,…
GO:0051272	positive regulation of cellular component movement	23	6.06087e-09	9.38222e-06	[Amotl1, Anxa3, Cib1, Ctsh, Dab2, Dapk2, Ets1, Flt4, Hdac7, Il1r1, Il6st, Itga3, Kdr, Kitl, Mcam, Myo1c, Notch1, Pdgfb, Rhob, Sash1, Sema6a, Syne2, Tgfbr2]
GO:0030336	negative regulation of cell migration	16	6.16341e-09	9.53479e-06	[Dlc1, Egfl7, Hyal2, Klf4, Mmp28, Notch1, Pdgfb, Phldb2, Plcb1, Ptprm, Rhob, Sfrp1, Srgap1, Srgap2, Tgfbr3, Vash1]
GO:0001570	vasculogenesis	11	6.34094e-09	9.8031e-06	[Asb4, Egfl7, Hdac7, Heg1, Kdr, Notch1, Sox17, Tgfbr2, Tgfbr3, Zfp36l1, Zfpm2]
GO:0022603	regulation of anatomical structure morphogenesis	34	6.5756e-09	1.01593e-05	[Anxa3, Arhgap44, Asb4, Cib1, Col4a2, Ctsh, Dab2, Dact1, Dlc1, Dll1, Ehd2, Ephb4, Ets1, Flt4, Fzd7, Hdac7, Kdr, Klf4, Maged1, Notch1, Phldb2, Plxna2, Ptprd, Ptprm, Rhob, Rhoj, Rxra, Sash1, Sfrp1, Sox17, St6gal1, Tgfbr2, Tgfbr3, Vash1]
GO:2000146	negative regulation of cell motility	16	1.1615e-08	1.79335e-05	[Dlc1, Egfl7, Hyal2, Klf4, Mmp28, Notch1, Pdgfb, Phldb2, Plcb1, Ptprm, Rhob, Sfrp1, Srgap1, Srgap2, Tgfbr3, Vash1]
GO:0040017	positive regulation of locomotion	23	1.27378e-08	1.96544e-05	[Amotl1, Anxa3, Cib1, Ctsh, Dab2, Dapk2, Ets1, Flt4, Hdac7, Il1r1, Il6st, Itga3, Kdr, Kitl, Mcam, Myo1c, Notch1, Pdgfb, Rhob, Sash1, Sema6a, Syne2, Tgfbr2]
GO:0007169	transmembrane receptor protein tyrosine kinase signaling pathway	24	1.81051e-08	2.7918e-05	[Arid5b, Bik, Col4a1, Col4a2, Dll1, Ephb4, Fat4, Flrt3, Flt4, Ghr, Gprc5a, Itga1, Kdr, Myo1c, Notch1, Nrp2, Pdgfb, Plat, Plcb1, Plekha1, Rgs16, Schip1, Socs2, Tgfa]
GO:0006468	protein phosphorylation	48	1.85927e-08	2.86514e-05	[Adrb3, Atf3, Bik, Bmp6, Cd40, Cd81, Cdc42bpb, Cib1, Ctsh, D8Ertd82e, Dab2, Dact1, Dapk2, Dclk2, Ephb4, Flrt3, Flt4, Gbp4, Ghr, Gprc5a, Grk5, Hyal2, Il6st, Itga1, Kdr, Kitl, Klf4, Maged1, Map4k2, Map4k3, Map4k5, Nod1, Pdgfb, Plcb1, Ppm1l, Prnp, Rgs16, Sash1, Sfrp1, Sh3bp5, Shb, Snrk, Socs2, Tgfa, Tgfbr2, Tgfbr3, Tnks1bp1, Zfp36l1]
GO:0001701	in utero embryonic development	22	1.90293e-08	2.93051e-05	[Amd1, Dab2, Dll1, Epas1, Epn2, Hba-a1, Heg1, Klf2, Notch1, Pdgfb, Plcd1, Plcd3, Prickle2, Rxra, Slc40a1, Sox17, Tead4, Tgfbr2, Tgfbr3, Vash1, Zfp36l1, Zfpm2]
GO:0007264	small GTPase mediated signal transduction	23	1.92515e-08	2.9628e-05	[Als2cl, Arhgap31, Arhgap44, Arhgef11, Arhgef15, Arhgef28, Arhgef3, Arl4d, Dlc1, Dock6, Dock9, Iqsec2, Itga3, Kitl, Lpar4, Ralgds, Rasal2, Rhob, Rhoj, Rnd1, Sipa1l2, Srgap1, Tnfaip1]
GO:0048522	positive regulation of cellular process	95	2.63863e-08	4.05821e-05	[1810011O10Rik, Adrb3, Amotl1, Anxa3, Arhgef11, Arhgef15, Asb4, Atf3, Bik, Bmp6, Cd40, Cd81, Cib1, Cmtm3, Crb2, Ctsh, Dab2, Dact1, Dapk2, Dlc1, Dll1, Egfl7, Ehd2, Epas1, Ephb4, Ets1, Flrt3, Flt4, Fos, Fzd7, Gdpd5, Ghr, Grk5, Hdac7, Hoxa1, Hyal2, Igf2r, Il1r1, Il6st, Iqsec2, Itga1, Itga3, Kdr, Kitl, Klf2, Klf4, Lifr, Lonrf1, Lpar4, Maged1, Map4k2, Mcam, Mid2, Myo1c, Nfia, Nod1, Notch1, Pdgfb, Phld…
GO:0051271	negative regulation of cellular component movement	16	3.17113e-08	4.87402e-05	[Dlc1, Egfl7, Hyal2, Klf4, Mmp28, Notch1, Pdgfb, Phldb2, Plcb1, Ptprm, Rhob, Sfrp1, Srgap1, Srgap2, Tgfbr3, Vash1]
GO:0000165	MAPK cascade	28	3.24287e-08	4.98104e-05	[Adrb3, Atf3, Bmp6, Cd40, Cd81, Cib1, Ctsh, Dab2, Dact1, Flt4, Ghr, Hyal2, Itga1, Kdr, Kitl, Klf4, Maged1, Map4k2, Nod1, Pdgfb, Plcb1, Ppm1l, Rgs16, Sash1, Sfrp1, Tgfa, Tgfbr3, Zfp36l1]
GO:0009887	animal organ morphogenesis	34	3.26816e-08	5.01662e-05	[Arid5b, Bmp6, Crb2, Ctsh, Ctsl, Dab2, Dact1, Dlc1, Dll1, Ephb4, Fat4, Heg1, Hoxa1, Hyal2, Kdr, Maged1, Mllt4, Notch1, Nrp2, Pdgfb, Plekha1, Ptprm, Rxra, Schip1, Sfrp1, Shroom2, Slc40a1, Sox17, Sox4, Tgfa, Tgfbr2, Tgfbr3, Tnnc1, Zfpm2]
GO:0048468	cell development	55	3.30286e-08	5.06658e-05	[Arhgap44, Arhgef28, Arid5b, Atl1, B3gnt2, Bmp6, Cgn, Cib1, Dab2, Dact1, Dclk2, Dll1, Epas1, Fat4, Flrt3, Fzd7, Gdpd5, Hba-a1, Heg1, Hoxa1, Il1r1, Il6st, Itga1, Itga3, Kdr, Kitl, Klf2, Klf4, Lhx6, Lifr, Mllt4, Notch1, Nrp2, Pdgfb, Plcb1, Plxna2, Prickle2, Ptprd, Ptprm, Rgs16, Rilpl1, Rnd1, Sema6a, Sfrp1, Shb, Socs2, Sox17, Sox4, Srgap2, St6gal1, Tcf7l1, Tgfbr2, Tgfbr3, Tinagl1, Tnfrsf22]
GO:0023014	signal transduction by protein phosphorylation	28	3.74028e-08	5.73385e-05	[Adrb3, Atf3, Bmp6, Cd40, Cd81, Cib1, Ctsh, Dab2, Dact1, Flt4, Ghr, Hyal2, Itga1, Kdr, Kitl, Klf4, Maged1, Map4k2, Nod1, Pdgfb, Plcb1, Ppm1l, Rgs16, Sash1, Sfrp1, Tgfa, Tgfbr3, Zfp36l1]
GO:0009888	tissue development	48	4.19632e-08	6.42876e-05	[Apcdd1, Arid5b, Atf3, Bmp6, Cgn, Col4a1, Crb2, Ctsh, Ctsl, Dab2, Dact1, Dlc1, Dll1, Fat4, Flrt3, Fos, Fzd7, Gla, Gpm6b, Hdac7, Heg1, Kazn, Kdr, Kitl, Klf2, Klf4, Maged1, Mllt4, Notch1, Nrp2, Pdgfb, Phldb2, Plxna2, Rhob, Rilpl1, Rxra, Schip1, Sfrp1, Slc40a1, Sox17, Sox4, Sox7, Tcf7l1, Tgfbr2, Tgfbr3, Tnnc1, Zfp36l1, Zfpm2]
GO:0030029	actin filament-based process	26	8.82369e-08	0.000135091	[Akap2, Arhgap44, Arhgef15, Cdc42bpb, Ctsl, Cttnbp2, Dlc1, Ehd2, Gpm6b, Iqsec2, Jup, Kank3, Myo1c, Pdgfb, Phldb2, Rhoj, Rnd1, Sfrp1, Shroom2, Shroom4, Sptb, Srgap2, Syne2, Tmod2, Tnfaip1, Tnnc1]
GO:0048585	negative regulation of response to stimulus	40	8.8521e-08	0.000135437	[1810011O10Rik, Apcdd1, Arhgap44, Atf3, Cib1, Dab2, Dact1, Dlc1, Egfl7, Ets1, Flrt3, Gdpd5, Gprc5a, Grk5, Hdac7, Hyal2, Il6st, Itga1, Itga3, Klf4, Mmp28, Notch1, Pdgfb, Phldb2, Plekha1, Prnp, Ptprd, Rasal2, Rgs16, Serping1, Sfrp1, Slc9a3r2, Socs2, Sox17, St6gal1, Tgfbr3, Tmem88, Tnfaip1, Tnfrsf22, Uaca]
GO:0009968	negative regulation of signal transduction	34	9.11535e-08	0.000139374	[1810011O10Rik, Apcdd1, Arhgap44, Atf3, Cib1, Dab2, Dact1, Dlc1, Egfl7, Flrt3, Gdpd5, Gprc5a, Grk5, Hdac7, Hyal2, Il6st, Itga1, Itga3, Klf4, Notch1, Plekha1, Prnp, Ptprd, Rasal2, Rgs16, Sfrp1, Slc9a3r2, Socs2, Sox17, Tgfbr3, Tmem88, Tnfaip1, Tnfrsf22, Uaca]
GO:0060429	epithelium development	35	1.11734e-07	0.00017073	[Apcdd1, Bmp6, Cgn, Col4a1, Crb2, Ctsh, Ctsl, Dab2, Dact1, Dlc1, Dll1, Fat4, Flrt3, Fzd7, Heg1, Kazn, Kdr, Klf2, Klf4, Maged1, Mllt4, Notch1, Pdgfb, Phldb2, Plxna2, Rhob, Rilpl1, Rxra, Sfrp1, Slc40a1, Sox17, Sox4, Tgfbr2, Tgfbr3, Zfp36l1]
GO:0045765	regulation of angiogenesis	15	1.16645e-07	0.000178117	[Anxa3, Cib1, Col4a2, Ctsh, Dll1, Ets1, Hdac7, Kdr, Klf4, Notch1, Ptprm, Rhob, Sash1, Tgfbr2, Vash1]
GO:0071363	cellular response to growth factor stimulus	23	1.28513e-07	0.000196111	[Bmp6, Cib1, Col4a2, Crb2, Dab2, Dll1, Fat4, Flrt3, Flt4, Fos, Hyal2, Itga3, Kdr, Klf4, Myo1c, Notch1, Nrp2, Pdgfb, Rgmb, Sfrp1, Tgfbr2, Tgfbr3, Zfp36l1]
GO:0000902	cell morphogenesis	32	1.38173e-07	0.000210713	[Arhgap44, Arhgef28, Atl1, B3gnt2, Cgn, Cib1, Dab2, Dact1, Dlc1, Flrt3, Fzd7, Heg1, Hoxa1, Itga1, Kdr, Klf2, Lifr, Notch1, Nrp2, Plxna2, Ptprd, Ptprm, Rhoj, Rilpl1, Sema6a, Sfrp1, Shroom2, Shroom4, Sox17, Srgap2, St6gal1, Tnfrsf22]
GO:0060322	head development	25	1.58335e-07	0.000241303	[Arid5b, Col4a1, Dclk2, Dlc1, Dll1, Eml1, Fat4, Flrt3, Gdpd5, Hoxa1, Lhx6, Mllt4, Notch1, Nrp2, Plcb1, Plekha1, Plxna2, Ptchd1, Schip1, Sfrp1, Shroom2, Shroom4, Srgap2, Syne2, Tgfbr2]
GO:0010648	negative regulation of cell communication	36	1.60326e-07	0.000244176	[1810011O10Rik, Apcdd1, Arhgap44, Atf3, Cib1, Dab2, Dact1, Dlc1, Egfl7, Flrt3, Gdpd5, Gnai1, Gprc5a, Grk5, Hdac7, Hyal2, Il6st, Iqsec2, Itga1, Itga3, Klf4, Notch1, Plekha1, Prnp, Ptprd, Rasal2, Rgs16, Sfrp1, Slc9a3r2, Socs2, Sox17, Tgfbr3, Tmem88, Tnfaip1, Tnfrsf22, Uaca]
GO:0016310	phosphorylation	51	1.70964e-07	0.000260207	[Adrb3, Atf3, Bik, Bmp6, Cd40, Cd81, Cdc42bpb, Cib1, Cmpk2, Ctsh, D8Ertd82e, Dab2, Dact1, Dapk2, Dclk2, Ephb4, Flrt3, Flt4, Fzd7, Gbp4, Ghr, Gprc5a, Grk5, Hyal2, Il6st, Itga1, Kdr, Kitl, Klf4, Maged1, Map4k2, Map4k3, Map4k5, Nod1, Papss2, Pdgfb, Plcb1, Ppm1l, Prnp, Rgs16, Sash1, Sfrp1, Sh3bp5, Shb, Snrk, Socs2, Tgfa, Tgfbr2, Tgfbr3, Tnks1bp1, Zfp36l1]
GO:0023057	negative regulation of signaling	36	1.73782e-07	0.000264323	[1810011O10Rik, Apcdd1, Arhgap44, Atf3, Cib1, Dab2, Dact1, Dlc1, Egfl7, Flrt3, Gdpd5, Gnai1, Gprc5a, Grk5, Hdac7, Hyal2, Il6st, Iqsec2, Itga1, Itga3, Klf4, Notch1, Plekha1, Prnp, Ptprd, Rasal2, Rgs16, Sfrp1, Slc9a3r2, Socs2, Sox17, Tgfbr3, Tmem88, Tnfaip1, Tnfrsf22, Uaca]
GO:0070848	response to growth factor	23	1.94051e-07	0.000294958	[Bmp6, Cib1, Col4a2, Crb2, Dab2, Dll1, Fat4, Flrt3, Flt4, Fos, Hyal2, Itga3, Kdr, Klf4, Myo1c, Notch1, Nrp2, Pdgfb, Rgmb, Sfrp1, Tgfbr2, Tgfbr3, Zfp36l1]
GO:0043534	blood vessel endothelial cell migration	9	2.25997e-07	0.00034329	[Amotl1, Cib1, Ephb4, Hdac7, Kdr, Klf4, Notch1, Pdgfb, Vash1]
GO:0035924	cellular response to vascular endothelial growth factor stimulus	7	2.30839e-07	0.000350414	[Dll1, Flt4, Kdr, Myo1c, Notch1, Nrp2, Pdgfb]
GO:0009967	positive regulation of signal transduction	38	2.42151e-07	0.000367343	[1810011O10Rik, Adrb3, Atf3, Bik, Bmp6, Cd40, Cd81, Cib1, Cmtm3, Crb2, Ctsh, Dab2, Dact1, Dll1, Flt4, Ghr, Hyal2, Il1r1, Il6st, Itga1, Kdr, Kitl, Lpar4, Maged1, Map4k2, Mid2, Myo1c, Nod1, Notch1, Pdgfb, Plcb1, Rsad2, Sash1, Sfrp1, Sox4, Tgfa, Tgfbr3, Tmod2]
GO:1902532	negative regulation of intracellular signal transduction	21	2.73868e-07	0.000415183	[Arhgap44, Atf3, Cib1, Dab2, Dact1, Dlc1, Flrt3, Hdac7, Hyal2, Itga3, Klf4, Plekha1, Prnp, Ptprd, Rasal2, Rgs16, Sfrp1, Slc9a3r2, Socs2, Tnfaip1, Uaca]
GO:0043408	regulation of MAPK cascade	25	3.03357e-07	0.000459586	[Adrb3, Atf3, Bmp6, Cd40, Cd81, Cib1, Dab2, Dact1, Flt4, Ghr, Hyal2, Itga1, Kdr, Kitl, Klf4, Maged1, Map4k2, Nod1, Pdgfb, Plcb1, Rgs16, Sash1, Sfrp1, Tgfa, Tgfbr3]
GO:0050678	regulation of epithelial cell proliferation	17	3.48531e-07	0.000527676	[Bmp6, Ctsl, Dab2, Egfl7, Flt4, Fzd7, Kdr, Maged1, Notch1, Pdgfb, Ptprm, Sfrp1, Tgfa, Tgfbr3, Tinagl1, Vash1, Zfp36l1]
GO:0032989	cellular component morphogenesis	33	3.87771e-07	0.000586698	[Arhgap44, Arhgef28, Atl1, B3gnt2, Cgn, Cib1, Dab2, Dact1, Dlc1, Flrt3, Fzd7, Heg1, Hoxa1, Itga1, Kdr, Klf2, Lifr, Notch1, Nrp2, Phldb2, Plxna2, Ptprd, Ptprm, Rhoj, Rilpl1, Sema6a, Sfrp1, Shroom2, Shroom4, Sox17, Srgap2, St6gal1, Tnfrsf22]
GO:0008219	cell death	48	4.01881e-07	0.000607645	[1810011O10Rik, Asah2, Atf3, Bik, Bmp6, Cd40, Cib1, Ctsh, Dab2, Dapk2, Dlc1, Dll1, Ets1, Fbxo10, Flt4, Ghr, Grk5, Hdac7, Hyal2, Igf2r, Itga1, Kdr, Kitl, Klf4, Lifr, Maged1, Magi1, Nod1, Notch1, Prnp, Rhob, Rilpl1, Rxra, Sema6a, Sfrp1, Sgpp1, Shb, Slc40a1, Sox4, Sox7, St6gal1, Tgfa, Tgfbr2, Tgfbr3, Tnfrsf22, Uaca, Zfp36l1, Zfpm2]
GO:0010647	positive regulation of cell communication	41	4.46309e-07	0.000674373	[1810011O10Rik, Adrb3, Atf3, Bik, Bmp6, Cd40, Cd81, Cib1, Cmtm3, Crb2, Ctsh, Dab2, Dact1, Dll1, Flt4, Ghr, Hyal2, Il1r1, Il6st, Iqsec2, Itga1, Kdr, Kitl, Lpar4, Maged1, Map4k2, Mid2, Myo1c, Nod1, Notch1, Pdgfb, Plcb1, Prnp, Rgs16, Rsad2, Sash1, Sfrp1, Sox4, Tgfa, Tgfbr3, Tmod2]
GO:0023056	positive regulation of signaling	41	5.10562e-07	0.000770948	[1810011O10Rik, Adrb3, Atf3, Bik, Bmp6, Cd40, Cd81, Cib1, Cmtm3, Crb2, Ctsh, Dab2, Dact1, Dll1, Flt4, Ghr, Hyal2, Il1r1, Il6st, Iqsec2, Itga1, Kdr, Kitl, Lpar4, Maged1, Map4k2, Mid2, Myo1c, Nod1, Notch1, Pdgfb, Plcb1, Prnp, Rgs16, Rsad2, Sash1, Sfrp1, Sox4, Tgfa, Tgfbr3, Tmod2]
GO:0035295	tube development	25	5.20886e-07	0.000786016	[Col4a1, Ctsh, Ctsl, Dact1, Dlc1, Dll1, Epas1, Fat4, Flt4, Heg1, Hoxa1, Itga3, Kdr, Klf2, Maged1, Nfia, Notch1, Plxna2, Rhob, Sfrp1, Sox17, Sox4, Tgfbr2, Zfp36l1, Zfpm2]
GO:0010941	regulation of cell death	41	6.99519e-07	0.00105487	[Atf3, Bik, Bmp6, Cd40, Cib1, Ctsh, Dab2, Dapk2, Dlc1, Dll1, Ets1, Fbxo10, Flt4, Ghr, Grk5, Hdac7, Hyal2, Igf2r, Itga1, Kdr, Kitl, Klf4, Lifr, Maged1, Nod1, Notch1, Prnp, Rhob, Rilpl1, Rxra, Sfrp1, Slc40a1, Sox4, Sox7, St6gal1, Tgfa, Tgfbr3, Tnfrsf22, Uaca, Zfp36l1, Zfpm2]
GO:0003158	endothelium development	10	7.58852e-07	0.00114359	[Bmp6, Dll1, Heg1, Kdr, Mllt4, Notch1, Pdgfb, Rhob, Slc40a1, Sox17]
GO:0022008	neurogenesis	42	7.97897e-07	0.00120163	[Apcdd1, Arhgap44, Arhgef28, Atl1, B3gnt2, Bmp6, Cib1, Dab2, Dact1, Dclk2, Dll1, Eml1, Fat4, Flrt3, Gdpd5, Hoxa1, Il1r1, Il6st, Itga1, Itga3, Kdr, Klf4, Lhx6, Lifr, Mllt4, Notch1, Nrp2, Pdgfb, Plxna2, Prickle2, Ptprd, Ptprm, Rgs16, Rnd1, Sema6a, Sfrp1, Socs2, Sox4, Srgap2, Syne2, Tcf7l1, Tnfrsf22]
GO:0048699	generation of neurons	40	1.01184e-06	0.00152281	[Arhgap44, Arhgef28, Atl1, B3gnt2, Bmp6, Cib1, Dab2, Dact1, Dclk2, Dll1, Eml1, Fat4, Flrt3, Gdpd5, Hoxa1, Il1r1, Il6st, Itga1, Itga3, Kdr, Klf4, Lhx6, Lifr, Mllt4, Notch1, Nrp2, Pdgfb, Plxna2, Prickle2, Ptprd, Ptprm, Rgs16, Rnd1, Sema6a, Sfrp1, Socs2, Sox4, Srgap2, Tcf7l1, Tnfrsf22]
GO:0007010	cytoskeleton organization	33	1.03125e-06	0.001551	[Akap2, Arhgap44, Arhgef15, Arhgef28, Capn6, Cdc42bpb, Cgn, Cib1, Ctsl, Cttnbp2, Dclk2, Dlc1, Ehd2, Eml1, Fignl2, Gpm6b, Iqsec2, Kank3, Myo1c, Pdgfb, Phldb2, Rgs16, Rhoj, Rnd1, Sfrp1, Shroom2, Shroom4, Sptb, Srgap2, Syne2, Tinagl1, Tmod2, Tnfaip1]
GO:0006464	cellular protein modification process	67	1.30201e-06	0.00195692	[Adrb3, Asb4, Atf3, B3gnt2, Bik, Bmp6, Cd40, Cd81, Cdc42bpb, Cib1, Ctsh, D8Ertd82e, Dab2, Dact1, Dapk2, Dclk2, Dlc1, Ephb4, Fbxl7, Fbxo10, Flrt3, Flt4, Gbp4, Ghr, Gprc5a, Grk5, Hyal2, Il6st, Itga1, Kdr, Kitl, Klf4, Klhl13, Lonrf1, Maged1, Map4k2, Map4k3, Map4k5, Mthfr, Nod1, Pald1, Pdgfb, Plcb1, Ppm1j, Ppm1l, Ppp1r2, Prnp, Ptprd, Ptprm, Rgs16, Rnf144a, Sash1, Sfrp1, Sh3bp5, Shb, Snrk, Socs2, Sox4…
GO:0036211	protein modification process	67	1.30201e-06	0.00195692	[Adrb3, Asb4, Atf3, B3gnt2, Bik, Bmp6, Cd40, Cd81, Cdc42bpb, Cib1, Ctsh, D8Ertd82e, Dab2, Dact1, Dapk2, Dclk2, Dlc1, Ephb4, Fbxl7, Fbxo10, Flrt3, Flt4, Gbp4, Ghr, Gprc5a, Grk5, Hyal2, Il6st, Itga1, Kdr, Kitl, Klf4, Klhl13, Lonrf1, Maged1, Map4k2, Map4k3, Map4k5, Mthfr, Nod1, Pald1, Pdgfb, Plcb1, Ppm1j, Ppm1l, Ppp1r2, Prnp, Ptprd, Ptprm, Rgs16, Rnf144a, Sash1, Sfrp1, Sh3bp5, Shb, Snrk, Socs2, Sox4…
GO:0002009	morphogenesis of an epithelium	21	1.44139e-06	0.00216497	[Col4a1, Ctsh, Ctsl, Dab2, Dact1, Dlc1, Dll1, Fat4, Flrt3, Kdr, Klf4, Maged1, Notch1, Pdgfb, Phldb2, Rhob, Rxra, Sfrp1, Sox17, Sox4, Tgfbr2]
GO:0030036	actin cytoskeleton organization	22	1.73337e-06	0.00260179	[Akap2, Arhgap44, Arhgef15, Cdc42bpb, Ctsl, Cttnbp2, Dlc1, Ehd2, Gpm6b, Iqsec2, Kank3, Myo1c, Pdgfb, Phldb2, Rhoj, Rnd1, Sfrp1, Shroom2, Shroom4, Sptb, Tmod2, Tnfaip1]
GO:0045595	regulation of cell differentiation	43	1.7517e-06	0.00262756	[Arhgap44, Asb4, Bmp6, Cib1, Crb2, Dab2, Dact1, Dll1, Ehd2, Ets1, Fat4, Fos, Fzd7, Gdpd5, Hdac7, Il1r1, Il6st, Itga3, Kdr, Kitl, Klf4, Mllt4, Notch1, Pdgfb, Phldb2, Plcb1, Plxna2, Ptprd, Rgs16, Sema6a, Sfrp1, Shb, Socs2, Sox13, Sox17, Srgap2, St6gal1, Tcf7l1, Tgfbr2, Tgfbr3, Tnfrsf22, Zfp36l1, Zfpm2]
GO:0007266	Rho protein signal transduction	11	1.80494e-06	0.0027056	[Als2cl, Arhgef11, Arhgef15, Arhgef28, Arhgef3, Dlc1, Itga3, Lpar4, Rhoj, Srgap1, Tnfaip1]
GO:0007265	Ras protein signal transduction	15	2.04596e-06	0.00306485	[Als2cl, Arhgap44, Arhgef11, Arhgef15, Arhgef28, Arhgef3, Dlc1, Iqsec2, Itga3, Kitl, Lpar4, Rasal2, Rhoj, Srgap1, Tnfaip1]
GO:0072001	renal system development	15	2.04596e-06	0.00306485	[Arid5b, Bmp6, Col4a1, Dll1, Fat4, Itga3, Maged1, Nfia, Nid1, Notch1, Pdgfb, Schip1, Sfrp1, Sox17, Sox4]
GO:0001655	urogenital system development	16	2.24712e-06	0.00336394	[Arid5b, Bmp6, Col4a1, Dll1, Fat4, Itga3, Maged1, Nfia, Nid1, Notch1, Pdgfb, Rxra, Schip1, Sfrp1, Sox17, Sox4]
GO:0051056	regulation of small GTPase mediated signal transduction	13	2.40141e-06	0.00359251	[Als2cl, Arhgap44, Arhgef15, Arhgef28, Arhgef3, Dlc1, Iqsec2, Itga3, Kitl, Lpar4, Rasal2, Sipa1l2, Tnfaip1]
GO:0031589	cell-substrate adhesion	15	2.41214e-06	0.00360615	[Bcam, Cib1, Dab2, Dlc1, Fzd7, Gpm6b, Itga1, Itga3, Kdr, Nid1, Notch1, Phldb2, Sfrp1, Srgap2, St6gal1]
GO:0043535	regulation of blood vessel endothelial cell migration	7	2.4335e-06	0.00363565	[Amotl1, Cib1, Hdac7, Klf4, Notch1, Pdgfb, Vash1]
GO:0030099	myeloid cell differentiation	17	2.48214e-06	0.00370584	[Adam19, Alas2, Cib1, Dab2, Dll1, Epas1, Ets1, Fos, Hba-a1, Kitl, Klf2, Plcb1, Relb, Sfrp1, Tgfbr2, Tgfbr3, Zfp36l1]
GO:0002040	sprouting angiogenesis	8	2.66789e-06	0.0039805	[Cib1, Dll1, Ephb4, Flt4, Hdac7, Kdr, Klf4, Notch1]
GO:0006915	apoptotic process	43	2.75664e-06	0.00411015	[1810011O10Rik, Asah2, Atf3, Bik, Bmp6, Cd40, Cib1, Ctsh, Dab2, Dapk2, Dlc1, Dll1, Ets1, Fbxo10, Flt4, Grk5, Hyal2, Igf2r, Itga1, Kdr, Kitl, Klf4, Lifr, Maged1, Nod1, Notch1, Prnp, Rhob, Rxra, Sema6a, Sfrp1, Sgpp1, Shb, Slc40a1, Sox4, Sox7, St6gal1, Tgfa, Tgfbr2, Tgfbr3, Tnfrsf22, Uaca, Zfp36l1]
GO:0000904	cell morphogenesis involved in differentiation	24	2.82051e-06	0.00420255	[Arhgap44, Arhgef28, Atl1, B3gnt2, Cgn, Cib1, Dab2, Dact1, Flrt3, Fzd7, Heg1, Hoxa1, Notch1, Nrp2, Plxna2, Ptprd, Ptprm, Rilpl1, Sema6a, Sfrp1, Sox17, Srgap2, St6gal1, Tnfrsf22]
GO:0018108	peptidyl-tyrosine phosphorylation	15	2.83597e-06	0.00422276	[Bik, Cd40, Cd81, Flt4, Ghr, Gprc5a, Hyal2, Il6st, Kdr, Kitl, Pdgfb, Prnp, Sfrp1, Sh3bp5, Tgfa]
GO:0018212	peptidyl-tyrosine modification	15	3.07192e-06	0.00457102	[Bik, Cd40, Cd81, Flt4, Ghr, Gprc5a, Hyal2, Il6st, Kdr, Kitl, Pdgfb, Prnp, Sfrp1, Sh3bp5, Tgfa]
GO:0042981	regulation of apoptotic process	37	3.13456e-06	0.00466109	[Atf3, Bik, Bmp6, Cd40, Cib1, Ctsh, Dab2, Dapk2, Dlc1, Dll1, Ets1, Fbxo10, Flt4, Grk5, Hyal2, Igf2r, Itga1, Kdr, Kitl, Klf4, Lifr, Maged1, Nod1, Notch1, Prnp, Rhob, Rxra, Sfrp1, Slc40a1, Sox4, Sox7, St6gal1, Tgfa, Tgfbr3, Tnfrsf22, Uaca, Zfp36l1]
GO:0043954	cellular component maintenance	6	3.21247e-06	0.00477374	[Itga3, Mllt4, Mthfr, Prnp, Shroom2, Tanc1]
GO:0001932	regulation of protein phosphorylation	35	3.30154e-06	0.00490279	[Adrb3, Atf3, Bmp6, Cd40, Cd81, Cib1, Dab2, Dact1, Flrt3, Flt4, Gbp4, Ghr, Gprc5a, Hyal2, Il6st, Itga1, Kdr, Kitl, Klf4, Maged1, Map4k2, Nod1, Pdgfb, Plcb1, Prnp, Rgs16, Sash1, Sfrp1, Sh3bp5, Shb, Socs2, Tgfa, Tgfbr2, Tgfbr3, Tnks1bp1]
GO:0002042	cell migration involved in sprouting angiogenesis	6	3.79744e-06	0.00563539	[Cib1, Ephb4, Hdac7, Kdr, Klf4, Notch1]
GO:0043067	regulation of programmed cell death	37	4.11219e-06	0.00609838	[Atf3, Bik, Bmp6, Cd40, Cib1, Ctsh, Dab2, Dapk2, Dlc1, Dll1, Ets1, Fbxo10, Flt4, Grk5, Hyal2, Igf2r, Itga1, Kdr, Kitl, Klf4, Lifr, Maged1, Nod1, Notch1, Prnp, Rhob, Rxra, Sfrp1, Slc40a1, Sox4, Sox7, St6gal1, Tgfa, Tgfbr3, Tnfrsf22, Uaca, Zfp36l1]
GO:0050790	regulation of catalytic activity	41	4.25688e-06	0.0063087	[Adrb3, Arhgap23, Arhgap44, Arhgef15, Cd40, Cd81, Cib1, Crb2, Ctsh, Dab2, Dlc1, Dock9, Flrt3, Ghr, Gla, Gprc5a, Hyal2, Itga1, Kitl, Klf4, Maged1, Map4k2, Mllt4, Nod1, Notch1, Pdgfb, Plcd1, Ppp1r2, Rgs16, Sash1, Serping1, Sfrp1, Sh3bp5, Shb, Socs2, Sox7, Srgap2, Tgfa, Tgfbr2, Tnnc1, Uaca]
GO:0012501	programmed cell death	43	4.33925e-06	0.00642642	[1810011O10Rik, Asah2, Atf3, Bik, Bmp6, Cd40, Cib1, Ctsh, Dab2, Dapk2, Dlc1, Dll1, Ets1, Fbxo10, Flt4, Grk5, Hyal2, Igf2r, Itga1, Kdr, Kitl, Klf4, Lifr, Maged1, Nod1, Notch1, Prnp, Rhob, Rxra, Sema6a, Sfrp1, Sgpp1, Shb, Slc40a1, Sox4, Sox7, St6gal1, Tgfa, Tgfbr2, Tgfbr3, Tnfrsf22, Uaca, Zfp36l1]
GO:0050673	epithelial cell proliferation	17	4.43199e-06	0.00655935	[Bmp6, Ctsl, Dab2, Egfl7, Flt4, Fzd7, Kdr, Maged1, Notch1, Pdgfb, Ptprm, Sfrp1, Tgfa, Tgfbr3, Tinagl1, Vash1, Zfp36l1]
GO:0046578	regulation of Ras protein signal transduction	12	4.44819e-06	0.00657887	[Als2cl, Arhgap44, Arhgef15, Arhgef28, Arhgef3, Dlc1, Iqsec2, Itga3, Kitl, Lpar4, Rasal2, Tnfaip1]
GO:0007507	heart development	21	4.6217e-06	0.00683088	[Adam19, Dlc1, Dll1, Ephb4, Fat4, Flrt3, Fzd7, Heg1, Kdr, Notch1, Nrp2, Pdgfb, Ripply3, Rxra, Sox17, Sox4, Tgfbr2, Tgfbr3, Tnnc1, Zfp36l1, Zfpm2]
GO:0006796	phosphate-containing compound metabolic process	59	5.08008e-06	0.00750327	[Adrb3, Atf3, Bik, Bmp6, Cd40, Cd81, Cdc42bpb, Cib1, Cmpk2, Ctsh, D8Ertd82e, Dab2, Dact1, Dapk2, Dclk2, Dlc1, Ephb4, Flrt3, Flt4, Fzd7, Gbp4, Ghr, Gprc5a, Grk5, Hyal2, Il6st, Itga1, Kdr, Kitl, Klf4, Maged1, Map4k2, Map4k3, Map4k5, Nod1, Pald1, Papss2, Pdgfb, Plcb1, Plcd1, Ppm1j, Ppm1l, Ppp1r2, Prnp, Ptprd, Ptprm, Rgs16, Sash1, Sfrp1, Sgpp1, Sh3bp5, Shb, Snrk, Socs2, Tgfa, Tgfbr2, Tgfbr3, Tnks1bp1…
GO:0048608	reproductive structure development	18	5.19767e-06	0.00767176	[Arid5b, Bik, Bmp6, Ctsl, Epas1, Kdr, Kitl, Notch1, Pdgfb, Plcd1, Plcd3, Plekha1, Rxra, Schip1, Sfrp1, Vash1, Zfp36l1, Zfpm2]
GO:0045766	positive regulation of angiogenesis	10	5.34284e-06	0.0078807	[Anxa3, Cib1, Ctsh, Dll1, Ets1, Hdac7, Kdr, Rhob, Sash1, Tgfbr2]
GO:0038084	vascular endothelial growth factor signaling pathway	5	5.5382e-06	0.0081633	[Dll1, Kdr, Myo1c, Nrp2, Pdgfb]
GO:0003208	cardiac ventricle morphogenesis	8	5.698e-06	0.00839315	[Heg1, Notch1, Rxra, Sox4, Tgfbr2, Tgfbr3, Tnnc1, Zfpm2]
GO:0061458	reproductive system development	18	5.87059e-06	0.00864151	[Arid5b, Bik, Bmp6, Ctsl, Epas1, Kdr, Kitl, Notch1, Pdgfb, Plcd1, Plcd3, Plekha1, Rxra, Schip1, Sfrp1, Vash1, Zfp36l1, Zfpm2]
GO:0043405	regulation of MAP kinase activity	14	6.18396e-06	0.0090966	[Cd40, Cd81, Dab2, Ghr, Hyal2, Itga1, Kitl, Maged1, Map4k2, Pdgfb, Rgs16, Sash1, Sfrp1, Tgfa]
GO:0008284	positive regulation of cell proliferation	27	6.31755e-06	0.00928679	[Atf3, Bmp6, Cd40, Cd81, Cib1, Ctsh, Dll1, Egfl7, Ets1, Flt4, Fzd7, Grk5, Il6st, Kdr, Kitl, Lifr, Notch1, Pdgfb, Sfrp1, Sox4, St6gal1, Tcf7l1, Tgfa, Tgfbr2, Tgfbr3, Tinagl1, Zfpm2]
GO:0043412	macromolecule modification	68	6.36831e-06	0.00935504	[Adrb3, Asb4, Atf3, B3gnt2, Bik, Bmp6, Cd40, Cd81, Cdc42bpb, Cib1, Ctsh, D8Ertd82e, Dab2, Dact1, Dapk2, Dclk2, Dlc1, Ephb4, Fbxl7, Fbxo10, Flrt3, Flt4, Gbp4, Ghr, Gprc5a, Grk5, Hdac7, Hyal2, Il6st, Itga1, Kdr, Kitl, Klf4, Klhl13, Lonrf1, Maged1, Map4k2, Map4k3, Map4k5, Mthfr, Nod1, Pald1, Pdgfb, Plcb1, Ppm1j, Ppm1l, Ppp1r2, Prnp, Ptprd, Ptprm, Rgs16, Rnf144a, Sash1, Sfrp1, Sh3bp5, Shb, Snrk, Socs…
GO:0030155	regulation of cell adhesion	22	6.63258e-06	0.00973663	[Cib1, Dab2, Dlc1, Dll1, Ephb4, Ets1, Fzd7, Gpm6b, Il6st, Itga3, Kdr, Klf4, Nid1, Notch1, Phldb2, Podxl, Prnp, Rnd1, Shb, Sox13, St6gal1, Tgfbr2]
GO:0010604	positive regulation of macromolecule metabolic process	58	6.63769e-06	0.0097375	[Adrb3, Anxa3, Arhgef11, Atf3, Bmp6, Cd40, Cd81, Cib1, Ctsh, Dab2, Dact1, Dlc1, Dll1, Epas1, Ets1, Flt4, Fos, Fzd7, Ghr, Hoxa1, Hyal2, Il6st, Itga1, Itga3, Kdr, Kitl, Klf2, Klf4, Lonrf1, Maged1, Map4k2, Nfia, Nod1, Notch1, Pdgfb, Plcb1, Prnp, Relb, Rgmb, Rnf144a, Rxra, Sash1, Sfrp1, Slc40a1, Snx33, Sox17, Sox4, Sox7, Tcf7l1, Tead4, Tgfa, Tgfbr2, Tnfaip1, Tnks1bp1, Uaca, Vash1, Zfp36l1, Zfpm2]

## Sheet: 10_GOterms
GOID	GOTerm	Nr. Genes	Term PValue	Term PValue Corrected with Bonferroni step down	Associated Genes Found
GO:0006952	defense response	62	2.72002e-26	4.46899e-23	[Adam8, Alox5, Alox5ap, Apobec1, Btk, C5ar1, Card9, Ccl17, Ccl3, Ccl6, Ccl9, Ccr2, Cd14, Cd244, Cd300a, Cfp, Clec4d, Clec4n, Clec5a, Coro1a, Csf1r, Cyp26b1, Elane, Fcer1g, Fcgr3, Fgr, Gfi1, Hck, Hp, Ifitm1, Il12rb1, Itgam, Itgb2, Lgals9, Lsp1, Lyz2, Map3k5, Mapkapk3, Mpo, Myo1f, Nfkbid, Nt5e, Olr1, P2rx1, Pf4, Pik3cd, Pla2g4a, Pla2g7, Pstpip1, Ptafr, Ptgs1, Ptk2b, Ptpn6, Rab27a, Saa3, Serpinf1, S…
GO:0002682	regulation of immune system process	53	9.30371e-22	1.52767e-18	[4632428N05Rik, Adam8, Angpt1, Btk, Btn1a1, C5ar1, Card9, Ccl3, Ccr2, Cd14, Cd244, Cd300a, Cdkn2a, Cfp, Clec4d, Coro1a, Csf1r, Cyp26b1, Elane, Fcer1g, Fcgr3, Fgr, Gfi1, Gpr171, Hcls1, Hist1h4j, Ikzf1, Il12rb1, Inpp5d, Kcnn4, Lgals9, Lpxn, Mapkapk3, Mmp9, Myb, Myo1f, Nfam1, Nfkbid, Nrarp, Pf4, Pla2g7, Plcg2, Ptafr, Ptk2b, Ptpn6, Ptpre, Rac2, Spi1, Tnfaip8l2, Tyrobp, Unc93b1, Vav1, Was]
GO:0001775	cell activation	48	2.26617e-21	3.71878e-18	[4632428N05Rik, Adam8, Btk, Btn1a1, Ccr2, Cd244, Cd300a, Cdkn2a, Clec4d, Coro1a, Cyp26b1, Dock8, F5, Fcer1g, Fcgr3, Fgr, Ikzf1, Il12rb1, Inpp5d, Itgam, Itgb2, Lcp1, Lgals9, Myb, Myo1f, Nfam1, Nfkbid, Nrarp, P2rx1, Pf4, Pik3cd, Plcg2, Plek, Ptafr, Ptk2b, Ptpn6, Ptpre, Rab27a, Rac2, Serpine2, Sla2, Slc7a11, Spi1, Tnfaip8l2, Treml2, Tyrobp, Vav1, Was]
GO:0006954	inflammatory response	37	3.42236e-20	5.61267e-17	[Adam8, Alox5, Alox5ap, Btk, C5ar1, Ccl17, Ccl3, Ccl6, Ccl9, Ccr2, Cd14, Cd300a, Csf1r, Cyp26b1, Elane, Fcer1g, Fcgr3, Hck, Hp, Itgam, Itgb2, Lgals9, Nfkbid, Nt5e, Olr1, P2rx1, Pf4, Pik3cd, Pla2g4a, Pla2g7, Pstpip1, Ptafr, Ptgs1, Saa3, Serpinf1, Tnfaip8l2, Tnfrsf9]
GO:0045321	leukocyte activation	42	1.497e-18	2.45359e-15	[4632428N05Rik, Adam8, Btk, Btn1a1, Ccr2, Cd244, Cd300a, Cdkn2a, Clec4d, Coro1a, Cyp26b1, Dock8, Fcer1g, Fcgr3, Fgr, Ikzf1, Il12rb1, Inpp5d, Itgam, Itgb2, Lcp1, Lgals9, Myb, Myo1f, Nfam1, Nfkbid, Nrarp, Pik3cd, Plcg2, Ptafr, Ptk2b, Ptpn6, Ptpre, Rab27a, Rac2, Sla2, Spi1, Tnfaip8l2, Treml2, Tyrobp, Vav1, Was]
GO:0051239	regulation of multicellular organismal process	71	9.57569e-17	1.5685e-13	[4632428N05Rik, Adam8, Alox5, Angpt1, Apoc2, Atoh8, Btk, Btn1a1, C5ar1, Card9, Ccl3, Ccr2, Cd14, Cd244, Cdkn2a, Clec4n, Clec5a, Csf1r, Cyp26b1, Draxin, Elane, Etv2, Fcer1g, Fcgr3, Fgr, Foxs1, Gfi1, Gpr171, Gpr39, Has2, Hcls1, Hist1h4j, Igfbp5, Ikzf1, Il12rb1, Inpp5d, Itgb2, Kcnj2, Lgals9, Matn1, Mmp9, Myb, Nfam1, Nfkbid, Nrarp, P2rx1, Pak1, Pde3b, Pde4d, Pf4, Plcg2, Plek, Ptafr, Ptgs1, Ptk2b, Ptn…
GO:0045087	innate immune response	36	1.50341e-16	2.46108e-13	[Adam8, Btk, Card9, Ccl17, Ccl3, Ccl6, Ccl9, Cd14, Cd244, Cd300a, Cfp, Clec4d, Clec4n, Clec5a, Coro1a, Csf1r, Fcer1g, Fgr, Gfi1, Hck, Ifitm1, Il12rb1, Lgals9, Map3k5, Mapkapk3, Myo1f, Pik3cd, Pstpip1, Ptk2b, Ptpn6, Rab27a, Sla, Sla2, Tnfaip8l2, Unc93b1, Vav1]
GO:0007159	leukocyte cell-cell adhesion	25	2.14722e-16	3.51284e-13	[4632428N05Rik, Adam8, Btn1a1, Ccr2, Cd244, Cd300a, Cdkn2a, Coro1a, Cyp26b1, Elane, Has2, Ikzf1, Il12rb1, Itgam, Itgb2, Lgals9, Myb, Nfkbid, Nrarp, Nt5e, Olr1, Ptafr, Ptpn6, Rac2, Tnfaip8l2]
GO:0050900	leukocyte migration	24	3.38996e-16	5.54258e-13	[Adam8, C5ar1, Ccl17, Ccl3, Ccl6, Ccl9, Ccr2, Cd300a, Coro1a, Dock8, Elane, Fcer1g, Fcgr3, Itgam, Itgb2, Lgals9, Mmp9, Pde4d, Pf4, Pla2g7, Ptafr, Ptk2b, Rac2, Vav1]
GO:0042110	T cell activation	29	4.32511e-16	7.06723e-13	[4632428N05Rik, Adam8, Btn1a1, Ccr2, Cd244, Cd300a, Cdkn2a, Clec4d, Coro1a, Cyp26b1, Dock8, Fcer1g, Ikzf1, Il12rb1, Itgam, Itgb2, Lcp1, Lgals9, Myb, Nfkbid, Nrarp, Ptpn6, Rab27a, Rac2, Sla2, Tnfaip8l2, Treml2, Vav1, Was]
GO:0046649	lymphocyte activation	36	1.0293e-15	1.68085e-12	[4632428N05Rik, Adam8, Btk, Btn1a1, Ccr2, Cd244, Cd300a, Cdkn2a, Clec4d, Coro1a, Cyp26b1, Dock8, Fcer1g, Ikzf1, Il12rb1, Inpp5d, Itgam, Itgb2, Lcp1, Lgals9, Myb, Nfam1, Nfkbid, Nrarp, Pik3cd, Plcg2, Ptk2b, Ptpn6, Rab27a, Rac2, Sla2, Spi1, Tnfaip8l2, Treml2, Vav1, Was]
GO:0016477	cell migration	44	2.97083e-15	4.8484e-12	[Adam8, Angpt1, Atoh8, Bin2, C5ar1, Ccl17, Ccl3, Ccl6, Ccl9, Ccr2, Cd300a, Coro1a, Csf1r, Dock8, Elane, Fcer1g, Fcgr3, Fgr, Has2, Hck, Igfbp5, Itgam, Itgb2, Lcp1, Lgals9, Mmp9, Myo1f, Pak1, Pde4d, Pf4, Pik3cd, Pla2g7, Pstpip1, Ptafr, Ptk2b, Ptn, Rac2, Saa3, Serpinf1, Sirpa, Sla, Sla2, Sorbs2, Vav1]
GO:0048870	cell motility	46	4.29554e-15	7.00602e-12	[Adam8, Angpt1, Atoh8, Bin2, C5ar1, Ccl17, Ccl3, Ccl6, Ccl9, Ccr2, Cd300a, Coro1a, Csf1r, Dock8, Elane, Fcer1g, Fcgr3, Fgr, Has2, Hck, Igfbp5, Itgam, Itgb2, Lcp1, Lgals9, Mmp9, Myo1f, Pak1, Pde4d, Pf4, Pik3cd, Pla2g7, Pstpip1, Ptafr, Ptk2b, Ptn, Rac2, Saa3, Serpinf1, Sirpa, Sla, Sla2, Sorbs2, Trf, Vav1, Was]
GO:0048583	regulation of response to stimulus	75	6.11273e-15	9.96374e-12	[4632428N05Rik, Adam8, Alox5ap, Angpt1, Btk, C5ar1, Card9, Ccl17, Ccl3, Ccl6, Ccl9, Ccr2, Cd14, Cd300a, Cdkn2a, Cfp, Clec4d, Clec4n, Csf1r, Cyp26b1, Cyth4, Draxin, Elane, Fcer1g, Fcgr3, Fgd3, Fgr, G0s2, Gfi1, Gpr39, Hcls1, Htra3, Igfbp5, Il12rb1, Inpp5d, Kcnn4, Lgals9, Lpxn, Map3k5, Mapkapk3, Mmp9, Myb, Myo1f, Nfam1, Nfkbid, Nrarp, Nt5e, Pak1, Pde4d, Pf4, Pla2g4a, Pla2g7, Plcg2, Plek, Ptafr, Ptk2…
GO:0030595	leukocyte chemotaxis	19	6.46088e-15	1.05248e-11	[Adam8, C5ar1, Ccl17, Ccl3, Ccl6, Ccl9, Ccr2, Coro1a, Fcer1g, Fcgr3, Itgam, Itgb2, Lgals9, Pde4d, Pf4, Pla2g7, Ptk2b, Rac2, Vav1]
GO:0002684	positive regulation of immune system process	37	8.48293e-15	1.38102e-11	[Adam8, Btk, C5ar1, Card9, Ccl3, Ccr2, Cd14, Cd244, Cd300a, Cfp, Coro1a, Csf1r, Elane, Fcer1g, Fcgr3, Fgr, Gfi1, Hcls1, Ikzf1, Il12rb1, Inpp5d, Kcnn4, Lgals9, Lpxn, Mapkapk3, Mmp9, Myb, Nfam1, Pf4, Pla2g7, Plcg2, Ptafr, Ptk2b, Ptpn6, Rac2, Unc93b1, Vav1]
GO:0060326	cell chemotaxis	21	1.35792e-14	2.20933e-11	[Adam8, Bin2, C5ar1, Ccl17, Ccl3, Ccl6, Ccl9, Ccr2, Coro1a, Fcer1g, Fcgr3, Itgam, Itgb2, Lgals9, Pde4d, Pf4, Pla2g7, Ptk2b, Rac2, Saa3, Vav1]
GO:0097529	myeloid leukocyte migration	18	1.6555e-14	2.69184e-11	[Adam8, C5ar1, Ccl17, Ccl3, Ccl6, Ccl9, Ccr2, Cd300a, Fcer1g, Fcgr3, Itgam, Itgb2, Pde4d, Pf4, Pla2g7, Ptk2b, Rac2, Vav1]
GO:0032879	regulation of localization	63	1.9291e-14	3.13479e-11	[Adam8, Angpt1, Apoc2, Arhgdig, Atoh8, Btn1a1, C5ar1, Ccl3, Ccr2, Cd14, Cd244, Cd300a, Cdkn2a, Clec4n, Clec5a, Coro1a, Csf1r, Elane, Fcer1g, Fcgr3, Fgr, Gpr39, Has2, Hck, Hcls1, Hvcn1, Igfbp5, Kcnj2, Kcnn4, Lcp1, Lgals9, Mmp9, Myo1f, P2rx1, Pak1, Pde3b, Pde4d, Pf4, Pik3cd, Pirt, Pla2g4a, Pla2g7, Plcg2, Prtn3, Ptafr, Ptgs1, Ptk2b, Ptn, Ptpn6, Rab27a, Rab27b, Rac2, Serpine2, Serpinf1, Sirpa, Slc6a4…
GO:0016337	single organismal cell-cell adhesion	29	3.38644e-14	5.49958e-11	[4632428N05Rik, Adam8, Btn1a1, Ccr2, Cd244, Cd300a, Cd53, Cdkn2a, Coro1a, Cyp26b1, Elane, Has2, Ikzf1, Il12rb1, Itgam, Itgb2, Lgals9, Myb, Nfkbid, Nrarp, Nt5e, Olr1, Plek, Ptafr, Ptpn6, Rac2, Serpine2, Slc7a11, Tnfaip8l2]
GO:0035556	intracellular signal transduction	60	3.59013e-14	5.82678e-11	[Adam8, Adcy7, Angpt1, Arhgap30, Asb2, Btk, C5ar1, Camkk1, Card9, Ccl17, Ccl3, Ccl6, Ccl9, Cd300a, Cdkn2a, Chn2, Clec4n, Csf1r, Cyth4, Dock8, Dok2, Fgd3, Fgr, Gem, Hcls1, Igfbp5, Inpp5d, Lcp1, Map3k5, Mapkapk3, Mast3, Mmp9, Nfam1, Nfkbid, Pak1, Pde4d, Pf4, Pik3cd, Pirt, Plcg2, Plek, Plek2, Ptafr, Ptk2b, Ptpn6, Rab27a, Rab27b, Rab37, Rac2, Rap1gap2, Rasal1, Rgs14, Rgs2, S100a4, Saa3, Serpine2, Sla…
GO:0048518	positive regulation of biological process	97	6.43375e-14	1.04355e-10	[4632428N05Rik, Adam8, Adcy7, Ahrr, Alox5, Alox5ap, Angpt1, Apobec1, Apoc2, Atoh8, Btk, C5ar1, Camkk1, Card9, Ccl17, Ccl3, Ccl6, Ccl9, Ccr2, Cd14, Cd244, Cd300a, Cd53, Cdkn2a, Cfp, Clec4n, Clec5a, Coro1a, Csf1r, Cyp26b1, Elane, Etv2, Fcer1g, Fcgr3, Fgr, Foxs1, G0s2, Gfi1, Gpr39, Has2, Hck, Hcls1, Hp, Igfbp5, Ikzf1, Il12rb1, Inpp5d, Itgb2, Kcnj2, Kcnn4, Lcp1, Lgals9, Lpxn, Map3k5, Mapkapk3, Mmp9, …
GO:0006935	chemotaxis	27	1.17663e-13	1.90732e-10	[Adam8, Angpt1, Bin2, C5ar1, Ccl17, Ccl3, Ccl6, Ccl9, Ccr2, Coro1a, Csf1r, Draxin, Fcer1g, Fcgr3, Itgam, Itgb2, Lgals9, Lsp1, Pde4d, Pf4, Pik3cd, Pla2g7, Ptafr, Ptk2b, Rac2, Saa3, Vav1]
GO:0050776	regulation of immune response	32	1.28608e-13	2.08344e-10	[4632428N05Rik, Adam8, Angpt1, Btk, C5ar1, Card9, Ccr2, Cd14, Cd300a, Cfp, Clec4d, Elane, Fcer1g, Fcgr3, Fgr, Gfi1, Il12rb1, Inpp5d, Kcnn4, Lgals9, Lpxn, Mapkapk3, Myb, Myo1f, Nfam1, Plcg2, Ptafr, Ptpn6, Rac2, Unc93b1, Vav1, Was]
GO:0042330	taxis	27	1.29182e-13	2.09146e-10	[Adam8, Angpt1, Bin2, C5ar1, Ccl17, Ccl3, Ccl6, Ccl9, Ccr2, Coro1a, Csf1r, Draxin, Fcer1g, Fcgr3, Itgam, Itgb2, Lgals9, Lsp1, Pde4d, Pf4, Pik3cd, Pla2g7, Ptafr, Ptk2b, Rac2, Saa3, Vav1]
GO:0030155	regulation of cell adhesion	30	1.51126e-13	2.44522e-10	[4632428N05Rik, Adam8, Angpt1, Btn1a1, Ccr2, Cd244, Cd300a, Cdkn2a, Coro1a, Cyp26b1, Cytip, Elane, Has2, Ikzf1, Il12rb1, Lgals9, Lpxn, Myb, Myo1f, Nfkbid, Nrarp, Pde3b, Ptafr, Ptk2b, Ptn, Ptpn6, Rac2, Serpine2, Tnfaip8l2, Vav1]
GO:0030097	hemopoiesis	35	1.82048e-13	2.94372e-10	[Adam8, Angpt1, Btk, Ccl3, Ccr2, Cdkn2a, Clec4d, Clec5a, Csf1r, Cyp26b1, Etv2, Fcer1g, Gfi1, Gpr171, Hcls1, Hist1h4j, Ikzf1, Inpp5d, Itgam, Lgals9, Myb, Nfam1, Nfkbid, Nrarp, Pf4, Plcg2, Prtn3, Ptk2b, Ptpn6, Samd9l, Sirpa, Spi1, Trf, Tyrobp, Vav1]
GO:0007165	signal transduction	101	1.92261e-13	3.10694e-10	[4632428N05Rik, Adam8, Adcy7, Angpt1, Arhgap30, Asb2, Atoh8, Btk, C5ar1, Camkk1, Card9, Ccl17, Ccl3, Ccl6, Ccl9, Ccr2, Cd14, Cd300a, Cd53, Cdkn2a, Chn2, Clec4d, Clec4n, Coro1a, Csf1r, Cyp26b1, Cyth4, Dock8, Dok2, Draxin, Dtx4, Etv2, Fcer1g, Fcgr3, Fgd3, Fgr, G0s2, Gem, Gfi1, Gpr141, Gpr171, Gpr39, Gzmb, Hck, Hcls1, Hp, Htra3, Igfbp5, Il18rap, Inpp5d, Itgam, Itgb2, Kcnn4, Lcp1, Lgals9, Lpxn, Lsp1,…
GO:0097530	granulocyte migration	15	2.31659e-13	3.74129e-10	[Adam8, C5ar1, Ccl17, Ccl3, Ccl6, Ccl9, Cd300a, Fcer1g, Fcgr3, Itgam, Itgb2, Pde4d, Pf4, Rac2, Vav1]
GO:1990266	neutrophil migration	14	2.60867e-13	4.21039e-10	[Adam8, C5ar1, Ccl17, Ccl3, Ccl6, Ccl9, Fcer1g, Fcgr3, Itgam, Itgb2, Pde4d, Pf4, Rac2, Vav1]
GO:0001817	regulation of cytokine production	28	2.97054e-13	4.79147e-10	[4632428N05Rik, Adam8, Angpt1, Btk, Btn1a1, C5ar1, Card9, Ccl3, Ccr2, Cd14, Cd244, Clec4n, Clec5a, Csf1r, Elane, Fcer1g, Fcgr3, Fgr, Il12rb1, Inpp5d, Lgals9, Nfam1, Pf4, Plcg2, Ptafr, Srgn, Tnfrsf9, Unc93b1]
GO:1903037	regulation of leukocyte cell-cell adhesion	21	3.63144e-13	5.85389e-10	[4632428N05Rik, Adam8, Btn1a1, Ccr2, Cd244, Cd300a, Cdkn2a, Coro1a, Cyp26b1, Elane, Has2, Ikzf1, Il12rb1, Lgals9, Myb, Nfkbid, Nrarp, Ptafr, Ptpn6, Rac2, Tnfaip8l2]
GO:0006928	movement of cell or subcellular component	49	3.84194e-13	6.18936e-10	[Adam8, Angpt1, Atoh8, Bin2, C5ar1, Ccl17, Ccl3, Ccl6, Ccl9, Ccr2, Cd300a, Coro1a, Csf1r, Dock8, Draxin, Elane, Fcer1g, Fcgr3, Fgr, Has2, Hck, Igfbp5, Itgam, Itgb2, Kcnj2, Lcp1, Lgals9, Mmp9, Myo1f, Pak1, Pde4d, Pf4, Pik3cd, Pla2g7, Pstpip1, Ptafr, Ptk2b, Ptn, Rac2, Saa3, Serpinf1, Sirpa, Sla, Sla2, Slc6a4, Sorbs2, Trf, Vav1, Was]
GO:0098602	single organism cell adhesion	29	4.4315e-13	7.13472e-10	[4632428N05Rik, Adam8, Btn1a1, Ccr2, Cd244, Cd300a, Cd53, Cdkn2a, Coro1a, Cyp26b1, Elane, Has2, Ikzf1, Il12rb1, Itgam, Itgb2, Lgals9, Myb, Nfkbid, Nrarp, Nt5e, Olr1, Plek, Ptafr, Ptpn6, Rac2, Serpine2, Slc7a11, Tnfaip8l2]
GO:0032940	secretion by cell	35	5.48771e-13	8.82972e-10	[Angpt1, Btk, Btn1a1, Ccl3, Ccr2, Cd14, Cd244, Cd300a, Clec4n, Clec5a, Coro1a, Csf1r, Fcer1g, Fcgr3, Fgr, Gpr39, Hck, Kcnn4, Lgals9, Myo1f, P2rx1, Pak1, Pde3b, Plek, Ptafr, Ptgs1, Rab27a, Rab27b, Rab37, Rac2, Serpine2, Slc6a4, Srgn, Tnfrsf9, Unc93b1]
GO:0048584	positive regulation of response to stimulus	52	5.71868e-13	9.19563e-10	[4632428N05Rik, Adam8, Alox5ap, Angpt1, Btk, C5ar1, Card9, Ccl17, Ccl3, Ccl6, Ccl9, Ccr2, Cd14, Cd300a, Cdkn2a, Cfp, Clec4n, Csf1r, Elane, Fcer1g, Fcgr3, Fgr, G0s2, Gfi1, Gpr39, Hcls1, Igfbp5, Il12rb1, Kcnn4, Lgals9, Lpxn, Map3k5, Mapkapk3, Mmp9, Myb, Nfam1, Nrarp, Pak1, Pf4, Pla2g4a, Pla2g7, Plcg2, Plek, Ptafr, Ptk2b, Ptpn6, Rac2, S100a4, Slc6a4, Trf, Unc93b1, Vav1]
GO:0002521	leukocyte differentiation	27	7.66569e-13	1.23188e-09	[Adam8, Btk, Ccl3, Ccr2, Cdkn2a, Clec4d, Csf1r, Cyp26b1, Fcer1g, Hcls1, Ikzf1, Inpp5d, Itgam, Lgals9, Myb, Nfam1, Nfkbid, Nrarp, Pf4, Plcg2, Prtn3, Ptk2b, Ptpn6, Spi1, Trf, Tyrobp, Vav1]
GO:0048534	hematopoietic or lymphoid organ development	35	7.67876e-13	1.23321e-09	[Adam8, Angpt1, Btk, Ccl3, Ccr2, Cdkn2a, Clec4d, Clec5a, Csf1r, Cyp26b1, Etv2, Fcer1g, Gfi1, Gpr171, Hcls1, Hist1h4j, Ikzf1, Inpp5d, Itgam, Lgals9, Myb, Nfam1, Nfkbid, Nrarp, Pf4, Plcg2, Prtn3, Ptk2b, Ptpn6, Samd9l, Sirpa, Spi1, Trf, Tyrobp, Vav1]
GO:0098609	cell-cell adhesion	30	8.14265e-13	1.3069e-09	[4632428N05Rik, Adam8, Btn1a1, Calm5, Ccr2, Cd244, Cd300a, Cd53, Cdkn2a, Coro1a, Cyp26b1, Elane, Has2, Ikzf1, Il12rb1, Itgam, Itgb2, Lgals9, Myb, Nfkbid, Nrarp, Nt5e, Olr1, Plek, Ptafr, Ptpn6, Rac2, Serpine2, Slc7a11, Tnfaip8l2]
GO:0030593	neutrophil chemotaxis	13	9.13536e-13	1.46531e-09	[C5ar1, Ccl17, Ccl3, Ccl6, Ccl9, Fcer1g, Fcgr3, Itgam, Itgb2, Pde4d, Pf4, Rac2, Vav1]
GO:0051240	positive regulation of multicellular organismal process	46	2.34914e-12	3.76567e-09	[Adam8, Alox5, Angpt1, Atoh8, C5ar1, Card9, Ccl3, Ccr2, Cd14, Cd244, Cdkn2a, Clec4n, Clec5a, Csf1r, Cyp26b1, Elane, Fcer1g, Fcgr3, Fgr, Foxs1, Has2, Hcls1, Ikzf1, Il12rb1, Inpp5d, Itgb2, Lgals9, Mmp9, Myb, Nfam1, Pak1, Pf4, Plcg2, Plek, Ptafr, Ptgs1, Ptk2b, Ptn, Rasal1, Rgs14, Rgs2, Serpine2, Serpinf1, Trf, Trpv2, Unc93b1]
GO:0051049	regulation of transport	49	3.03741e-12	4.86593e-09	[Angpt1, Apoc2, Btn1a1, Ccl3, Ccr2, Cd14, Cd244, Cd300a, Cdkn2a, Clec4n, Clec5a, Coro1a, Csf1r, Fcer1g, Fcgr3, Fgr, Gpr39, Hck, Hcls1, Hvcn1, Kcnj2, Kcnn4, Lcp1, Lgals9, Mmp9, P2rx1, Pak1, Pde3b, Pde4d, Pirt, Pla2g4a, Plcg2, Prtn3, Ptafr, Ptgs1, Ptk2b, Ptpn6, Rab27a, Rab27b, Rac2, Serpine2, Sirpa, Slc6a4, Srgn, Svip, Tnfrsf9, Trf, Trpv2, Unc93b1]
GO:0002520	immune system development	35	3.52038e-12	5.63613e-09	[Adam8, Angpt1, Btk, Ccl3, Ccr2, Cdkn2a, Clec4d, Clec5a, Csf1r, Cyp26b1, Etv2, Fcer1g, Gfi1, Gpr171, Hcls1, Hist1h4j, Ikzf1, Inpp5d, Itgam, Lgals9, Myb, Nfam1, Nfkbid, Nrarp, Pf4, Plcg2, Prtn3, Ptk2b, Ptpn6, Samd9l, Sirpa, Spi1, Trf, Tyrobp, Vav1]
GO:0042127	regulation of cell proliferation	45	3.52432e-12	5.63891e-09	[4632428N05Rik, Angpt1, Apobec1, Atoh8, Btk, Btn1a1, C5ar1, Ccr2, Cd244, Cd300a, Cdkn2a, Coro1a, Csf1r, Elane, Fgr, Has2, Hck, Hcls1, Hist1h2ao, Igfbp5, Il12rb1, Inpp5d, Lgals9, Map3k5, Mmp9, Nrarp, Pak1, Pf4, Pla2g4a, Ptafr, Ptgs1, Ptk2b, Ptn, Ptpn6, Rac2, Serpine2, Serpinf1, Sla, Sla2, Slc6a4, St8sia1, Tgm1, Tnfrsf9, Trf, Trpv2]
GO:0001816	cytokine production	28	4.3903e-12	7.02009e-09	[4632428N05Rik, Adam8, Angpt1, Btk, Btn1a1, C5ar1, Card9, Ccl3, Ccr2, Cd14, Cd244, Clec4n, Clec5a, Csf1r, Elane, Fcer1g, Fcgr3, Fgr, Il12rb1, Inpp5d, Lgals9, Nfam1, Pf4, Plcg2, Ptafr, Srgn, Tnfrsf9, Unc93b1]
GO:0007166	cell surface receptor signaling pathway	56	5.00215e-12	7.99343e-09	[4632428N05Rik, Angpt1, Atoh8, Btk, C5ar1, Ccl17, Ccl3, Ccl6, Ccl9, Ccr2, Cd14, Cd300a, Cd53, Clec4d, Coro1a, Csf1r, Dok2, Draxin, Dtx4, Etv2, Fcer1g, Fcgr3, Fgr, G0s2, Gfi1, Hck, Hp, Htra3, Igfbp5, Itgam, Itgb2, Kcnn4, Lgals9, Lpxn, Mapkapk3, Mmp9, Nfam1, Nrarp, P2ry14, Pf4, Pik3cd, Plcg2, Plek, Ptk2b, Ptpn6, Ptpre, Rgs14, Serpine2, Sla, Sla2, Slc6a4, Sorbs2, Stat4, Trf, Tyrobp, Vav1]
GO:0046903	secretion	36	5.48385e-12	8.75771e-09	[Angpt1, Btk, Btn1a1, Ccl3, Ccr2, Cd14, Cd244, Cd300a, Clec4n, Clec5a, Coro1a, Csf1r, Fcer1g, Fcgr3, Fgr, Gpr39, Hck, Kcnn4, Lgals9, Myo1f, P2rx1, Pak1, Pde3b, Pla2g4a, Plek, Ptafr, Ptgs1, Rab27a, Rab27b, Rab37, Rac2, Serpine2, Slc6a4, Srgn, Tnfrsf9, Unc93b1]
GO:0022407	regulation of cell-cell adhesion	22	5.69442e-12	9.0883e-09	[4632428N05Rik, Adam8, Btn1a1, Ccr2, Cd244, Cd300a, Cdkn2a, Coro1a, Cyp26b1, Elane, Has2, Ikzf1, Il12rb1, Lgals9, Myb, Nfkbid, Nrarp, Ptafr, Ptpn6, Rac2, Serpine2, Tnfaip8l2]
GO:0048522	positive regulation of cellular process	87	6.62671e-12	1.05696e-08	[4632428N05Rik, Adam8, Adcy7, Ahrr, Angpt1, Apobec1, Apoc2, Atoh8, C5ar1, Camkk1, Card9, Ccl17, Ccl3, Ccl6, Ccl9, Ccr2, Cd14, Cd244, Cd300a, Cd53, Cdkn2a, Clec4n, Clec5a, Coro1a, Csf1r, Cyp26b1, Elane, Etv2, Fcer1g, Fcgr3, Fgr, G0s2, Gfi1, Gpr39, Has2, Hck, Hcls1, Hp, Igfbp5, Ikzf1, Il12rb1, Inpp5d, Itgb2, Kcnj2, Kcnn4, Lcp1, Lgals9, Map3k5, Mmp9, Myb, Myo1f, Ncf2, Nfam1, Nfkbid, Nrarp, P2rx1, Pa…
GO:0002366	leukocyte activation involved in immune response	18	8.89563e-12	1.41796e-08	[Btk, Ccr2, Cd244, Cd300a, Clec4d, Coro1a, Fcer1g, Fgr, Lcp1, Lgals9, Myb, Myo1f, Plcg2, Ptafr, Ptk2b, Rab27a, Rac2, Tyrobp]
GO:0002263	cell activation involved in immune response	18	1.09045e-11	1.73709e-08	[Btk, Ccr2, Cd244, Cd300a, Clec4d, Coro1a, Fcer1g, Fgr, Lcp1, Lgals9, Myb, Myo1f, Plcg2, Ptafr, Ptk2b, Rab27a, Rac2, Tyrobp]
GO:0043299	leukocyte degranulation	11	1.09812e-11	1.7482e-08	[Btk, Ccr2, Cd300a, Coro1a, Fcer1g, Fgr, Lgals9, Myo1f, Ptafr, Rab27a, Rac2]
GO:0071621	granulocyte chemotaxis	13	1.22474e-11	1.94856e-08	[C5ar1, Ccl17, Ccl3, Ccl6, Ccl9, Fcer1g, Fcgr3, Itgam, Itgb2, Pde4d, Pf4, Rac2, Vav1]
GO:0050865	regulation of cell activation	27	1.88629e-11	2.9992e-08	[4632428N05Rik, Adam8, Btk, Btn1a1, Ccr2, Cd244, Cd300a, Cdkn2a, Coro1a, Cyp26b1, Fcer1g, Fgr, Ikzf1, Il12rb1, Inpp5d, Lgals9, Myb, Nfam1, Nfkbid, Nrarp, Plek, Ptafr, Ptpn6, Ptpre, Rac2, Serpine2, Tnfaip8l2]
GO:1903706	regulation of hemopoiesis	21	2.22364e-11	3.53337e-08	[Adam8, Ccl3, Ccr2, Cdkn2a, Csf1r, Cyp26b1, Gpr171, Hcls1, Hist1h4j, Ikzf1, Inpp5d, Lgals9, Myb, Nfam1, Nfkbid, Nrarp, Pf4, Ptk2b, Ptpn6, Spi1, Tyrobp]
GO:0001819	positive regulation of cytokine production	21	3.15259e-11	5.00631e-08	[Adam8, C5ar1, Card9, Ccl3, Ccr2, Cd14, Cd244, Clec4n, Clec5a, Csf1r, Elane, Fcer1g, Fcgr3, Fgr, Il12rb1, Lgals9, Nfam1, Pf4, Plcg2, Ptafr, Unc93b1]
GO:0006810	transport	79	5.29541e-11	8.40381e-08	[Angpt1, Apobec1, Apoc2, Bin2, Btk, Btn1a1, Ccl3, Ccr2, Cd14, Cd244, Cd300a, Cdkn2a, Clec4n, Clec5a, Cmah, Coro1a, Csf1r, Elane, Emb, Fam109b, Fcer1g, Fcgr3, Fgr, Gpr39, Hck, Hcls1, Hvcn1, Itgb2, Kcnj2, Kcnn4, Laptm5, Lcp1, Lgals9, Mapkapk3, Mfsd2b, Mmp9, Myb, Myo1f, Ncf4, Orai2, P2rx1, Pak1, Pde3b, Pde4d, Pirt, Pla2g4a, Plcg2, Plek, Prkg2, Prtn3, Pstpip1, Ptafr, Ptgs1, Ptk2b, Ptpn6, Rab27a, Rab2…
GO:0044765	single-organism transport	57	7.58436e-11	1.20288e-07	[Angpt1, Apobec1, Apoc2, Bin2, Btk, Btn1a1, Ccl3, Ccr2, Cd14, Cd244, Cd300a, Clec4n, Clec5a, Coro1a, Csf1r, Elane, Emb, Fcer1g, Fcgr3, Fgr, Gpr39, Hck, Hcls1, Hvcn1, Itgb2, Kcnj2, Kcnn4, Lgals9, Myo1f, P2rx1, Pak1, Pde3b, Pde4d, Pla2g4a, Plcg2, Plek, Prkg2, Prtn3, Ptafr, Ptgs1, Ptk2b, Ptpn6, Rab27a, Rab27b, Rab37, Rac2, Serpine2, Sirpa, Slc16a3, Slc2a6, Slc6a4, Slc7a11, Soat2, Srgn, Tnfrsf9, Unc9…
GO:0050863	regulation of T cell activation	18	1.02524e-10	1.62501e-07	[4632428N05Rik, Adam8, Btn1a1, Ccr2, Cd244, Cd300a, Cdkn2a, Coro1a, Cyp26b1, Ikzf1, Il12rb1, Lgals9, Myb, Nfkbid, Nrarp, Ptpn6, Rac2, Tnfaip8l2]
GO:0002694	regulation of leukocyte activation	25	1.53464e-10	2.43087e-07	[4632428N05Rik, Adam8, Btk, Btn1a1, Ccr2, Cd244, Cd300a, Cdkn2a, Coro1a, Cyp26b1, Fcer1g, Fgr, Ikzf1, Il12rb1, Inpp5d, Lgals9, Myb, Nfam1, Nfkbid, Nrarp, Ptafr, Ptpn6, Ptpre, Rac2, Tnfaip8l2]
GO:0050778	positive regulation of immune response	25	1.89275e-10	2.99623e-07	[Adam8, Btk, C5ar1, Card9, Ccr2, Cd14, Cd300a, Cfp, Elane, Fcer1g, Fcgr3, Fgr, Gfi1, Il12rb1, Kcnn4, Lgals9, Lpxn, Mapkapk3, Myb, Nfam1, Plcg2, Ptafr, Ptpn6, Unc93b1, Vav1]
GO:1902105	regulation of leukocyte differentiation	17	4.05643e-10	6.41727e-07	[Adam8, Ccl3, Ccr2, Cdkn2a, Csf1r, Cyp26b1, Hcls1, Ikzf1, Inpp5d, Lgals9, Myb, Nfam1, Nfkbid, Nrarp, Pf4, Ptpn6, Tyrobp]
GO:0050794	regulation of cellular process	138	4.09287e-10	6.47083e-07	[4632428N05Rik, Adam8, Adcy7, Ahrr, Angpt1, Apobec1, Apoc2, Arhgap30, Asb2, Atoh8, Btk, Btn1a1, C5ar1, Camkk1, Card9, Ccl17, Ccl3, Ccl6, Ccl9, Ccr2, Cd14, Cd244, Cd300a, Cd53, Cdkn2a, Chn2, Clec4d, Clec4n, Clec5a, Coro1a, Csf1r, Cst7, Cyp26b1, Cyth4, Dock8, Dok2, Draxin, Dtx4, Elane, Etv2, Fcer1g, Fcgr3, Fgd3, Fgr, Foxs1, G0s2, Gem, Gfi1, Gpr141, Gpr171, Gpr39, Gzmb, Has2, Hck, Hcls1, Hist1h2ao, …
GO:0002274	myeloid leukocyte activation	14	5.53448e-10	8.74447e-07	[Btk, Ccr2, Cd244, Cd300a, Fcer1g, Fcgr3, Fgr, Lgals9, Myo1f, Ptafr, Ptpre, Rac2, Spi1, Tyrobp]
GO:0016192	vesicle-mediated transport	36	6.65521e-10	1.05086e-06	[Angpt1, Apoc2, Bin2, Btk, Ccr2, Cd14, Cd300a, Coro1a, Elane, Fam109b, Fcer1g, Fcgr3, Fgr, Hck, Itgb2, Lgals9, Mapkapk3, Myo1f, Ncf4, P2rx1, Pak1, Pla2g4a, Plcg2, Plek, Prtn3, Pstpip1, Ptafr, Rab27a, Rab27b, Rab37, Rac2, Samd9l, Sirpa, Slc6a4, Trf, Vav1]
GO:0070887	cellular response to chemical stimulus	53	9.54634e-10	1.50641e-06	[4632428N05Rik, Adam8, Adcy7, Ahrr, Akr1c12, Alox5ap, Angpt1, Bin2, Btk, C5ar1, Ccl17, Ccl3, Ccl6, Ccl9, Ccr2, Cd14, Cdkn2a, Coro1a, Csf1r, Cyp26b1, Etv2, Fcer1g, Fcgr3, Gfi1, Gpr39, Has2, Hcls1, Htra3, Hvcn1, Igfbp5, Il12rb1, Itgam, Itgb2, Lgals9, Map3k5, Mpo, Myb, Ncf2, Pak1, Pde3b, Pde4d, Pf4, Pla2g4a, Pla2g7, Ptk2b, Ptpn6, Ptpre, Rac2, Saa3, Slc6a4, Stat4, Trf, Vav1]
GO:2000147	positive regulation of cell motility	21	9.752e-10	1.53789e-06	[Adam8, Angpt1, Atoh8, C5ar1, Ccr2, Coro1a, Csf1r, Elane, Fgr, Has2, Lgals9, Mmp9, Myo1f, Pak1, Pf4, Pik3cd, Pla2g7, Ptafr, Ptk2b, Rac2, Trf]
GO:0031347	regulation of defense response	22	1.03246e-09	1.62715e-06	[Adam8, Alox5ap, Btk, Card9, Ccl3, Ccr2, Cd14, Cd300a, Fcer1g, Fcgr3, Fgr, Gfi1, Il12rb1, Lgals9, Mapkapk3, Myo1f, Nt5e, Pla2g4a, Serpinf1, Tnfaip8l2, Unc93b1, Vav1]
GO:0051272	positive regulation of cellular component movement	21	1.5515e-09	2.44361e-06	[Adam8, Angpt1, Atoh8, C5ar1, Ccr2, Coro1a, Csf1r, Elane, Fgr, Has2, Lgals9, Mmp9, Myo1f, Pak1, Pf4, Pik3cd, Pla2g7, Ptafr, Ptk2b, Rac2, Trf]
GO:0030098	lymphocyte differentiation	19	1.66297e-09	2.61752e-06	[Adam8, Btk, Ccr2, Cdkn2a, Clec4d, Cyp26b1, Fcer1g, Ikzf1, Inpp5d, Lgals9, Myb, Nfam1, Nfkbid, Nrarp, Plcg2, Ptk2b, Ptpn6, Spi1, Vav1]
GO:0030099	myeloid cell differentiation	19	1.89319e-09	2.97799e-06	[Adam8, Ccl3, Clec5a, Csf1r, Etv2, Gpr171, Hcls1, Hist1h4j, Ikzf1, Inpp5d, Itgam, Myb, Pf4, Prtn3, Ptk2b, Ptpn6, Spi1, Trf, Tyrobp]
GO:0006887	exocytosis	17	1.91545e-09	3.01109e-06	[Btk, Ccr2, Cd300a, Coro1a, Fcer1g, Fgr, Hck, Lgals9, Myo1f, P2rx1, Pak1, Plek, Ptafr, Rab27a, Rab27b, Rab37, Rac2]
GO:0050793	regulation of developmental process	52	2.03151e-09	3.1915e-06	[4632428N05Rik, Adam8, Atoh8, C5ar1, Ccl17, Ccl3, Ccl9, Ccr2, Cd53, Cdkn2a, Coro1a, Csf1r, Cyp26b1, Draxin, Etv2, Fgr, Foxs1, Gfi1, Gpr171, Has2, Hck, Hcls1, Hist1h4j, Igfbp5, Ikzf1, Inpp5d, Itgb2, Lgals9, Map3k5, Matn1, Mmp9, Myb, Nfam1, Nfkbid, Nrarp, Pak1, Pde3b, Pf4, Ptk2b, Ptn, Ptpn6, Rap1gap2, Rasal1, Rgs14, Serpine2, Serpinf1, Slc6a4, Spi1, Srgn, Trf, Trpv2, Tyrobp]
GO:0051270	regulation of cellular component movement	28	2.31422e-09	3.63333e-06	[Adam8, Angpt1, Atoh8, C5ar1, Ccr2, Cd300a, Coro1a, Csf1r, Elane, Fgr, Has2, Igfbp5, Kcnj2, Lgals9, Mmp9, Myo1f, Pak1, Pde4d, Pf4, Pik3cd, Pla2g7, Ptafr, Ptk2b, Ptn, Rac2, Serpinf1, Trf, Was]
GO:1903557	positive regulation of tumor necrosis factor superfamily cytokine production	10	2.50795e-09	3.93498e-06	[Adam8, Card9, Ccl3, Ccr2, Cd14, Fcer1g, Fcgr3, Lgals9, Pf4, Ptafr]
GO:0045595	regulation of cell differentiation	42	3.00148e-09	4.70633e-06	[4632428N05Rik, Adam8, Atoh8, Ccl17, Ccl3, Ccl9, Ccr2, Cd53, Cdkn2a, Csf1r, Cyp26b1, Draxin, Etv2, Gfi1, Gpr171, Has2, Hcls1, Hist1h4j, Igfbp5, Ikzf1, Inpp5d, Lgals9, Map3k5, Myb, Nfam1, Nfkbid, Nrarp, Pak1, Pf4, Ptk2b, Ptn, Ptpn6, Rap1gap2, Rasal1, Rgs14, Serpine2, Serpinf1, Slc6a4, Spi1, Trf, Trpv2, Tyrobp]
GO:0030335	positive regulation of cell migration	20	3.1216e-09	4.89155e-06	[Adam8, Angpt1, Atoh8, C5ar1, Ccr2, Coro1a, Csf1r, Elane, Fgr, Has2, Lgals9, Mmp9, Myo1f, Pak1, Pf4, Pik3cd, Pla2g7, Ptafr, Ptk2b, Rac2]
GO:0040017	positive regulation of locomotion	21	3.14294e-09	4.92184e-06	[Adam8, Angpt1, Atoh8, C5ar1, Ccr2, Coro1a, Csf1r, Elane, Fgr, Has2, Lgals9, Mmp9, Myo1f, Pak1, Pf4, Pik3cd, Pla2g7, Ptafr, Ptk2b, Rac2, Trf]
GO:0050707	regulation of cytokine secretion	13	3.47142e-09	5.43278e-06	[Angpt1, Btn1a1, Ccl3, Cd14, Cd244, Clec4n, Clec5a, Csf1r, Fgr, Lgals9, Srgn, Tnfrsf9, Unc93b1]
GO:0002444	myeloid leukocyte mediated immunity	10	3.61979e-09	5.66136e-06	[Btk, Ccr2, Cd300a, Elane, Fcer1g, Fcgr3, Fgr, Myo1f, Ptafr, Rac2]
GO:1903530	regulation of secretion by cell	25	4.80396e-09	7.50859e-06	[Angpt1, Btn1a1, Ccl3, Ccr2, Cd14, Cd244, Cd300a, Clec4n, Clec5a, Csf1r, Fcer1g, Fgr, Gpr39, Kcnn4, Lgals9, Pde3b, Ptafr, Ptgs1, Rab27a, Rab27b, Rac2, Slc6a4, Srgn, Tnfrsf9, Unc93b1]
GO:0007162	negative regulation of cell adhesion	15	5.01024e-09	7.826e-06	[4632428N05Rik, Adam8, Angpt1, Btn1a1, Cd300a, Cdkn2a, Lgals9, Lpxn, Myo1f, Nfkbid, Nrarp, Pde3b, Ptpn6, Serpine2, Tnfaip8l2]
GO:0002683	negative regulation of immune system process	19	5.54388e-09	8.654e-06	[4632428N05Rik, Angpt1, Btk, Btn1a1, Ccr2, Cd300a, Cdkn2a, Fcer1g, Gpr171, Hist1h4j, Inpp5d, Lgals9, Lpxn, Nfkbid, Nrarp, Pf4, Ptk2b, Ptpn6, Tnfaip8l2]
GO:0031349	positive regulation of defense response	16	5.72717e-09	8.93438e-06	[Adam8, Alox5ap, Btk, Card9, Ccl3, Ccr2, Cd14, Cd300a, Fcer1g, Fcgr3, Gfi1, Lgals9, Mapkapk3, Pla2g4a, Unc93b1, Vav1]
GO:0050866	negative regulation of cell activation	13	5.73655e-09	8.94328e-06	[4632428N05Rik, Btk, Btn1a1, Ccr2, Cd300a, Cdkn2a, Inpp5d, Lgals9, Nfkbid, Nrarp, Ptpn6, Serpine2, Tnfaip8l2]
GO:2000145	regulation of cell motility	26	5.85488e-09	9.1219e-06	[Adam8, Angpt1, Atoh8, C5ar1, Ccr2, Cd300a, Coro1a, Csf1r, Elane, Fgr, Has2, Igfbp5, Lgals9, Mmp9, Myo1f, Pak1, Pf4, Pik3cd, Pla2g7, Ptafr, Ptk2b, Ptn, Rac2, Serpinf1, Trf, Was]
GO:0045055	regulated exocytosis	13	6.59349e-09	1.02661e-05	[Btk, Ccr2, Cd300a, Coro1a, Fcer1g, Fgr, Lgals9, Myo1f, P2rx1, Plek, Ptafr, Rab27a, Rac2]
GO:0048523	negative regulation of cellular process	74	6.83141e-09	1.06297e-05	[4632428N05Rik, Adam8, Ahrr, Angpt1, Apobec1, Apoc2, Atoh8, Btk, Btn1a1, C5ar1, Ccl17, Ccl9, Ccr2, Cd300a, Cdkn2a, Clec5a, Coro1a, Csf1r, Cst7, Cyp26b1, Dock8, Draxin, Elane, Fcer1g, Foxs1, Gfi1, Gpr171, Gpr39, Hck, Hcls1, Hist1h2ao, Hist1h4j, Hp, Htra3, Ifitm1, Igfbp5, Ikzf1, Inpp5d, Lgals9, Lpxn, Mmp9, Myb, Myo1f, Nfkbid, Nrarp, Osgin1, Pak1, Pde3b, Pde4d, Pf4, Plcg2, Plek, Prtn3, Ptgs1, Ptk2b,…
GO:0030154	cell differentiation	70	7.7214e-09	1.20068e-05	[4632428N05Rik, Adam8, Angpt1, Asb2, Atoh8, Btk, Ccl17, Ccl3, Ccl9, Ccr2, Cd53, Cdkn2a, Clec4d, Clec5a, Csf1r, Cyp26b1, Draxin, Etv2, Fcer1g, Fgr, Gfi1, Gpr171, Has2, Hck, Hcls1, Hist1h4j, Igfbp5, Ikzf1, Inpp5d, Itgam, Lgals9, Map3k5, Matn1, Mmp19, Myb, Myom1, Nfam1, Nfkbid, Nrarp, Pak1, Paqr7, Pf4, Pik3cd, Plcg2, Prtn3, Ptgs1, Ptk2b, Ptn, Ptpn6, Rab27a, Rap1gap2, Rasal1, Rgs14, Rgs2, Samd9l, Ser…
GO:0002697	regulation of immune effector process	17	9.55639e-09	1.48506e-05	[4632428N05Rik, Angpt1, Btk, Ccr2, Cd244, Cd300a, Fcer1g, Fcgr3, Fgr, Il12rb1, Lgals9, Myb, Ptafr, Ptpn6, Rac2, Vav1, Was]
GO:0060627	regulation of vesicle-mediated transport	20	1.02083e-08	1.58535e-05	[Angpt1, Apoc2, Ccr2, Cd14, Cd300a, Coro1a, Fcer1g, Fcgr3, Fgr, Hck, Lgals9, Pla2g4a, Plcg2, Prtn3, Ptafr, Rab27a, Rab27b, Rac2, Sirpa, Trf]
GO:0051249	regulation of lymphocyte activation	21	1.05904e-08	1.64363e-05	[4632428N05Rik, Adam8, Btk, Btn1a1, Ccr2, Cd244, Cd300a, Cdkn2a, Coro1a, Cyp26b1, Ikzf1, Il12rb1, Inpp5d, Lgals9, Myb, Nfam1, Nfkbid, Nrarp, Ptpn6, Rac2, Tnfaip8l2]
GO:0043207	response to external biotic stimulus	28	1.10717e-08	1.71722e-05	[Apobec1, Btk, C5ar1, Card9, Cd14, Clec4d, Clec4n, Elane, Fcer1g, Fgr, Gfi1, Hck, Hp, Ifitm1, Il12rb1, Lgals9, Lyz2, Mapkapk3, Mpo, Myo1f, Ncf2, Pde4d, Pf4, Pik3cd, Plcg2, Ptafr, Tnfrsf9, Unc93b1]
GO:0051707	response to other organism	28	1.10717e-08	1.71722e-05	[Apobec1, Btk, C5ar1, Card9, Cd14, Clec4d, Clec4n, Elane, Fcer1g, Fgr, Gfi1, Hck, Hp, Ifitm1, Il12rb1, Lgals9, Lyz2, Mapkapk3, Mpo, Myo1f, Ncf2, Pde4d, Pf4, Pik3cd, Plcg2, Ptafr, Tnfrsf9, Unc93b1]
GO:0048869	cellular developmental process	72	1.12117e-08	1.73782e-05	[4632428N05Rik, Adam8, Angpt1, Asb2, Atoh8, Btk, Ccl17, Ccl3, Ccl9, Ccr2, Cd53, Cdkn2a, Clec4d, Clec5a, Coro1a, Csf1r, Cyp26b1, Draxin, Etv2, Fcer1g, Fgr, Gfi1, Gpr171, Has2, Hck, Hcls1, Hist1h4j, Igfbp5, Ikzf1, Inpp5d, Itgam, Lgals9, Map3k5, Matn1, Mmp19, Myb, Myom1, Nfam1, Nfkbid, Nrarp, Pak1, Paqr7, Pf4, Pik3cd, Plcg2, Prtn3, Ptgs1, Ptk2b, Ptn, Ptpn6, Rab27a, Rap1gap2, Rasal1, Rgs14, Rgs2, Sam…
GO:0048247	lymphocyte chemotaxis	8	1.38775e-08	2.14962e-05	[Adam8, Ccl17, Ccl3, Ccl6, Ccl9, Ccr2, Lgals9, Ptk2b]
GO:0006793	phosphorus metabolic process	56	1.58029e-08	2.44628e-05	[Adam8, Adcy7, Angpt1, Apoc2, Btk, C5ar1, Camkk1, Card9, Ccl17, Ccl3, Ccl6, Ccl9, Cd244, Cd300a, Cdkn2a, Cmah, Csf1r, Dok2, Fgr, Hck, Hcls1, Il12rb1, Inpp5d, Itgb2, Lgals9, Map3k5, Mapkapk3, Mast3, Mmp9, Ncf2, Nt5e, Pak1, Pde3b, Pde4d, Pf4, Pik3cd, Pla2g4a, Pla2g7, Plcg2, Plek, Prkg2, Ptafr, Ptgs1, Ptk2b, Ptpn6, Ptpn7, Ptpre, Rgs14, Rgs2, Saa3, Sla, Sla2, Slc6a4, Speg, Stat4, Trf]
GO:0002275	myeloid cell activation involved in immune response	9	1.6045e-08	2.48216e-05	[Btk, Ccr2, Cd300a, Fcer1g, Fgr, Myo1f, Ptafr, Rac2, Tyrobp]
GO:0002695	negative regulation of leukocyte activation	12	1.60615e-08	2.48311e-05	[4632428N05Rik, Btk, Btn1a1, Ccr2, Cd300a, Cdkn2a, Inpp5d, Lgals9, Nfkbid, Nrarp, Ptpn6, Tnfaip8l2]
GO:0050663	cytokine secretion	13	1.66412e-08	2.57106e-05	[Angpt1, Btn1a1, Ccl3, Cd14, Cd244, Clec4n, Clec5a, Csf1r, Fgr, Lgals9, Srgn, Tnfrsf9, Unc93b1]
GO:0046651	lymphocyte proliferation	16	1.73424e-08	2.67767e-05	[4632428N05Rik, Btk, Btn1a1, Ccr2, Cd244, Cd300a, Cdkn2a, Coro1a, Dock8, Il12rb1, Inpp5d, Itgam, Itgb2, Lgals9, Ptpn6, Rac2]
GO:0002703	regulation of leukocyte mediated immunity	13	1.77245e-08	2.73489e-05	[4632428N05Rik, Btk, Ccr2, Cd300a, Fcer1g, Fcgr3, Fgr, Lgals9, Ptafr, Ptpn6, Rac2, Vav1, Was]
GO:0032943	mononuclear cell proliferation	16	1.90059e-08	2.93071e-05	[4632428N05Rik, Btk, Btn1a1, Ccr2, Cd244, Cd300a, Cdkn2a, Coro1a, Dock8, Il12rb1, Inpp5d, Itgam, Itgb2, Lgals9, Ptpn6, Rac2]
GO:0002886	regulation of myeloid leukocyte mediated immunity	8	1.91566e-08	2.95203e-05	[Btk, Ccr2, Cd300a, Fcer1g, Fcgr3, Fgr, Ptafr, Rac2]
GO:0006796	phosphate-containing compound metabolic process	55	2.00276e-08	3.08425e-05	[Adam8, Adcy7, Angpt1, Apoc2, Btk, C5ar1, Camkk1, Card9, Ccl17, Ccl3, Ccl6, Ccl9, Cd244, Cd300a, Cdkn2a, Csf1r, Dok2, Fgr, Hck, Hcls1, Il12rb1, Inpp5d, Itgb2, Lgals9, Map3k5, Mapkapk3, Mast3, Mmp9, Ncf2, Nt5e, Pak1, Pde3b, Pde4d, Pf4, Pik3cd, Pla2g4a, Pla2g7, Plcg2, Plek, Prkg2, Ptafr, Ptgs1, Ptk2b, Ptpn6, Ptpn7, Ptpre, Rgs14, Rgs2, Saa3, Sla, Sla2, Slc6a4, Speg, Stat4, Trf]
GO:0002687	positive regulation of leukocyte migration	11	2.01206e-08	3.09655e-05	[Adam8, C5ar1, Ccr2, Elane, Lgals9, Mmp9, Pf4, Pla2g7, Ptafr, Ptk2b, Rac2]
GO:0051046	regulation of secretion	25	2.07022e-08	3.18399e-05	[Angpt1, Btn1a1, Ccl3, Ccr2, Cd14, Cd244, Cd300a, Clec4n, Clec5a, Csf1r, Fcer1g, Fgr, Gpr39, Kcnn4, Lgals9, Pde3b, Ptafr, Ptgs1, Rab27a, Rab27b, Rac2, Slc6a4, Srgn, Tnfrsf9, Unc93b1]
GO:0002443	leukocyte mediated immunity	19	2.15297e-08	3.30911e-05	[4632428N05Rik, Btk, Ccr2, Cd300a, Coro1a, Elane, Fcer1g, Fcgr3, Fgr, Gzmb, Inpp5d, Lgals9, Myo1f, Ptafr, Ptpn6, Rab27a, Rac2, Vav1, Was]
GO:0010033	response to organic substance	52	2.47314e-08	3.79875e-05	[4632428N05Rik, Acsbg1, Adcy7, Angpt1, Apobec1, Btk, C5ar1, Card9, Ccl17, Ccl3, Ccl6, Ccl9, Ccr2, Cd14, Cdkn2a, Coro1a, Csf1r, Cyp26b1, Elane, Etv2, Fcer1g, Foxred2, Gfi1, Gpr39, Has2, Hcls1, Htra3, Igfbp5, Il12rb1, Itgb2, Lgals9, Mapkapk3, Myb, Ncf2, P2rx1, Pak1, Paqr7, Pde3b, Pde4d, Pf4, Pla2g4a, Plcg2, Ptafr, Ptk2b, Ptpn6, Ptpre, Saa3, Slc6a4, Stat4, Svip, Tnfrsf9, Usp18]
GO:1903555	regulation of tumor necrosis factor superfamily cytokine production	11	2.56826e-08	3.94228e-05	[Adam8, Angpt1, Card9, Ccl3, Ccr2, Cd14, Fcer1g, Fcgr3, Lgals9, Pf4, Ptafr]
GO:0023051	regulation of signaling	55	2.67558e-08	4.10434e-05	[4632428N05Rik, Adam8, Angpt1, C5ar1, Card9, Ccl17, Ccl3, Ccl6, Ccl9, Cd300a, Cdkn2a, Clec4n, Csf1r, Cyp26b1, Cyth4, Draxin, Fam109b, Fgd3, Fgr, G0s2, Gfi1, Gpr39, Hcls1, Htra3, Igfbp5, Inpp5d, Kcnn4, Lgals9, Lpxn, Map3k5, Mmp9, Nfam1, Nfkbid, Nrarp, Pak1, Pde3b, Pde4d, Pf4, Plek, Ptgs1, Ptk2b, Ptpn6, Ptpre, Rap1gap2, Rasal1, Rgs14, Rgs18, Rgs2, S100a4, Serpine2, Sla2, Slc6a4, Syngr1, Trf, Vav1]
GO:0051250	negative regulation of lymphocyte activation	11	2.78197e-08	4.26476e-05	[4632428N05Rik, Btk, Btn1a1, Cd300a, Cdkn2a, Inpp5d, Lgals9, Nfkbid, Nrarp, Ptpn6, Tnfaip8l2]
GO:0045619	regulation of lymphocyte differentiation	12	2.82174e-08	4.3229e-05	[Adam8, Ccr2, Cdkn2a, Cyp26b1, Ikzf1, Inpp5d, Lgals9, Myb, Nfam1, Nfkbid, Nrarp, Ptpn6]
GO:0042098	T cell proliferation	13	2.89621e-08	4.43409e-05	[4632428N05Rik, Btn1a1, Ccr2, Cd244, Cdkn2a, Coro1a, Dock8, Il12rb1, Itgam, Itgb2, Lgals9, Ptpn6, Rac2]
GO:0051050	positive regulation of transport	29	3.01983e-08	4.62035e-05	[Angpt1, Ccl3, Cd14, Cd244, Clec4n, Clec5a, Csf1r, Fcer1g, Fcgr3, Fgr, Gpr39, Hcls1, Kcnj2, Kcnn4, Lgals9, P2rx1, Pak1, Pirt, Pla2g4a, Plcg2, Ptafr, Rab27a, Rab27b, Rac2, Sirpa, Slc6a4, Trf, Trpv2, Unc93b1]
GO:0009966	regulation of signal transduction	50	3.15244e-08	4.82007e-05	[4632428N05Rik, Adam8, Angpt1, C5ar1, Card9, Ccl17, Ccl3, Ccl6, Ccl9, Cd300a, Cdkn2a, Clec4n, Csf1r, Cyp26b1, Cyth4, Draxin, Fgd3, Fgr, G0s2, Gfi1, Hcls1, Htra3, Igfbp5, Inpp5d, Kcnn4, Lgals9, Lpxn, Map3k5, Mmp9, Nfam1, Nfkbid, Nrarp, Pak1, Pde4d, Pf4, Plek, Ptk2b, Ptpn6, Ptpre, Rap1gap2, Rasal1, Rgs14, Rgs18, Rgs2, S100a4, Serpine2, Sla2, Slc6a4, Trf, Vav1]
GO:0071706	tumor necrosis factor superfamily cytokine production	11	3.25747e-08	4.97741e-05	[Adam8, Angpt1, Card9, Ccl3, Ccr2, Cd14, Fcer1g, Fcgr3, Lgals9, Pf4, Ptafr]
GO:0070661	leukocyte proliferation	16	3.38894e-08	5.17492e-05	[4632428N05Rik, Btk, Btn1a1, Ccr2, Cd244, Cd300a, Cdkn2a, Coro1a, Dock8, Il12rb1, Inpp5d, Itgam, Itgb2, Lgals9, Ptpn6, Rac2]
GO:0032760	positive regulation of tumor necrosis factor production	9	3.67608e-08	5.6097e-05	[Card9, Ccl3, Ccr2, Cd14, Fcer1g, Fcgr3, Lgals9, Pf4, Ptafr]
GO:1903038	negative regulation of leukocyte cell-cell adhesion	10	3.96668e-08	6.04918e-05	[4632428N05Rik, Adam8, Btn1a1, Cd300a, Cdkn2a, Lgals9, Nfkbid, Nrarp, Ptpn6, Tnfaip8l2]
GO:0040012	regulation of locomotion	26	4.05349e-08	6.17751e-05	[Adam8, Angpt1, Atoh8, C5ar1, Ccr2, Cd300a, Coro1a, Csf1r, Elane, Fgr, Has2, Igfbp5, Lgals9, Mmp9, Myo1f, Pak1, Pf4, Pik3cd, Pla2g7, Ptafr, Ptk2b, Ptn, Rac2, Serpinf1, Trf, Was]
GO:0030334	regulation of cell migration	24	4.09497e-08	6.23664e-05	[Adam8, Angpt1, Atoh8, C5ar1, Ccr2, Cd300a, Coro1a, Csf1r, Elane, Fgr, Has2, Igfbp5, Lgals9, Mmp9, Myo1f, Pak1, Pf4, Pik3cd, Pla2g7, Ptafr, Ptk2b, Ptn, Rac2, Serpinf1]
GO:0036230	granulocyte activation	6	4.2266e-08	6.43288e-05	[Ccr2, Cd300a, Fcer1g, Myo1f, Ptafr, Tyrobp]
GO:0002685	regulation of leukocyte migration	12	4.50353e-08	6.84987e-05	[Adam8, C5ar1, Ccr2, Cd300a, Elane, Lgals9, Mmp9, Pf4, Pla2g7, Ptafr, Ptk2b, Rac2]
GO:0051241	negative regulation of multicellular organismal process	31	4.88065e-08	7.41858e-05	[4632428N05Rik, Angpt1, Apoc2, Btk, Btn1a1, Ccr2, Cdkn2a, Draxin, Elane, Gfi1, Gpr171, Gpr39, Hist1h4j, Igfbp5, Inpp5d, Lgals9, Nfkbid, Nrarp, Pak1, Pde3b, Pde4d, Pf4, Ptk2b, Ptn, Rap1gap2, Rgs2, Serpine2, Serpinf1, Slc6a4, Srgn, Tnfrsf9]
GO:0010646	regulation of cell communication	54	5.4445e-08	8.27019e-05	[4632428N05Rik, Adam8, Angpt1, C5ar1, Card9, Ccl17, Ccl3, Ccl6, Ccl9, Cd300a, Cdkn2a, Clec4n, Csf1r, Cyp26b1, Cyth4, Draxin, Fgd3, Fgr, G0s2, Gfi1, Gpr39, Hcls1, Htra3, Igfbp5, Inpp5d, Kcnn4, Lgals9, Lpxn, Map3k5, Mmp9, Nfam1, Nfkbid, Nrarp, Pak1, Pde3b, Pde4d, Pf4, Plek, Ptgs1, Ptk2b, Ptpn6, Ptpre, Rap1gap2, Rasal1, Rgs14, Rgs18, Rgs2, S100a4, Serpine2, Sla2, Slc6a4, Syngr1, Trf, Vav1]
GO:0048519	negative regulation of biological process	76	7.55106e-08	0.000114625	[4632428N05Rik, Adam8, Ahrr, Angpt1, Apobec1, Apoc2, Atoh8, Btk, Btn1a1, C5ar1, Ccl17, Ccl9, Ccr2, Cd300a, Cdkn2a, Clec5a, Coro1a, Csf1r, Cst7, Cyp26b1, Dock8, Draxin, Elane, Fcer1g, Foxs1, Gfi1, Gpr171, Gpr39, Hck, Hcls1, Hist1h2ao, Hist1h4j, Hp, Htra3, Ifitm1, Igfbp5, Ikzf1, Inpp5d, Lgals9, Lpxn, Mmp9, Mpo, Myb, Myo1f, Nfkbid, Nrarp, Nt5e, Osgin1, Pak1, Pde3b, Pde4d, Pf4, Plcg2, Plek, Prtn3, Pt…
GO:0050670	regulation of lymphocyte proliferation	13	7.64452e-08	0.000115967	[4632428N05Rik, Btk, Btn1a1, Ccr2, Cd244, Cd300a, Cdkn2a, Coro1a, Il12rb1, Inpp5d, Lgals9, Ptpn6, Rac2]
GO:0080134	regulation of response to stress	30	8.32301e-08	0.000126177	[Adam8, Alox5ap, Btk, Card9, Ccl3, Ccr2, Cd14, Cd300a, Cdkn2a, Fcer1g, Fcgr3, Fgr, Gfi1, Il12rb1, Lgals9, Map3k5, Mapkapk3, Myo1f, Nt5e, Pak1, Pla2g4a, Plek, Ptk2b, Serpine2, Serpinf1, Svip, Tnfaip8l2, Trf, Unc93b1, Vav1]
GO:0032944	regulation of mononuclear cell proliferation	13	8.51839e-08	0.000129054	[4632428N05Rik, Btk, Btn1a1, Ccr2, Cd244, Cd300a, Cdkn2a, Coro1a, Il12rb1, Inpp5d, Lgals9, Ptpn6, Rac2]
GO:2000026	regulation of multicellular organismal development	41	1.06297e-07	0.000160934	[Adam8, Atoh8, C5ar1, Ccl3, Ccr2, Cdkn2a, Csf1r, Cyp26b1, Draxin, Etv2, Gfi1, Gpr171, Hcls1, Hist1h4j, Ikzf1, Inpp5d, Itgb2, Lgals9, Matn1, Mmp9, Myb, Nfam1, Nfkbid, Nrarp, Pak1, Pde3b, Pf4, Ptk2b, Ptn, Ptpn6, Rap1gap2, Rasal1, Rgs14, Serpine2, Serpinf1, Slc6a4, Spi1, Srgn, Trf, Trpv2, Tyrobp]
GO:0032103	positive regulation of response to external stimulus	14	1.16435e-07	0.000176166	[Adam8, Alox5ap, Btk, C5ar1, Ccl3, Ccr2, Fcer1g, Fcgr3, Lgals9, Pf4, Pla2g4a, Pla2g7, Ptk2b, Rac2]
GO:0043300	regulation of leukocyte degranulation	7	1.19496e-07	0.000180678	[Ccr2, Cd300a, Fcer1g, Fgr, Lgals9, Ptafr, Rac2]
GO:0051128	regulation of cellular component organization	47	1.203e-07	0.000181774	[Angpt1, Apobec1, Apoc2, Ccl3, Cd14, Cd300a, Cd53, Cdkn2a, Coro1a, Csf1r, Draxin, Fcer1g, Fcgr3, Fgr, Gfi1, Has2, Hck, Hcls1, Htra3, Igfbp5, Ikzf1, Lcp1, Mmp9, Myb, Myo1f, Osgin1, Pak1, Pla2g4a, Plcg2, Plek, Prtn3, Ptk2b, Ptn, Rab27a, Rac2, Rap1gap2, Rasal1, Rgs2, Serpine2, Serpinf1, Sirpa, Slc6a4, Spi1, Svip, Trf, Trpv2, Was]
GO:0070663	regulation of leukocyte proliferation	13	1.29839e-07	0.000196057	[4632428N05Rik, Btk, Btn1a1, Ccr2, Cd244, Cd300a, Cdkn2a, Coro1a, Il12rb1, Inpp5d, Lgals9, Ptpn6, Rac2]
GO:0022408	negative regulation of cell-cell adhesion	11	1.37819e-07	0.000207969	[4632428N05Rik, Adam8, Btn1a1, Cd300a, Cdkn2a, Lgals9, Nfkbid, Nrarp, Ptpn6, Serpine2, Tnfaip8l2]
GO:0030100	regulation of endocytosis	13	1.51382e-07	0.000228284	[Angpt1, Apoc2, Cd14, Cd300a, Fcer1g, Fcgr3, Fgr, Hck, Plcg2, Prtn3, Rab27a, Sirpa, Trf]
GO:0002250	adaptive immune response	19	1.65977e-07	0.000250128	[4632428N05Rik, Btk, Ccr2, Cd244, Clec4d, Clec4n, Fcer1g, Fcgr3, Gzmb, Il12rb1, Inpp5d, Lgals9, Pik3cd, Ptk2b, Ptpn6, Rab27a, Sla2, Unc93b1, Was]
GO:0032680	regulation of tumor necrosis factor production	10	2.38249e-07	0.000358802	[Angpt1, Card9, Ccl3, Ccr2, Cd14, Fcer1g, Fcgr3, Lgals9, Pf4, Ptafr]
GO:0050868	negative regulation of T cell activation	9	2.42817e-07	0.000365439	[4632428N05Rik, Btn1a1, Cd300a, Cdkn2a, Lgals9, Nfkbid, Nrarp, Ptpn6, Tnfaip8l2]
GO:0009306	protein secretion	19	2.59451e-07	0.000390215	[Angpt1, Btn1a1, Ccl3, Cd14, Cd244, Clec4n, Clec5a, Csf1r, Fgr, Gpr39, Kcnn4, Lgals9, Pde3b, Plek, Rab37, Slc6a4, Srgn, Tnfrsf9, Unc93b1]
GO:0032640	tumor necrosis factor production	10	2.75495e-07	0.000414069	[Angpt1, Card9, Ccl3, Ccr2, Cd14, Fcer1g, Fcgr3, Lgals9, Pf4, Ptafr]
GO:0045785	positive regulation of cell adhesion	16	3.0584e-07	0.000459372	[Adam8, Angpt1, Ccr2, Cd244, Coro1a, Elane, Has2, Ikzf1, Il12rb1, Lgals9, Myb, Ptafr, Ptk2b, Ptn, Ptpn6, Vav1]
GO:0001820	serotonin secretion	5	3.08827e-07	0.000463549	[Cd300a, Fcer1g, Fcgr3, P2rx1, Slc6a4]
GO:0045637	regulation of myeloid cell differentiation	12	3.12653e-07	0.000468979	[Adam8, Ccl3, Csf1r, Gpr171, Hcls1, Hist1h4j, Ikzf1, Inpp5d, Pf4, Ptk2b, Spi1, Tyrobp]
GO:0002573	myeloid leukocyte differentiation	12	3.29616e-07	0.000494095	[Adam8, Ccl3, Csf1r, Hcls1, Ikzf1, Inpp5d, Itgam, Pf4, Prtn3, Spi1, Trf, Tyrobp]
GO:0006897	endocytosis	21	3.46214e-07	0.000518628	[Angpt1, Apoc2, Bin2, Ccr2, Cd14, Cd300a, Coro1a, Elane, Fcer1g, Fcgr3, Fgr, Hck, Itgb2, Mapkapk3, Plcg2, Prtn3, Pstpip1, Rab27a, Sirpa, Trf, Vav1]
GO:0045597	positive regulation of cell differentiation	27	3.55565e-07	0.000532281	[4632428N05Rik, Adam8, Atoh8, Ccl3, Ccr2, Cd53, Csf1r, Cyp26b1, Etv2, Gfi1, Has2, Hcls1, Ikzf1, Inpp5d, Lgals9, Map3k5, Myb, Pak1, Pf4, Ptk2b, Ptn, Rasal1, Rgs14, Serpine2, Serpinf1, Trf, Trpv2]
GO:0032945	negative regulation of mononuclear cell proliferation	8	3.60219e-07	0.000538888	[4632428N05Rik, Btk, Btn1a1, Cd300a, Cdkn2a, Inpp5d, Lgals9, Ptpn6]
GO:0050672	negative regulation of lymphocyte proliferation	8	3.60219e-07	0.000538888	[4632428N05Rik, Btk, Btn1a1, Cd300a, Cdkn2a, Inpp5d, Lgals9, Ptpn6]
GO:0034097	response to cytokine	20	3.72901e-07	0.000557487	[Angpt1, Btk, Ccl17, Ccl3, Ccl6, Ccl9, Ccr2, Cd14, Coro1a, Csf1r, Gfi1, Hcls1, Il12rb1, Mapkapk3, Myb, Pf4, Ptk2b, Ptpn6, Saa3, Stat4]
GO:1902531	regulation of intracellular signal transduction	35	3.98044e-07	0.000594678	[Adam8, Angpt1, C5ar1, Card9, Ccl17, Ccl3, Ccl6, Ccl9, Cd300a, Cdkn2a, Clec4n, Csf1r, Cyth4, Fgd3, Fgr, Hcls1, Igfbp5, Map3k5, Mmp9, Nfkbid, Pak1, Pde4d, Pf4, Ptk2b, Ptpn6, Rap1gap2, Rasal1, Rgs14, Rgs2, S100a4, Serpine2, Sla2, Slc6a4, Trf, Vav1]
GO:0008285	negative regulation of cell proliferation	21	4.13137e-07	0.000616813	[4632428N05Rik, Atoh8, Btk, Btn1a1, Cd300a, Cdkn2a, Csf1r, Hist1h2ao, Igfbp5, Inpp5d, Lgals9, Mmp9, Pak1, Ptk2b, Ptn, Ptpn6, Serpine2, Serpinf1, Slc6a4, Tnfrsf9, Trpv2]
GO:0006909	phagocytosis	14	4.33469e-07	0.000646735	[Bin2, Ccr2, Cd300a, Coro1a, Elane, Fcer1g, Fcgr3, Fgr, Hck, Itgb2, Prtn3, Rab27a, Sirpa, Vav1]
GO:0071345	cellular response to cytokine stimulus	18	4.75956e-07	0.00070965	[Angpt1, Btk, Ccl17, Ccl3, Ccl6, Ccl9, Ccr2, Coro1a, Csf1r, Gfi1, Hcls1, Il12rb1, Myb, Pf4, Ptk2b, Ptpn6, Saa3, Stat4]
GO:0070664	negative regulation of leukocyte proliferation	8	4.8928e-07	0.000729028	[4632428N05Rik, Btk, Btn1a1, Cd300a, Cdkn2a, Inpp5d, Lgals9, Ptpn6]
GO:0007229	integrin-mediated signaling pathway	8	5.40268e-07	0.00080446	[Fcer1g, Fgr, Itgam, Itgb2, Plek, Ptk2b, Tyrobp, Vav1]
GO:0072676	lymphocyte migration	8	5.40268e-07	0.00080446	[Adam8, Ccl17, Ccl3, Ccl6, Ccl9, Ccr2, Lgals9, Ptk2b]
GO:0008219	cell death	40	5.63521e-07	0.00083852	[Adam8, Angpt1, Btk, C5ar1, Card9, Ccl3, Cdkn2a, Clec5a, Coro1a, Csf1r, Cyp26b1, Dock8, Draxin, Emp3, Fcer1g, G0s2, Gzmb, Hck, Hcls1, Hp, Inpp5d, Lsp1, Map3k5, Mmp9, Ncf2, Nfkbid, Olr1, P2rx1, Pak1, Pf4, Pla2g4a, Plcg2, Ptk2b, Ptn, Serpinf1, Slc6a4, Spi1, Srgn, Tnfrsf9, Trpv2]
GO:0042119	neutrophil activation	5	5.71932e-07	0.000850462	[Cd300a, Fcer1g, Myo1f, Ptafr, Tyrobp]
GO:0051094	positive regulation of developmental process	32	6.08114e-07	0.000903657	[4632428N05Rik, Adam8, Atoh8, C5ar1, Ccl3, Ccr2, Cd53, Cdkn2a, Csf1r, Cyp26b1, Etv2, Foxs1, Gfi1, Has2, Hcls1, Ikzf1, Inpp5d, Itgb2, Lgals9, Map3k5, Mmp9, Myb, Pak1, Pf4, Ptk2b, Ptn, Rasal1, Rgs14, Serpine2, Serpinf1, Trf, Trpv2]
GO:0009620	response to fungus	6	7.40253e-07	0.00109928	[Btk, Card9, Clec4n, Elane, Mpo, Pik3cd]
GO:1903532	positive regulation of secretion by cell	16	7.43029e-07	0.00110265	[Ccl3, Cd14, Cd244, Clec4n, Clec5a, Csf1r, Fcer1g, Fgr, Gpr39, Kcnn4, Lgals9, Ptafr, Rab27a, Rab27b, Slc6a4, Unc93b1]
GO:0002285	lymphocyte activation involved in immune response	11	7.46341e-07	0.00110682	[Ccr2, Cd244, Clec4d, Coro1a, Fcer1g, Lcp1, Lgals9, Myb, Plcg2, Ptk2b, Rab27a]
GO:0019538	protein metabolic process	76	7.87127e-07	0.00116652	[Adam8, Ahrr, Angpt1, Apobec1, Asb2, Btk, C5ar1, Camkk1, Card9, Ccl17, Ccl3, Ccl6, Ccl9, Ccr2, Cd300a, Cdkn2a, Cfp, Csf1r, Cst7, Dok2, Elane, F13a1, Fcgr3, Fgr, Foxred2, Gfi1, Gzmb, Gzmc, Hck, Hcls1, Hp, Htra3, Igfbp5, Il12rb1, Inpp5d, Itgb2, Lgals9, Map3k5, Mapkapk3, Mast3, Mcpt8, Mmp19, Mmp9, Myb, Neurl3, Olr1, P2rx1, Pak1, Pde4d, Pla2g7, Prkg2, Prtn3, Ptafr, Ptk2b, Ptpn6, Ptpn7, Ptpre, Rgs14, …
GO:0050715	positive regulation of cytokine secretion	9	8.84281e-07	0.00130962	[Ccl3, Cd14, Cd244, Clec4n, Clec5a, Csf1r, Fgr, Lgals9, Unc93b1]
GO:0002790	peptide secretion	19	9.02018e-07	0.00133499	[Angpt1, Btn1a1, Ccl3, Cd14, Cd244, Clec4n, Clec5a, Csf1r, Fgr, Gpr39, Kcnn4, Lgals9, Pde3b, Plek, Rab37, Slc6a4, Srgn, Tnfrsf9, Unc93b1]
GO:0010647	positive regulation of cell communication	34	9.14545e-07	0.00135261	[4632428N05Rik, Adam8, Angpt1, C5ar1, Card9, Ccl17, Ccl3, Ccl6, Ccl9, Cd300a, Cdkn2a, Clec4n, Csf1r, Fgr, G0s2, Gfi1, Gpr39, Hcls1, Igfbp5, Kcnn4, Lgals9, Map3k5, Mmp9, Nfam1, Nrarp, Pak1, Pf4, Ptk2b, Ptpn6, Rgs14, S100a4, Serpine2, Slc6a4, Trf]
GO:0006468	protein phosphorylation	37	9.2166e-07	0.00136221	[Adam8, Angpt1, Btk, C5ar1, Camkk1, Card9, Ccl17, Ccl3, Ccl6, Ccl9, Cd300a, Cdkn2a, Csf1r, Dok2, Fgr, Hck, Hcls1, Il12rb1, Itgb2, Lgals9, Map3k5, Mapkapk3, Mast3, Mmp9, Pak1, Pde4d, Prkg2, Ptk2b, Ptpn6, Rgs14, Rgs2, Saa3, Sla, Sla2, Speg, Stat4, Trf]
GO:1903039	positive regulation of leukocyte cell-cell adhesion	11	9.77113e-07	0.0014432	[Adam8, Ccr2, Cd244, Coro1a, Elane, Has2, Ikzf1, Il12rb1, Lgals9, Myb, Ptafr]
GO:0023056	positive regulation of signaling	34	1.02764e-06	0.0015168	[4632428N05Rik, Adam8, Angpt1, C5ar1, Card9, Ccl17, Ccl3, Ccl6, Ccl9, Cd300a, Cdkn2a, Clec4n, Csf1r, Fgr, G0s2, Gfi1, Gpr39, Hcls1, Igfbp5, Kcnn4, Lgals9, Map3k5, Mmp9, Nfam1, Nrarp, Pak1, Pf4, Ptk2b, Ptpn6, Rgs14, S100a4, Serpine2, Slc6a4, Trf]
GO:0009967	positive regulation of signal transduction	31	1.0409e-06	0.00153533	[4632428N05Rik, Adam8, Angpt1, C5ar1, Card9, Ccl17, Ccl3, Ccl6, Ccl9, Cd300a, Cdkn2a, Clec4n, Csf1r, Fgr, G0s2, Gfi1, Hcls1, Igfbp5, Kcnn4, Lgals9, Map3k5, Mmp9, Nfam1, Nrarp, Pak1, Pf4, Ptk2b, Ptpn6, S100a4, Slc6a4, Trf]
GO:0009617	response to bacterium	21	1.05743e-06	0.00155865	[C5ar1, Card9, Cd14, Clec4d, Elane, Fcer1g, Fgr, Gfi1, Hck, Hp, Lgals9, Lyz2, Mapkapk3, Mpo, Myo1f, Ncf2, Pde4d, Pf4, Plcg2, Ptafr, Tnfrsf9]
GO:1902107	positive regulation of leukocyte differentiation	10	1.10105e-06	0.00162184	[Adam8, Ccl3, Ccr2, Csf1r, Hcls1, Ikzf1, Inpp5d, Lgals9, Myb, Pf4]
GO:0002699	positive regulation of immune effector process	11	1.14389e-06	0.00168381	[Btk, Ccr2, Cd244, Cd300a, Fcer1g, Fcgr3, Fgr, Myb, Ptafr, Rac2, Vav1]
GO:0006837	serotonin transport	5	1.26728e-06	0.00186416	[Cd300a, Fcer1g, Fcgr3, P2rx1, Slc6a4]
GO:0050764	regulation of phagocytosis	8	1.35506e-06	0.00199194	[Cd300a, Fcer1g, Fcgr3, Fgr, Hck, Prtn3, Rab27a, Sirpa]
GO:0002526	acute inflammatory response	9	1.46041e-06	0.00214534	[Adam8, Alox5, Alox5ap, Btk, Elane, Fcer1g, Fcgr3, Hp, Saa3]
GO:0050708	regulation of protein secretion	16	1.49078e-06	0.00218847	[Angpt1, Btn1a1, Ccl3, Cd14, Cd244, Clec4n, Clec5a, Csf1r, Fgr, Gpr39, Kcnn4, Lgals9, Pde3b, Srgn, Tnfrsf9, Unc93b1]
GO:0030168	platelet activation	8	1.60591e-06	0.00235588	[F5, Fcer1g, P2rx1, Pf4, Plek, Ptpn6, Serpine2, Slc7a11]
GO:0006811	ion transport	32	1.72379e-06	0.00252708	[Apoc2, Btk, Cd300a, Coro1a, Emb, Fcer1g, Fcgr3, Gpr39, Hvcn1, Kcnj2, Kcnn4, Mmp9, Myb, Orai2, P2rx1, Pak1, Pde4d, Pirt, Pla2g4a, Plcg2, Ptafr, Ptgs1, Ptk2b, Ptpn6, Serpine2, Slc16a3, Slc24a3, Slc6a4, Slc7a11, Slco4a1, Trf, Trpv2]
GO:0044093	positive regulation of molecular function	30	1.86109e-06	0.0027265	[Adam8, Adcy7, Angpt1, Apoc2, Camkk1, Card9, Ccl17, Ccl3, Ccl6, Ccl9, Cd300a, Cdkn2a, Csf1r, Fgr, Itgb2, Lgals9, Map3k5, Mmp9, Nfam1, P2rx1, Pak1, Pirt, Plcg2, Plek, Ptafr, Ptk2b, Rgs2, Slc6a4, Trf, Vav1]
GO:0051047	positive regulation of secretion	16	1.89871e-06	0.00277971	[Ccl3, Cd14, Cd244, Clec4n, Clec5a, Csf1r, Fcer1g, Fgr, Gpr39, Kcnn4, Lgals9, Ptafr, Rab27a, Rab27b, Slc6a4, Unc93b1]
GO:0002283	neutrophil activation involved in immune response	4	1.95124e-06	0.00285466	[Fcer1g, Myo1f, Ptafr, Tyrobp]
GO:0048513	animal organ development	55	1.99819e-06	0.00292135	[Adam8, Angpt1, Asb2, Btk, C5ar1, Ccl3, Ccr2, Cdkn2a, Clec4d, Clec5a, Csf1r, Cyp26b1, Draxin, Etv2, Fcer1g, Gfi1, Gpr171, Has2, Hcls1, Hist1h4j, Hp, Igfbp5, Ikzf1, Inpp5d, Itgam, Lgals9, Matn1, Mmp9, Myb, Nfam1, Nfkbid, Nrarp, Pak1, Pde3b, Pf4, Pla2g4a, Plcg2, Prtn3, Ptgs1, Ptk2b, Ptn, Ptpn6, Samd9l, Serpine2, Serpinf1, Sirpa, Slc6a4, Sorbs2, Speg, Spi1, Srgn, Tgm1, Trf, Tyrobp, Vav1]
GO:0032958	inositol phosphate biosynthetic process	5	2.01588e-06	0.0029452	[Cd244, Plcg2, Plek, Ptafr, Ptk2b]
GO:0042129	regulation of T cell proliferation	10	2.08649e-06	0.00304627	[4632428N05Rik, Btn1a1, Ccr2, Cd244, Cdkn2a, Coro1a, Il12rb1, Lgals9, Ptpn6, Rac2]
GO:0051223	regulation of protein transport	22	2.16001e-06	0.00315146	[Angpt1, Btn1a1, Ccl3, Cd14, Cd244, Cdkn2a, Clec4n, Clec5a, Csf1r, Fgr, Gpr39, Hcls1, Kcnn4, Lcp1, Lgals9, Pak1, Pde3b, Rac2, Srgn, Svip, Tnfrsf9, Unc93b1]
GO:0051130	positive regulation of cellular component organization	29	2.2093e-06	0.00322115	[Angpt1, Cd14, Cd53, Coro1a, Fcer1g, Fcgr3, Has2, Hck, Ikzf1, Lcp1, Mmp9, Myb, Pak1, Pla2g4a, Plcg2, Plek, Ptk2b, Ptn, Rab27a, Rac2, Rasal1, Rgs2, Serpine2, Serpinf1, Sirpa, Slc6a4, Trf, Trpv2, Was]
GO:0032101	regulation of response to external stimulus	20	2.26225e-06	0.0032961	[Adam8, Alox5ap, Btk, C5ar1, Ccl3, Ccr2, Fcer1g, Fcgr3, Il12rb1, Lgals9, Nt5e, Pf4, Pla2g4a, Pla2g7, Plek, Ptk2b, Rac2, Serpine2, Serpinf1, Tnfaip8l2]
GO:0045576	mast cell activation	7	2.78522e-06	0.00405528	[Btk, Cd300a, Fcer1g, Fcgr3, Fgr, Ptpre, Rac2]
GO:0001802	type III hypersensitivity	3	2.80056e-06	0.00407482	[Btk, Fcer1g, Fcgr3]
GO:0001803	regulation of type III hypersensitivity	3	2.80056e-06	0.00407482	[Btk, Fcer1g, Fcgr3]
GO:0001805	positive regulation of type III hypersensitivity	3	2.80056e-06	0.00407482	[Btk, Fcer1g, Fcgr3]
GO:0002351	serotonin production involved in inflammatory response	3	2.80056e-06	0.00407482	[Cd300a, Fcer1g, P2rx1]
GO:0002442	serotonin secretion involved in inflammatory response	3	2.80056e-06	0.00407482	[Cd300a, Fcer1g, P2rx1]
GO:0002764	immune response-regulating signaling pathway	15	3.05701e-06	0.0044449	[Adam8, C5ar1, Cd14, Cd300a, Clec4d, Fcer1g, Gfi1, Kcnn4, Lgals9, Lpxn, Mapkapk3, Nfam1, Plcg2, Ptpn6, Unc93b1]
GO:0071674	mononuclear cell migration	7	3.07142e-06	0.00446278	[C5ar1, Ccl17, Ccl3, Ccl6, Ccl9, Ccr2, Pla2g7]
GO:0048015	phosphatidylinositol-mediated signaling	9	3.20789e-06	0.00465785	[Angpt1, Csf1r, Fgr, Hcls1, Pik3cd, Pirt, Ptafr, Ptpn6, Serpine2]
GO:0030217	T cell differentiation	12	3.31159e-06	0.00480512	[Adam8, Ccr2, Cdkn2a, Clec4d, Cyp26b1, Fcer1g, Ikzf1, Lgals9, Myb, Nfkbid, Nrarp, Vav1]
GO:0045580	regulation of T cell differentiation	9	3.41253e-06	0.00494817	[Adam8, Ccr2, Cdkn2a, Cyp26b1, Ikzf1, Lgals9, Myb, Nfkbid, Nrarp]

## Sheet: 11_GOterms
GOID	GOTerm	Nr. Genes	Term PValue	Term PValue Corrected with Bonferroni step down	Associated Genes Found
GO:0009888	tissue development	18	9.53e-09	9.36e-06	[Axin2, Cnnm4, Errfi1, Gcnt2, Gpc1, Gsn, Loxl2, Map3k1, Megf10, Runx1, Sik1, Spp1, Tgfb3, Tmem119, Vasn, Wnt10b, Wnt7b, Wnt9a]
GO:0045595	regulation of cell differentiation	16	2.59e-07	0.000254	[Axin2, Ccr7, Errfi1, Gcnt2, Gpc1, Loxl2, Megf10, Runx1, Sema7a, Sik1, Tgfb3, Tmem119, Vasn, Wnt10b, Wnt7b, Wnt9a]
GO:0010646	regulation of cell communication	20	4.01e-07	0.000393	[Adamts3, Axin2, Bace1, Ccr7, Errfi1, Gcnt2, Gpc1, Gsn, Map3k1, Nrgn, Pde8a, Plekhf1, Ptpn13, Runx1, Sema7a, Tgfb3, Vasn, Wnt10b, Wnt7b, Wnt9a]
GO:0023051	regulation of signaling	20	4.52e-07	0.000443	[Adamts3, Axin2, Bace1, Ccr7, Errfi1, Gcnt2, Gpc1, Gsn, Map3k1, Nrgn, Pde8a, Plekhf1, Ptpn13, Runx1, Sema7a, Tgfb3, Vasn, Wnt10b, Wnt7b, Wnt9a]
GO:0045597	positive regulation of cell differentiation	12	7.71e-07	0.000755	[Axin2, Ccr7, Gcnt2, Gpc1, Loxl2, Runx1, Sema7a, Tgfb3, Tmem119, Wnt10b, Wnt7b, Wnt9a]
GO:0048513	animal organ development	21	8.01e-07	0.000783	[Axin2, Ccr7, Cnnm4, Errfi1, Gcnt2, Gpc1, Loxl2, Map3k1, Megf10, Rab11fip4, Runx1, Sema7a, Sik1, Spp1, Ston2, Tgfb3, Tmem119, Vasn, Wnt10b, Wnt7b, Wnt9a]
GO:0009966	regulation of signal transduction	18	1.29e-06	0.00126106	[Adamts3, Axin2, Ccr7, Errfi1, Gcnt2, Gpc1, Gsn, Map3k1, Pde8a, Plekhf1, Ptpn13, Runx1, Sema7a, Tgfb3, Vasn, Wnt10b, Wnt7b, Wnt9a]
GO:0010647	positive regulation of cell communication	14	2e-06	0.00195033	[Adamts3, Ccr7, Gcnt2, Gsn, Map3k1, Nrgn, Pde8a, Plekhf1, Runx1, Sema7a, Tgfb3, Wnt10b, Wnt7b, Wnt9a]
GO:0023056	positive regulation of signaling	14	2.12e-06	0.00207111	[Adamts3, Ccr7, Gcnt2, Gsn, Map3k1, Nrgn, Pde8a, Plekhf1, Runx1, Sema7a, Tgfb3, Wnt10b, Wnt7b, Wnt9a]
GO:0001837	epithelial to mesenchymal transition	5	3.85e-06	0.00374936	[Axin2, Gcnt2, Loxl2, Tgfb3, Vasn]
GO:2000026	regulation of multicellular organismal development	15	4.58e-06	0.00445213	[Axin2, Ccr7, Errfi1, Gcnt2, Gpc1, Loxl2, Megf10, Runx1, Sema7a, Tgfb3, Tmem119, Vasn, Wnt10b, Wnt7b, Wnt9a]
GO:0050793	regulation of developmental process	17	4.81e-06	0.00467062	[Axin2, Ccr7, Errfi1, Gcnt2, Gpc1, Gsn, Loxl2, Megf10, Runx1, Sema7a, Sik1, Tgfb3, Tmem119, Vasn, Wnt10b, Wnt7b, Wnt9a]
GO:0001501	skeletal system development	8	7.78e-06	0.00755108	[Axin2, Loxl2, Runx1, Tgfb3, Tmem119, Wnt10b, Wnt7b, Wnt9a]
GO:0001649	osteoblast differentiation	6	8.25e-06	0.0079987	[Axin2, Sema7a, Spp1, Tmem119, Wnt10b, Wnt7b]
GO:0060485	mesenchyme development	6	8.88e-06	0.00860321	[Axin2, Gcnt2, Loxl2, Tgfb3, Vasn, Wnt7b]
GO:0031214	biomineral tissue development	5	9.87e-06	0.00955196	[Axin2, Cnnm4, Spp1, Tmem119, Wnt10b]
GO:0009967	positive regulation of signal transduction	12	1.44e-05	0.0138787	[Adamts3, Ccr7, Gcnt2, Gsn, Map3k1, Pde8a, Plekhf1, Sema7a, Tgfb3, Wnt10b, Wnt7b, Wnt9a]
GO:0010717	regulation of epithelial to mesenchymal transition	4	1.66e-05	0.0159966	[Axin2, Gcnt2, Tgfb3, Vasn]
GO:0071363	cellular response to growth factor stimulus	8	1.76e-05	0.0169744	[Adamts3, Gcnt2, Gpc1, Map3k1, Pde8a, Runx1, Tgfb3, Vasn]
GO:0051094	positive regulation of developmental process	12	1.87e-05	0.0180505	[Axin2, Ccr7, Gcnt2, Gpc1, Loxl2, Runx1, Sema7a, Tgfb3, Tmem119, Wnt10b, Wnt7b, Wnt9a]
GO:0001503	ossification	7	2.01e-05	0.0193691	[Axin2, Runx1, Sema7a, Spp1, Tmem119, Wnt10b, Wnt7b]
GO:0070848	response to growth factor	8	2.08e-05	0.0199907	[Adamts3, Gcnt2, Gpc1, Map3k1, Pde8a, Runx1, Tgfb3, Vasn]
GO:0070887	cellular response to chemical stimulus	16	2.47e-05	0.0236972	[Adamts3, Ccr7, Gcnt2, Gpc1, Gsn, Map3k1, Mcpt1, Pde8a, Runx1, Sik1, Spp1, Srxn1, Tgfb3, Vasn, Wnt10b, Wnt7b]
GO:0008219	cell death	14	3.01e-05	0.0288956	[Axin2, Ccr7, Ggct, Gsn, Map3k1, Megf10, Pde8a, Plekhf1, Sik1, Spp1, Tgfb3, Wnt10b, Wnt7b, Wnt9a]
GO:0048731	system development	22	3.19e-05	0.0305645	[Axin2, Ccr7, Cnnm4, Errfi1, Gcnt2, Gpc1, Loxl2, Map3k1, Matn2, Megf10, Rab11fip4, Runx1, Sema7a, Sik1, Spp1, Ston2, Tgfb3, Tmem119, Vasn, Wnt10b, Wnt7b, Wnt9a]
GO:0048762	mesenchymal cell differentiation	5	3.58e-05	0.0343027	[Axin2, Gcnt2, Loxl2, Tgfb3, Vasn]
GO:0071560	cellular response to transforming growth factor beta stimulus	5	3.88e-05	0.0370969	[Gcnt2, Map3k1, Runx1, Tgfb3, Vasn]
GO:0051216	cartilage development	5	4.08e-05	0.0390411	[Axin2, Loxl2, Runx1, Wnt7b, Wnt9a]
GO:0071559	response to transforming growth factor beta	5	4.19e-05	0.0400211	[Gcnt2, Map3k1, Runx1, Tgfb3, Vasn]
GO:0043410	positive regulation of MAPK cascade	7	5.05e-05	0.0481445	[Ccr7, Gcnt2, Map3k1, Pde8a, Sema7a, Tgfb3, Wnt7b]

## Sheet: 12_GOterms
GOID	GOTerm	Nr. Genes	Term PValue	Term PValue Corrected with Bonferroni step down	Associated Genes Found
GO:0035556	intracellular signal transduction	48	1.60512e-11	2.38039e-08	[Acot11, Asph, Bcl6, Bid, Camk1d, Ccdc88c, Cebpb, Cmklr1, Cx3cl1, Cxxc5, Dok1, Dyrk2, Epha7, Fkbp1b, Gdf6, Gfra2, Hmha1, Irak3, Irf1, Irs1, Itgb3, Lamtor4, Madd, Mcf2l, Mknk1, Mt1, Mt2, Npnt, Pde5a, Pim2, Plscr1, Podnl1, Prkag2, Prkca, Rab38, Ralgps1, Rhof, Rrad, Ryr2, Sema4d, Sh2b2, Slc9a3r1, Src, Stk17b, Tec, Thbs1, Tnfsf11, Zfp385a]
GO:0050793	regulation of developmental process	47	1.90554e-10	2.824e-07	[Adm, Ahi1, Ahr, Ank, Bcl6, Camk1d, Cdk6, Cebpb, Cmklr1, Cx3cl1, Diap1, Dnmt3b, Eef2k, Enpp1, Epha7, Fkbp1b, Fmnl1, Foxa2, Gdf6, Gfi1b, Hist1h4m, Hist1h4n, Irak3, Irf1, Itgb3, Lef1, Lfng, Lgals3, Loxl3, Lpl, Lrrc16a, Lzts1, Nap1l2, Nfe2, Npnt, Pde5a, Pgf, Prkca, Sema4d, Slc9a3r1, Src, Syne3, Tfrc, Thbs1, Tnfsf11, Tph1, Zfp385a]
GO:0051239	regulation of multicellular organismal process	50	7.34738e-10	1.08815e-06	[Adm, Agpat2, Ahi1, Ahr, Ank, Bcl6, Camk1d, Cdk6, Cebpb, Cmklr1, Cx3cl1, Dnmt3b, Eef2k, Enpp1, Epha7, Fkbp1b, Foxa2, Gdf6, Gfi1b, Gpsm3, Hist1h4m, Hist1h4n, Irak3, Irf1, Itgb3, Lef1, Lfng, Lgals3, Loxl3, Lpl, Ltbp1, Lzts1, Madd, Nap1l2, Nfe2, Npnt, Panx1, Pde5a, Pgf, Prkca, Ryr2, Sema4d, Slc9a3r1, Src, Srl, Tec, Tfrc, Thbs1, Tnfsf11, Tph1]
GO:0051094	positive regulation of developmental process	33	7.67837e-10	1.1364e-06	[Adm, Ahi1, Bcl6, Camk1d, Cebpb, Cmklr1, Cx3cl1, Dnmt3b, Eef2k, Fkbp1b, Foxa2, Gdf6, Gfi1b, Irak3, Irf1, Itgb3, Lef1, Lgals3, Loxl3, Lpl, Lrrc16a, Nap1l2, Npnt, Pde5a, Pgf, Prkca, Sema4d, Src, Tfrc, Thbs1, Tnfsf11, Tph1, Zfp385a]
GO:0006793	phosphorus metabolic process	50	2.1584e-09	3.19227e-06	[Adm, Agpat2, Bid, Camk1d, Cap2, Ccdc88c, Cdk6, Cx3cl1, Dok1, Dyrk2, Eef2k, Eno3, Enpp1, Epha7, Fkbp1b, Foxa2, Fut8, Gdf6, Gfra2, Gpd2, Irak3, Irf1, Irs1, Itgb3, Madd, Mknk1, Npnt, Pde1c, Pde5a, Pdp1, Pdxp, Pfkfb4, Pfkp, Pim2, Plscr1, Podnl1, Ppp1r14c, Prkag2, Prkca, Pygl, Rpia, Sema4d, Slc9a3r1, Src, Stk10, Stk17b, Tec, Thbs1, Tnfsf11, Vcan]
GO:0006796	phosphate-containing compound metabolic process	49	3.24236e-09	4.79221e-06	[Adm, Agpat2, Bid, Camk1d, Cap2, Ccdc88c, Cdk6, Cx3cl1, Dok1, Dyrk2, Eef2k, Eno3, Enpp1, Epha7, Fkbp1b, Foxa2, Gdf6, Gfra2, Gpd2, Irak3, Irf1, Irs1, Itgb3, Madd, Mknk1, Npnt, Pde1c, Pde5a, Pdp1, Pdxp, Pfkfb4, Pfkp, Pim2, Plscr1, Podnl1, Ppp1r14c, Prkag2, Prkca, Pygl, Rpia, Sema4d, Slc9a3r1, Src, Stk10, Stk17b, Tec, Thbs1, Tnfsf11, Vcan]
GO:0008219	cell death	39	3.34408e-09	4.9392e-06	[Abcc1, Adm, Ahi1, Ahr, Bcl6, Bid, Camk1d, Cebpb, Ctsc, Cx3cl1, Cyfip2, Dyrk2, Eef2k, Egln3, Epha7, Gdf6, Irak3, Irf1, Itgb3, Lef1, Lgals3, Madd, Mknk1, Mt1, Pde5a, Pim2, Plscr1, Prkca, Prune2, Pygl, Relt, Ryr2, Slc9a3r1, Src, Stk17b, Thbs1, Tnfaip8, Unc5c, Zfp385a]
GO:0045597	positive regulation of cell differentiation	27	3.41834e-09	5.04548e-06	[Adm, Ahi1, Bcl6, Camk1d, Cebpb, Cmklr1, Cx3cl1, Dnmt3b, Eef2k, Fkbp1b, Foxa2, Gdf6, Gfi1b, Irf1, Itgb3, Lef1, Loxl3, Lpl, Lrrc16a, Nap1l2, Npnt, Pde5a, Prkca, Sema4d, Tnfsf11, Tph1, Zfp385a]
GO:0070887	cellular response to chemical stimulus	44	8.97031e-09	1.32312e-05	[Abcc1, Ahr, Asph, Camk1d, Cd9, Cdk6, Cebpb, Cmklr1, Col6a1, Cpeb2, Cx3cl1, Cyfip2, Cyp26a1, Diap1, Dnmt3b, Enpp1, Fkbp1b, Foxa2, Fut8, Gdf6, Gpsm3, Ifi202b, Irak3, Irf1, Irs1, Itgb3, Lamtor4, Lef1, Lgals3, Lpl, Ltbp1, Mt1, Npnt, Pdxp, Pgf, Plscr1, Podnl1, Prkca, Ryr2, Sh2b2, Src, Tfrc, Thbs1, Tnfsf11]
GO:0030155	regulation of cell adhesion	21	9.01994e-09	1.32954e-05	[Arhgap6, Bcl6, Cdk6, Cebpb, Cx3cl1, Epha7, Irf1, Itgb3, Lef1, Lgals3, Loxl3, Lrrc16a, Ninj1, Npnt, Pde5a, Prkca, Sema4d, Src, Tfrc, Thbs1, Tnfsf11]
GO:0048869	cellular developmental process	61	1.65947e-08	2.4444e-05	[Adm, Ahi1, Ahr, Arid5a, Bcl6, Camk1d, Cap2, Cd9, Cdk6, Cebpb, Cmklr1, Col6a1, Cx3cl1, Cyfip2, Cyp26a1, Diap1, Dnmt3b, Eef2k, Elf4, Enpp1, Epha7, Fkbp1b, Fmnl1, Foxa2, Gdf6, Gfi1b, Heph, Hist1h4m, Hist1h4n, Irf1, Itgb3, Lef1, Lfng, Lgals3, Loxl3, Lpl, Lrrc16a, Lzts1, Mcoln3, Nap1l2, Nbeal2, Npnt, Pde5a, Pgf, Plscr1, Prkca, Rab38, Rogdi, Satb1, Sema4d, Sh2b2, Slc9a3r1, Src, Syne3, Tec, Tfrc, Tnfsf…
GO:0051240	positive regulation of multicellular organismal process	34	1.6767e-08	2.4681e-05	[Adm, Agpat2, Ahi1, Bcl6, Camk1d, Cebpb, Cx3cl1, Dnmt3b, Eef2k, Fkbp1b, Foxa2, Gdf6, Gfi1b, Gpsm3, Irak3, Irf1, Itgb3, Lef1, Lgals3, Loxl3, Lpl, Ltbp1, Nap1l2, Npnt, Panx1, Pde5a, Pgf, Prkca, Ryr2, Sema4d, Src, Tfrc, Thbs1, Tnfsf11]
GO:0012501	programmed cell death	36	1.74888e-08	2.57261e-05	[Adm, Ahi1, Bcl6, Bid, Camk1d, Cebpb, Ctsc, Cx3cl1, Cyfip2, Dyrk2, Eef2k, Egln3, Epha7, Gdf6, Irak3, Irf1, Lef1, Lgals3, Madd, Mknk1, Mt1, Pde5a, Pim2, Plscr1, Prkca, Prune2, Pygl, Relt, Ryr2, Slc9a3r1, Src, Stk17b, Thbs1, Tnfaip8, Unc5c, Zfp385a]
GO:0048519	negative regulation of biological process	66	1.83796e-08	2.7018e-05	[Abcc1, Adm, Ahi1, Ahr, Arhgap6, Asph, Bcl6, Bid, Camk1d, Cd9, Cdk6, Cebpb, Cmklr1, Cpeb2, Cx3cl1, Cxxc5, Diap1, Dnmt3b, Dyrk2, Eef2k, Enpp1, Epha7, Fam111a, Fkbp1b, Foxa2, Gfi1b, Gfra2, Helb, Hist1h4m, Hist1h4n, Hist2h2aa1, Ikzf2, Irak3, Irf1, Irs1, Itgb3, Kctd1, Klf8, Lef1, Lfng, Lgals3, Loxl3, Lrrc16a, Lzts1, Madd, Map1a, Mt1, Nfe2, Pde1c, Pde5a, Pim2, Plscr1, Podnl1, Prkag2, Prkca, Rgs4, Rrad…
GO:0030099	myeloid cell differentiation	16	1.91355e-08	2.811e-05	[Bcl6, Cdk6, Cebpb, Gfi1b, Heph, Hist1h4m, Hist1h4n, Itgb3, Lef1, Nbeal2, Plscr1, Prkca, Src, Tfrc, Tnfsf11, Zfp385a]
GO:0048523	negative regulation of cellular process	62	1.98427e-08	2.91291e-05	[Abcc1, Adm, Ahi1, Ahr, Arhgap6, Asph, Bcl6, Bid, Camk1d, Cd9, Cdk6, Cebpb, Cpeb2, Cx3cl1, Cxxc5, Diap1, Dnmt3b, Eef2k, Enpp1, Epha7, Fam111a, Fkbp1b, Foxa2, Gfi1b, Gfra2, Helb, Hist1h4m, Hist1h4n, Hist2h2aa1, Ikzf2, Irak3, Irf1, Irs1, Itgb3, Kctd1, Klf8, Lef1, Lfng, Lgals3, Loxl3, Lrrc16a, Lzts1, Madd, Map1a, Mt1, Nfe2, Pde1c, Pde5a, Pim2, Plscr1, Podnl1, Prkag2, Prkca, Rgs4, Rrad, Ryr2, Satb1, …
GO:0050794	regulation of cellular process	111	2.15893e-08	3.16715e-05	[Abca2, Abcc1, Acap1, Acot11, Adm, Ahi1, Ahr, Arhgap6, Arid5a, Asph, Bcl6, Bid, Camk1d, Cap2, Ccdc88c, Cd9, Cdk6, Cebpb, Cmklr1, Cpeb2, Ctsc, Cx3cl1, Cxxc5, Cyfip2, Cyp26a1, Diap1, Dnmt3b, Dok1, Dyrk2, Eef2k, Egln3, Elf4, Enpp1, Epha7, Fam111a, Fkbp1b, Fmnl1, Foxa2, Fut8, Gdf6, Gfi1b, Gfra2, Gpsm3, Helb, Hist1h4m, Hist1h4n, Hist2h2aa1, Hmha1, Igsf8, Ikzf2, Irak3, Irf1, Irs1, Itgb3, Kctd1, Klf8, L…
GO:0006915	apoptotic process	35	3.73887e-08	5.48118e-05	[Adm, Ahi1, Bcl6, Bid, Camk1d, Cebpb, Ctsc, Cx3cl1, Cyfip2, Dyrk2, Eef2k, Egln3, Epha7, Gdf6, Irak3, Irf1, Lef1, Lgals3, Madd, Mknk1, Mt1, Pde5a, Pim2, Plscr1, Prkca, Prune2, Relt, Ryr2, Slc9a3r1, Src, Stk17b, Thbs1, Tnfaip8, Unc5c, Zfp385a]
GO:0048584	positive regulation of response to stimulus	37	4.30244e-08	6.30307e-05	[Abcc1, Bid, Camk1d, Cmklr1, Ctsc, Cx3cl1, Cxxc5, Cyfip2, Fkbp1b, Foxa2, Gdf6, Gpsm3, Irak3, Irf1, Irs1, Itgb3, Lamtor4, Lfng, Lgals3, Loxl3, Madd, Mcf2l, Npnt, Pde5a, Pgf, Pim2, Plscr1, Prkca, Sema4d, Sh2b2, Slc9a3r1, Src, Tec, Tfrc, Thbs1, Tnfsf11, Zfp385a]
GO:0048731	system development	62	5.03692e-08	7.37405e-05	[Adm, Ahi1, Ahr, Ank, Arid5a, Bcl6, Camk1d, Cd9, Cdk6, Cebpb, Cx3cl1, Cyfip2, Cyp26a1, Diap1, Dnmt3b, Eef2k, Enpp1, Epha7, Fkbp1b, Foxa2, Gcnt1, Gdf6, Gfi1b, Gfra2, Gpd2, Heph, Hist1h4m, Hist1h4n, Irak3, Irf1, Irs1, Itgb3, Lef1, Lfng, Lgals3, Loxl3, Ltbp1, Lzts1, Mcoln3, Nap1l2, Nbeal2, Nfe2, Ninj1, Npnt, Pgf, Plscr1, Prkca, Rogdi, Ryr2, Satb1, Sema4d, Sh2b2, Slc9a3r1, Src, Tfrc, Thbs1, Tnfsf11, …
GO:0051272	positive regulation of cellular component movement	17	5.19294e-08	7.59727e-05	[Abcc1, Bcl6, Camk1d, Cmklr1, Cx3cl1, Diap1, Gpsm3, Irs1, Itgb3, Lef1, Lgals3, Lrrc16a, Pgf, Prkca, Sema4d, Src, Thbs1]
GO:0048518	positive regulation of biological process	70	5.46324e-08	7.98726e-05	[Abcc1, Adm, Agpat2, Ahi1, Ahr, Arid5a, Asph, Bcl6, Bid, Camk1d, Cdk6, Cebpb, Cmklr1, Ctsc, Cx3cl1, Cxxc5, Cyfip2, Diap1, Dnmt3b, Dyrk2, Eef2k, Elf4, Epha7, Fkbp1b, Foxa2, Gdf6, Gfi1b, Gfra2, Gpsm3, Ikzf2, Irak3, Irf1, Irs1, Itgb3, Lamtor4, Lef1, Lfng, Lgals3, Loxl3, Lpl, Lrrc16a, Ltbp1, Madd, Mcf2l, Nap1l2, Nfe2, Ninj1, Npnt, Panx1, Pde5a, Pdxp, Pgf, Pim2, Plscr1, Prkag2, Prkca, Rogdi, Ryr2, Sem…
GO:0010941	regulation of cell death	32	7.21101e-08	0.000105353	[Abcc1, Adm, Ahi1, Ahr, Bcl6, Bid, Camk1d, Cebpb, Ctsc, Cx3cl1, Eef2k, Egln3, Epha7, Gdf6, Irak3, Irf1, Itgb3, Lef1, Lgals3, Madd, Mt1, Pde5a, Pim2, Plscr1, Prkca, Relt, Slc9a3r1, Src, Stk17b, Thbs1, Unc5c, Zfp385a]
GO:0048583	regulation of response to stimulus	51	8.71001e-08	0.000127166	[Abcc1, Adm, Asph, Bcl6, Bid, Camk1d, Cdk6, Cmklr1, Ctsc, Cx3cl1, Cxxc5, Cyfip2, Enpp1, Epha7, Fkbp1b, Foxa2, Fut8, Gdf6, Gfra2, Gpsm3, Helb, Irak3, Irf1, Irs1, Itgb3, Lamtor4, Lef1, Lfng, Lgals3, Loxl3, Madd, Mcf2l, Npnt, Pde5a, Pgf, Pim2, Plscr1, Podnl1, Prkca, Ralgps1, Rgs4, Sema4d, Sh2b2, Slc9a3r1, Src, Srl, Tec, Tfrc, Thbs1, Tnfsf11, Zfp385a]
GO:0048522	positive regulation of cellular process	65	9.21748e-08	0.000134483	[Abcc1, Adm, Ahi1, Ahr, Arid5a, Asph, Bcl6, Bid, Camk1d, Cdk6, Cebpb, Cmklr1, Ctsc, Cx3cl1, Cxxc5, Cyfip2, Diap1, Dnmt3b, Dyrk2, Eef2k, Elf4, Epha7, Fkbp1b, Foxa2, Gdf6, Gfi1b, Gfra2, Gpsm3, Ikzf2, Irf1, Irs1, Itgb3, Lamtor4, Lef1, Lfng, Lgals3, Loxl3, Lpl, Lrrc16a, Madd, Mcf2l, Nap1l2, Nfe2, Npnt, Panx1, Pde5a, Pdxp, Pgf, Pim2, Plscr1, Prkag2, Prkca, Rogdi, Ryr2, Sema4d, Slc9a3r1, Src, Stk17b, T…
GO:0030154	cell differentiation	57	1.16384e-07	0.000169687	[Adm, Ahi1, Ahr, Arid5a, Bcl6, Camk1d, Cdk6, Cebpb, Cmklr1, Col6a1, Cx3cl1, Cyfip2, Cyp26a1, Diap1, Dnmt3b, Eef2k, Elf4, Enpp1, Epha7, Fkbp1b, Foxa2, Gdf6, Gfi1b, Heph, Hist1h4m, Hist1h4n, Irf1, Itgb3, Lef1, Lfng, Lgals3, Loxl3, Lpl, Lrrc16a, Lzts1, Mcoln3, Nap1l2, Nbeal2, Npnt, Pde5a, Pgf, Plscr1, Prkca, Rab38, Rogdi, Satb1, Sema4d, Sh2b2, Slc9a3r1, Src, Tec, Tfrc, Tnfsf11, Tph1, Unc5c, Vcan, Zf…
GO:0007165	signal transduction	73	1.24993e-07	0.000182115	[Acap1, Acot11, Adm, Ahi1, Arhgap6, Asph, Bcl6, Bid, Camk1d, Cap2, Ccdc88c, Cd9, Cdk6, Cebpb, Cmklr1, Ctsc, Cx3cl1, Cxxc5, Cyfip2, Cyp26a1, Dok1, Dyrk2, Enpp1, Epha7, Fkbp1b, Foxa2, Fut8, Gdf6, Gfra2, Hmha1, Irak3, Irf1, Irs1, Itgb3, Lamtor4, Lef1, Lfng, Lgals3, Loxl3, Lpl, Ltbp1, Madd, Mcf2l, Mknk1, Mt1, Mt2, Npnt, Pde1c, Pde5a, Pgf, Pim2, Plscr1, Podnl1, Ppp1r14c, Prkag2, Prkca, Rab38, Ralgps1,…
GO:0030097	hemopoiesis	23	1.28222e-07	0.000186692	[Ahr, Bcl6, Cdk6, Cebpb, Gfi1b, Heph, Hist1h4m, Hist1h4n, Irf1, Itgb3, Lef1, Lfng, Loxl3, Nbeal2, Plscr1, Prkca, Rogdi, Satb1, Src, Tfrc, Tnfsf11, Ttc7, Zfp385a]
GO:0030335	positive regulation of cell migration	16	1.29119e-07	0.000187868	[Abcc1, Camk1d, Cmklr1, Cx3cl1, Diap1, Gpsm3, Irs1, Itgb3, Lef1, Lgals3, Lrrc16a, Pgf, Prkca, Sema4d, Src, Thbs1]
GO:0098602	single organism cell adhesion	19	1.44662e-07	0.000210339	[Bcl6, Cebpb, Cyfip2, Epha7, Gcnt1, Irf1, Itgb3, Lef1, Lgals3, Loxl3, Lrrc16a, Npnt, Pde5a, Prkca, Sema4d, Src, Stk10, Tfrc, Tnfsf11]
GO:0016337	single organismal cell-cell adhesion	18	1.55395e-07	0.000225789	[Bcl6, Cebpb, Cyfip2, Epha7, Gcnt1, Irf1, Itgb3, Lef1, Lgals3, Loxl3, Npnt, Pde5a, Prkca, Sema4d, Src, Stk10, Tfrc, Tnfsf11]
GO:0051270	regulation of cellular component movement	22	1.83021e-07	0.000265747	[Abcc1, Bcl6, Camk1d, Cmklr1, Cx3cl1, Diap1, Gpsm3, Igsf8, Irs1, Itgb3, Lef1, Lgals3, Lrrc16a, Pgf, Prkca, Ryr2, Sema4d, Slc9a3r1, Src, Stk10, Thbs1, Unc5c]
GO:0016310	phosphorylation	37	1.83248e-07	0.000265894	[Bid, Camk1d, Ccdc88c, Cdk6, Cx3cl1, Dok1, Dyrk2, Eef2k, Eno3, Enpp1, Epha7, Foxa2, Gdf6, Gfra2, Irak3, Irf1, Irs1, Itgb3, Madd, Mknk1, Npnt, Pde5a, Pfkfb4, Pfkp, Pim2, Podnl1, Ppp1r14c, Prkag2, Prkca, Sema4d, Slc9a3r1, Src, Stk10, Stk17b, Tec, Thbs1, Tnfsf11]
GO:0007166	cell surface receptor signaling pathway	40	1.90301e-07	0.000275936	[Ahi1, Bcl6, Bid, Ccdc88c, Cd9, Cdk6, Cx3cl1, Cyfip2, Dok1, Dyrk2, Enpp1, Epha7, Foxa2, Fut8, Gdf6, Gfra2, Irak3, Irf1, Irs1, Itgb3, Lef1, Lfng, Lgals3, Loxl3, Ltbp1, Madd, Mknk1, Npnt, Pgf, Plscr1, Podnl1, Prkca, Ryr2, Sema4d, Sh2b2, Slc9a3r1, Src, Tec, Thbs1, Tnfsf11]
GO:0002520	immune system development	24	2.04164e-07	0.000295834	[Ahr, Bcl6, Cdk6, Cebpb, Gfi1b, Heph, Hist1h4m, Hist1h4n, Irak3, Irf1, Itgb3, Lef1, Lfng, Loxl3, Nbeal2, Plscr1, Prkca, Rogdi, Satb1, Src, Tfrc, Tnfsf11, Ttc7, Zfp385a]
GO:2000147	positive regulation of cell motility	16	2.09158e-07	0.00030286	[Abcc1, Camk1d, Cmklr1, Cx3cl1, Diap1, Gpsm3, Irs1, Itgb3, Lef1, Lgals3, Lrrc16a, Pgf, Prkca, Sema4d, Src, Thbs1]
GO:0046777	protein autophosphorylation	12	2.2632e-07	0.000327486	[Eef2k, Enpp1, Epha7, Gfra2, Irak3, Mknk1, Pim2, Prkca, Src, Stk10, Stk17b, Tec]
GO:0031323	regulation of cellular metabolic process	69	2.44885e-07	0.000354104	[Abca2, Adm, Ahi1, Ahr, Arid5a, Asph, Bcl6, Bid, Camk1d, Cap2, Ccdc88c, Cdk6, Cebpb, Cmklr1, Cpeb2, Ctsc, Cx3cl1, Cxxc5, Cyfip2, Dnmt3b, Dyrk2, Eef2k, Elf4, Enpp1, Epha7, Fkbp1b, Foxa2, Gdf6, Gfi1b, Gfra2, Helb, Hist2h2aa1, Ikzf2, Irak3, Irf1, Irs1, Itgb3, Kctd1, Klf8, Lef1, Loxl3, Lzts1, Madd, Mcf2l, Med12l, Mknk1, Nap1l2, Nfe2, Npnt, Pde5a, Pim2, Plscr1, Podnl1, Ppp1r14c, Prkag2, Prkca, Rhof, R…
GO:1903523	negative regulation of blood circulation	6	2.45306e-07	0.000354466	[Adm, Ahr, Cx3cl1, Fkbp1b, Pde5a, Prkca]
GO:0045595	regulation of cell differentiation	33	2.58427e-07	0.000373169	[Adm, Ahi1, Bcl6, Camk1d, Cdk6, Cebpb, Cmklr1, Cx3cl1, Dnmt3b, Eef2k, Enpp1, Epha7, Fkbp1b, Foxa2, Gdf6, Gfi1b, Hist1h4m, Hist1h4n, Irf1, Itgb3, Lef1, Loxl3, Lpl, Lrrc16a, Lzts1, Nap1l2, Npnt, Pde5a, Prkca, Sema4d, Tnfsf11, Tph1, Zfp385a]
GO:0006464	cellular protein modification process	49	2.59804e-07	0.000374898	[Arid5a, Asph, Bcl6, Camk1d, Ccdc88c, Cdk6, Cx3cl1, Dnmt3b, Dok1, Dyrk2, Eef2k, Egln3, Enpp1, Epha7, Fam63a, Fkbp1b, Fut8, Gdf6, Gfi1b, Gfra2, Irak3, Irf1, Itgb3, Lef1, Loxl3, Madd, Mamdc2, Man2a2, Mknk1, Nap1l2, Nfe2, Npnt, Pde5a, Pdp1, Pdxp, Pim2, Podnl1, Prkag2, Prkca, Satb1, Sema4d, Slc9a3r1, Src, Stk10, Stk17b, Tec, Thbs1, Tnfsf11, Vcan]
GO:0036211	protein modification process	49	2.59804e-07	0.000374898	[Arid5a, Asph, Bcl6, Camk1d, Ccdc88c, Cdk6, Cx3cl1, Dnmt3b, Dok1, Dyrk2, Eef2k, Egln3, Enpp1, Epha7, Fam63a, Fkbp1b, Fut8, Gdf6, Gfi1b, Gfra2, Irak3, Irf1, Itgb3, Lef1, Loxl3, Madd, Mamdc2, Man2a2, Mknk1, Nap1l2, Nfe2, Npnt, Pde5a, Pdp1, Pdxp, Pim2, Podnl1, Prkag2, Prkca, Satb1, Sema4d, Slc9a3r1, Src, Stk10, Stk17b, Tec, Thbs1, Tnfsf11, Vcan]
GO:0048513	animal organ development	49	2.82558e-07	0.000407448	[Adm, Ahi1, Ahr, Ank, Arid5a, Bcl6, Cdk6, Cebpb, Cyp26a1, Diap1, Enpp1, Epha7, Foxa2, Gcnt1, Gdf6, Gfi1b, Gpd2, Heph, Hist1h4m, Hist1h4n, Irf1, Irs1, Itgb3, Lef1, Lfng, Loxl3, Ltbp1, Mcoln3, Nbeal2, Nfe2, Ninj1, Npnt, Pgf, Plscr1, Prkca, Rogdi, Ryr2, Satb1, Sema4d, Slc9a3r1, Src, Tfrc, Thbs1, Tnfsf11, Tph1, Ttc7, Unc5c, Vcan, Zfp385a]
GO:0048534	hematopoietic or lymphoid organ development	23	3.10031e-07	0.000446754	[Ahr, Bcl6, Cdk6, Cebpb, Gfi1b, Heph, Hist1h4m, Hist1h4n, Irf1, Itgb3, Lef1, Lfng, Loxl3, Nbeal2, Plscr1, Prkca, Rogdi, Satb1, Src, Tfrc, Tnfsf11, Ttc7, Zfp385a]
GO:0009966	regulation of signal transduction	41	3.10425e-07	0.000447011	[Adm, Asph, Bcl6, Bid, Cmklr1, Ctsc, Cx3cl1, Cxxc5, Cyfip2, Enpp1, Epha7, Fkbp1b, Foxa2, Gdf6, Gfra2, Irak3, Irf1, Irs1, Itgb3, Lamtor4, Lef1, Lfng, Lgals3, Loxl3, Madd, Mcf2l, Npnt, Pde5a, Pim2, Plscr1, Podnl1, Prkca, Ralgps1, Rgs4, Sema4d, Sh2b2, Slc9a3r1, Src, Thbs1, Tnfsf11, Zfp385a]
GO:0007275	multicellular organism development	65	3.39671e-07	0.000488786	[Adm, Ahi1, Ahr, Amd2, Ank, Arid5a, Asph, Bcl6, Camk1d, Cd9, Cdk6, Cebpb, Cx3cl1, Cyfip2, Cyp26a1, Diap1, Dnmt3b, Eef2k, Enpp1, Epha7, Fkbp1b, Foxa2, Gcnt1, Gdf6, Gfi1b, Gfra2, Gpd2, Heph, Hist1h4m, Hist1h4n, Irak3, Irf1, Irs1, Itgb3, Lef1, Lfng, Lgals3, Loxl3, Ltbp1, Lzts1, Mcoln3, Nap1l2, Nbeal2, Nfe2, Ninj1, Npnt, Pgf, Plscr1, Prkca, Relt, Rogdi, Ryr2, Satb1, Sema4d, Sh2b2, Slc9a3r1, Src, Tfrc…
GO:0002682	regulation of immune system process	27	3.56043e-07	0.000511991	[Ahr, Bcl6, Camk1d, Cdk6, Cebpb, Cmklr1, Cx3cl1, Gfi1b, Gpsm3, Hist1h4m, Hist1h4n, Irak3, Irf1, Itgb3, Lef1, Lgals3, Loxl3, Pde5a, Pgf, Plscr1, Prkca, Sh2b2, Stk10, Tec, Tfrc, Thbs1, Tnfsf11]
GO:0071310	cellular response to organic substance	35	4.70812e-07	0.000676557	[Ahr, Cd9, Cdk6, Cebpb, Col6a1, Cpeb2, Cx3cl1, Cyfip2, Cyp26a1, Diap1, Dnmt3b, Enpp1, Fkbp1b, Foxa2, Fut8, Gdf6, Ifi202b, Irak3, Irf1, Irs1, Itgb3, Lamtor4, Lef1, Lpl, Ltbp1, Npnt, Pdxp, Plscr1, Podnl1, Prkca, Ryr2, Sh2b2, Src, Thbs1, Tnfsf11]
GO:0040017	positive regulation of locomotion	16	5.03118e-07	0.000722478	[Abcc1, Camk1d, Cmklr1, Cx3cl1, Diap1, Gpsm3, Irs1, Itgb3, Lef1, Lgals3, Lrrc16a, Pgf, Prkca, Sema4d, Src, Thbs1]
GO:0019222	regulation of metabolic process	72	5.43205e-07	0.0007795	[Abca2, Adm, Ahi1, Ahr, Arid5a, Asph, Bcl6, Bid, Camk1d, Cap2, Ccdc88c, Cdk6, Cebpb, Cmklr1, Cpeb2, Ctsc, Cx3cl1, Cxxc5, Cyfip2, Dnmt3b, Dyrk2, Eef2k, Elf4, Enpp1, Epha7, Fkbp1b, Foxa2, Fut8, Gdf6, Gfi1b, Gfra2, Helb, Hist2h2aa1, Ikzf2, Irak3, Irf1, Irs1, Itgb3, Kctd1, Klf8, Lef1, Loxl3, Ltbp1, Lzts1, Madd, Mcf2l, Med12l, Mknk1, Nap1l2, Nfe2, Npnt, Pde5a, Pim2, Plscr1, Podnl1, Ppp1r14c, Prkag2, P…
GO:0080090	regulation of primary metabolic process	67	5.8956e-07	0.000845429	[Abca2, Adm, Ahi1, Ahr, Arid5a, Asph, Bcl6, Bid, Camk1d, Cap2, Ccdc88c, Cdk6, Cebpb, Cmklr1, Cpeb2, Ctsc, Cx3cl1, Cxxc5, Cyfip2, Dnmt3b, Dyrk2, Eef2k, Elf4, Enpp1, Epha7, Fkbp1b, Foxa2, Gdf6, Gfi1b, Gfra2, Helb, Hist2h2aa1, Ikzf2, Irak3, Irf1, Irs1, Itgb3, Kctd1, Klf8, Lef1, Loxl3, Madd, Mcf2l, Med12l, Mknk1, Nap1l2, Nfe2, Npnt, Pde5a, Pim2, Plscr1, Podnl1, Prkag2, Prkca, Rhof, Ryr2, Satb1, Sema4…
GO:2000026	regulation of multicellular organismal development	34	6.12796e-07	0.000878137	[Adm, Ahi1, Ahr, Ank, Bcl6, Camk1d, Cdk6, Cebpb, Cx3cl1, Dnmt3b, Eef2k, Epha7, Fkbp1b, Foxa2, Gdf6, Gfi1b, Hist1h4m, Hist1h4n, Irak3, Irf1, Itgb3, Lef1, Lfng, Lgals3, Loxl3, Lzts1, Nap1l2, Nfe2, Pgf, Prkca, Sema4d, Tfrc, Thbs1, Tnfsf11]
GO:0098609	cell-cell adhesion	19	6.18824e-07	0.000886156	[Bcl6, Cebpb, Cx3cl1, Cyfip2, Epha7, Gcnt1, Irf1, Itgb3, Lef1, Lgals3, Loxl3, Npnt, Pde5a, Prkca, Sema4d, Src, Stk10, Tfrc, Tnfsf11]
GO:0010646	regulation of cell communication	44	6.20278e-07	0.000887617	[Adm, Asph, Bcl6, Bid, Cmklr1, Ctsc, Cx3cl1, Cxxc5, Cyfip2, Enpp1, Epha7, Fkbp1b, Foxa2, Gdf6, Gfra2, Irak3, Irf1, Irs1, Itgb3, Lamtor4, Lef1, Lfng, Lgals3, Loxl3, Lzts1, Madd, Mcf2l, Npnt, Pde1c, Pde5a, Pim2, Plscr1, Podnl1, Prkca, Ralgps1, Rgs4, Ryr2, Sema4d, Sh2b2, Slc9a3r1, Src, Thbs1, Tnfsf11, Zfp385a]
GO:0018193	peptidyl-amino acid modification	24	6.48528e-07	0.000927395	[Arid5a, Asph, Camk1d, Dnmt3b, Dyrk2, Egln3, Epha7, Fkbp1b, Fut8, Gfi1b, Gfra2, Irf1, Itgb3, Lef1, Loxl3, Mamdc2, Mknk1, Nap1l2, Nfe2, Prkag2, Prkca, Sema4d, Src, Tec]
GO:1902531	regulation of intracellular signal transduction	30	6.72096e-07	0.000960425	[Asph, Bcl6, Bid, Cmklr1, Cx3cl1, Cxxc5, Epha7, Fkbp1b, Gdf6, Gfra2, Irak3, Irf1, Itgb3, Lamtor4, Madd, Mcf2l, Npnt, Pde5a, Pim2, Plscr1, Podnl1, Prkca, Ralgps1, Sema4d, Sh2b2, Slc9a3r1, Src, Thbs1, Tnfsf11, Zfp385a]
GO:2000145	regulation of cell motility	20	6.88737e-07	0.000983516	[Abcc1, Camk1d, Cmklr1, Cx3cl1, Diap1, Gpsm3, Igsf8, Irs1, Itgb3, Lef1, Lgals3, Lrrc16a, Pgf, Prkca, Sema4d, Slc9a3r1, Src, Stk10, Thbs1, Unc5c]
GO:0043412	macromolecule modification	50	7.57687e-07	0.00108122	[Arid5a, Asph, Bcl6, Camk1d, Ccdc88c, Cdk6, Cx3cl1, Dnmt3b, Dok1, Dyrk2, Eef2k, Egln3, Enpp1, Epha7, Fam63a, Fkbp1b, Foxa2, Fut8, Gdf6, Gfi1b, Gfra2, Irak3, Irf1, Itgb3, Lef1, Loxl3, Madd, Mamdc2, Man2a2, Mknk1, Nap1l2, Nfe2, Npnt, Pde5a, Pdp1, Pdxp, Pim2, Podnl1, Prkag2, Prkca, Satb1, Sema4d, Slc9a3r1, Src, Stk10, Stk17b, Tec, Thbs1, Tnfsf11, Vcan]
GO:0023051	regulation of signaling	44	7.59092e-07	0.00108247	[Adm, Asph, Bcl6, Bid, Cmklr1, Ctsc, Cx3cl1, Cxxc5, Cyfip2, Enpp1, Epha7, Fkbp1b, Foxa2, Gdf6, Gfra2, Irak3, Irf1, Irs1, Itgb3, Lamtor4, Lef1, Lfng, Lgals3, Loxl3, Lzts1, Madd, Mcf2l, Npnt, Pde1c, Pde5a, Pim2, Plscr1, Podnl1, Prkca, Ralgps1, Rgs4, Ryr2, Sema4d, Sh2b2, Slc9a3r1, Src, Thbs1, Tnfsf11, Zfp385a]
GO:0032268	regulation of cellular protein metabolic process	38	8.27497e-07	0.00117918	[Arid5a, Asph, Bcl6, Bid, Ccdc88c, Cpeb2, Ctsc, Cx3cl1, Cyfip2, Dnmt3b, Eef2k, Enpp1, Epha7, Fkbp1b, Gdf6, Gfi1b, Gfra2, Irak3, Irf1, Itgb3, Lef1, Madd, Mknk1, Nap1l2, Nfe2, Npnt, Pde5a, Podnl1, Prkag2, Prkca, Sema4d, Slc9a3r1, Src, Tec, Thbs1, Tnfsf11, Vcan, Zfp385a]
GO:0007167	enzyme linked receptor protein signaling pathway	21	9.68843e-07	0.00137963	[Ahi1, Cyfip2, Dok1, Enpp1, Epha7, Fut8, Gdf6, Gfra2, Irs1, Itgb3, Lef1, Ltbp1, Npnt, Pgf, Prkca, Ryr2, Sh2b2, Slc9a3r1, Src, Tec, Thbs1]
GO:0042981	regulation of apoptotic process	28	1.16369e-06	0.00165593	[Adm, Ahi1, Bcl6, Bid, Camk1d, Cebpb, Ctsc, Cx3cl1, Eef2k, Egln3, Epha7, Gdf6, Irak3, Lef1, Lgals3, Madd, Mt1, Pde5a, Pim2, Plscr1, Prkca, Relt, Slc9a3r1, Src, Stk17b, Thbs1, Unc5c, Zfp385a]
GO:0030334	regulation of cell migration	19	1.34405e-06	0.00191125	[Abcc1, Camk1d, Cmklr1, Cx3cl1, Diap1, Gpsm3, Irs1, Itgb3, Lef1, Lgals3, Lrrc16a, Pgf, Prkca, Sema4d, Slc9a3r1, Src, Stk10, Thbs1, Unc5c]
GO:0044260	cellular macromolecule metabolic process	83	1.37432e-06	0.00195291	[Abca2, Adm, Ahi1, Ahr, Arid5a, Asph, Bcl6, Bid, Camk1d, Ccdc88c, Cd9, Cdk6, Cebpb, Cmklr1, Cpeb2, Csgalnact2, Ctsc, Ctsw, Cx3cl1, Cxxc5, Cyfip2, Dnmt3b, Dok1, Dyrk2, Eef2k, Egln3, Elf4, Enpp1, Epha7, Fam111a, Fam63a, Fkbp1b, Foxa2, Fut8, Gcnt1, Gdf6, Gfi1b, Gfra2, Helb, Hist2h2aa1, Ikzf2, Irak3, Irf1, Irs1, Itgb3, Kctd1, Klf8, Lef1, Lgals3, Loxl3, Madd, Mamdc2, Man2a2, Mcf2l, Med12l, Mknk1, Nap1…
GO:0007162	negative regulation of cell adhesion	11	1.46497e-06	0.00208026	[Arhgap6, Bcl6, Cebpb, Irf1, Lef1, Lgals3, Loxl3, Pde5a, Sema4d, Src, Thbs1]
GO:0043067	regulation of programmed cell death	28	1.46727e-06	0.00208206	[Adm, Ahi1, Bcl6, Bid, Camk1d, Cebpb, Ctsc, Cx3cl1, Eef2k, Egln3, Epha7, Gdf6, Irak3, Lef1, Lgals3, Madd, Mt1, Pde5a, Pim2, Plscr1, Prkca, Relt, Slc9a3r1, Src, Stk17b, Thbs1, Unc5c, Zfp385a]
GO:0071495	cellular response to endogenous stimulus	24	1.52986e-06	0.00216934	[Ahr, Cd9, Cebpb, Col6a1, Cpeb2, Diap1, Dnmt3b, Enpp1, Fut8, Gdf6, Irf1, Irs1, Itgb3, Lamtor4, Lef1, Lpl, Ltbp1, Npnt, Pdxp, Prkca, Ryr2, Sh2b2, Src, Thbs1]
GO:0060255	regulation of macromolecule metabolic process	67	1.53658e-06	0.00217733	[Abca2, Ahi1, Ahr, Arid5a, Asph, Bcl6, Bid, Camk1d, Ccdc88c, Cdk6, Cebpb, Cmklr1, Cpeb2, Ctsc, Cx3cl1, Cxxc5, Cyfip2, Dnmt3b, Dyrk2, Eef2k, Elf4, Enpp1, Epha7, Fkbp1b, Foxa2, Fut8, Gdf6, Gfi1b, Gfra2, Helb, Hist2h2aa1, Ikzf2, Irak3, Irf1, Irs1, Itgb3, Kctd1, Klf8, Lef1, Loxl3, Ltbp1, Madd, Mcf2l, Med12l, Mknk1, Nap1l2, Nfe2, Npnt, Pde5a, Pim2, Plscr1, Podnl1, Prkag2, Prkca, Rhof, Ryr2, Satb1, Sem…
GO:0031399	regulation of protein modification process	30	1.54622e-06	0.00218944	[Arid5a, Bcl6, Ccdc88c, Cx3cl1, Dnmt3b, Eef2k, Enpp1, Epha7, Fkbp1b, Gdf6, Gfi1b, Gfra2, Irak3, Irf1, Itgb3, Madd, Nap1l2, Nfe2, Npnt, Pde5a, Podnl1, Prkag2, Prkca, Sema4d, Slc9a3r1, Src, Tec, Thbs1, Tnfsf11, Vcan]
GO:0050900	leukocyte migration	12	1.86026e-06	0.00263227	[Camk1d, Cmklr1, Cx3cl1, Gcnt1, Gpsm3, Itgb3, Lgals3, Pgf, Prkca, Stk10, Thbs1, Tnfsf11]
GO:0071417	cellular response to organonitrogen compound	15	2.10224e-06	0.00297257	[Ahr, Cebpb, Col6a1, Cpeb2, Diap1, Dnmt3b, Enpp1, Irf1, Irs1, Lamtor4, Pdxp, Prkca, Ryr2, Sh2b2, Src]
GO:0060326	cell chemotaxis	11	2.34781e-06	0.00331746	[Abcc1, Camk1d, Cmklr1, Cx3cl1, Gpsm3, Lef1, Lgals3, Pgf, Prkca, Thbs1, Tnfsf11]
GO:0051246	regulation of protein metabolic process	39	2.35138e-06	0.00332015	[Arid5a, Asph, Bcl6, Bid, Ccdc88c, Cebpb, Cpeb2, Ctsc, Cx3cl1, Cyfip2, Dnmt3b, Eef2k, Enpp1, Epha7, Fkbp1b, Gdf6, Gfi1b, Gfra2, Irak3, Irf1, Itgb3, Lef1, Madd, Mknk1, Nap1l2, Nfe2, Npnt, Pde5a, Podnl1, Prkag2, Prkca, Sema4d, Slc9a3r1, Src, Tec, Thbs1, Tnfsf11, Vcan, Zfp385a]
GO:1901699	cellular response to nitrogen compound	16	2.88729e-06	0.00407396	[Ahr, Cebpb, Col6a1, Cpeb2, Diap1, Dnmt3b, Enpp1, Irf1, Irs1, Lamtor4, Pdxp, Prkca, Ryr2, Sh2b2, Src, Thbs1]
GO:0009653	anatomical structure morphogenesis	39	2.91154e-06	0.00410527	[Adm, Ahi1, Ahr, Asph, Bcl6, Cap2, Cd9, Cebpb, Cx3cl1, Cyfip2, Diap1, Eef2k, Epha7, Fmnl1, Foxa2, Gcnt1, Itgb3, Lef1, Lfng, Lgals3, Loxl3, Lrrc16a, Lzts1, Nbeal2, Nfe2, Ninj1, Npnt, Pgf, Prkca, Rogdi, Ryr2, Sema4d, Slc9a3r1, Src, Syne3, Thbs1, Tnfsf11, Unc5c, Zfp385a]
GO:0040012	regulation of locomotion	20	2.97817e-06	0.00419624	[Abcc1, Camk1d, Cmklr1, Cx3cl1, Diap1, Gpsm3, Igsf8, Irs1, Itgb3, Lef1, Lgals3, Lrrc16a, Pgf, Prkca, Sema4d, Slc9a3r1, Src, Stk10, Thbs1, Unc5c]
GO:0010243	response to organonitrogen compound	18	3.0113e-06	0.00423991	[Ahr, Asph, Cebpb, Col6a1, Cpeb2, Diap1, Dnmt3b, Enpp1, Irak3, Irf1, Irs1, Lamtor4, Panx1, Pdxp, Prkca, Ryr2, Sh2b2, Src]
GO:0051241	negative regulation of multicellular organismal process	24	3.12447e-06	0.00439614	[Adm, Ahr, Bcl6, Cdk6, Cmklr1, Cx3cl1, Enpp1, Epha7, Fkbp1b, Foxa2, Hist1h4m, Hist1h4n, Irak3, Irf1, Lef1, Lfng, Loxl3, Madd, Nfe2, Pde5a, Prkca, Sema4d, Thbs1, Tph1]
GO:0016477	cell migration	25	3.22349e-06	0.00453223	[Abcc1, Camk1d, Cmklr1, Cx3cl1, Diap1, Fmnl1, Fut8, Gcnt1, Gpsm3, Irs1, Itgb3, Lef1, Lgals3, Loxl3, Lrrc16a, Pgf, Prkca, Sema4d, Slc9a3r1, Src, Stk10, Thbs1, Tnfsf11, Unc5c, Vcan]
GO:0010033	response to organic substance	40	3.30732e-06	0.00464679	[Adm, Ahr, Asph, Cd9, Cdk6, Cebpb, Col6a1, Cpeb2, Ctsc, Cx3cl1, Cyfip2, Cyp26a1, Diap1, Dnmt3b, Enpp1, Fkbp1b, Foxa2, Fut8, Gdf6, Ifi202b, Irak3, Irf1, Irs1, Itgb3, Lamtor4, Lef1, Lpl, Ltbp1, Npnt, Panx1, Pdxp, Plscr1, Podnl1, Prkca, Relt, Ryr2, Sh2b2, Src, Thbs1, Tnfsf11]
GO:0050790	regulation of catalytic activity	30	3.38909e-06	0.00475828	[Arhgap6, Asph, Bcl6, Bid, Cap2, Cpeb2, Cx3cl1, Cyfip2, Epha7, Fkbp1b, Foxa2, Irak3, Irs1, Itgb3, Lef1, Madd, Npnt, Pde5a, Plscr1, Podnl1, Prkag2, Prkca, Rgs4, Ryr2, Sema4d, Slc9a3r1, Src, Thbs1, Tnfsf11, Vcan]
GO:0045785	positive regulation of cell adhesion	13	3.55805e-06	0.00499195	[Cdk6, Cx3cl1, Irf1, Itgb3, Lef1, Lrrc16a, Ninj1, Npnt, Prkca, Src, Tfrc, Thbs1, Tnfsf11]
GO:0070661	leukocyte proliferation	12	3.74467e-06	0.00525002	[Ahr, Bcl6, Cebpb, Elf4, Fkbp1b, Irf1, Lef1, Lgals3, Pde5a, Satb1, Tfrc, Tnfsf11]
GO:0002687	positive regulation of leukocyte migration	8	3.94027e-06	0.00552032	[Camk1d, Cmklr1, Cx3cl1, Gpsm3, Itgb3, Lgals3, Pgf, Thbs1]
GO:0002685	regulation of leukocyte migration	9	4.08244e-06	0.00571541	[Camk1d, Cmklr1, Cx3cl1, Gpsm3, Itgb3, Lgals3, Pgf, Stk10, Thbs1]
GO:0009888	tissue development	31	4.9482e-06	0.00692253	[Adm, Ahi1, Ahr, Ank, Arid5a, Cdk6, Cebpb, Cyp26a1, Enpp1, Epha7, Foxa2, Gcnt1, Gdf6, Itgb3, Lef1, Lfng, Loxl3, Mcoln3, Nfe2, Ninj1, Npnt, Pgf, Prkca, Ryr2, Satb1, Slc9a3r1, Src, Tec, Thbs1, Tnfsf11, Vcan]
GO:0001952	regulation of cell-matrix adhesion	7	4.96414e-06	0.00693987	[Arhgap6, Bcl6, Cdk6, Itgb3, Ninj1, Src, Thbs1]
GO:0044267	cellular protein metabolic process	55	5.46069e-06	0.00762858	[Arid5a, Asph, Bcl6, Bid, Camk1d, Ccdc88c, Cdk6, Cpeb2, Ctsc, Ctsw, Cx3cl1, Cyfip2, Dnmt3b, Dok1, Dyrk2, Eef2k, Egln3, Enpp1, Epha7, Fam63a, Fkbp1b, Fut8, Gdf6, Gfi1b, Gfra2, Irak3, Irf1, Itgb3, Lef1, Loxl3, Madd, Mamdc2, Man2a2, Mknk1, Nap1l2, Nfe2, Npnt, Pde5a, Pdp1, Pdxp, Pim2, Podnl1, Prkag2, Prkca, Satb1, Sema4d, Slc9a3r1, Src, Stk10, Stk17b, Tec, Thbs1, Tnfsf11, Vcan, Zfp385a]
GO:0048870	cell motility	26	5.68855e-06	0.00794121	[Abcc1, Camk1d, Cmklr1, Cx3cl1, Diap1, Fmnl1, Fut8, Gcnt1, Gpsm3, Igsf8, Irs1, Itgb3, Lef1, Lgals3, Loxl3, Lrrc16a, Pgf, Prkca, Sema4d, Slc9a3r1, Src, Stk10, Thbs1, Tnfsf11, Unc5c, Vcan]
GO:0022603	regulation of anatomical structure morphogenesis	21	6.01808e-06	0.00839522	[Adm, Ahi1, Cx3cl1, Diap1, Eef2k, Epha7, Fmnl1, Foxa2, Itgb3, Lfng, Lgals3, Lrrc16a, Lzts1, Nfe2, Pgf, Prkca, Sema4d, Slc9a3r1, Src, Syne3, Thbs1]
GO:0010604	positive regulation of macromolecule metabolic process	41	6.67925e-06	0.00931088	[Ahi1, Ahr, Arid5a, Asph, Bcl6, Bid, Cdk6, Cebpb, Ctsc, Cx3cl1, Cyfip2, Dnmt3b, Dyrk2, Elf4, Epha7, Foxa2, Gdf6, Gfi1b, Gfra2, Ikzf2, Irf1, Irs1, Itgb3, Lef1, Ltbp1, Madd, Mcf2l, Nap1l2, Nfe2, Npnt, Pde5a, Pim2, Plscr1, Prkag2, Prkca, Sema4d, Src, Tec, Tfrc, Thbs1, Tnfsf11]
GO:0006928	movement of cell or subcellular component	30	6.79028e-06	0.00945886	[Abcc1, Bcl6, Camk1d, Cd9, Cmklr1, Cx3cl1, Diap1, Epha7, Fmnl1, Fut8, Gcnt1, Gpsm3, Igsf8, Irs1, Itgb3, Lef1, Lgals3, Loxl3, Lrrc16a, Pgf, Prkca, Ryr2, Sema4d, Slc9a3r1, Src, Stk10, Thbs1, Tnfsf11, Unc5c, Vcan]
GO:0019220	regulation of phosphate metabolic process	29	6.90082e-06	0.00960594	[Adm, Cap2, Ccdc88c, Cx3cl1, Eef2k, Enpp1, Epha7, Fkbp1b, Foxa2, Gdf6, Gfra2, Irak3, Irf1, Irs1, Itgb3, Madd, Npnt, Pde5a, Podnl1, Ppp1r14c, Prkag2, Prkca, Sema4d, Slc9a3r1, Src, Tec, Thbs1, Tnfsf11, Vcan]
GO:0010810	regulation of cell-substrate adhesion	9	7.11069e-06	0.00989098	[Arhgap6, Bcl6, Cdk6, Itgb3, Lrrc16a, Ninj1, Npnt, Src, Thbs1]

## Sheet: 20_GOterms
GOID	GOTerm	Nr. Genes	Term PValue	Term PValue Corrected with Bonferroni step down	Associated Genes Found
GO:0042127	regulation of cell proliferation	77	4.23252e-12	7.72011e-09	[1110001J03Rik, Akr1b3, Aqp1, Bak1, Bok, C330006A16Rik, C3ar1, Calcrl, Cbfa2t3, Cd276, Cdh3, Cela1, Chst11, Clu, Cnn1, Comt, Cxcl1, Cxcl12, Cyba, Ddr1, Ednrb, Epor, Eya1, Fas, Fes, Fosl1, Gata1, Gja1, Grap2, Hpgd, Htra1, Ifitm3, Ift122, Ift57, Igfbp3, Il11ra1, Il15, Il4ra, Inhba, Jag2, Jak3, Lamc2, Lrrk2, Lst1, Mecom, Mpl, Mta3, Myd88, Ngf, Nr3c1, Parp10, Pdgfrb, Pitx2, Plac8, Plau, Prkch, Prkcq,…
GO:0048522	positive regulation of cellular process	166	8.35386e-12	1.52291e-08	[Abca1, Acsl5, Adrbk1, Aes, Akr1b3, Ank3, Aqp1, Arap1, Arhgef10l, Atp13a2, Atp2b4, Bak1, Bcl3, Bmper, Bok, Brinp1, C330006A16Rik, C3ar1, Calcrl, Camk1, Camkk2, Car2, Casp12, Cbfa2t3, Cd276, Cd34, Cdc42ep5, Cdh3, Cebpd, Cela1, Cenpv, Chchd4, Chd3, Clu, Col1a1, Comt, Cxcl1, Cxcl12, Cyba, Dlg4, Dnmt3a, Dpysl3, Ebf1, Ednrb, Epor, Eya1, F10, F2rl2, F2rl3, Fas, Fermt3, Fes, Fkbp10, Fosl1, Foxh1, Gata1,…
GO:0048518	positive regulation of biological process	177	2.11396e-11	3.85163e-08	[Abca1, Acsl5, Adrbk1, Aes, Ak1, Akr1b3, Ank3, Aqp1, Arap1, Arhgef10l, Atp13a2, Atp2b4, Bak1, Bcl3, Bmper, Bok, Brinp1, C330006A16Rik, C3ar1, Calcrl, Camk1, Camkk2, Car2, Casp12, Cbfa2t3, Ccm2l, Cd276, Cd34, Cdc42ep5, Cdh3, Cebpd, Cela1, Cenpv, Chchd4, Chd3, Clu, Col1a1, Col8a1, Comt, Cxcl1, Cxcl12, Cyba, Dlg4, Dnmt3a, Dpysl3, Ebf1, Ednrb, Emilin1, Epor, Eya1, F10, F2rl2, F2rl3, Fas, Fbln2, Fermt…
GO:0044765	single-organism transport	105	2.13964e-11	3.89628e-08	[Abca1, Abcb6, Acsl5, Adrbk1, Ak1, Ank3, Ano3, Anpep, Aprt, Aqp1, Atp13a2, Bak1, Bcl3, Calcrl, Car2, Cd276, Cd34, Cdh3, Chchd4, Chd3, Clu, Cluap1, Comt, Cplx2, Cxcl12, Cyba, Ddc, Ddr1, Dlg4, Dnlz, Ednrb, Exoc3l4, F2rl3, Fabp5, Fes, G6pc3, Gbp3, Gja1, Glrx, Grik5, Hba-x, Ica1, Ift122, Ift57, Igfbp3, Il17ra, Il1r2, Il4ra, Inhba, Kcnq5, Lat, Lcp2, Lmf1, Lrrk2, Mapk3, Myo7a, Ngf, Nme4, Nr3c1, Nucb2, …
GO:0032879	regulation of localization	102	6.39864e-11	1.16455e-07	[Abca1, Abi3, Acsl5, Adrbk1, Ak1, Ank3, Anpep, Aqp1, Arap1, Arhgap18, Arhgdib, Atp13a2, Atp2b4, B9d1, Bak1, Bmper, Bok, Bst2, C3ar1, Camk1, Car2, Cd276, Cd34, Cdh3, Chchd4, Chd3, Col1a1, Comt, Cxcl1, Cxcl12, Cyba, Dlg4, Dpysl3, Ednrb, F2rl3, Fermt3, Fes, Fxyd5, Gbp3, Gja1, Glrx, Grik5, Ica1, Igfbp3, Il17ra, Il1r2, Il4ra, Inhba, Itga2b, Jak3, Kcnq5, Lamc2, Lrrk2, Mapk3, Mmp14, Mtus1, Myd88, Mylk, …
GO:0009653	anatomical structure morphogenesis	101	9.12351e-11	1.65957e-07	[1110004E09Rik, 1810043G02Rik, Adck4, Ank3, Anpep, Aqp1, Arap1, Arhgap18, B9d1, Bak1, Bcl3, Bmper, C3ar1, Calcrl, Camk1, Car2, Cc2d2a, Ccm2l, Cd34, Cdc42ep5, Cdh11, Cela1, Chd3, Chst11, Clu, Cluap1, Col11a1, Col1a1, Col1a2, Col8a1, Csgalnact1, Ctsd, Cxcl12, Ddr1, Dhrs3, Dlg4, Epor, Eps8, Eya1, Fermt3, Fes, Fjx1, Foxh1, Gaa, Gata1, Gja1, Hexa, Hpgd, Ift122, Ift57, Il4ra, Inhba, Jag2, Klhl6, Klk8, …
GO:0048519	negative regulation of biological process	159	2.36117e-10	4.2926e-07	[1110001J03Rik, Adrbk1, Aebp1, Aes, Ak1, Akr1b3, Ank3, Anpep, Aqp1, Arap1, Arhgdib, Atp2b4, Bace2, Bak1, Bcl3, Bgn, Bmper, Bok, Brinp1, Bst2, Calcrl, Capg, Cbfa2t3, Ccm2l, Cd276, Cd34, Cdh3, Cebpd, Cela1, Cgref1, Chd3, Chst11, Cipc, Clu, Cnn1, Col1a1, Comt, Ctla2a, Cxcl12, Cyba, Ddit4l, Ddr1, Dhrs3, Dlg4, Dnmt3a, Dpysl3, Ednrb, Epor, Eps8, Eya1, F2rl3, Fas, Fkbp10, Fosl1, Foxh1, Gata1, Gatsl3, Gb…
GO:0050878	regulation of body fluid levels	28	6.53958e-10	1.18824e-06	[Akr1b3, Anxa8, Aprt, Aqp1, Cd34, Cyba, Ddr1, Ednrb, F10, F2rl2, F2rl3, Fermt3, Gata1, Gja1, Itga2b, Myl9, P2ry2, Plau, Prkcd, Prkcq, Procr, Rexo2, Selp, Serpine1, Stk39, Syk, Tspan32, Vamp8]
GO:0072359	circulatory system development	54	7.2122e-10	1.30974e-06	[Adrbk1, Anpep, Aqp1, B9d1, Bak1, Bmper, C3ar1, Calcrl, Cc2d2a, Ccm2l, Cd34, Cela1, Chd3, Cluap1, Col11a1, Col1a1, Col1a2, Col8a1, Cxcl12, Dhrs3, Epor, Eya1, Fosl1, Foxh1, Gaa, Gja1, Hpgd, Ift122, Ift57, Lyl1, Mapk3, Mecom, Mylk, Mylk3, Nr3c1, Nrg1, Pdgfrb, Pitx2, Plau, Plxnd1, Popdc2, Ptgis, Ptgs2, Serpine1, Sfrp2, Smad6, Srpx2, Syk, Tgfb1, Tnfaip2, Tnfsf12, Twist1, Vamp5, Vegfc]
GO:0046903	secretion	55	7.39583e-10	1.34234e-06	[Abca1, Adrbk1, Anpep, Aprt, Aqp1, Atp13a2, Car2, Cd276, Cd34, Chd3, Comt, Cplx2, Cxcl12, Cyba, Ddr1, Ednrb, Exoc3l4, Fes, Gja1, Glrx, Grik5, Ica1, Igfbp3, Il17ra, Il1r2, Il4ra, Inhba, Lat, Lcp2, Lmf1, Lrrk2, Ngf, Nr3c1, Nucb2, P2ry2, Pck2, Postn, Prkcq, Scrn1, Scrn2, Selm, Stard10, Stk39, Syk, Syt13, Sytl4, Tgfb1, Tnfaip2, Traf3ip2, Twist1, Ucp2, Unc13d, Vamp5, Vamp8, Vegfc]
GO:0051049	regulation of transport	78	1.82851e-09	3.31691e-06	[Abca1, Acsl5, Adrbk1, Ak1, Ank3, Anpep, Aqp1, Atp13a2, Atp2b4, Bak1, Bok, Bst2, Camk1, Car2, Cd276, Cd34, Cdh3, Chchd4, Chd3, Comt, Cxcl1, Cxcl12, Cyba, Dlg4, Ednrb, F2rl3, Fes, Fxyd5, Gbp3, Gja1, Glrx, Grik5, Ica1, Igfbp3, Il17ra, Il1r2, Il4ra, Inhba, Jak3, Kcnq5, Lrrk2, Mapk3, Mylk, Ngf, Nr3c1, Nucb2, P2ry2, Parp10, Pck2, Pdgfrb, Pick1, Pik3r2, Pkdcc, Postn, Prkcd, Prkcq, Ptgs2, Rexo2, Ruvbl1,…
GO:0032101	regulation of response to external stimulus	40	2.32286e-09	4.21135e-06	[C3ar1, Calcrl, Cd276, Cd34, Ctla2a, Cxcl1, Cxcl12, Cyba, Ednrb, Gbp3, Gja1, Htra1, Il15, Il17ra, Il1r2, Klk8, Mapk3, Mtus1, Myd88, Nenf, Nucb2, Pdgfrb, Plau, Prkcd, Prkcq, Ptgis, Ptgs2, Selp, Serpine1, Stk39, Syk, Tfeb, Tgfb1, Tgm2, Tlr3, Tmem173, Traf3ip2, Tspan32, Vamp8, Vegfc]
GO:0044281	small molecule metabolic process	75	2.42886e-09	4.40109e-06	[Abca1, Acot2, Acsf3, Acsl5, Adck4, Ak1, Ak5, Akr1b3, Akr1b8, Ampd3, Amt, Aox1, Aprt, Aqp1, As3mt, Atp2b4, Bcat1, Bcat2, Bgn, Calcrl, Car13, Car2, Car8, Cbfa2t3, Chchd10, Chst11, Chst14, Chst15, Comt, Csgalnact1, Dctd, Dcxr, Ddc, Dhdh, Dhrs3, Dtd1, Ech1, Fabp5, Fah, Fuca2, G6pc3, Galk1, Galm, Gucy1a3, Hpgd, Igfbp3, Lmf1, Lrrk2, Ltc4s, Mid1ip1, Mmachc, Mogat2, Mthfd1l, Nme4, Nme6, Nmnat1, Nr3c1, N…
GO:0048731	system development	147	3.06193e-09	5.54516e-06	[Abcb6, Adck4, Adrbk1, Aes, Akr1b3, Ank3, Anpep, Aprt, Aqp1, B9d1, Bak1, Bcl3, Bmper, Brinp1, C3ar1, Cables1, Calcrl, Camk1, Car2, Cbfa2t3, Cc2d2a, Ccm2l, Cd276, Cd34, Cdh11, Cdh3, Cebpd, Cela1, Chd3, Chst11, Clu, Cluap1, Col11a1, Col1a1, Col1a2, Col8a1, Cplx2, Csgalnact1, Ctla2a, Ctsd, Cxcl1, Cxcl12, Ddr1, Des, Dhrs3, Dlg4, Dnase2a, Dpysl3, Ednrb, Epor, Eya1, Fam212a, Fas, Fes, Fjx1, Fosl1, Foxh…
GO:0006952	defense response	65	3.7392e-09	6.76795e-06	[Bcl3, Brinp1, Bst2, C3ar1, Calcrl, Cd276, Cela1, Ctla2a, Cxcl1, Cxcl12, Cyba, Ednrb, Fas, Fes, Gbp3, Gfer, Gja1, Grap2, Htra1, Ifit2, Ifitm3, Ifnar2, Il10rb, Il15, Il17ra, Il1r2, Il27ra, Il4ra, Irgm1, Jak3, Lat, Mapk3, Masp1, Mecom, Myd88, Mylk3, Nmi, Nrros, Parp9, Plac8, Ppp1r14b, Prkcd, Prkcq, Ptgis, Ptgs2, Rps6ka4, Selp, Serpinb9, Serpine1, Sigirr, Stk39, Syk, Tap1, Tap2, Tbkbp1, Tfeb, Tgfb1,…
GO:0051050	positive regulation of transport	51	6.63259e-09	1.19984e-05	[Abca1, Acsl5, Adrbk1, Ak1, Ank3, Aqp1, Atp13a2, Bak1, Bok, Camk1, Car2, Cd276, Cd34, Cdh3, Cxcl1, Cxcl12, Cyba, Ednrb, F2rl3, Gja1, Glrx, Il17ra, Il4ra, Jak3, Mylk, Nr3c1, Nucb2, P2ry2, Pck2, Pdgfrb, Pick1, Pik3r2, Postn, Prkcd, Prkcq, Ptgs2, Rexo2, Ruvbl1, Serpine1, Sfrp2, Stk39, Sulf2, Syk, Sytl4, Tgfb1, Tlr3, Tmem173, Twist1, Unc13d, Vamp8, Vegfc]
GO:0008219	cell death	79	9.47493e-09	1.71307e-05	[Acsl5, Aes, Akr1b3, Aqp1, Bak1, Bcl3, Bok, Brinp1, Casp12, Cd34, Chst11, Clu, Cxcl12, Dffb, Dnase2a, Dnmt3a, Ednrb, Epor, Eya1, Fas, Fosl1, Gata1, Gfer, Gja1, Glrx, Grik5, Hpgd, Ifit2, Ift57, Igfbp3, Inhba, Jag2, Jak3, Klk8, Lrrk2, Mapk3, Mecom, Mgmt, Mical1, Mlkl, Mpl, Mtfp1, Myd88, Ngf, Nr3c1, Nsmaf, Nuak2, Pdgfrb, Perp, Pick1, Plac8, Plau, Prkcd, Prkch, Prkcq, Ptgis, Ptgs2, Rarg, Rassf6, Rexo…
GO:0044403	symbiosis, encompassing mutualism through parasitism	32	1.20749e-08	2.18194e-05	[Adrbk1, Aqp1, Bcl3, Bst2, C330006A16Rik, Cxcl1, Epor, Fkbp10, Fuca2, Gbp3, Gucy1a3, Htra1, Ifit2, Ifitm3, Ifnar2, Il10rb, Il15, Myd88, Parp10, Scarb1, Serpinb9, Tap1, Tap2, Tfap4, Tgfb1, Tlr3, Tmem173, Traf3ip2, Tspan32, Unc13d, Vamp5, Vamp8]
GO:0080134	regulation of response to stress	54	1.22501e-08	2.21238e-05	[Atp2b4, Bak1, Bok, Calcrl, Cd276, Cd34, Clu, Ctla2a, Cxcl1, Cxcl12, Cyba, Ednrb, Epor, Eya1, Gbp3, Gfer, Gja1, Glrx, Htra1, Il15, Il17ra, Il1r2, Klk8, Lrrk2, Mapk3, Mdfi, Mecom, Mgmt, Myd88, Mylk, Nmi, Parp9, Plau, Prkcd, Prkcq, Ptgis, Ptgs2, Selp, Serpinb9, Serpine1, Sfrp2, Stk39, Syk, Tap1, Tap2, Tfeb, Tgm2, Tlr3, Tmem173, Tnik, Traf3ip2, Tspan32, Twist1, Vamp8]
GO:0048523	negative regulation of cellular process	142	1.31079e-08	2.36597e-05	[Adrbk1, Aebp1, Aes, Ak1, Akr1b3, Ank3, Aqp1, Arap1, Arhgdib, Atp2b4, Bace2, Bak1, Bcl3, Bgn, Bmper, Bok, Brinp1, Bst2, Capg, Cbfa2t3, Ccm2l, Cd276, Cd34, Cebpd, Cela1, Cgref1, Chd3, Chst11, Cipc, Clu, Cnn1, Col1a1, Comt, Ctla2a, Cxcl12, Cyba, Ddit4l, Ddr1, Dhrs3, Dlg4, Dnmt3a, Dpysl3, Ednrb, Epor, Eps8, Eya1, F2rl3, Fas, Fosl1, Foxh1, Gata1, Gatsl3, Gbp3, Gfer, Gja1, Glrx, Gmfg, H2afy2, Hba-x, H…
GO:0070887	cellular response to chemical stimulus	93	1.39632e-08	2.51895e-05	[Abca1, Agtrap, Akr1b3, Ank3, Aqp1, As3mt, Atp13a2, Atp2b4, Bak1, Bgn, Bmper, Bok, Brinp1, C3ar1, Calcrl, Car2, Casp12, Cd34, Chchd4, Chst11, Clu, Col1a1, Col1a2, Csf2rb, Cxcl1, Cxcl12, Cyba, Dnmt3a, Ednrb, Epor, Fas, Foxh1, Gata1, Gatsl3, Gbp3, Gfer, Gja1, Glrx, Gstm2, Gstm5, Hpgd, Htra1, Ifit2, Ifitm3, Ifnar2, Il11ra1, Il17ra, Il1r2, Inhba, Irgm1, Jak3, Lmo2, Lrrk2, Mapk3, Mgst1, Mtus1, Myd88, …
GO:0048513	animal organ development	114	2.03835e-08	3.67515e-05	[Abcb6, Adck4, Adrbk1, Akr1b3, Aprt, Aqp1, B9d1, Bak1, Bcl3, Bmper, C3ar1, Calcrl, Car2, Cbfa2t3, Cc2d2a, Ccm2l, Cd276, Cd34, Cdh3, Cebpd, Cela1, Chd3, Chst11, Clu, Cluap1, Col11a1, Col1a1, Col1a2, Col8a1, Csgalnact1, Ctla2a, Ctsd, Cxcl1, Cxcl12, Ddr1, Des, Dhrs3, Dnase2a, Ednrb, Epor, Eya1, Fas, Fes, Fjx1, Fosl1, Foxh1, Gaa, Gata1, Gfer, Gja1, H2afy2, Hba-a2, Hba-x, Htra1, Ift122, Ift57, Il11ra1…
GO:0048583	regulation of response to stimulus	116	2.1586e-08	3.88979e-05	[Abca1, Acsl5, Adrbk1, Aes, Akr1b3, Arhgap18, Arhgdib, Arhgef10l, Atp2b4, Bak1, Bgn, Bmper, Bok, C3ar1, Calcrl, Cd276, Cd34, Cdh3, Chst11, Clu, Col1a1, Ctla2a, Cxcl1, Cxcl12, Cyba, Ddit4l, Dhrs3, Dlg4, Ednrb, Epor, Eya1, F10, F2rl2, F2rl3, Fas, Fes, Foxh1, Gata1, Gatsl3, Gbp3, Gfer, Gja1, Glrx, Htra1, Ift122, Igfbp3, Il15, Il17ra, Il1r2, Il27ra, Il4ra, Inhba, Jag2, Jak3, Klhl6, Klk8, Lcp2, Lrrk2,…
GO:0008284	positive regulation of cell proliferation	46	2.87778e-08	5.18288e-05	[Akr1b3, Aqp1, C330006A16Rik, C3ar1, Calcrl, Cd276, Cdh3, Clu, Cxcl1, Cxcl12, Cyba, Ednrb, Epor, Eya1, Gata1, Gja1, Hpgd, Htra1, Il11ra1, Il15, Jak3, Lamc2, Mpl, Mta3, Myd88, Ngf, Pdgfrb, Pitx2, Plac8, Plau, Prkch, Prkcq, Ptgs2, Rarg, Sash3, Serpine1, Sfrp2, Spta1, Syk, Tgfb1, Tgm2, Tnc, Twist1, Txnl4b, Vamp5, Vegfc]
GO:0050794	regulation of cellular process	279	3.50809e-08	6.31455e-05	[1110001J03Rik, 1810043G02Rik, Abca1, Abi3, Acsl5, Adrbk1, Aebp1, Aes, Agtrap, Ak1, Akr1b3, Ank3, Anpep, Aqp1, Arap1, Arhgap18, Arhgap25, Arhgdib, Arhgef10l, Atp13a2, Atp2b4, B9d1, Bace2, Bak1, Bcl3, Bgn, Bmper, Bok, Brinp1, Bst2, C330006A16Rik, C3ar1, Cables1, Calcrl, Camk1, Camkk2, Capg, Car2, Car8, Casp12, Cbfa2t3, Cc2d2a, Ccm2l, Cd276, Cd34, Cd82, Cdc42ep5, Cdh3, Cebpd, Cela1, Cenpv, Cgref1, …
GO:0001944	vasculature development	38	4.04036e-08	7.26861e-05	[Anpep, Aqp1, B9d1, Bak1, Bmper, C3ar1, Calcrl, Cd34, Cela1, Chd3, Col1a1, Col1a2, Col8a1, Cxcl12, Epor, Eya1, Fosl1, Foxh1, Gja1, Hpgd, Lyl1, Mylk, Pdgfrb, Pitx2, Plau, Plxnd1, Ptgis, Ptgs2, Serpine1, Sfrp2, Smad6, Srpx2, Syk, Tgfb1, Tnfaip2, Tnfsf12, Vamp5, Vegfc]
GO:0001568	blood vessel development	37	4.12052e-08	7.40869e-05	[Anpep, Aqp1, Bak1, Bmper, C3ar1, Calcrl, Cd34, Cela1, Chd3, Col1a1, Col1a2, Col8a1, Cxcl12, Epor, Eya1, Fosl1, Foxh1, Gja1, Hpgd, Lyl1, Mylk, Pdgfrb, Pitx2, Plau, Plxnd1, Ptgis, Ptgs2, Serpine1, Sfrp2, Smad6, Srpx2, Syk, Tgfb1, Tnfaip2, Tnfsf12, Vamp5, Vegfc]
GO:0012501	programmed cell death	73	4.38587e-08	7.8814e-05	[Acsl5, Aes, Akr1b3, Aqp1, Bak1, Bcl3, Bok, Casp12, Chst11, Clu, Cxcl12, Dffb, Dnase2a, Ednrb, Epor, Eya1, Fas, Fosl1, Gata1, Gfer, Gja1, Glrx, Grik5, Hpgd, Ifit2, Ift57, Igfbp3, Inhba, Jag2, Jak3, Lrrk2, Mapk3, Mecom, Mgmt, Mical1, Mlkl, Mpl, Mtfp1, Myd88, Ngf, Nr3c1, Nsmaf, Nuak2, Pdgfrb, Perp, Plac8, Prkcd, Prkch, Prkcq, Ptgis, Ptgs2, Rarg, Rassf6, Rexo2, Rhox5, Rnf130, Rtkn, Ruvbl1, Serpinb9,…
GO:0007166	cell surface receptor signaling pathway	88	5.43624e-08	9.76349e-05	[1810043G02Rik, Acsl5, Aes, B9d1, Bak1, Bgn, Bmper, C3ar1, Calcrl, Cc2d2a, Cd82, Cdh3, Cela1, Chst11, Cluap1, Col1a1, Col1a2, Csf2rb, Cxcl1, Cxcl12, Ddr1, Dlg4, Evc2, Eya1, Fas, Fermt3, Fes, Foxh1, Gata1, Glrx, Grap2, Grik5, Hexa, Homer3, Hpgd, Htra1, Ifitm3, Ifnar2, Ift122, Ift57, Igfbp3, Il11ra1, Il1r2, Inhba, Itga2b, Jag2, Jak3, Klhl6, Lat, Lcp2, Lrp8, Lrrk2, Mapk3, Mdfi, Mmp14, Myd88, Ngf, Nm…
GO:0043900	regulation of multi-organism process	26	6.34828e-08	0.000113952	[Arhgdib, Bst2, C330006A16Rik, Cxcl1, Cyba, Ednrb, Fkbp10, Fuca2, Gbp3, Htra1, Ifitm3, Il15, Inhba, Mapk3, Myd88, P2ry2, Parp10, Plau, Tap1, Tap2, Tfap4, Tfeb, Tmem173, Traf3ip2, Tspan32, Vamp5]
GO:0048514	blood vessel morphogenesis	33	6.64975e-08	0.000119296	[Anpep, Aqp1, Bak1, Bmper, C3ar1, Calcrl, Cd34, Cela1, Chd3, Col8a1, Cxcl12, Epor, Eya1, Foxh1, Gja1, Hpgd, Mylk, Pdgfrb, Pitx2, Plau, Plxnd1, Ptgis, Ptgs2, Serpine1, Sfrp2, Smad6, Srpx2, Syk, Tgfb1, Tnfaip2, Tnfsf12, Vamp5, Vegfc]
GO:0072358	cardiovascular system development	38	6.86888e-08	0.000123159	[Anpep, Aqp1, B9d1, Bak1, Bmper, C3ar1, Calcrl, Cd34, Cela1, Chd3, Col1a1, Col1a2, Col8a1, Cxcl12, Epor, Eya1, Fosl1, Foxh1, Gja1, Hpgd, Lyl1, Mylk, Pdgfrb, Pitx2, Plau, Plxnd1, Ptgis, Ptgs2, Serpine1, Sfrp2, Smad6, Srpx2, Syk, Tgfb1, Tnfaip2, Tnfsf12, Vamp5, Vegfc]
GO:0009887	animal organ morphogenesis	49	7.56639e-08	0.00013559	[Aqp1, Bak1, Ccm2l, Cd34, Cela1, Chd3, Chst11, Cluap1, Col11a1, Col1a1, Col1a2, Col8a1, Csgalnact1, Ctsd, Ddr1, Dhrs3, Epor, Eya1, Fjx1, Foxh1, Gaa, Gja1, Ift122, Ift57, Inhba, Jag2, Lrrk2, Mapk3, Mdfi, Mmp14, Mthfd1l, Mylk, Myo7a, Nfic, Nr3c1, Pdgfrb, Perp, Pitx2, Plau, Plxnd1, Rarg, Sfrp2, Smad6, Sulf2, Tgfb1, Tgm2, Tnc, Twist1, Vegfc]
GO:0051239	regulation of multicellular organismal process	100	8.04716e-08	0.000144125	[Adrbk1, Anpep, Aqp1, Arhgdib, Atp2b4, Bcl3, Bmper, Brinp1, C3ar1, Calcrl, Camk1, Car2, Ccm2l, Cd276, Cd34, Cdh3, Cebpd, Cela1, Chd3, Clu, Col1a1, Comt, Ctla2a, Cxcl1, Cxcl12, Cyba, Dhrs3, Dpysl3, Ednrb, Epor, Eya1, Fas, Fes, Gaa, Gata1, Gbp3, Gja1, Gucy1a3, H2afy2, Ift122, Il15, Il17ra, Il1r2, Il27ra, Il4ra, Inhba, Jak3, Klk8, Lmo2, Lrp8, Lrrk2, Mapk3, Mmp14, Mpl, Mrvi1, Myd88, Ngf, Nmi, Nr3c1, …
GO:0009611	response to wounding	29	9.30085e-08	0.000166485	[Anxa8, Aqp1, Ccm2l, Cd34, Col1a1, Ddr1, Dpysl3, F10, F2rl2, F2rl3, Fermt3, Gata1, Gja1, Itga2b, Klk8, Myl9, Mylk, Nmnat1, Plau, Prkcd, Prkcq, Procr, Selp, Serpine1, Sulf2, Syk, Tgfb1, Tnc, Tspan32]
GO:0002682	regulation of immune system process	56	9.61494e-08	0.000172011	[C3ar1, Car2, Cd276, Ctla2a, Cxcl1, Cxcl12, Cyba, Fas, Fes, Gata1, Gbp3, Gfer, Htra1, Il15, Il27ra, Il4ra, Inhba, Itga2b, Jak3, Klhl6, Lat, Lcp2, Lmo2, Lst1, Masp1, Mmp14, Mpl, Mtus1, Myd88, Nmi, Parp9, Prkch, Prkcq, Rarg, Samsn1, Sash3, Selp, Serpinb9, Serpine1, Spta1, Syk, Tap1, Tap2, Tfeb, Tgfb1, Tlr3, Tmem173, Tmem176a, Tmem176b, Traf3ip2, Tsc22d4, Tspan32, Unc13d, Vamp8, Vegfc, Zbtb7b]
GO:0071702	organic substance transport	90	1.02813e-07	0.00018383	[Abca1, Abcb6, Acsl5, Adrbk1, Ak1, Ank3, Ano3, Aqp1, Atp13a2, Bcl3, Calcrl, Camk1, Car2, Cd276, Cd34, Cep41, Chchd4, Chd3, Clu, Cluap1, Col1a1, Cxcl12, Ddc, Ddx25, Dnlz, Fabp5, G6pc3, Gbp3, Gja1, Glrx, Ica1, Ift122, Ift57, Igfbp3, Il17ra, Il1r2, Il4ra, Inhba, Lcp2, Lmf1, Lrrk2, Mapk3, Mcm3ap, Myo7a, Nme4, Nr3c1, Nucb2, Nup210, P2ry2, Parp10, Pck2, Pick1, Pik3r2, Pkdcc, Postn, Prkcd, Prkcq, Ptgs2,…
GO:0031347	regulation of defense response	31	1.05024e-07	0.000187677	[Calcrl, Cd276, Ctla2a, Cxcl1, Cyba, Ednrb, Gbp3, Gfer, Gja1, Htra1, Il15, Il17ra, Il1r2, Mapk3, Myd88, Nmi, Parp9, Ptgis, Ptgs2, Serpinb9, Serpine1, Stk39, Tap1, Tap2, Tfeb, Tgm2, Tlr3, Tmem173, Traf3ip2, Tspan32, Vamp8]
GO:0044711	single-organism biosynthetic process	54	1.09151e-07	0.000194944	[Abca1, Acsf3, Acsl5, Adck4, Ak1, Ak5, Akr1b3, Ampd3, Aprt, Aqp1, Atp2b4, Bcat1, Bcat2, Calcrl, Cdh3, Chchd10, Chst11, Chst14, Chst15, Col1a1, Csgalnact1, Dctd, Fabp5, G6pc3, Gucy1a3, Hsd3b1, Ltc4s, Mid1ip1, Mmachc, Mogat2, Mthfd1l, Nme4, Nme6, Nmnat1, Nr3c1, Nucb2, Pck2, Pcyt1b, Pdgfrb, Pgp, Phgdh, Pik3c2b, Pnpo, Ppp1r3b, Prkcd, Ptgis, Ptgs2, Scarb1, Shmt1, Sirt5, Slc24a5, St6galnac6, Syk, Tgfb1]
GO:1902582	single-organism intracellular transport	37	1.55062e-07	0.000276786	[Abca1, Ank3, Bcl3, Cdh3, Chchd4, Cluap1, Cplx2, Dnlz, Fes, Gbp3, Gja1, Grik5, Ift122, Ift57, Il4ra, Lat, Lrrk2, Mapk3, Myo7a, Parp10, Pik3r2, Prkcd, Prkcq, Ptgs2, Sfrp2, Sulf2, Syk, Syt13, Sytl4, Tap1, Tap2, Tgfb1, Tlr3, Tmem173, Tomm40l, Unc13d, Vamp8]
GO:0007275	multicellular organism development	154	1.76835e-07	0.000315473	[Abcb6, Adck4, Adrbk1, Aes, Akr1b3, Ank3, Anpep, Aprt, Aqp1, Arhgdib, B9d1, Bak1, Bcl3, Bmper, Brinp1, C3ar1, Cables1, Calcrl, Camk1, Car2, Cbfa2t3, Cc2d2a, Ccm2l, Cd276, Cd34, Cdh11, Cdh3, Cebpd, Cela1, Chd3, Chst11, Clu, Cluap1, Col11a1, Col1a1, Col1a2, Col8a1, Cplx2, Csgalnact1, Ctla2a, Ctsd, Cxcl1, Cxcl12, Ddr1, Ddx25, Des, Dhrs3, Dlg4, Dnase2a, Dnmt3a, Dpysl3, Ebf1, Ednrb, Epor, Eya1, Fam212…
GO:0006810	transport	137	2.16154e-07	0.000385402	[Abca1, Abcb6, Acsl5, Adrbk1, Ak1, Ank3, Ano3, Anpep, Aprt, Aqp1, Atp13a2, Atp2a3, Atp2b4, Bak1, Bcl3, Bok, Bst2, Calcrl, Camk1, Car2, Cd276, Cd34, Cdh3, Cep41, Chchd4, Chd3, Clu, Cluap1, Col1a1, Comt, Cplx2, Cxcl1, Cxcl12, Cyba, Ddc, Ddr1, Ddx25, Dlg4, Dnlz, Ednrb, Exoc3l4, F2rl3, Fabp5, Fes, Fxyd5, G6pc3, Gbp3, Gja1, Glrx, Grik5, Hba-x, Ica1, Ifitm3, Ift122, Ift57, Igfbp3, Il17ra, Il1r2, Il4ra,…
GO:0051046	regulation of secretion	39	2.6708e-07	0.000475936	[Adrbk1, Anpep, Aqp1, Atp13a2, Cd276, Cd34, Chd3, Comt, Cxcl12, Cyba, Ednrb, Fes, Gja1, Glrx, Grik5, Ica1, Igfbp3, Il17ra, Il1r2, Il4ra, Inhba, Lrrk2, Ngf, Nr3c1, Nucb2, P2ry2, Pck2, Postn, Prkcq, Stk39, Syk, Syt13, Sytl4, Tgfb1, Twist1, Ucp2, Unc13d, Vamp8, Vegfc]
GO:0030155	regulation of cell adhesion	35	3.507e-07	0.000624596	[Ank3, Ccm2l, Cd276, Col1a1, Col8a1, Ctla2a, Cxcl12, Ddr1, Emilin1, Fbln2, Fermt3, Fes, Il15, Il4ra, Jag2, Jak3, Lat, Mmp14, Pik3r2, Plau, Plxnd1, Postn, Prkcd, Prkcq, Sash3, Selp, Serpine1, Spta1, Syk, Tgfb1, Tgm2, Tnc, Unc13d, Vegfc, Zbtb7b]
GO:0006954	inflammatory response	34	3.51927e-07	0.00062643	[C3ar1, Calcrl, Cd276, Cela1, Ctla2a, Cxcl1, Cyba, Ednrb, Fas, Gja1, Il17ra, Il1r2, Il4ra, Jak3, Lat, Mecom, Myd88, Mylk3, Nrros, Prkcq, Ptgis, Ptgs2, Rps6ka4, Selp, Serpinb9, Serpine1, Sigirr, Stk39, Syk, Tgfb1, Tgm2, Tlr3, Unc13d, Vamp8]
GO:0007596	blood coagulation	17	3.91556e-07	0.000696578	[Anxa8, Cd34, F10, F2rl2, F2rl3, Fermt3, Gata1, Itga2b, Myl9, Plau, Prkcd, Prkcq, Procr, Selp, Serpine1, Syk, Tspan32]
GO:0048646	anatomical structure formation involved in morphogenesis	48	4.06306e-07	0.000722413	[Anpep, Aqp1, Bcl3, Bmper, C3ar1, Calcrl, Camk1, Cc2d2a, Cd34, Cela1, Cluap1, Col1a1, Col8a1, Cxcl12, Eya1, Fjx1, Foxh1, Gata1, Ift122, Ift57, Il4ra, Inhba, Klhl6, Lrp8, Mapk3, Mpl, Mthfd1l, Mylk3, Pdgfrb, Perp, Pitx2, Plau, Plxnd1, Ptgis, Ptgs2, Rarg, Serpine1, Sfrp2, Srpx2, Syk, Tgfb1, Tgm2, Tnfaip2, Tnfsf12, Twist1, Unc13d, Vamp5, Vegfc]
GO:0007599	hemostasis	17	4.56204e-07	0.000810219	[Anxa8, Cd34, F10, F2rl2, F2rl3, Fermt3, Gata1, Itga2b, Myl9, Plau, Prkcd, Prkcq, Procr, Selp, Serpine1, Syk, Tspan32]
GO:0006915	apoptotic process	69	4.55958e-07	0.000810237	[Acsl5, Aes, Akr1b3, Aqp1, Bak1, Bcl3, Bok, Casp12, Chst11, Clu, Cxcl12, Dffb, Dnase2a, Ednrb, Epor, Eya1, Fas, Fosl1, Gata1, Gfer, Gja1, Grik5, Hpgd, Ifit2, Ift57, Igfbp3, Inhba, Jag2, Jak3, Lrrk2, Mapk3, Mgmt, Mical1, Mpl, Mtfp1, Myd88, Ngf, Nr3c1, Nsmaf, Nuak2, Pdgfrb, Perp, Plac8, Prkcd, Prkch, Prkcq, Ptgis, Ptgs2, Rarg, Rassf6, Rexo2, Rnf130, Rtkn, Ruvbl1, Serpinb9, Serpine1, Sfrp2, Sirt5, S…
GO:0032940	secretion by cell	44	4.85666e-07	0.000862057	[Abca1, Adrbk1, Aqp1, Atp13a2, Cd276, Cd34, Chd3, Cplx2, Cxcl12, Exoc3l4, Fes, Gja1, Glrx, Grik5, Ica1, Il17ra, Il1r2, Il4ra, Inhba, Lat, Lcp2, Lmf1, Lrrk2, Ngf, Nr3c1, Nucb2, Pck2, Postn, Prkcq, Scrn1, Scrn2, Selm, Syk, Syt13, Sytl4, Tgfb1, Tnfaip2, Traf3ip2, Twist1, Ucp2, Unc13d, Vamp5, Vamp8, Vegfc]
GO:0050817	coagulation	17	4.92034e-07	0.000872868	[Anxa8, Cd34, F10, F2rl2, F2rl3, Fermt3, Gata1, Itga2b, Myl9, Plau, Prkcd, Prkcq, Procr, Selp, Serpine1, Syk, Tspan32]
GO:0043067	regulation of programmed cell death	59	6.65508e-07	0.00117995	[Acsl5, Aes, Akr1b3, Aqp1, Bak1, Bcl3, Bok, Casp12, Chst11, Clu, Cxcl12, Ednrb, Epor, Eya1, Fas, Fosl1, Gata1, Gfer, Gja1, Glrx, Grik5, Hpgd, Ifit2, Ift57, Igfbp3, Inhba, Jak3, Lrrk2, Mecom, Mgmt, Mical1, Mpl, Ngf, Nr3c1, Nsmaf, Nuak2, Pdgfrb, Plac8, Prkcd, Prkch, Prkcq, Ptgis, Ptgs2, Rarg, Rassf6, Rexo2, Ruvbl1, Serpinb9, Serpine1, Sfrp2, Sirt5, Smad6, Tfap4, Tgfb1, Tgm2, Tnfsf12, Tsc22d4, Twist…
GO:0042060	wound healing	24	6.79415e-07	0.00120392	[Anxa8, Aqp1, Ccm2l, Cd34, Col1a1, Ddr1, F10, F2rl2, F2rl3, Fermt3, Gata1, Gja1, Itga2b, Myl9, Mylk, Plau, Prkcd, Prkcq, Procr, Selp, Serpine1, Syk, Tgfb1, Tspan32]
GO:0016477	cell migration	53	8.02672e-07	0.00142153	[Abi3, Aqp1, Arhgdib, Bmper, C3ar1, Cd34, Cenpv, Col1a1, Cxcl1, Cxcl12, Ddr1, Dpysl3, Ednrb, Eps8, Fermt3, Fes, Gja1, Grap2, Igfbp3, Il17ra, Itga2b, Jak3, Lamc2, Lrp8, Lrrk2, Mmp14, Mtus1, Myd88, Mylk, Nrg1, P2ry2, Pdgfrb, Pitx2, Plau, Plxnd1, Postn, Prkcd, Prkcq, Ptgs2, Ptp4a3, Scarb1, Selp, Sema6d, Serpine1, Sfrp2, Spata13, Srpx2, Syk, Tgfb1, Tns1, Twist1, Vegfc, Zmynd8]
GO:0001816	cytokine production	34	8.08346e-07	0.00143077	[Abca1, Bcl3, C3ar1, Ccm2l, Cd276, Cd34, Cdh3, Clu, Cyba, Gbp3, Il15, Il17ra, Il1r2, Il27ra, Il4ra, Jak3, Lcp2, Mpl, Myd88, Nmi, P2ry2, Postn, Prkcd, Prkcq, Ptgs2, Sash3, Serpine1, Sigirr, Sulf2, Syk, Tgfb1, Tlr3, Tmem173, Twist1]
GO:0009893	positive regulation of metabolic process	102	1.01486e-06	0.00179529	[Abca1, Acsl5, Ank3, Arap1, Arhgef10l, Atp2b4, Bak1, Bcl3, Bmper, Bok, C3ar1, Calcrl, Camk1, Camkk2, Casp12, Cbfa2t3, Cd276, Cdh3, Cebpd, Cela1, Chchd4, Chd3, Clu, Col1a1, Comt, Cxcl1, Cyba, Ebf1, Ednrb, Epor, Eya1, Fas, Fosl1, Foxh1, Gata1, Gfer, Gja1, Gsap, Gucy1a3, Ift57, Igfbp3, Il15, Inhba, Jak3, Klhl6, Lmo2, Lrp8, Lrrk2, Lyl1, Mapk3, Mdfi, Mecom, Mgmt, Mid1ip1, Mpl, Myd88, Nenf, Nfic, Ngf, …
GO:0010941	regulation of cell death	62	1.03602e-06	0.00183168	[Acsl5, Aes, Akr1b3, Aqp1, Bak1, Bcl3, Bok, Casp12, Cd34, Chst11, Clu, Cxcl12, Dnmt3a, Ednrb, Epor, Eya1, Fas, Fosl1, Gata1, Gfer, Gja1, Glrx, Grik5, Hpgd, Ifit2, Ift57, Igfbp3, Inhba, Jak3, Lrrk2, Mecom, Mgmt, Mical1, Mpl, Ngf, Nr3c1, Nsmaf, Nuak2, Pdgfrb, Pick1, Plac8, Prkcd, Prkch, Prkcq, Ptgis, Ptgs2, Rarg, Rassf6, Rexo2, Ruvbl1, Serpinb9, Serpine1, Sfrp2, Sirt5, Smad6, Tfap4, Tgfb1, Tgm2, Tn…
GO:0042592	homeostatic process	65	1.16262e-06	0.00205435	[Abca1, Akr1b3, Ampd3, Ank3, Anpep, Aqp1, Atp13a2, Atp2b4, Bak1, Bok, C3ar1, Car2, Cd34, Cdh3, Chd3, Comt, Cxcl1, Cyba, Dlg4, Dnase2a, Ednrb, Epor, F2rl2, F2rl3, Fas, Gaa, Galk1, Gata1, Gja1, Glrx, Gna15, Hba-a2, Hba-x, Inhba, Jak3, Lat, Lmo2, Lrrk2, Mapk3, Mecom, Mpl, Ngf, Nucb2, P2ry2, Pdgfrb, Pik3r2, Prkcq, Ptgs2, Rexo2, Sash3, Scarb1, Slc24a5, Slc26a11, Slc39a4, Slc39a8, Spta1, Stc2, Stk39, S…
GO:0071310	cellular response to organic substance	73	1.24019e-06	0.00219018	[Abca1, Agtrap, Akr1b3, Aqp1, Atp2b4, Bak1, Bgn, Bmper, Bok, Brinp1, Calcrl, Car2, Casp12, Chst11, Clu, Col1a1, Col1a2, Csf2rb, Cxcl1, Cxcl12, Cyba, Dnmt3a, Foxh1, Gata1, Gatsl3, Gbp3, Gja1, Glrx, Hpgd, Htra1, Ifit2, Ifitm3, Ifnar2, Il11ra1, Il17ra, Il1r2, Inhba, Irgm1, Jak3, Lmo2, Lrrk2, Mapk3, Myd88, Mylk3, Ngf, Nmi, Nr3c1, Nucb2, Pdgfrb, Pik3r2, Plscr2, Prkcd, Prkcq, Ptp4a3, Rarg, Rps6ka4, Rra…
GO:0048870	cell motility	56	1.4206e-06	0.00250735	[Abi3, Aqp1, Arhgap18, Arhgdib, Atp2b4, Bmper, C3ar1, Cd34, Cenpv, Col1a1, Cxcl1, Cxcl12, Ddr1, Dpysl3, Ednrb, Eps8, Fermt3, Fes, Gja1, Grap2, Igfbp3, Il17ra, Itga2b, Jak3, Lamc2, Lrp8, Lrrk2, Mmp14, Mtus1, Myd88, Mylk, Nrg1, P2ry2, Pdgfrb, Pitx2, Plau, Plxnd1, Postn, Prkcd, Prkcq, Ptgs2, Ptp4a3, Rhox5, Scarb1, Selp, Sema6d, Serpine1, Sfrp2, Spata13, Srpx2, Syk, Tgfb1, Tns1, Twist1, Vegfc, Zmynd8]
GO:0031325	positive regulation of cellular metabolic process	96	1.54161e-06	0.0027194	[Abca1, Acsl5, Arap1, Arhgef10l, Atp2b4, Bak1, Bcl3, Bmper, Bok, C3ar1, Calcrl, Camk1, Camkk2, Casp12, Cbfa2t3, Cd276, Cdh3, Cebpd, Cela1, Chchd4, Chd3, Clu, Col1a1, Comt, Cxcl1, Cyba, Ebf1, Ednrb, Epor, Eya1, Fas, Fosl1, Foxh1, Gata1, Gfer, Gja1, Gsap, Gucy1a3, Ift57, Igfbp3, Il15, Inhba, Jak3, Klhl6, Lmo2, Lrp8, Lrrk2, Lyl1, Mapk3, Mdfi, Mecom, Mgmt, Mid1ip1, Myd88, Nenf, Nfic, Ngf, Nmi, Nr3c1,…
GO:0001817	regulation of cytokine production	31	1.65785e-06	0.00292278	[Bcl3, C3ar1, Ccm2l, Cd276, Cd34, Cdh3, Clu, Cyba, Gbp3, Il15, Il17ra, Il1r2, Il27ra, Il4ra, Jak3, Mpl, Myd88, Nmi, P2ry2, Postn, Prkcq, Ptgs2, Sash3, Serpine1, Sigirr, Sulf2, Syk, Tgfb1, Tlr3, Tmem173, Twist1]
GO:0001819	positive regulation of cytokine production	24	1.69019e-06	0.00297812	[Bcl3, C3ar1, Ccm2l, Cd276, Cd34, Clu, Cyba, Il15, Il17ra, Il27ra, Il4ra, Myd88, P2ry2, Postn, Prkcq, Ptgs2, Sash3, Serpine1, Sulf2, Syk, Tgfb1, Tlr3, Tmem173, Twist1]
GO:0042981	regulation of apoptotic process	57	2.12108e-06	0.00373522	[Acsl5, Aes, Akr1b3, Aqp1, Bak1, Bcl3, Bok, Casp12, Chst11, Clu, Cxcl12, Ednrb, Epor, Eya1, Fas, Fosl1, Gata1, Gfer, Gja1, Grik5, Hpgd, Ifit2, Ift57, Igfbp3, Inhba, Jak3, Lrrk2, Mgmt, Mical1, Mpl, Ngf, Nr3c1, Nsmaf, Nuak2, Pdgfrb, Plac8, Prkcd, Prkch, Prkcq, Ptgis, Ptgs2, Rarg, Rassf6, Rexo2, Ruvbl1, Serpinb9, Serpine1, Sfrp2, Sirt5, Smad6, Tfap4, Tgfb1, Tgm2, Tnfsf12, Tsc22d4, Twist1, Ucp2]
GO:0006793	phosphorus metabolic process	97	2.21496e-06	0.00389832	[Abca1, Abi3, Acot2, Acsl5, Adck4, Adrbk1, Ak1, Ak5, Ampd3, Aqp1, Atp13a2, Atp2b4, Bak1, Bgn, Bmper, Calcrl, Camk1, Camkk2, Cbfa2t3, Cdc42ep5, Chchd10, Clu, Csgalnact1, Dctd, Dcxr, Ddr1, Ednrb, Epor, Eya1, Fabp5, Fes, G6pc3, Galk1, Gata1, Gbp3, Gja1, Grap2, Gucy1a3, Hexim2, Igfbp3, Il15, Inhba, Inpp1, Jak3, Lrp8, Lrrk2, Map4k1, Mapk3, Mdfi, Mecom, Mical1, Mlkl, Myd88, Mylk, Mylk3, Nenf, Ngf, Nme4…
GO:2000145	regulation of cell motility	37	2.42321e-06	0.00426242	[Abi3, Aqp1, Arhgap18, Arhgdib, Bmper, C3ar1, Col1a1, Cxcl1, Cxcl12, Dpysl3, Fermt3, Fes, Igfbp3, Itga2b, Lamc2, Mmp14, Mtus1, Myd88, Mylk, Nrg1, P2ry2, Pdgfrb, Pitx2, Plau, Plxnd1, Postn, Ptgs2, Selp, Sema6d, Serpine1, Sfrp2, Spata13, Srpx2, Tgfb1, Twist1, Vegfc, Zmynd8]
GO:1902580	single-organism cellular localization	40	2.96743e-06	0.00521674	[Abca1, Ank3, Bcl3, Cdh3, Chchd4, Cluap1, Cplx2, Dnlz, Fes, Gbp3, Gja1, Grik5, Ift122, Ift57, Il4ra, Lat, Lrrk2, Mapk3, Myo7a, Parp10, Pik3r2, Pkdcc, Prkcd, Prkcq, Ptgs2, Sfrp2, Sulf2, Syk, Syt13, Sytl4, Tap1, Tap2, Tgfb1, Tlr3, Tmem173, Tnik, Tomm40l, Unc13d, Vamp5, Vamp8]
GO:0010033	response to organic substance	89	3.41525e-06	0.0060006	[Abca1, Adrbk1, Aes, Agtrap, Akr1b3, Aqp1, Atp2b4, Bak1, Bgn, Bmper, Bok, Brinp1, Bst2, Calcrl, Car2, Casp12, Chst11, Clu, Col1a1, Col1a2, Csf2rb, Cxcl1, Cxcl12, Cyba, Dlg4, Dnmt3a, Ednrb, Eps8, Fas, Foxh1, Galk1, Gata1, Gatsl3, Gbp3, Gja1, Glrx, Hpgd, Htra1, Ifit2, Ifitm3, Ifnar2, Il11ra1, Il17ra, Il1r2, Inhba, Irgm1, Jak3, Lmo2, Lrrk2, Mapk3, Mgst1, Mmp14, Myd88, Mylk3, Ngf, Nmi, Nr3c1, Nrros, …
GO:0043207	response to external biotic stimulus	41	3.47184e-06	0.00609656	[Abca1, Bak1, Bcl3, Bst2, Cxcl1, Cyba, Ednrb, Fas, Fuca2, Gbp3, Gucy1a3, Htra1, Ifit2, Ifitm3, Ifnar2, Il10rb, Il15, Il17ra, Il27ra, Il4ra, Mapk3, Mecom, Mgst1, Myd88, Plac8, Plscr2, Prkcd, Ptgs2, Scarb1, Serpinb9, Serpine1, Syk, Tap2, Tfeb, Tgfb1, Tlr3, Tmem173, Traf3ip2, Tspan32, Unc13d, Vamp5]
GO:0051707	response to other organism	41	3.47184e-06	0.00609656	[Abca1, Bak1, Bcl3, Bst2, Cxcl1, Cyba, Ednrb, Fas, Fuca2, Gbp3, Gucy1a3, Htra1, Ifit2, Ifitm3, Ifnar2, Il10rb, Il15, Il17ra, Il27ra, Il4ra, Mapk3, Mecom, Mgst1, Myd88, Plac8, Plscr2, Prkcd, Ptgs2, Scarb1, Serpinb9, Serpine1, Syk, Tap2, Tfeb, Tgfb1, Tlr3, Tmem173, Traf3ip2, Tspan32, Unc13d, Vamp5]
GO:0044249	cellular biosynthetic process	152	3.48366e-06	0.00611383	[Abca1, Abcb6, Acsf3, Acsl5, Adck4, Aebp1, Aes, Ak1, Ak5, Akr1b3, Ampd3, Aprt, Aqp1, Arhgef10l, Atp2b4, Bace2, Bcat1, Bcat2, Bcl3, Bmper, C3ar1, Calcrl, Camk1, Cbfa2t3, Cd276, Cd34, Cdh3, Cebpd, Cela1, Chchd10, Chd3, Chst11, Chst14, Cipc, Clu, Col1a1, Csgalnact1, Cyba, Dctd, Ddc, Ddx25, Dnmt3a, Dtd1, Ebf1, Ednrb, Epor, Eya1, Fabp5, Fosl1, Foxh1, Gata1, Gbp3, Gfer, Gja1, Gtf3c6, Gucy1a3, H2afy2, H…
GO:0051240	positive regulation of multicellular organismal process	62	4.19843e-06	0.00736405	[Aqp1, Bcl3, Brinp1, C3ar1, Camk1, Car2, Ccm2l, Cd276, Cd34, Cebpd, Cela1, Chd3, Clu, Col1a1, Cxcl1, Cxcl12, Cyba, Dpysl3, Ednrb, Epor, Fes, Gata1, Gja1, H2afy2, Il15, Il17ra, Il27ra, Il4ra, Inhba, Lrp8, Mmp14, Mpl, Myd88, Ngf, Nr3c1, Nrg1, P2ry2, Pdgfrb, Pkdcc, Plau, Plxnd1, Postn, Prkch, Prkcq, Ptgis, Ptgs2, Sash3, Selp, Serpine1, Sfrp2, Smad6, Srpx2, Sulf2, Syk, Tgfb1, Tlr3, Tmem173, Twist1, V…
GO:0043903	regulation of symbiosis, encompassing mutualism through parasitism	18	4.35059e-06	0.00762658	[Bst2, C330006A16Rik, Cxcl1, Fkbp10, Fuca2, Gbp3, Htra1, Ifitm3, Il15, Myd88, Parp10, Tap1, Tap2, Tfap4, Tmem173, Traf3ip2, Tspan32, Vamp5]
GO:0034109	homotypic cell-cell adhesion	10	4.61555e-06	0.00808645	[Ank3, Ccm2l, Fermt3, Gata1, Itga2b, Myl9, Prkcd, Prkcq, Syk, Tspan32]
GO:0032956	regulation of actin cytoskeleton organization	20	4.67299e-06	0.00818241	[Arap1, Arhgap18, Arhgdib, Arhgef10l, Bst2, Capg, Cdc42ep5, Eps8, Fes, Gmfg, Mylk3, Pdgfrb, Pick1, Pik3r2, Prkcd, Prkcq, Spta1, Ssh3, Synpo, Tgfb1]
GO:0090087	regulation of peptide transport	38	4.78233e-06	0.00836908	[Ank3, Atp13a2, Camk1, Car2, Cd276, Cd34, Chchd4, Chd3, Gbp3, Gja1, Glrx, Ica1, Il17ra, Il1r2, Il4ra, Lrrk2, Nucb2, Parp10, Pck2, Pik3r2, Pkdcc, Postn, Prkcd, Prkcq, Ptgs2, Rexo2, Ruvbl1, Sfrp2, Sulf2, Syk, Sytl4, Tgfb1, Tlr3, Tmem173, Twist1, Ucp2, Vamp8, Vegfc]
GO:0006796	phosphate-containing compound metabolic process	94	5.10504e-06	0.00892872	[Abca1, Abi3, Acsl5, Adck4, Adrbk1, Ak1, Ak5, Ampd3, Aqp1, Atp13a2, Atp2b4, Bak1, Bgn, Bmper, Calcrl, Camk1, Camkk2, Cbfa2t3, Cdc42ep5, Chchd10, Clu, Dctd, Dcxr, Ddr1, Ednrb, Epor, Eya1, Fabp5, Fes, G6pc3, Galk1, Gata1, Gbp3, Gja1, Grap2, Gucy1a3, Hexim2, Igfbp3, Il15, Inhba, Inpp1, Jak3, Lrp8, Lrrk2, Map4k1, Mapk3, Mdfi, Mecom, Mical1, Mlkl, Myd88, Mylk, Mylk3, Nenf, Ngf, Nme4, Nme6, Nmnat1, Nrg…
GO:0010646	regulation of cell communication	94	5.3319e-06	0.00932016	[Abca1, Acsl5, Adrbk1, Aes, Akr1b3, Ank3, Arhgap18, Arhgdib, Arhgef10l, Atp2b4, Bak1, Bgn, Bmper, Bok, Car2, Cdh3, Chd3, Chst11, Clu, Col1a1, Cplx2, Cxcl12, Cyba, Ddit4l, Dhrs3, Dlg4, Epor, Eya1, F10, F2rl2, F2rl3, Fas, Foxh1, Gata1, Gatsl3, Gja1, Glrx, Grik5, Htra1, Ica1, Ift122, Igfbp3, Il15, Il1r2, Inhba, Jag2, Jak3, Lrp8, Lrrk2, Mapk3, Mdfi, Mecom, Mmp14, Myd88, Nenf, Ngf, Nr3c1, Nrg1, Nucb2,…
GO:0051047	positive regulation of secretion	25	5.35007e-06	0.00934657	[Adrbk1, Aqp1, Atp13a2, Cd276, Cd34, Cxcl12, Cyba, Ednrb, Gja1, Glrx, Il17ra, Il4ra, Nr3c1, Nucb2, P2ry2, Pck2, Postn, Prkcq, Syk, Sytl4, Tgfb1, Twist1, Unc13d, Vamp8, Vegfc]
GO:1901576	organic substance biosynthetic process	153	5.63688e-06	0.009842	[Abca1, Abcb6, Acsf3, Acsl5, Adck4, Aebp1, Aes, Ak1, Ak5, Akr1b3, Ampd3, Aprt, Aqp1, Arhgef10l, Atp2b4, Bace2, Bcat1, Bcat2, Bcl3, Bmper, C3ar1, Calcrl, Camk1, Cbfa2t3, Cd276, Cdh3, Cebpd, Cela1, Chchd10, Chd3, Chst11, Chst14, Chst15, Cipc, Clu, Col1a1, Csgalnact1, Dctd, Ddc, Ddx25, Dnmt3a, Dtd1, Ebf1, Ednrb, Eya1, Fabp5, Fosl1, Foxh1, G6pc3, Galk1, Gata1, Gbp3, Gfer, Gja1, Gtf3c6, Gucy1a3, H2afy…

## Sheet: 21_GOterms
GOID	GOTerm	Nr. Genes	Term PValue	Term PValue Corrected with Bonferroni step down	Associated Genes Found
GO:0043226	organelle	244	1.3264e-12	4.50976e-10	[2410089E03Rik, A830080D01Rik, Abat, Abca5, Acta1, Adamts4, Add3, Ago3, Ahcyl2, Ahnak, Ajuba, Akap7, Aldh6a1, Amacr, Angel1, Ankrd12, Anxa2, Ap1s2, Ap3s1, Aplp2, Arl3, Arl6ip1, Atat1, Atf7ip2, Atp11a, Atp1b1, Avl9, BC100451, Basp1, Bcl2l11, Brd2, Btg1, Btg2, Caprin2, Ccbl2, Ccdc90b, Ccr4, Ccser2, Cdk5r1, Cdkl5, Cenpp, Cep78, Chchd7, Chpt1, Chsy3, Cirbp, Coq10a, Cox7a1, Crabp2, Creb3, Cspp1, Csrnp…
GO:0044464	cell part	280	3.25859e-12	1.10466e-09	[2410089E03Rik, A830080D01Rik, Abat, Abca5, Abtb2, Acta1, Adamts4, Add3, Ago3, Ahcyl2, Ahnak, Ajuba, Akap7, Aldh6a1, Amacr, Angel1, Ankrd12, Ano10, Anxa2, Ap1s2, Ap3s1, Aplp2, Arl3, Arl6ip1, Atat1, Atf7ip2, Atp11a, Atp1b1, Avl9, BC100451, Basp1, Bcl2l11, Brd2, Btg1, Caprin2, Ccbl2, Ccdc90b, Ccr4, Ccser2, Cdh24, Cdk5r1, Cdkl5, Cdon, Cenpp, Cep78, Chchd7, Chka, Chpt1, Chrnb1, Chsy3, Cirbp, Clcn2, C…
GO:0005623	cell	280	3.56654e-12	1.20549e-09	[2410089E03Rik, A830080D01Rik, Abat, Abca5, Abtb2, Acta1, Adamts4, Add3, Ago3, Ahcyl2, Ahnak, Ajuba, Akap7, Aldh6a1, Amacr, Angel1, Ankrd12, Ano10, Anxa2, Ap1s2, Ap3s1, Aplp2, Arl3, Arl6ip1, Atat1, Atf7ip2, Atp11a, Atp1b1, Avl9, BC100451, Basp1, Bcl2l11, Brd2, Btg1, Caprin2, Ccbl2, Ccdc90b, Ccr4, Ccser2, Cdh24, Cdk5r1, Cdkl5, Cdon, Cenpp, Cep78, Chchd7, Chka, Chpt1, Chrnb1, Chsy3, Cirbp, Clcn2, C…
GO:0043229	intracellular organelle	227	1.02191e-11	3.44384e-09	[A830080D01Rik, Abat, Abca5, Acta1, Adamts4, Add3, Ago3, Ahcyl2, Ahnak, Ajuba, Akap7, Aldh6a1, Amacr, Angel1, Ankrd12, Anxa2, Ap1s2, Ap3s1, Aplp2, Arl3, Arl6ip1, Atat1, Atf7ip2, Atp11a, Atp1b1, Avl9, Basp1, Bcl2l11, Brd2, Btg1, Caprin2, Ccbl2, Ccdc90b, Ccr4, Ccser2, Cdk5r1, Cdkl5, Cenpp, Cep78, Chchd7, Chpt1, Chsy3, Cirbp, Coq10a, Cox7a1, Crabp2, Creb3, Cspp1, Csrnp2, Cxadr, Ddb2, Dgat2, Dip2b, D…
GO:0005622	intracellular	251	2.0885e-11	7.01738e-09	[A830080D01Rik, Abat, Abca5, Abtb2, Acta1, Adamts4, Add3, Ago3, Ahcyl2, Ahnak, Ajuba, Akap7, Aldh6a1, Amacr, Angel1, Ankrd12, Ano10, Anxa2, Ap1s2, Ap3s1, Aplp2, Arl3, Arl6ip1, Atat1, Atf7ip2, Atp11a, Atp1b1, Avl9, Basp1, Bcl2l11, Brd2, Btg1, Caprin2, Ccbl2, Ccdc90b, Ccr4, Ccser2, Cdk5r1, Cdkl5, Cenpp, Cep78, Chchd7, Chka, Chpt1, Chsy3, Cirbp, Coq10a, Cox7a1, Crabp2, Creb3, Cspp1, Csrnp2, Cxadr, D…
GO:0044424	intracellular part	249	3.29483e-11	1.10377e-08	[A830080D01Rik, Abat, Abca5, Abtb2, Acta1, Adamts4, Add3, Ago3, Ahcyl2, Ahnak, Ajuba, Akap7, Aldh6a1, Amacr, Angel1, Ankrd12, Anxa2, Ap1s2, Ap3s1, Aplp2, Arl3, Arl6ip1, Atat1, Atf7ip2, Atp11a, Atp1b1, Avl9, Basp1, Bcl2l11, Brd2, Btg1, Caprin2, Ccbl2, Ccdc90b, Ccr4, Ccser2, Cdk5r1, Cdkl5, Cenpp, Cep78, Chchd7, Chka, Chpt1, Chsy3, Cirbp, Coq10a, Cox7a1, Crabp2, Creb3, Cspp1, Csrnp2, Cxadr, Ddb2, Dg…
GO:0005737	cytoplasm	209	6.0749e-11	2.02902e-08	[A830080D01Rik, Abat, Abca5, Abtb2, Acta1, Add3, Ago3, Ahcyl2, Ahnak, Ajuba, Akap7, Aldh6a1, Amacr, Angel1, Ankrd12, Anxa2, Ap1s2, Ap3s1, Arl3, Arl6ip1, Atat1, Atp11a, Atp1b1, Avl9, Basp1, Bcl2l11, Brd2, Btg1, Caprin2, Ccbl2, Ccdc90b, Ccr4, Cdk5r1, Cdkl5, Cep78, Chchd7, Chka, Chpt1, Chsy3, Cirbp, Coq10a, Cox7a1, Crabp2, Creb3, Cspp1, Cxadr, Dgat2, Dip2b, Dopey2, Dusp1, E130308A19Rik, Ect2, Efhc1,…
GO:0043227	membrane-bounded organelle	216	8.49334e-08	2.82828e-05	[A830080D01Rik, Abat, Abca5, Acta1, Adamts4, Add3, Ago3, Ahcyl2, Ahnak, Ajuba, Akap7, Aldh6a1, Amacr, Angel1, Ankrd12, Anxa2, Ap1s2, Ap3s1, Aplp2, Arl3, Arl6ip1, Atat1, Atf7ip2, Atp11a, Atp1b1, Avl9, Basp1, Bcl2l11, Brd2, Btg1, Btg2, Caprin2, Ccbl2, Ccdc90b, Ccr4, Cdk5r1, Cdkl5, Cenpp, Chchd7, Chpt1, Chsy3, Cirbp, Coq10a, Cox7a1, Crabp2, Creb3, Csrnp2, Cxadr, Ddb2, Dgat2, Dip2b, Dopey2, Dusp1, E1…
GO:0043231	intracellular membrane-bounded organelle	192	9.64879e-08	3.2034e-05	[A830080D01Rik, Abat, Abca5, Adamts4, Add3, Ago3, Ahcyl2, Ahnak, Ajuba, Akap7, Aldh6a1, Amacr, Angel1, Ankrd12, Anxa2, Ap1s2, Ap3s1, Aplp2, Arl3, Arl6ip1, Atat1, Atf7ip2, Atp11a, Atp1b1, Basp1, Bcl2l11, Brd2, Btg1, Caprin2, Ccbl2, Ccdc90b, Ccr4, Cdk5r1, Cdkl5, Cenpp, Chchd7, Chpt1, Chsy3, Cirbp, Coq10a, Cox7a1, Crabp2, Creb3, Csrnp2, Cxadr, Ddb2, Dgat2, Dip2b, Dopey2, Dusp1, E130308A19Rik, E2f7, …
GO:0044444	cytoplasmic part	156	5.87668e-07	0.000194518	[A830080D01Rik, Abat, Abca5, Acta1, Add3, Ago3, Ahcyl2, Ahnak, Ajuba, Akap7, Aldh6a1, Amacr, Angel1, Ankrd12, Anxa2, Ap1s2, Ap3s1, Arl3, Arl6ip1, Atat1, Atp11a, Atp1b1, Avl9, Bcl2l11, Caprin2, Ccbl2, Ccdc90b, Ccr4, Cdk5r1, Cdkl5, Cep78, Chchd7, Chpt1, Chsy3, Cirbp, Coq10a, Cox7a1, Crabp2, Creb3, Cxadr, Dgat2, Dopey2, Ect2, Elovl4, Entpd5, Esyt2, Fabp3, Fam20c, Far1, Fbxw7, Fgfr1, Fgfr2, Flnc, Fnb…
GO:0005794	Golgi apparatus	40	8.76709e-06	0.00289314	[Abca5, Ajuba, Ap1s2, Ap3s1, Arl3, Atat1, Chpt1, Chsy3, Creb3, Dopey2, Fam20c, Fbxw7, Fgfr2, Fv1, Fzd5, Gcnt4, Glce, Grb14, H1f0, Hs3st3b1, Il17rd, Klf5, Lrp2, Mgat4a, Mphosph9, Paqr3, Pnpla8, Prkd1, Rabgap1l, Rnd3, Samd8, Serinc5, St8sia2, Stmn2, Stx11, Syap1, Tjap1, Usp32, Ust, Wipi1]
GO:0005856	cytoskeleton	52	1.71837e-05	0.00565343	[Acta1, Add3, Ahnak, Ajuba, Anxa2, Arl3, Atat1, Bcl2l11, Caprin2, Ccser2, Cep78, Cspp1, Ect2, Efhc1, Eml5, Fam101b, Farp2, Flnc, Fnbp1l, Gli3, H1f0, Hspa2, Kif13b, Klhl22, Lrif1, Lzts3, Map1b, Mapk1ip1, Mphosph9, Mtss1, Myl12b, Mylpf, Nek1, Nes, Nuak1, Pard3, Pfn2, Rps6ka2, Sgcb, Slc30a9, Sntb2, Tln2, Tmsb15l, Tpm1, Trim36, Trim59, Ttbk2, Tubb2b, Wasf1, Wdr47, Wipi1, Zfp185]
GO:0012505	endomembrane system	79	6.06426e-05	0.0198908	[Abca5, Ahcyl2, Ajuba, Akap7, Angel1, Anxa2, Ap1s2, Ap3s1, Arl3, Arl6ip1, Atat1, Atp11a, Atp1b1, Avl9, Chpt1, Chsy3, Crabp2, Creb3, Cxadr, Dgat2, Dopey2, Elovl4, Entpd5, Esyt2, Fam20c, Fbxw7, Fgfr2, Fv1, Fzd5, Gch1, Gcnt4, Glce, Grb14, Grtp1, H1f0, Hexb, Hs3st3b1, Hsd17b7, Il17rd, Klf5, Lrp1, Lrp2, Mgat4a, Mme, Mphosph9, Ndrg4, Nrbp2, Paqr3, Pgap1, Phtf2, Plod1, Pnpla8, Porcn, Prkd1, Rabgap1l, Rd…
GO:0030054	cell junction	36	6.72879e-05	0.0220031	[Add3, Ahnak, Ajuba, Anxa2, Atat1, Atp1b1, Basp1, Cdh24, Chrnb1, Cxadr, Ddb2, Ect2, Efna5, Flnc, Fzd5, Homer1, Lmo7, Lrp1, Lzts3, Magi3, Map1b, Mme, Mtss1, Pard3, Plxna3, Prkd1, Rnd3, S100a11, Sdc4, Sntb2, Tjap1, Tjp1, Tln2, Usp53, Wasf1, Zfp185]
GO:0044422	organelle part	132	9.45592e-05	0.0308263	[2410089E03Rik, Abat, Acta1, Adamts4, Add3, Ago3, Ahnak, Aldh6a1, Ankrd12, Anxa2, Ap3s1, Arl3, Arl6ip1, Atat1, Atp11a, Basp1, Bcl2l11, Caprin2, Cdk5r1, Cdkl5, Cenpp, Cep78, Chsy3, Cirbp, Cox7a1, Crabp2, Creb3, Cspp1, Cxadr, Ddb2, Dgat2, Dopey2, E130308A19Rik, E2f7, Ect2, Efhc1, Egr1, Elovl4, Eml5, Esyt2, Fam101b, Far1, Fbxw7, Fgfr1, Fgfr2, Fosb, Foxo4, Gadd45a, Gch1, Gli3, Glis2, Gls2, H1f0, H1fx…
GO:0044446	intracellular organelle part	126	0.000274498	0.0892118	[Abat, Acta1, Adamts4, Add3, Ago3, Ahnak, Aldh6a1, Ankrd12, Anxa2, Ap3s1, Arl3, Arl6ip1, Atat1, Atp11a, Basp1, Bcl2l11, Caprin2, Cdk5r1, Cdkl5, Cenpp, Cep78, Chsy3, Cirbp, Cox7a1, Crabp2, Creb3, Cspp1, Cxadr, Ddb2, Dgat2, Dopey2, E130308A19Rik, E2f7, Ect2, Efhc1, Egr1, Elovl4, Eml5, Esyt2, Fam101b, Far1, Fbxw7, Fgfr1, Fgfr2, Fosb, Foxo4, Gadd45a, Gch1, Gli3, Glis2, Gls2, H1f0, H1fx, H2-Ke6, H2afv…
GO:0005923	bicellular tight junction	8	0.000294814	0.0955198	[Cxadr, Ect2, Fzd5, Magi3, Pard3, Tjap1, Tjp1, Usp53]
GO:0070160	occluding junction	8	0.000351101	0.113405	[Cxadr, Ect2, Fzd5, Magi3, Pard3, Tjap1, Tjp1, Usp53]
GO:0005911	cell-cell junction	17	0.000367387	0.118299	[Add3, Ahnak, Ajuba, Anxa2, Atp1b1, Cdh24, Cxadr, Ect2, Fzd5, Lmo7, Magi3, Pard3, Prkd1, Tjap1, Tjp1, Tln2, Usp53]
GO:0043228	non-membrane-bounded organelle	79	0.000668469	0.214579	[Acta1, Add3, Ago3, Ahnak, Ajuba, Anxa2, Arl3, Atat1, Bcl2l11, Caprin2, Ccr4, Ccser2, Cdk5r1, Cenpp, Cep78, Cirbp, Cspp1, Dgat2, Ect2, Efhc1, Eml5, Fam101b, Farp2, Fbxw7, Fgfr1, Flnc, Fnbp1l, Gli3, H1f0, H1fx, H2afv, H2afx, H3f3b, Habp4, Hist2h2be, Homer1, Hspa2, Jund, Kif13b, Klhl22, Lrif1, Lrp1, Lzts3, Map1b, Mapk1ip1, Mphosph9, Mtss1, Myl12b, Mylpf, Nek1, Nes, Nuak1, Pard3, Pfn2, Pnpla2, Polr2…
GO:0043232	intracellular non-membrane-bounded organelle	79	0.000668469	0.214579	[Acta1, Add3, Ago3, Ahnak, Ajuba, Anxa2, Arl3, Atat1, Bcl2l11, Caprin2, Ccr4, Ccser2, Cdk5r1, Cenpp, Cep78, Cirbp, Cspp1, Dgat2, Ect2, Efhc1, Eml5, Fam101b, Farp2, Fbxw7, Fgfr1, Flnc, Fnbp1l, Gli3, H1f0, H1fx, H2afv, H2afx, H3f3b, Habp4, Hist2h2be, Homer1, Hspa2, Jund, Kif13b, Klhl22, Lrif1, Lrp1, Lzts3, Map1b, Mapk1ip1, Mphosph9, Mtss1, Myl12b, Mylpf, Nek1, Nes, Nuak1, Pard3, Pfn2, Pnpla2, Polr2…
GO:0043296	apical junction complex	8	0.000705077	0.225625	[Cxadr, Ect2, Fzd5, Magi3, Pard3, Tjap1, Tjp1, Usp53]
GO:0005719	nuclear euchromatin	4	0.000801816	0.255779	[H1f0, Polr2a, Prdx1, Tcf7]
GO:0005634	nucleus	122	0.00143439	0.456135	[Adamts4, Add3, Ago3, Ahnak, Ajuba, Akap7, Aldh6a1, Angel1, Ankrd12, Anxa2, Aplp2, Arl3, Atf7ip2, Basp1, Brd2, Btg1, Caprin2, Ccr4, Cdk5r1, Cdkl5, Cenpp, Cirbp, Crabp2, Creb3, Csrnp2, Cxadr, Ddb2, Dip2b, Dusp1, E130308A19Rik, E2f7, Ect2, Egr1, Fbxw7, Fgfr1, Fgfr2, Fosb, Foxo4, Gadd45a, Gadd45b, Gadd45g, Gch1, Gli3, Glis2, H1f0, H1fx, H2afv, H2afx, H3f3b, Habp4, Hcfc1r1, Heca, Hexim1, Hist2h2be, H…
GO:0005912	adherens junction	16	0.00151261	0.479499	[Ahnak, Ajuba, Anxa2, Cxadr, Efna5, Flnc, Lmo7, Lrp1, Mme, Mtss1, Pard3, Rnd3, Sdc4, Sntb2, Tjp1, Tln2]
