# Supplementary material for: The Co-operation of RUNX1 with LDB1, CDK9 and BRD4 Drives Transcription Factor Complex Relocation During Haematopoietic Specification
Source: Sci Rep. 2018 Jul 10;8:10410. doi: 10.1038/s41598-018-28506-7 (PMC6039467; doi:10.1038/s41598-018-28506-7)
Supplement: Supplementary file 4 — S3 [file 41598_2018_28506_MOESM4_ESM.xlsx]

## Sheet: geneList
RUNX1 + DOX ChIP			RUNX1 + DOX + JQ1 ChIP					RUNX1 + DOX ChIP			RUNX1 + DOX + JQ1 ChIP
up-regulated (in + DOX) RUNX1 DOX targets	down-regulated (in + DOX) RUNX1 DOX targets		up-regulated (in + DOX) RUNX1 DOX targets	down-regulated (in + DOX) RUNX1 DOX + JQ1 targets				up-regulated (in + DOX +JQ1) RUNX1 DOX targets	down-regulated (in + DOX) RUNX1 DOX targets		up-regulated (in + DOX) RUNX1 DOX targets	down-regulated (in + DOX) RUNX1 DOX + JQ1 targets											RUNX1 +Dox all genes	RUNX1 +Dox +JQ1 all genes		RUNX1 +Dox unique	RUNX1 +Dox +JQ1 unique	Shared genes
1110007C09Rik	1500009L16Rik		1110007C09Rik	1500009L16Rik				2410089E03Rik	1110001J03Rik		2410089E03Rik	1110001J03Rik											0610009O20Rik	0610010K14Rik		0610009O20Rik	2210011C24Rik	0610010K14Rik
4632428N05Rik	1810011O10Rik		4632428N05Rik	1810011O10Rik				6720489N17Rik	1110004E09Rik		A830080D01Rik	1110004E09Rik											0610010F05Rik	0610011F06Rik		0610010F05Rik	2810004N23Rik	0610011F06Rik
6720489N17Rik	6430548M08Rik		Abca2	9430020K01Rik				A830080D01Rik	1700030K09Rik		Abca5	1810043G02Rik											0610010K14Rik	0610030E20Rik		1110004F10Rik	3110052M02Rik	0610030E20Rik
Abca2	9430020K01Rik		Acot11	A430105I19Rik				Abca5	1810043G02Rik		Acss2	3110062M04Rik											0610011F06Rik	0610037L13Rik		1500012F01Rik	3830406C13Rik	0610037L13Rik
Abcc1	A230050P20Rik		Acsbg1	Aaed1				Abtb2	1810043H04Rik		Adamts4	3110082I17Rik											0610030E20Rik	1110001J03Rik		1600002K03Rik	Abcc4	1110001J03Rik
Abhd15	A430105I19Rik		Acss2	Adam12				Acss2	3110062M04Rik		Add3	4632428N05Rik											0610037L13Rik	1110004E09Rik		1600012H06Rik	Abhd6	1110004E09Rik
Acap1	Aaed1		Adam8	Adam19				Adamts4	3110082I17Rik		Ago3	4930486L24Rik											1110001J03Rik	1110007C09Rik		1700030K09Rik	Acyp2	1110007C09Rik
Acot11	Acer2		Adamts3	Adrb3				Add3	4632428N05Rik		Ahnak	Abca1											1110004E09Rik	1110032F04Rik		1810030O07Rik	Adam19	1110032F04Rik
Acsbg1	Acsf2		Adcy7	Akap2				Ago3	4930486L24Rik		Ajuba	Abcb6											1110004F10Rik	1110034G24Rik		1810043H04Rik	Adamts1	1110034G24Rik
Acss2	Adam12		Ahi1	Amd1				Ahcyl2	A230050P20Rik		Akap7	Acsbg1											1110007C09Rik	1110051M20Rik		2300009A05Rik	Adar	1110051M20Rik
Adam8	Adcy6		Ahr	Amotl1				Ahnak	Abca1		Alx3	Acsf3											1110032F04Rik	1190002N15Rik		2310011J03Rik	Adrbk1	1190002N15Rik
Adamts3	Adrb3		AI467606	Ankrd33b				Ajuba	Abcb6		Amacr	Adam12											1110034G24Rik	1190005I06Rik		2410002F23Rik	Afap1l2	1190005I06Rik
Adcy7	Akap2		Alox5	Anxa3				Akap7	Acer2		Angel1	Adam8											1110051M20Rik	1200014J11Rik		3110040N11Rik	Afmid	1200014J11Rik
Adm	Amd1		Alox5ap	Aplnr				Alx3	Acsbg1		Ankrd12	Adat2											1190002N15Rik	1500009L16Rik		4930427A07Rik	Aig1	1500009L16Rik
Ahi1	Amotl1		Amd2	Arhgap23				Amacr	Acsf3		Ano10	Adcy7											1190005I06Rik	1600014C10Rik		4931414P19Rik	Anapc1	1600014C10Rik
Ahr	Ankrd33b		Angptl2	Arhgap27				Angel1	Adam12		Anxa2	Adrbk1											1200014J11Rik	1700017B05Rik		4931428F04Rik	Anp32b	1700017B05Rik
Ahrr	Ankrd50		Ank	Arhgap29				Ankrd12	Adam8		Ap1s2	Aebp1											1500009L16Rik	1700021F05Rik		5730508B09Rik	Apold1	1700021F05Rik
AI467606	Anxa3		Apela	Arhgap31				Ano10	Adat2		Ap3s1	Aes											1500012F01Rik	1700021K19Rik		5830415F09Rik	App	1700021K19Rik
Alox5	Apln		Apoc2	Arhgef28				Anxa2	Adcy7		Apela	Afap1l1											1600002K03Rik	1700025G04Rik		6430548M08Rik	Atg13	1700025G04Rik
Alox5ap	Aplnr		Arhgap30	Arhgef3				Ap1s2	Aebp1		Arl6ip1	Agtrap											1600012H06Rik	1700056E22Rik		6720489N17Rik	Atg4a	1700056E22Rik
Amd2	Arhgap23		Arhgap6	Arid5b				Ap3s1	Aes		Atp11a	Alox5											1600014C10Rik	1700066M21Rik		8030462N17Rik	Brd1	1700066M21Rik
Angpt1	Arhgap27		Arid5a	Arl4d				Apela	Afap1l1		Atp1b1	Alox5ap											1700017B05Rik	1810011O10Rik		9130008F23Rik	C130074G19Rik	1810011O10Rik
Angptl2	Arhgap29		Asb2	Armcx1				Arl6ip1	Agtrap		Avl9	Ampd3											1700021F05Rik	1810013L24Rik		9230110C19Rik	Cbfa2t2	1810013L24Rik
Ank	Arhgap31		Asph	Arrb1				Atp11a	Ahrr		Axin2	Ank3											1700021K19Rik	1810043G02Rik		A130010J15Rik	Cbx2	1810043G02Rik
Apela	Arhgef11		Atoh8	Arsa				Atp1b1	Ak1		Bace1	Aox1											1700025G04Rik	1810055G02Rik		A230050P20Rik	Ccne1	1810055G02Rik
Apobec1	Arhgef15		Axin2	Asah2				AU041133	Alox5		Basp1	Aplnr											1700030K09Rik	2010111I01Rik		A430005L14Rik	Ccs	2010111I01Rik
Apobr	Arhgef28		B4galnt1	Asap2				Avl9	Alox5ap		BC100451	Apoc2											1700056E22Rik	2210011C24Rik		A4galt	Cd55	2210018M11Rik
Apoc2	Arhgef3		Bace1	Atf3				Axin2	Ampd3		Bcl2l11	Apold1											1700066M21Rik	2210018M11Rik		AA986860	Cdan1	2310022A10Rik
Arhgap30	Arid5b		Bcl6	Atl1				B230217C12Rik	Angpt1		Bhlhe40	Aprt											1810011O10Rik	2310022A10Rik		Aars	Chid1	2310022B05Rik
Arhgap6	Arl4d		Bid	Atp6v0e2				Bace1	Ank3		Bmp8a	Aqp1											1810013L24Rik	2310022B05Rik		Aarsd1	Chmp1b	2310033P09Rik
Arhgap9	Armcx1		Btn1a1	B3gnt2				Basp1	Anpep		Btg1	Arap1											1810030O07Rik	2310033P09Rik		Aasdh	Chrac1	2310036O22Rik
Arid5a	Arrb1		C5ar1	Batf3				BC100451	Aox1		Btg2	Arhgap18											1810043G02Rik	2310036O22Rik		Abca3	Coa5	2310047M10Rik
Asb2	Arsa		Camk1d	BC028528				Bcl2l11	Apln		Camk2d	Arhgap25											1810043H04Rik	2310047M10Rik		Abcb10	Col12a1	2310057M21Rik
Asph	Asah2		Cap2	Bcar3				Bhlhe40	Aplnr		Camsap2	Arhgap30											1810055G02Rik	2310057M21Rik		Abcc1	Col5a2	2410004B18Rik
Atoh8	Asap2		Ccdc112	Bmp6				Bmp8a	Apobec1		Ccdc112	Arhgef10l											2010111I01Rik	2410004B18Rik		Abcd3	Col7a1	2410015M20Rik
Axin2	Atf3		Ccdc68	Cacnb3				Brd2	Apoc2		Ccl27a	Arhgef39											2210018M11Rik	2410015M20Rik		Abcd4	Cox7a1	2410089E03Rik
B4galnt1	Atl1		Ccl17	Camk2d				Btg1	Aprt		Ccr4	Armc7											2300009A05Rik	2410089E03Rik		Abcf1	Cpne1	2410131K14Rik
Bace1	Atp6v0e2		Ccl3	Camsap2				Btg2	Aqp1		Ccr7	Arrb1											2310011J03Rik	2410131K14Rik		Abcf2	Crabp2	2510009E07Rik
Bcl6	B3gnt2		Ccl6	Caskin2				Camk2d	Arap1		Ccser2	Asb2											2310022A10Rik	2510009E07Rik		Abcg1	Crb2	2610002M06Rik
Bid	Batf3		Ccl9	Ccdc80				Camsap2	Arhgap18		Cd74	Atoh8											2310022B05Rik	2610002M06Rik		Abhd12	Crebrf	2610008E11Rik
Bin2	BC028528		Ccr2	Cd109				Caprin2	Arhgap25		Cdk18	Atp13a2											2310033P09Rik	2610008E11Rik		Abhd15	Creld2	2610044O15Rik8
Btn1a1	Bcar3		Ccr7	Cd81				Ccdc112	Arhgap30		Cdk5r1	Atp2a3											2310036O22Rik	2610044O15Rik8		Abhd16a	Cstf3	2610507B11Rik
C5ar1	Bmp6		Cd244	Cd93				Ccdc90b	Arhgap9		Cdon	Atp2b4											2310047M10Rik	2610507B11Rik		Abhd17c	Cyb5d2	2700029M09Rik
Calm4	Cacnb3		Cd300a	Cdc42bpb				Ccl27a	Arhgdib		Cgnl1	Atp6v0e2											2310057M21Rik	2700029M09Rik		Abi1	Dcun1d5	2700049A03Rik
Calm5	Camk2d		Cd9	Cgnl1				Ccr4	Arhgef10l		Chchd7	Batf3											2410002F23Rik	2700049A03Rik		Abtb2	Ddr2	2700060E02Rik
Camk1d	Camsap2		Cdk18	Ch25h				Ccr7	Arhgef39		Chka	BC028528											2410004B18Rik	2700060E02Rik		Acaa1a	Dnajc19	2810403A07Rik
Camkk1	Caskin2		Cdk6	Cmpk2				Ccser2	Armc7		Chpt1	Bcl3											2410015M20Rik	2810004N23Rik		Acadl	Dpf3	2810428I15Rik
Cap2	Ccdc80		Cdkn2a	Cnr2				Cd74	Arrb1		Cirbp	Bgn											2410089E03Rik	2810403A07Rik		Acadvl	Dusp18	2810474O19Rik
Ccdc112	Cd109		Cebpb	Col18a1				Cdk18	Asb2		Cnnm4	Bmper											2410131K14Rik	2810428I15Rik		Acap1	Dusp27	2900026A02Rik
Ccdc68	Cd38		Cercam	Col4a1				Cdk5r1	Atoh8		Col7a1	Bok											2510009E07Rik	2810474O19Rik		Acer2	Efhd1	3110043O21Rik
Ccdc88c	Cd81		Cfp	Col4a2				Cdon	Atp13a2		Coq10a	Bst2											2610002M06Rik	2900026A02Rik		Acer3	Efs	3110062M04Rik
Ccl17	Cd93		Chn2	Coro2b				Cep78	Atp2a3		Cox7a1	Btn1a1											2610008E11Rik	3110043O21Rik		Aco1	Emc8	3110082I17Rik
Ccl3	Cdc42bpb		Clec4d	Cradd				Cgnl1	Atp2b4		Crabp2	C1qtnf6											2610044O15Rik8	3110052M02Rik		Acox1	Exoc6b	4632428N05Rik
Ccl6	Cdc42ep2		Cmah	Crb2				Chchd7	Atp6v0e2		Creb3	C5ar1											2610507B11Rik	3110062M04Rik		Acox3	Fam161b	4930452B06Rik
Ccl9	Cgnl1		Cmklr1	Csad				Chka	B3gnt9		Cspp1	Cables1											2700029M09Rik	3110082I17Rik		Acp2	Fam181b	4930453N24Rik
Ccr2	Ch25h		Cnnm4	Ctsh				Chpt1	B9d1		Cxadr	Calcrl											2700049A03Rik	3830406C13Rik		Acp6	Fam193b	4930486L24Rik
Ccr7	Cib1		Col6a1	Ctsl				Chrnb1	Bace2		Cyr61	Camkk2											2700060E02Rik	4632428N05Rik		Acpp	Fam212b	4931406C07Rik
Cd244	Cish		Csf1r	Cttnbp2				Chsy3	Batf3		D5Ertd579e	Capg											2810403A07Rik	4930452B06Rik		Acrbp	Fam35a	4931406P16Rik
Cd300a	Cldn5		Csgalnact2	Cyp4b1				Cirbp	BC028528		Dip2b	Capn5											2810428I15Rik	4930453N24Rik		Acsf2	Fam43a	4932438A13Rik
Cd9	Clec1a		Cst7	D130040H23Rik				Cnnm4	Bcl3		Dopey2	Cbfa2t3											2810474O19Rik	4930486L24Rik		Actl6a	Fam46a	5031439G07Rik
Cdk18	Cmpk2		Ctsc	D8Ertd82e				Coq10a	Bgn		Dusp1	Ccdc80											2900026A02Rik	4931406C07Rik		Actr1b	Fam46b	6330416G13Rik
Cdk6	Cmtm3		Cx3cl1	Dab2				Creb3	Bin2		E130308A19Rik	Ccl17											3110040N11Rik	4931406P16Rik		Actr8	Farsb	6430573F11Rik
Cdkn2a	Cnr2		Cxxc5	Dapk2				Cspp1	Bmper		E2f7	Ccl3											3110043O21Rik	4932438A13Rik		Acvr1	Fat4	8430419L09Rik
Cebpb	Col18a1		Cyfip2	Dchs1				Cxadr	Bok		Ect2	Ccl6											3110062M04Rik	5031439G07Rik		Acvr1b	Fbxo32	9130011E15Rik
Cep70	Col4a1		Cyp11a1	Dclk2				Cyr61	Bst2		Eepd1	Ccl9											3110082I17Rik	6330416G13Rik		Acy1	Flnc	9130401M01Rik
Cercam	Col4a2		Cyp26b1	Disc1				D5Ertd579e	Btn1a1		Efhc1	Ccr2											4632428N05Rik	6430573F11Rik		Adam10	Fras1	9430015G10Rik
Cfp	Coro2b		Cyth4	Dlc1				Dcbld2	C1qtnf6		Efna5	Cd109											4930427A07Rik	8430419L09Rik		Adam15	Fuk	9430020K01Rik
Chn2	Cradd		Dapp1	Dll4				Depdc7	C330006A16Rik		Efnb2	Cd244											4930452B06Rik	9130011E15Rik		Adam22	Gab1	9430038I01Rik
Clcn5	Csad		Def6	Dock4				Dip2b	C3ar1		Egr1	Cd276											4930453N24Rik	9130401M01Rik		Adamts6	Gatc	9930012K11Rik
Clec4d	Ctsh		Dhrs9	Dock9				Dopey2	C5ar1		Eml5	Cd300a											4930486L24Rik	9430015G10Rik		Adcy6	Gcc2	A230046K03Rik
Cmah	Ctsl		Diap1	Dysf				Dusp1	Cables1		Emp1	Cd82											4931406C07Rik	9430020K01Rik		Adh5	Gfra1	A430033K04Rik
Cmklr1	Ctso		Dock8	Efnb2				E130308A19Rik	Calcrl		Entpd5	Cd93											4931406P16Rik	9430038I01Rik		Adm	Gins1	A430105I19Rik
Cnnm4	Cttnbp2		Dok1	Egfl7				E2f7	Calm4		Epha1	Cdh11											4931414P19Rik	9930012K11Rik		Adpgk	Gm13251	A830080D01Rik
Col6a1	Cyp4b1		Dok2	Ehd2				Ect2	Calm5		Epha2	Cdh3											4931428F04Rik	A230046K03Rik		Adprh	Gm266	Aaas
Cpeb2	D130040H23Rik		Dyrk2	Elk3				Eepd1	Camkk1		Fam101b	Cdkn2a											4932438A13Rik	A430033K04Rik		Adrm1	Gna11	Aacs
Csf1r	D8Ertd82e		Egln3	Eml1				Efhc1	Camkk2		Fam189a2	Cebpd											5031439G07Rik	A430105I19Rik		Adss	Golga4	Aaed1
Csgalnact2	Dab2		Elf4	Eng				Efna5	Capg		Fam20c	Celf2											5730508B09Rik	A830080D01Rik		Aftph	Gpm6a	Aagab
Cst7	Dapk2		Emilin2	Entpd1				Efnb2	Capn5		Fam46a	Cemip											5830415F09Rik	Aaas		Agpat3	Grb14	Aak1
Ctsc	Dcbld1		Emp3	Epas1				Egr1	Casp12		Far1	Cep41											6330416G13Rik	Aacs		Agpat5	Grid1	Aamdc
Cx3cl1	Dchs1		F5	Ephb4				Eml5	Cbfa2t3		Fbxl2	Cercam											6430548M08Rik	Aaed1		Ahcyl2	Gxylt2	Aar2
Cxxc5	Dclk2		Fam109b	Epn2				Emp1	Ccdc80		Fbxw7	Cfp											6430573F11Rik	Aagab		Ahrr	H13	Aatk
Cyfip2	Disc1		Fam111a	Erg				Entpd5	Ccl17		Fgfr1	Chd3											6720489N17Rik	Aak1		Ahsa1	H2afj	Abca1
Cyp11a1	Dlc1		Fam160a1	Ets1				Epha1	Ccl3		Fgfr2	Chn2											8030462N17Rik	Aamdc		AI429214	Hmgb1	Abca2
Cyp26a1	Dll4		Fam63a	Fam102a				Epha2	Ccl6		Flnc	Chst11											8430419L09Rik	Aar2		Aifm2	Hnrnph3	Abca4
Cyp26b1	Dock4		Fam84b	Fam43a				Errfi1	Ccl9		Fmnl2	Chst14											9130008F23Rik	Aatk		Aimp2	Hscb	Abca5
Cyth4	Dock6		Fcer1g	Fam46b				Fam101b	Ccr2		Fmnl3	Chst15											9130011E15Rik	Abca1		AK010878	Ift20	Abcb6
Dapp1	Dock9		Fgd3	Fam83g				Fam135a	Cd109		Fosb	Cipc											9130401M01Rik	Abca2		Ak1	Igf1	Abcb8
Def6	Dusp2		Fgr	Fat4				Fam189a2	Cd244		Ftl1	Clec4d											9230110C19Rik	Abca4		Akap17b	Ikbkg	Abcc10
Dhrs9	Dysf		Foxa2	Fblim1				Fam20c	Cd276		Fv1	Clu											9430015G10Rik	Abca5		Akap9	Il1r1	Abcc5
Diap1	Edn1		Foxred2	Fbxo10				Far1	Cd300a		Fzd3	Cluap1											9430020K01Rik	Abcb6		Akna	Inadl	Abce1
Dock8	Efnb2		Foxs1	Fgd5				Farp2	Cd38		Gadd45a	Cmah											9430038I01Rik	Abcb8		Akr1a1	Ints7	Abcg2
Dok1	Egfl7		Frrs1	Fignl2				Fbxl2	Cd82		Gadd45b	Col12a1											9930012K11Rik	Abcc10		Aldh18a1	Itpkb	Abhd14b
Dok2	Ehd2		Fut8	Flrt2				Fbxw7	Cd93		Gadd45g	Col18a1											A130010J15Rik	Abcc4		Aldh1b1	Kdm5c	Abhd17a
Draxin	Elk3		Gas2l3	Flt4				Fgfr1	Cdc42ep2		Gbe1	Col1a2											A230046K03Rik	Abcc5		Aldh2	Klf12	Abhd2
Dyrk2	Eml1		Gcnt2	Fos				Fgfr2	Cdh11		Gch1	Col8a1											A230050P20Rik	Abce1		Aldh9a1	Klf14	Abhd5
Eef2k	Eng		Gdf6	Fzd7				Fmnl2	Cdh3		Gcnt2	Comt											A430005L14Rik	Abcg2		Aldoa	Klhl25	Abi2
Egln3	Entpd1		Gfi1	Gas6				Fmnl3	Cdh5		Gcnt4	Coro2b											A430033K04Rik	Abhd14b		Alg14	Krba1	Abl1
Elf4	Epas1		Gfra2	Gbp4				Fosb	Cdkn2a		Ggct	Cplx2											A430105I19Rik	Abhd17a		Alkbh4	Lama1	Abl2
Emb	Ephb4		Ggct	Gbp9				Ftl1	Cebpd		Glce	Cradd											A4galt	Abhd2		Alms1	Lap3	Ablim1
Emilin2	Epn2		Glipr1	Gdpd5				Fv1	Celf2		Gli3	Creld1											A830080D01Rik	Abhd5		Amigo2	Lhfp	Abr
Emp3	Erg		Glt28d2	Gimap4				Fzd3	Cemip		Glis2	Csf1r											AA986860	Abhd6		Amn1	Lime1	Abracl
Epha7	Ets1		Gpc1	Gja5				Fzd5	Cenpv		Glt28d2	Csgalnact1											Aaas	Abi2		Amot	Loxl1	Abt1
Errfi1	Exoc3l		Gpd2	Gm13889				Gadd45a	Cep41		Gnao1	Cst7											Aacs	Abl1		Ampd2	Lrp2	Abtb1
Evi2a	Fam102a		Gpr141	Gnai1				Gadd45b	Cercam		Gpc1	Ctsd											Aaed1	Abl2		Amz2	Lrrc25	Acaa2
F13a1	Fam171a2		Gpr171	Gpm6a				Gadd45g	Cfp		Gpm6a	Cxcl1											Aagab	Ablim1		Anapc4	Lrsam1	Acaca
F5	Fam188b		Gpr39	Grap				Gbe1	Chd3		Gpr21	Cxcl12											Aak1	Abr		Anapc5	Ly6a	Acadsb
Fam109b	Fam83g		Gse1	Greb1l				Gch1	Chn2		Grb14	Cyba											Aamdc	Abracl		Angpt1	Map3k1	Acap2
Fam111a	Fblim1		Gsn	Grk5				Gcnt2	Chst11		Grtp1	Cyp11a1											Aar2	Abt1		Ankhd1	Map3k10	Acat1
Fam160a1	Fbxo10		Gzmb	Grrp1				Gcnt4	Chst14		Gsn	Cyp26b1											Aars	Abtb1		Ankrd13d	Mcpt1	Acat2
Fam63a	Fgd5		Gzmc	Hand2				Ggct	Chst15		Gxylt2	Cyth4											Aarsd1	Acaa2		Ankrd17	Mest	Acbd3
Fam84b	Fignl2		Gzme	Hap1				Glcci1	Cipc		H2afv	Dapp1											Aasdh	Acaca		Ankrd27	Mmp17	Acbd6
Fcer1g	Flrt2		Hck	Hdac7				Glce	Cldn5		H3f3b	Dctd											Aatk	Acadsb		Ankrd40	Mogat2	Ackr3
Fgd3	Flt4		Helb	Hecw2				Gli3	Clec4d		Habp4	Ddc											Abca1	Acap2		Ankrd42	Mtbp	Acly
Fgr	Fos		Hp	Heg1				Glis2	Clu		Hap1	Def6											Abca2	Acat1		Ankrd50	Napg	Acot11
Fmnl1	Fzd7		Htra3	Hfe				Glt28d2	Cluap1		Hs3st3b1	Dhrs3											Abca3	Acat2		Ankrd52	Ninl	Acot7
Foxa2	Gas6		Hvcn1	Hid1				Gm13139	Cmah		Igsf3	Dhrs9											Abca4	Acbd3		Ankrd54	Nox4	Acot8
Foxred2	Gbp4		Ifitm1	Hip1r				Gm614	Col18a1		Il17rd	Dnmt3a											Abca5	Acbd6		Anpep	Nrros	Acsbg1
Foxs1	Gbp9		Ikzf1	Hlx				Gnao1	Col1a2		Inpp4a	Dock8											Abcb10	Ackr3		Ap2b1	Nsmce4a	Acsf3
Frrs1	Gdpd5		Ikzf2	Hmcn1				Gpc1	Col8a1		Jdp2	Dok2											Abcb6	Acly		Ap4e1	Olfml1	Acsl1
Fut8	Gfod2		Il12rb1	Hopx				Gpr21	Comt		Jund	Dpysl3											Abcb8	Acot11		Ap4m1	Pafah1b3	Acsl3
Gas2l3	Gimap4		Inpp5d	Hoxd8				Grtp1	Coro2b		Kansl1l	Dtd1											Abcc1	Acot7		Ap5m1	Parm1	Acss2
Gcnt1	Gimap6		Irak3	Hspa12a				Gsn	Cped1		Kctd21	Ech1											Abcc10	Acot8		Ap5s1	Pbx1	Actb
Gcnt2	Gja4		Irf1	Hspa12b				H2afv	Cplx2		Kif13b	Ednrb											Abcc5	Acsbg1		Apip	Pdcd4	Actn1
Gdf6	Gja5		Itgb2	Hspg2				H2afx	Cradd		Klf12	Efs											Abcd3	Acsf3		Apln	Pdpk1	Actn4
Gfi1	Gm13889		Itgb3	Hyal2				H2-Ke6	Creld1		Klf5	Emilin2											Abcd4	Acsl1		Apoa1bp	Phyhip	Actr2
Gfra2	Gnai1		Itgb7	Icam1				H3f3b	Csf1r		Klhl22	Emp3											Abce1	Acsl3		Apobec1	Plin2	Actr3
Ggct	Gpm6b		Kcnn4	Igf1				Habp4	Csgalnact1		Klhl8	Eng											Abcf1	Acss2		Apobr	Plxna3	Acvr2a
Glipr1	Grap		Kctd1	Igf2r				Hap1	Cst7		Lars2	Entpd1											Abcf2	Actb		Apoo	Pqlc2	Acyp1
Glt28d2	Greb1l		Klhl30	Il1r1				Homer1	Ctsd		Lgr5	Eps8											Abcg1	Actn1		Aptx	Prkcdbp	Ada
Gpc1	Grk5		Laptm5	Il6st				Hs3st3b1	Ctso		Llgl2	Erg											Abcg2	Actn4		Arap2	Prox1	Adam12
Gpd2	Grrp1		Lef1	Itga9				Igsf3	Cxcl1		Lmbr1l	Exoc3l4											Abhd12	Actr2		Arfgap3	Ptp4a3	Adam17
Gpr141	Gsdmd		Lfng	Jup				Il17rd	Cxcl12		Lmo7	Eya1											Abhd14b	Actr3		Arfip1	Raet1d	Adam1a
Gpr171	Hand2		Lgals3	Kcnip3				Inpp4a	Cyba		Loxl2	F10											Abhd15	Acvr2a		Arhgap10	Ralgapb	Adam8
Gpr39	Hap1		Lgals9	Kdr				Jdp2	Cyp11a1		Lrp1	F2rl2											Abhd16a	Acyp1		Arhgap11a	Rbms2	Adam9
Gse1	Hdac7		Loxl2	Kif26a				Jund	Cyp26b1		Lrp2	F2rl3											Abhd17a	Acyp2		Arhgap42	Rhod	Adamts14
Gsn	Hecw2		Lpl	Klf14				Kansl1l	Cyth4		Lrp4	F5											Abhd17c	Ada		Arhgap5	Rif1	Adamts2
Gzmb	Heg1		Lrrc16a	Klf2				Kctd21	Dapp1		Lypd6	Fah											Abhd2	Adam12		Arhgap9	Rnf121	Adamts3
Gzmc	Hfe		Lrrc25	Klf4				Kif13b	Dctd		Magi3	Fam109b											Abhd5	Adam17		Arhgdib	Rnf181	Adamts4
Gzme	Hid1		Lsp1	Klhl8				Klf5	Ddc		Map1b	Fam195a											Abi1	Adam19		Arhgef1	Ror1	Adamts9
Hck	Hip1r		Ltb4r1	Lars2				Klhl22	Def6		Map3k1	Fam198b											Abi2	Adam1a		Arhgef11	Rps27rt	Adamtsl1
Hectd2	Hlx		Ltbp1	Lhfpl2				Klhl8	Dhrs3		Mapk1ip1	Fblim1											Abl1	Adam8		Arhgef15	Rspry1	Adamtsl4
Helb	Hmcn1		Madd	Lifr				Lars2	Dhrs9		Marcks	Fbln2											Abl2	Adam9		Arid2	Sap30bp	Adap1
Hist1h4j	Hopx		Mamdc2	Limch1				Lgr5	Dnmt3a		Mcpt1	Fcer1g											Ablim1	Adamts1		Arid4a	Sbsn	Adat1
Hp	Hoxd8		Man2a2	Lonrf1				Llgl2	Dock8		Megf10	Fgd3											Abr	Adamts14		Arih1	Scfd1	Adat2
Htra3	Hspa12a		Mapkapk3	Lrrc32				Lmbr1l	Dok2		Megf9	Fgd5											Abracl	Adamts2		Arl10	Sdpr	Adcy7
Hvcn1	Hspa12b		Matn1	Ly6a				Lmo7	Dpysl3		Mtss1	Fgr											Abt1	Adamts3		Arl5a	Shisa2	Adcy9
Ifitm1	Hspg2		Mcf2l	Maf				Loxl2	Draxin		Mturn	Fkbp11											Abtb1	Adamts4		Arl8b	Shmt2	Add1
Igfbp5	Hyal2		Mcpt1	Mageh1				Lrp1	Dtd1		Myl12b	Flrt2											Abtb2	Adamts9		Armc10	Ska3	Add3
Igsf8	Icam1		Mcpt8	Magi1				Lrp4	Dusp2		Nabp1	Fosl1											Acaa1a	Adamtsl1		Armc8	Skida1	Adi1
Ikzf1	Igf2r		Med12l	Map4k3				Lypd6	Ech1		Napepld	Foxred2											Acaa2	Adamtsl4		Armcx5	Slc2a8	Adipor1
Ikzf2	Il6st		Megf10	Map4k5				Magi3	Edn1		Nbeal1	Foxs1											Acaca	Adap1		Armcx6	Slc35b3	Adipor2
Il12rb1	Itga1		Mfsd2b	Mb21d2				Map1b	Ednrb		Nfil3	G6pc3											Acadl	Adar		Arntl	Slc7a2	Adk
Inpp5d	Itga3		Mgst2	Mest				Mapk1ip1	Emb		Nnat	Gaa											Acadsb	Adat1		Arpc1b	Slc9a3r2	Adnp
Irak3	Itga9		Mknk1	Mfap3l				Marcks	Emilin1		Nos1ap	Galc											Acadvl	Adat2		Arpc3	Snapc4	Adnp2
Irf1	Jup		Mmp19	Mfng				Mcm9	Emilin2		Nr1d2	Gas6											Acap1	Adcy7		Arpc4	Spata6	Ado
Itgb2	Kazn		Mmp9	Mical2				Megf10	Emp3		Nr4a2	Gatsl3											Acap2	Adcy9		Arrb2	Sptb	Adora2a
Itgb3	Kcnip3		Myo1f	Mllt4				Megf9	Eng		Nr6a1	Gfer											Acat1	Add1		Asb1	St8sia2	Adprhl2
Itgb7	Kcnk6		Myom1	Mthfr				Mphosph9	Entpd1		Nrgn	Gfi1											Acat2	Add3		Asb8	Stat3	Adrb1
Kcnn4	Kcnk9		Nabp1	Mtss1l				Mss51	Eps8		Nuak1	Gimap4											Acbd3	Adi1		Ascc2	Stmn2	Adrb2
Kctd1	Kdr		Naga	Myo1c				Mtss1	Erg		Nudt4	Gimap9											Acbd6	Adipor1		Aste1	Stxbp4	Adrb3
Klhl30	Kif26a		Nap1l2	Nfia				Mturn	Evi2a		Osgin2	Glipr1											Acer2	Adipor2		Atad2	Sufu	Adssl1
Lamtor4	Klf2		Nedd9	Nfib				Mybl1	Exoc3l		Palm3	Glrx											Acer3	Adk		Atad5	Syap1	Aebp1
Laptm5	Klf4		Nfam1	Nid1				Myl12b	Exoc3l4		Pard3	Gna15											Ackr3	Adnp		Atg101	Syde1	Aebp2
Lcp1	Klhl3		Nfe2	Nipa1				Nabp1	Eya1		Pde8a	Gng12											Acly	Adnp2		Atg16l2	Taf8	Aen
Lef1	Klhl8		Ninj1	Notch1				Napepld	F10		Pfn2	Gpr141											Aco1	Ado		Atg3	Tbc1d23	Aes
Lfng	Lars2		Nrarp	Npr1				Nbeal1	F13a1		Pgm3	Gpr171											Acot11	Adora2a		Atg4d	Tead4	Afap1
Lgals3	Ldb2		Nrgn	Nrep				Nek1	F2rl2		Phtf2	Gpr39											Acot7	Adprhl2		Atg9b	Tet3	Afap1l1
Lgals9	Ldlrad4		Nt5e	Nrp2				Nes	F2rl3		Plekhf1	Gramd1b											Acot8	Adrb1		Athl1	Tmem259	Aff1
Loxl2	Lhfpl2		Osbpl3	Oit3				Nfil3	F5		Plekhg3	Grap											Acox1	Adrb2		Atl3	Tnfrsf25	Aff3
Lpl	Lifr		Osgin1	Olfml1				Nnat	Fabp5		Plod1	Gsap											Acox3	Adrb3		Atp11b	Tram1l1	Aff4
Lrrc16a	Limch1		P2rx1	Osbpl10				Nos1ap	Fah		Pltp	Gzmb											Acp2	Adrbk1		Atp2c1	Trib2	Afg3l1
Lsp1	Lonrf1		P2ry1	Pald1				Nr1d2	Fam109b		Plxna3	Gzmc											Acp6	Adssl1		Atp5a1	Trub1	Afg3l2
Ltb4r1	Lrrc32		Panx1	Pdgfb				Nr4a2	Fam171a2		Pnpla2	H2afy2											Acpp	Aebp1		Atp5c1	Tyro3	Agap1
Ltbp1	Maf		Paqr7	Pdk1				Nr6a1	Fam185a		Pnpla8	Hand2											Acrbp	Aebp2		Atp5h	Uchl1	Agbl3
Madd	Mageh1		Pcolce2	Pecam1				Nrgn	Fam195a		Polr2a	Hck											Acsbg1	Aen		Atp5sl	Uqcrfs1	Agfg1
Mamdc2	Magi1		Pde3b	Phyhd1				Nuak1	Fam198b		Porcn	Hexim2											Acsf2	Aes		Atp6v0c	Usp35	Agfg2
Man2a2	Map4k3		Pde4d	Pi16				Nudt4	Fam212a		Ppp1r12b	Hfe											Acsf3	Afap1		Atp6v1b2	Vps4a	Aggf1
Map1a	Map4k5		Pde5a	Plat				Osgin2	Fam217b		Ppp3cc	Hid1											Acsl1	Afap1l1		Atp6v1c1	Wdr11	Agk
Mapkapk3	Mb21d2		Pde8a	Plcd1				Pag1	Fblim1		Prdx1	Hist2h2ab											Acsl3	Afap1l2		Atp6v1e1	Wnt4	Agl
Matn1	Meis2		Pdp1	Plcd3				Palm3	Fbln2		Prox1	Hopx											Acss2	Aff1		Atp7a	Wt1	Ago2
Mcf2l	Mfap3l		Pfkfb4	Plekha1				Pard3	Fbxo17		Prr5l	Hoxd8											Actb	Aff3		Atp8b4	Xylt2	Ago3
Mcpt8	Mfap5		Pfkp	Plekho1				Pde8a	Fcer1g		Pth1r	Hp											Actl6a	Aff4		Atpaf2	Zcrb1	Agpat4
Mctp1	Mfng		Pgf	Plet1				Pdlim4	Fes		Ptms	Hpgd											Actn1	Afg3l1		Atrnl1	Zdhhc18	Agpat6
Med12l	Mical2		Pim2	Plxna2				Pfn2	Fgd3		Ptpn13	Hscb											Actn4	Afg3l2		Atrx	Zfp707	Agpat9
Megf10	Mllt4		Plcg2	Plxnc1				Pgap1	Fgd5		Rabgap1l	Hspa12b											Actr1b	Afmid		Atxn1l	Zkscan17	Agps
Mfsd2b	Mthfr		Plekhf1	Podxl				Pgm3	Fgr		Raet1d	Hspb8											Actr2	Agap1		Atxn7l3		Agrn
Mfsd6	Mtss1l		Plp2	Ppp1r14a				Phtf2	Fjx1		Rasl11b	Htra1											Actr3	Agbl3		AU041133		Agtrap
Mgst2	Myo1c		Podnl1	Ppp1r16b				Plekhf1	Fkbp11		Reep1	Htra3											Actr8	Agfg1		Aup1		Ahctf1
Mgst3	Nfia		Ppp1r14c	Ppp1r2				Plekhg3	Flrt2		Rfx3	Hvcn1											Acvr1	Agfg2		Aven		Ahcyl1
Mknk1	Nfib		Prkca	Prex2				Plod1	Fosl1		Rnd3	Icam1											Acvr1b	Aggf1		AW549877		Ahdc1
Mmp19	Nid1		Prrt4	Prickle2				Pltp	Foxred2		Rnf122	Ier5l											Acvr2a	Agk		AW554918		Ahi1
Mmp9	Nipa1		Pstpip1	Prkcdbp				Pnpla2	Foxs1		Rnf19b	Ifitm1											Acy1	Agl		Azi2		Ahnak
Mpo	Notch1		Ptafr	Prkce				Pnpla8	G6pc3		Rora	Ifnar2											Acyp1	Ago2		B230217C12Rik		Ahr
Myo1f	Npl		Ptgs1	Prr5l				Polr2a	Gaa		Rps6ka2	Ift57											Ada	Ago3		B3galnt2		Ahsa2
Myom1	Npr1		Ptk2b	Ptprm				Porcn	Galc		Rrm2b	Igdcc4											Adam10	Agpat4		B3galt6		AI413582
Nabp1	Nrep		Ptn	Ptrf				Ppp1r12b	Galk1		Runx1	Igf1											Adam12	Agpat6		B3gat3		AI467606
Naga	Nrp2		Ptpn13	Pxdn				Ppp3cc	Gas6		Rwdd2a	Ikzf1											Adam15	Agpat9		B3gnt9		AI597479
Nap1l2	Oit3		Ptpn6	Ralb				Prdx1	Gatsl3		S100a11	Il11ra1											Adam17	Agps		B3gntl1		AI987944
Nbeal2	Osbpl10		Rab27a	Ralgds				Prr5l	Gfer		Sdc1	Il12rb1											Adam1a	Agrn		B4galt3		Aida
Ncf4	Pald1		Rab27b	Rapgef3				Pth1r	Gfi1		Sdc4	Il15											Adam22	Agtrap		B4galt7		Aif1l
Nedd9	Pard6b		Rab38	Rasal2				Ptms	Gimap4		Sema7a	Il17ra											Adam8	Ahctf1		B9d1		Aim1
Neurl3	Pcdh1		Rac2	Rasip1				Ptpn13	Gimap6		Serinc5	Il1r2											Adam9	Ahcyl1		Babam1		Aim2
Nfam1	Pdgfb		Ralgps1	Rell1				Rabgap1l	Gimap9		Serp2	Il4ra											Adamts14	Ahdc1		Bace2		Aimp1
Nfe2	Pdk1		Rap1gap2	Rgl1				Rasl11b	Gja4		Sertad2	Inpp5d											Adamts2	Ahi1		Bag1		Aip
Ninj1	Pecam1		Rasal1	Rgmb				Reck	Glipr1		Sesn3	Itga2b											Adamts3	Ahnak		Bag6		Ajuba
Nrarp	Phldb2		Rcor2	Rgs3				Reep1	Glrx		Sgcb	Itga9											Adamts4	Ahr		Bambi		Ak2
Nrgn	Phyhd1		Relt	Rhob				Rfx3	Gna15		Sik1	Itgb2											Adamts6	Ahsa2		Baz1b		Akap11
Nt5e	Pi16		Rgs2	Rilpl1				Rnase4	Gng12		Sike1	Jazf1											Adamts9	AI413582		Bbs5		Akap13
Orai2	Plac1		Rnf150	Rin2				Rnd3	Gngt2		Slc25a30	Kcnn4											Adamtsl1	AI467606		BC003965		Akap2
Osbpl3	Plat		Rnf19b	Rnd1				Rnf122	Gpr141		Slc30a1	Kif26a											Adamtsl4	AI597479		BC023829		Akap5
Osgin1	Plcd1		Rrad	Rnf122				Rnf19b	Gpr171		Slc30a9	Lamc2											Adap1	AI987944		BC030867		Akap7
P2rx1	Plcd3		Runx1	Rragd				Rora	Gpr39		Slc44a1	Laptm5											Adat1	Aida		BC031181		Akap8l
P2ry1	Plekha1		Ryr2	Rxra				Rps6ka2	Gpx7		Slc9a5	Lat											Adat2	Aif1l		BC052040		Akip1
Panx1	Plekhh3		S100a4	Sash1				Rrm2b	Gramd1b		Snap47	Lcp2											Adcy6	Aig1		Bcap31		Akirin2
Paqr7	Plekho1		Satb1	Scarf1				Runx1	Grap		Snx29	Lgals3bp											Adcy7	Aim1		Bckdhb		Akt2
Pcolce2	Plet1		Sema4d	Schip1				Rwdd2a	Grap2		Spp1	Lgals9											Adcy9	Aim2		Bcl10		Aktip
Pde3b	Plxna2		Sema7a	Sdpr				S100a11	Grik5		Spry1	Limch1											Add1	Aimp1		Bcl2l2		Alas1
Pde4d	Plxnc1		Serpinf1	Sec14l2				Scpep1	Gsap		Srd5a1	Lmf1											Add3	Aip		Bcl7a		Aldh3a2
Pde5a	Podxl		Sh3bp1	Sema3f				Sdc1	Gusb		Srgap3	Lmo2											Adh5	Ajuba		Bcl9		Aldh4a1
Pde8a	Ppp1r14a		Sik1	Sema3g				Sdc4	Gypc		St8sia2	Loxl1											Adi1	Ak2		Bdnf		Alg11
Pdp1	Ppp1r16b		Sirpa	Sema6a				Sema7a	Gzmb		Stmn2	Lrmp											Adipor1	Akap11		Bin1		Alg12
Pf4	Ppp1r2		Sla	Sepp1				Serinc5	Gzmc		Ston2	Lrp8											Adipor2	Akap13		Bin2		Alkbh3
Pfkfb4	Prex2		Sla2	Serping1				Serp2	H2afy2		Syap1	Lrrc25											Adk	Akap2		Blm		Alkbh5
Pfkp	Prickle2		Slc24a3	Sfrp1				Sertad2	Hand2		Taf4b	Lsp1											Adm	Akap5		Bms1		Alkbh7
Pgf	Prkce		Slc2a3	Sgsh				Sesn3	Hck		Tcf7	Ltb4r1											Adnp	Akap7		Bnip1		Alox5
Pik3cd	Prnd		Slc6a4	Sh2d3c				Sgcb	Hexa		Tcf7l2	Ltc4s											Adnp2	Akap8l		Bnip2		Alox5ap
Pim2	Prr5l		Slc7a11	Sh3bp5				Sgtb	Hexim2		Tead1	Ly6a											Ado	Akip1		Bnip3		Alpk3
Pirt	Ptprb		Slco4a1	Sh3pxd2a				Shf	Hfe		Tgfb3	Lyl1											Adora2a	Akirin2		Brd2		Als2
Plcg2	Ptprm		Smox	Sh3tc2				Sik1	Hid1		Tgif1	Maf											Adpgk	Akt2		Brd9		Alx3
Plek	Ptrf		Soat2	Shank3				Sike1	Hist1h4j		Tiam2	Mapkapk3											Adprh	Aktip		Bri3bp		Alyref2
Plek2	Pxdn		Sorbs2	Shb				Slc25a30	Hist2h2ab		Timp1	Matn1											Adprhl2	Alas1		Brms1l		Amacr
Plekhf1	Rab11fip3		Sorcs2	She				Slc30a1	Homer3		Tjap1	Mbp											Adrb1	Aldh3a2		Brox		Amd1
Plp2	Ralb		Spag1	Shroom2				Slc30a9	Hopx		Tjp1	Mcm3ap											Adrb2	Aldh4a1		Btaf1		Amd2
Podnl1	Ralgds		Spi1	Sipa1l2				Slc44a1	Hoxd8		Tle4	Mcpt8											Adrb3	Alg11		Btbd1		Amfr
Ppp1r14c	Rapgef3		Spp1	Slc16a13				Slc9a5	Hp		Tln2	Mecom											Adrm1	Alg12		Btbd6		Amotl1
Prkag2	Rasal2		Src	Slc30a1				Snap47	Hpgd		Tmem119	Mfng											Adss	Alkbh3		Btbd8		Amotl2
Prkca	Rasgrp3		Srgap3	Slc37a3				Sntb2	Hspa12b		Tmem50b	Mfsd2b											Adssl1	Alkbh5		Btrc		Ampd3
Prkg2	Rasip1		Srgn	Slc40a1				Snx29	Hspb8		Tnfrsf19	Mgst2											Aebp1	Alkbh7		C030006K11Rik		Anapc10
Prrt4	Rell1		Srxn1	Slc4a1				Sp4	Htra1		Tob1	Mical1											Aebp2	Alox5		C1d		Anapc11
Prtn3	Rgl1		St8sia1	Slc9a3r2				Spp1	Htra3		Tpd52l1	Mmp14											Aen	Alox5ap		C330006A16Rik		Anapc13
Prune2	Rgmb		Stk10	Snrk				Spry1	Hvcn1		Tpm1	Mmp19											Aes	Alpk3		C3ar1		Angel1
Pstpip1	Rgs3		Stk17b	Snx30				Srd5a1	Icam1		Trim36	Mmp23											Afap1	Als2		C77080		Angel2
Ptafr	Rhob		Ston2	Snx33				Srgap3	Ier5l		Trp53inp2	Mmp9											Afap1l1	Alx3		Caap1		Angpt2
Ptgs1	Rilpl1		Susd3	Sox17				Ston2	Ifitm1		Tspan2	Mogat2											Aff1	Alyref2		Cables2		Angptl2
Ptk2b	Rin2		Syne3	Sox4				Taf4b	Ifitm3		Ttbk2	Morn4											Aff3	Amacr		Cacfd1		Ank
Ptn	Ripply3		Syngr1	Sox7				Tcf7	Ifnar2		Uchl1	Mrvi1											Aff4	Amd1		Cacna1h		Ank2
Ptpn13	Rnd1		Synj2	Spry1				Tcf7l2	Ift122		Ugcg	Mta3											Afg3l1	Amd2		Cacybp		Ank3
Ptpn6	Rnf122		Tdrd5	Sptb				Tead1	Ift57		Usp32	Mylk											Afg3l2	Amfr		Calhm2		Ankfy1
Ptpre	Rragd		Tec	Srgap1				Tesk2	Igdcc4		Usp44	Mylk3											Aftph	Amotl1		Calm4		Ankib1
Pygl	Rxra		Tfrc	Srgap2				Tgfb3	Igfbp5		Usp53	Myo1f											Agap1	Amotl2		Calm5		Ankle2
Rab27a	Sash1		Tgfb3	St6gal1				Tgif1	Ikzf1		Ust	Myo7a											Agbl3	Ampd3		Camkk1		Ankra2
Rab27b	Scarf1		Tgm1	St6galnac3				Tiam2	Il11ra1		Vangl1	Myom1											Agfg1	Anapc1		Camta1		Ankrd1
Rab38	Schip1		Thbs1	Stard8				Timp1	Il12rb1		Vldlr	Myzap											Agfg2	Anapc10		Cand1		Ankrd10
Rac2	Sec14l2		Tmem119	Syne2				Tjap1	Il15		Wdr47	Nenf											Aggf1	Anapc11		Cant1		Ankrd11
Ralgps1	Sele		Tmem158	Tanc1				Tjp1	Il17ra		Wdr86	Nfam1											Agk	Anapc13		Canx		Ankrd12
Rap1gap2	Sema3f		Tmem229b	Tcf7l1				Tle4	Il1r2		Wipi1	Nfib											Agl	Angel1		Capn10		Ankrd13a
Rasal1	Sema3g		Tnfaip8	Tcf7l2				Tln2	Il4ra		Wnt10b	Nfic											Ago2	Angel2		Capns1		Ankrd13c
Rbm24	Sema6a		Tnfrsf9	Tead4				Tmem119	Inpp5d		Wnt7b	Ngf											Ago3	Angpt2		Caprin2		Ankrd24
Rcor2	Sema6b		Tnfsf11	Tgfa				Tmem136	Irgm1		Xpr1	Nme4											Agpat3	Angptl2		Car5b		Ankrd28
Relt	Sepp1		Trf	Tgfbr2				Tmem170	Itga2b		Zc3h6	Nmi											Agpat4	Ank		Carm1		Ankrd33b
Rgs14	Serping1		Trpv2	Tgfbr3				Tmem50b	Itga9		Zfp119a	Npr1											Agpat5	Ank2		Casc3		Ankrd37
Rgs2	Sfrp1		Ttc39b	Thsd1				Tnfrsf19	Itgb2		Zfp868	Nr3c1											Agpat6	Ank3		Casc5		Ankrd46
Rhof	Sgpp1		Ttc39c	Tmem44				Tob1	Jak3		Zfp963	Nrarp											Agpat9	Ankfy1		Cask		Anks1
Rnf150	Sgsh		Ttc7	Tmem51				Tpd52l1	Jazf1		Zswim6	Nrep											Agps	Ankib1		Casp12		Anln
Rnf19b	Sh2d3c		Ttyh2	Tmod2				Tpm1	Kcnk6			Nrg1											Agrn	Ankle2		Casp8		Ano1
Rogdi	Sh3bp5		Ugcg	Tnfaip8l1				Trim26	Kcnk9			Nrros											Agtrap	Ankra2		Casp8ap2		Ano10
Rpia	Sh3pxd2a		Unc5c	Tnfrsf22				Trim36	Kcnn4			Nsmaf											Ahctf1	Ankrd1		Cbx4		Ano6
Rrad	Sh3tc2		Vav1	Uaca				Trim59	Kif26a			Nt5e											Ahcyl1	Ankrd10		Ccdc101		Ano8
Runx1	Shank3		Wnt10b	Ube2ql1				Trp53inp2	Klhl6			Ntpcr											Ahcyl2	Ankrd11		Ccdc122		Anp32a
Ryr2	Shb		Zfp385a	Vash1				Tspan2	Klk8			Nuak2											Ahdc1	Ankrd12		Ccdc124		Anp32e
S100a4	She			Wipf3				Ttbk2	Lamc2			Nucb2											Ahi1	Ankrd13a		Ccdc130		Antxr1
Satb1	Shroom2			Ypel2				Tubb2b	Laptm5			Oaf											Ahnak	Ankrd13c		Ccdc132		Antxr2
Sema4d	Sipa1l2			Zfp366				Ugcg	Lat			Ociad2											Ahr	Ankrd24		Ccdc138		Anxa11
Sema7a	Slc16a13			Zfp36l1				Usp32	Lcp1			Oit3											Ahrr	Ankrd28		Ccdc55		Anxa2
Serpine2	Slc30a1			Zfpm2				Usp44	Lcp2			Olfml3											Ahsa1	Ankrd33b		Ccdc57		Anxa3
Serpinf1	Slc37a3							Usp53	Ldb2			Osgin1											Ahsa2	Ankrd37		Ccdc71		Aox1
Sh2b2	Slc40a1							Ust	Ldlrad4			P2rx1											AI413582	Ankrd46		Ccdc8		Ap1b1
Sh3bp1	Slc4a1							Vangl1	Lgals3bp			P2ry2											AI429214	Anks1		Ccdc86		Ap1g1
Sik1	Snn							Vldlr	Lgals9			Paqr7											AI467606	Anln		Ccdc88c		Ap1m1
Sirpa	Snrk							Wdr47	Limch1			Pcbd1											AI597479	Ano1		Ccdc90b		Ap1s2
Sla	Snx30							Wdr86	Lmf1			Pck2											AI987944	Ano10		Ccne2		Ap2a2
Sla2	Snx33							Wipi1	Lmo2			Pcolce											Aida	Ano6		Ccz1		Ap2s1
Slc16a6	Socs2							Wnt10b	Lrfn4			Pcolce2											Aif1l	Ano8		Cd1d1		Ap3b1
Slc24a3	Sox17							Wnt7b	Lrmp			Pde3b											Aifm2	Anp32a		Cd38		Ap3d1
Slc2a3	Sox18							Wnt9a	Lrp8			Pde4d											Aim1	Anp32b		Cd47		Ap3m2
Slc45a4	Sox4							Xpr1	Lsp1			Pdgfrb											Aim2	Anp32e		Cd63		Ap3s1
Slc48a1	Sox7							Zc3h6	Lst1			Pecam1											Aimp1	Antxr1		Cd68		Ap5b1
Slc6a4	Spry1							Zfp119a	Ltb4r1			Perp											Aimp2	Antxr2		Cd99l2		Ap5z1
Slc7a11	Srgap1							Zfp119b	Ltc4s			Pgp											Aip	Anxa11		Cdadc1		Apaf1
Slc9a3r1	Srgap2							Zfp58	Lyl1			Phactr2											Ajuba	Anxa2		Cdc16		Apbb2
Slco4a1	St6gal1							Zfp868	Lyve1			Phgdh											AK010878	Anxa3		Cdc20		Apeh
Smox	St6galnac3							Zfp963	Maf			Pi16											Ak1	Aox1		Cdc26		Apela
Soat2	Stab1							Zfp964	Mapkapk3			Pik3r2											Ak2	Ap1b1		Cdc42bpg		Api5
Sorbs2	Stard8							Zhx3	Matn1			Pitpnm2											Akap11	Ap1g1		Cdc42ep2		Apitd1
Sorcs2	Syne2							Zswim6	Mbp			Pkdcc											Akap13	Ap1m1		Cdc42ep3		Aplnr
Spag1	Tanc1								Mcm3ap			Plau											Akap17b	Ap1s2		Cdc42se1		Apmap
Spi1	Tcf7l1								Mcpt8			Plcg2											Akap2	Ap2a2		Cdc42se2		Apoc2
Spp1	Tcf7l2								Mctp1			Plekho1											Akap5	Ap2s1		Cdc45		Apopt1
Src	Tek								Mdfi			Plscr2											Akap7	Ap3b1		Cdc73		Appbp2
Srgap3	Tfec								Mecom			Plxnc1											Akap8l	Ap3d1		Cdca3		Appl1
Srgn	Tgfa								Meis2			Plxnd1											Akap9	Ap3m2		Cdh2		Appl2
Srxn1	Tgfbr2								Mfng			Popdc2											Akip1	Ap3s1		Cdh5		Aprt
St8sia1	Tgfbr3								Mfsd2b			Ppp1r14a											Akirin2	Ap5b1		Cdk1		Aqp1
Stk10	Thsd1								Mgst2			Ppp1r16b											Akna	Ap5z1		Cdk2ap1		Arap1
Stk17b	Tm4sf1								Mical1			Prex2											Akr1a1	Apaf1		Cdk7		Arap3
Ston2	Tmem44								Micall2			Prkcd											Akt2	Apbb2		Cdkn1a		Arel1
Susd3	Tmem51								Mid1ip1			Prkcdbp											Aktip	Apeh		Cdpf1		Arf1
Syne3	Tmod2								Mlkl			Prkch											Alas1	Apela		Cdr2		Arf2
Syngr1	Tnfaip1								Mmp14			Prrg4											Aldh18a1	Api5		Cdv3		Arf3
Synj2	Tnfaip8l1								Mmp19			Prss35											Aldh1b1	Apitd1		Cebpg		Arf6
Tdrd5	Tnfrsf22								Mmp23			Pstpip1											Aldh2	Aplnr		Celf1		Arfgap2
Tec	Tnks1bp1								Mmp9			Ptafr											Aldh3a2	Apmap		Cenpa		Arfgef1
Tesk2	Tspan8								Morn4			Ptgis											Aldh4a1	Apoc2		Cenpv		Arfgef2
Tfrc	Uaca								Mpl			Ptgs1											Aldh9a1	Apold1		Cep120		Arglu1
Tgfb3	Ube2ql1								Mpo			Ptk2b											Aldoa	Apopt1		Cep164		Arhgap12
Tgm1	Vash1								Mrvi1			Ptn											Alg11	App		Cep192		Arhgap17
Thbs1	Vsig2								Msrb2			Ptp4a3											Alg12	Appbp2		Cep250		Arhgap18
Tmem119	Wipf3								Mta3			Ptpn6											Alg14	Appl1		Cep44		Arhgap19
Tmem158	Ypel2								Mthfd1l			Qrsl1											Alkbh3	Appl2		Cep68		Arhgap23
Tmem229b	Zfp366								Mtus1			Rab20											Alkbh4	Aprt		Cep70		Arhgap25
Tmem71	Zfp36l1								Myd88			Rab27a											Alkbh5	Aqp1		Cep78		Arhgap27
Tnfaip8	Zfpm2								Mylk			Rab27b											Alkbh7	Arap1		Cers5		Arhgap28
Tnfrsf9									Mylk3			Rac2											Alms1	Arap3		Cetn3		Arhgap29
Tnfsf11									Myo1f			Rap1gap2											Alox5	Arel1		Cfl1		Arhgap30
Trf									Myo7a			Rapgef3											Alox5ap	Arf1		Cgrrf1		Arhgap31
Trpv2									Myom1			Rapgef5											Alpk3	Arf2		Chac2		Arhgap32
Ttc39b									Myzap			Rarg											Als2	Arf3		Chaf1b		Arhgap35
Ttc39c									Ncf4			Rasal1											Alx3	Arf6		Champ1		Arhgap39
Ttc7									Nenf			Rasgrp2											Alyref2	Arfgap2		Chchd1		Arhgap6
Ttyh2									Neurl3			Rasip1											Amacr	Arfgef1		Chchd5		Arhgap8
Tuba8									Nfam1			Rassf2											Amd1	Arfgef2		Chd1		Arhgdia
Tyrobp									Nfib			Rbms3											Amd2	Arglu1		Chd2		Arhgef10l
Ugcg									Nfic			Rcbtb2											Amfr	Arhgap12		Chek1		Arhgef12
Unc5c									Ngf			Rcsd1											Amigo2	Arhgap17		Chek2		Arhgef17
Unc93b1									Nhsl2			Rgs2											Amn1	Arhgap18		Chkb		Arhgef18
Usp18									Nme4			Rhobtb1											Amot	Arhgap19		Chmp2a		Arhgef2
Vav1									Nmi			Rin2											Amotl1	Arhgap23		Chmp3		Arhgef28
Was									Npl			Rnf130											Amotl2	Arhgap25		Chmp7		Arhgef3
Wnt10b									Npr1			Rnf150											Ampd2	Arhgap27		Chordc1		Arhgef39
Wnt9a									Nr3c1			Rnpepl1											Ampd3	Arhgap28		Chrnb1		Arhgef5
Zfp385a									Nrarp			Rpp25											Amz2	Arhgap29		Chsy3		Arhgef7
									Nrep			Rtkn											Anapc10	Arhgap30		Chtf8		Arid1a
									Nrg1			Rusc2											Anapc11	Arhgap31		Cib1		Arid1b
									Nsmaf			S100a4											Anapc13	Arhgap32		Cinp		Arid3a
									Nt5e			Scarb1											Anapc4	Arhgap35		Cish		Arid3b
									Ntpcr			Scarf1											Anapc5	Arhgap39		Cited2		Arid5a
									Nuak2			Scrn1											Angel1	Arhgap6		Clasrp		Arid5b
									Nucb2			Scrn2											Angel2	Arhgap8		Clcn5		Arih2
									Nup210			Sdc3											Angpt1	Arhgdia		Clcn6		Arl14ep
									Oaf			Sdpr											Angpt2	Arhgef10l		Clcn7		Arl15
									Ociad2			Sec14l2											Angptl2	Arhgef12		Cldn12		Arl2
									Oit3			Selm											Ank	Arhgef17		Cldn5		Arl2bp
									Olfml3			Sema6d											Ank2	Arhgef18		Clec1a		Arl4c
									Orai2			Sepp1											Ank3	Arhgef2		Clic1		Arl4d
									Osgin1			Serpinb6b											Ankfy1	Arhgef28		Clk2		Arl6
									P2rx1			Serpinb9											Ankhd1	Arhgef3		Clk4		Arl6ip1
									P2ry2			Serpine1											Ankib1	Arhgef39		Cln6		Arl6ip4
									Paqr7			Serpinf1											Ankle2	Arhgef5		Clta		Arl6ip5
									Pcbd1			Sgsm1											Ankra2	Arhgef7		Cmpk1		Arl6ip6
									Pck2			Sh2d3c											Ankrd1	Arid1a		Cmss1		Armc6
									Pcolce			Sh3bp2											Ankrd10	Arid1b		Cmtm3		Armc7
									Pcolce2			Sh3pxd2a											Ankrd11	Arid3a		Cmtr2		Armc9
									Pde3b			Sh3tc1											Ankrd12	Arid3b		Cnbp		Armcx1
									Pde4d			Shank3											Ankrd13a	Arid5a		Cnep1r1		Arnt
									Pdgfrb			She											Ankrd13c	Arid5b		Cnot8		Arntl2
									Pecam1			Shmt1											Ankrd13d	Arih2		Cntln		Arpc2
									Perp			Sigirr											Ankrd17	Arl14ep		Cntrl		Arpc5
									Pf4			Sipa1											Ankrd24	Arl15		Coa7		Arpc5l
									Pgp			Sirpa											Ankrd27	Arl2		Cog2		Arpp19
									Phactr2			Sirt5											Ankrd28	Arl2bp		Col23a1		Arrb1
									Phgdh			Sla											Ankrd33b	Arl4c		Commd2		Arrdc1
									Pi16			Sla2											Ankrd37	Arl4d		Commd5		Arrdc2
									Pick1			Slc16a13											Ankrd40	Arl6		Copg2		Arrdc3
									Pik3c2b			Slc24a3											Ankrd42	Arl6ip1		Cops7a		Arrdc4
									Pik3cd			Slc24a5											Ankrd46	Arl6ip4		Coq10b		Arsa
									Pik3r2			Slc25a26											Ankrd50	Arl6ip5		Coq2		Asah1
									Pirt			Slc27a3											Ankrd52	Arl6ip6		Coq6		Asah2
									Pitpnm2			Slc35f2											Ankrd54	Armc6		Cox19		Asap1
									Pitx2			Slc37a1											Anks1	Armc7		Cox4i1		Asap2
									Pkdcc			Slc39a4											Anln	Armc9		Cox5b		Asb13
									Plac1			Slc6a4											Ano1	Armcx1		Cox7a2l		Asb2
									Plau			Slc7a11											Ano10	Arnt		Cox8a		Asb6
									Plcg2			Slco4a1											Ano6	Arntl2		Cpeb2		Ascc3
									Plek			Slfn2											Ano8	Arpc2		Cped1		Asf1a
									Plek2			Smad6											Anp32a	Arpc5		Cpne7		Asns
									Plekho1			Smagp											Anp32e	Arpc5l		Cpsf4		Asph
									Plscr2			Smco4											Anpep	Arpp19		Crcp		Aspscr1
									Plxnc1			Soat2											Antxr1	Arrb1		Crebl2		Asxl1
									Plxnd1			Sorbs2											Antxr2	Arrdc1		Creg1		Ate1
									Popdc2			Sorcs2											Anxa11	Arrdc2		Crip1		Atf1
									Ppp1r14a			Spi1											Anxa2	Arrdc3		Cry2		Atf3
									Ppp1r14b			Srgn											Anxa3	Arrdc4		Csf2ra		Atf6
									Ppp1r16b			Ssbp4											Aox1	Arsa		Csk		Atf7ip
									Ppp1r3b			St6galnac6											Ap1b1	Asah1		Csnk1a1		Atg10
									Pqlc1			St8sia1											Ap1g1	Asah2		Csnk1g3		Atg16l1
									Prex2			Stard10											Ap1m1	Asap1		Csrnp1		Atg4c
									Prkcd			Stk39											Ap1s2	Asap2		Cst3		Atg5
									Prkch			Sulf2											Ap2a2	Asb13		Ctso		Atg7
									Prkg2			Susd1											Ap2b1	Asb2		Cttnbp2nl		Atg9a
									Prnd			Susd3											Ap2s1	Asb6		Ctxn1		Atic
									Procr			Syce2											Ap3b1	Ascc3		Cul1		Atl1
									Prrg4			Syk											Ap3d1	Asf1a		Cul3		Atl2
									Prss35			Syngr1											Ap3m2	Asns		Cul4a		Atmin
									Prtn3			Synpo											Ap3s1	Asph		Cul5		Atoh8
									Psrc1			Syt13											Ap4e1	Aspscr1		Cuta		Atp10a
									Pstpip1			Tap2											Ap4m1	Asxl1		Cyb561a3		Atp11a
									Ptafr			Tcea2											Ap5b1	Ate1		Cyb5r3		Atp13a1
									Pter			Tdrd5											Ap5m1	Atf1		Cyb5r4		Atp13a2
									Ptgis			Tfap4											Ap5s1	Atf3		Cycs		Atp13a3
									Ptgs1			Tfeb											Ap5z1	Atf6		Cyhr1		Atp1a1
									Ptk2b			Tgfbi											Apaf1	Atf7ip		Cyp26a1		Atp1b1
									Ptn			Tgm1											Apbb2	Atg10		Cyth3		Atp1b3
									Ptpn6			Tgm2											Apeh	Atg13		D10Jhu81e		Atp2a3
									Ptprb			Tlr3											Apela	Atg16l1		D16Ertd472e		Atp2b1
									Ptpre			Tmem229b											Api5	Atg4a		D17Wsu92e		Atp2b4
									Qrsl1			Tmem37											Apip	Atg4c		D6Wsu163e		Atp5k
									Rab20			Tnc											Apitd1	Atg5		Dact2		Atp5l
									Rab27a			Tnfaip2											Apln	Atg7		Dapk3		Atp5o
									Rab27b			Tnfaip8l1											Aplnr	Atg9a		Dazap2		Atp5s
									Rac2			Tnfrsf9											Apmap	Atic		Dbnl		Atp6v0a1
									Rap1gap2			Tnik											Apoa1bp	Atl1		Dcaf10		Atp6v0a2
									Rapgef3			Tns1											Apobec1	Atl2		Dcaf4		Atp6v0b
									Rapgef5			Traf3ip2											Apobr	Atmin		Dcaf7		Atp6v0d1
									Rarg			Trf											Apoc2	Atoh8		Dcaf8		Atp6v0e
									Rasal1			Trib1											Apoo	Atp10a		Dcbld1		Atp6v0e2
									Rasgrp2			Trpv2											Apopt1	Atp11a		Dcbld2		Atp6v1f
									Rasgrp3			Tsc22d4											Appbp2	Atp13a1		Dclre1c		Atp8b1
									Rasip1			Tspan17											Appl1	Atp13a2		Dcps		Atp8b2
									Rassf2			Tspan32											Appl2	Atp13a3		Dctn1		Atr
									Rassf6			Ttc28											Aprt	Atp1a1		Dcun1d1		Atrn
									Rbm43			Ttc39a											Aptx	Atp1b1		Dcun1d3		Atxn1
									Rbms3			Ttc39b											Aqp1	Atp1b3		Ddah1		Atxn10
									Rcbtb2			Uba7											Arap1	Atp2a3		Ddb1		Atxn2l
									Rcsd1			Ube2e2											Arap2	Atp2b1		Ddit3		Atxn7
									Rgs14			Unc13d											Arap3	Atp2b4		Ddit4		Atxn7l1
									Rgs2			Vamp5											Arel1	Atp5k		Ddx11		Atxn7l3b
									Rhobtb1			Vav1											Arf1	Atp5l		Ddx19b		AU040320
									Rin2			Vegfc											Arf2	Atp5o		Ddx23		Aurkaip1
									Rnf130			Zbtb12											Arf3	Atp5s		Ddx28		Aurkb
									Rnf150			Zfp423											Arf6	Atp6v0a1		Ddx39b		Auts2
									Rnpepl1			Zfp467											Arfgap2	Atp6v0a2		Ddx42		Avl9
									Rpp25			Zfp521											Arfgap3	Atp6v0b		Ddx46		Avpi1
									Rragb			Zim1											Arfgef1	Atp6v0d1		Ddx49		AW146154
									Rtkn			Zmynd8											Arfgef2	Atp6v0e		Ddx6		Axin1
									Rusc2														Arfip1	Atp6v0e2		Dedd		Axin2
									Ruvbl1														Arglu1	Atp6v1f		Def8		Axl
									S100a4														Arhgap10	Atp8b1		Dennd1b		Azin1
									Samsn1														Arhgap11a	Atp8b2		Dennd2c		B230219D22Rik
									Sash3														Arhgap12	Atr		Dennd2d		B3galt4
									Scarb1														Arhgap17	Atrn		Dennd4b		B3galt5
									Scarf1														Arhgap18	Atxn1		Dennd4c		B3gnt2
									Scrn1														Arhgap19	Atxn10		Denr		B3gnt7
									Scrn2														Arhgap23	Atxn2l		Depdc5		B4galnt1
									Sdc3														Arhgap25	Atxn7		Depdc7		B4galt1
									Sec14l2														Arhgap27	Atxn7l1		Dgkz		B4galt5
									Sele														Arhgap28	Atxn7l3b		Dguok		B4galt6
									Selm														Arhgap29	AU040320		Dhcr24		B630005N14Rik
									Sema6d														Arhgap30	Aurkaip1		Dhcr7		Bace1
									Sepp1														Arhgap31	Aurkb		Dhdds		Bach2
									Serpinb6b														Arhgap32	Auts2		Dhrs13		Bag2
									Serpinb9														Arhgap35	Avl9		Dhrs7b		Bag3
									Serpine1														Arhgap39	Avpi1		Dhx8		Bag5
									Serpine2														Arhgap42	AW146154		Dhx9		Bahcc1
									Serpinf1														Arhgap5	Axin1		Diablo		Baiap2
									Sgce														Arhgap6	Axin2		Dip2c		Banp
									Sgsm1														Arhgap8	Axl		Dis3l2		Bard1
									Sh2d3c														Arhgap9	Azin1		Dmtf1		Basp1
									Sh3bp2														Arhgdia	B230219D22Rik		Dmxl1		Batf3
									Sh3pxd2a														Arhgdib	B3galt4		Dmxl2		Bax
									Sh3tc1														Arhgef1	B3galt5		Dnajb4		Baz1a
									Shank3														Arhgef10l	B3gnt2		Dnajb5		Baz2a
									She														Arhgef11	B3gnt7		Dnajc1		Baz2b
									Shmt1														Arhgef12	B4galnt1		Dnajc5		Bbc3
									Sigirr														Arhgef15	B4galt1		Dnal1		Bbs10
									Sipa1														Arhgef17	B4galt5		Dnal4		Bbs2
									Sirpa														Arhgef18	B4galt6		Dnmbp		Bbs4
									Sirt5														Arhgef2	B630005N14Rik		Dnttip1		Bbs9
									Sla														Arhgef28	Bace1		Dnttip2		BC003331
									Sla2														Arhgef3	Bach2		Dock6		BC005537
									Slc16a13														Arhgef39	Bag2		Dohh		BC005561
									Slc24a3														Arhgef5	Bag3		Dppa4		BC017158
									Slc24a5														Arhgef7	Bag5		Dram2		BC022687
									Slc25a26														Arid1a	Bahcc1		Draxin		BC027231
									Slc25a45														Arid1b	Baiap2		Drg1		BC028528
									Slc27a3														Arid2	Banp		Dstyk		BC029214
									Slc35f2														Arid3a	Bard1		Dtnb		BC100451
									Slc37a1														Arid3b	Basp1		Dtymk		Bcar1
									Slc39a4														Arid4a	Batf3		Dus3l		Bcar3
									Slc43a2														Arid5a	Bax		Dusp2		Bcas3
									Slc6a4														Arid5b	Baz1a		Dvl1		Bccip
									Slc7a11														Arih1	Baz2a		Dvl3		Bcdin3d
									Slc7a7														Arih2	Baz2b		Dync1i2		Bcl2
									Slco4a1														Arl10	Bbc3		Dync1li1		Bcl2l1
									Slfn2														Arl14ep	Bbs10		Dynll2		Bcl2l11
									Smad6														Arl15	Bbs2		Dyrk1b		Bcl2l13
									Smagp														Arl2	Bbs4		E130309D02Rik		Bcl3
									Smco4														Arl2bp	Bbs9		E2f1		Bcl6
									Sntb1														Arl4c	BC003331		E2f5		Bcl7b
									Soat2														Arl4d	BC005537		Ece2		Bcl9l
									Sorbs2														Arl5a	BC005561		Eci1		Bcor
									Sorcs2														Arl6	BC017158		Eci2		Bcr
									Sox18														Arl6ip1	BC022687		Edc3		Bdh1
									Spata13														Arl6ip4	BC027231		Edem2		Bdkrb2
									Spi1														Arl6ip5	BC028528		Edn1		Bdp1
									Srgn														Arl6ip6	BC029214		Edrf1		Bend3
									Srm														Arl8b	BC100451		Eef1d		Bend4
									Srpx2														Armc10	Bcar1		Eef1g		Bend5
									Ssbp4														Armc6	Bcar3		Eef2		Bend6
									St3gal6														Armc7	Bcas3		Eef2k		Bet1
									St6galnac6														Armc8	Bccip		Efcab5		Bgn
									St8sia1														Armc9	Bcdin3d		Efnb1		Bhlhe40
									Stab1														Armcx1	Bcl2		Efr3a		Bicd1
									Stard10														Armcx5	Bcl2l1		Ehd1		Bicd2
									Stk39														Armcx6	Bcl2l11		Ehd3		Bid
									Sulf2														Arnt	Bcl2l13		Eid1		Bin3
									Susd1														Arntl	Bcl3		Eif1ad		Birc2
									Susd3														Arntl2	Bcl6		Eif2b5		Birc3
									Syce2														Arpc1b	Bcl7b		Eif2d		Birc5
									Syk														Arpc2	Bcl9l		Eif2s2		Birc6
									Syngr1														Arpc3	Bcor		Eif3g		Bivm
									Synpo														Arpc4	Bcr		Eif3h		Blcap
									Syt13														Arpc5	Bdh1		Eif4a3		Bloc1s1
									Tap2														Arpc5l	Bdkrb2		Eif4b		Bloc1s3
									Tbkbp1														Arpp19	Bdp1		Eif4ebp2		Bloc1s4
									Tcea2														Arrb1	Bend3		Eif4enif1		Bloc1s5
									Tdrd5														Arrb2	Bend4		Eif5a		Bmf
									Tek														Arrdc1	Bend5		Elac1		Bmp1
									Tfap4														Arrdc2	Bend6		Elavl1		Bmp2
									Tfeb														Arrdc3	Bet1		Elmo2		Bmp2k
									Tfec														Arrdc4	Bgn		Elmo3		Bmp4
									Tgfb1														Arsa	Bhlhe40		Emb		Bmp6
									Tgfbi														Asah1	Bicd1		Emc1		Bmp8a
									Tgm1														Asah2	Bicd2		Emilin1		Bmper
									Tgm2														Asap1	Bid		Enpp5		Bmpr1a
									Tlr3														Asap2	Bin3		Eogt		Bmpr2
									Tm4sf1														Asb1	Birc2		Epc2		Bnip3l
									Tm6sf1														Asb13	Birc3		Epha7		Boc
									Tmc6														Asb2	Birc5		Epn1		Bod1
									Tmem229b														Asb6	Birc6		Eps15		Bod1l
									Tmem37														Asb8	Bivm		Eps15l1		Bok
									Tmem71														Ascc2	Blcap		Ercc3		Bola2
									Tnc														Ascc3	Bloc1s1		Ercc6l		Bora
									Tnfaip2														Asf1a	Bloc1s3		Ercc8		Bpgm
									Tnfaip8l1														Asns	Bloc1s4		Erf		Bphl
									Tnfrsf9														Asph	Bloc1s5		Eri1		Bptf
									Tnfsf12														Aspscr1	Bmf		Errfi1		Braf
									Tnik														Aste1	Bmp1		Esf1		Brap
									Tns1														Asxl1	Bmp2		Esrra		Brd4
									Traf3ip2														Atad2	Bmp2k		Esyt1		Brd7
									Trf														Atad5	Bmp4		Etf1		Bre
									Trib1														Ate1	Bmp6		Etl4		Brf1
									Trpv2														Atf1	Bmp8a		Etohi1		Brf2
									Tsc22d4														Atf3	Bmper		Etv5		Bri3
									Tspan17														Atf6	Bmpr1a		Evi2a		Brpf1
									Tspan32														Atf7ip	Bmpr2		Exoc1		Brsk1
									Tspan8														Atg10	Bnip3l		Exoc3l		Brwd1
									Ttc28														Atg101	Boc		Exosc3		Bscl2
									Ttc39a														Atg16l1	Bod1		Exosc4		Bst2
									Ttc39b														Atg16l2	Bod1l		Ezh2		Btbd10
									Tuba8														Atg3	Bok		Ezr		Btbd11
									Tyrobp														Atg4c	Bola2		F11r		Btbd2
									Uba7														Atg4d	Bora		F13a1		Btbd9
									Ube2e2														Atg5	Bpgm		F8a		Btd
									Ucp2														Atg7	Bphl		Fabp5		Btf3
									Unc13d														Atg9a	Bptf		Fahd2a		Btf3l4
									Unc93b1														Atg9b	Braf		Fam114a2		Btg1
									Upk1b														Athl1	Brap		Fam126a		Btg2
									Usp18														Atic	Brd1		Fam135a		Btg3
									Vamp5														Atl1	Brd4		Fam160b1		Btn1a1
									Vav1														Atl2	Brd7		Fam171a2		Bzrap1
									Vegfc														Atl3	Bre		Fam171b		Bzw1
									Was														Atmin	Brf1		Fam174a		C1qtnf6
									Ydjc														Atoh8	Brf2		Fam175b		C2cd2
									Zbtb12														Atp10a	Bri3		Fam185a		C2cd5
									Zfp423														Atp11a	Brpf1		Fam188a		C330018D20Rik
									Zfp467														Atp11b	Brsk1		Fam188b		C5ar1
									Zfp521														Atp13a1	Brwd1		Fam195b		C5ar2
									Zim1														Atp13a2	Bscl2		Fam21		Cab39l
									Zmynd8														Atp13a3	Bst2		Fam212a		Cables1
																							Atp1a1	Btbd10		Fam214b		Cacna1a
																							Atp1b1	Btbd11		Fam217b		Cacnb3
																							Atp1b3	Btbd2		Fam53c		Cadm1
																							Atp2a3	Btbd9		Fam98c		Calcrl
																							Atp2b1	Btd		Fanci		Cald1
																							Atp2b4	Btf3		Farp2		Calm1
																							Atp2c1	Btf3l4		Fars2		Calm2
																							Atp5a1	Btg1		Fasn		Calr
																							Atp5c1	Btg2		Fastk		Camk1d
																							Atp5h	Btg3		Fbf1		Camk2d
																							Atp5k	Btn1a1		Fbrs		Camk2g
																							Atp5l	Bzrap1		Fbxl12		Camk4
																							Atp5o	Bzw1		Fbxl15		Camkk2
																							Atp5s	C130074G19Rik		Fbxl20		Camsap2
																							Atp5sl	C1qtnf6		Fbxl6		Camta2
																							Atp6v0a1	C2cd2		Fbxo11		Cap1
																							Atp6v0a2	C2cd5		Fbxo17		Cap2
																							Atp6v0b	C330018D20Rik		Fbxo21		Capg
																							Atp6v0c	C5ar1		Fbxo22		Capn2
																							Atp6v0d1	C5ar2		Fbxo34		Capn5
																							Atp6v0e	Cab39l		Fbxo7		Capn7
																							Atp6v0e2	Cables1		Fbxo9		Capzb
																							Atp6v1b2	Cacna1a		Fbxw17		Card10
																							Atp6v1c1	Cacnb3		Fcho2		Card6
																							Atp6v1e1	Cadm1		Fdx1l		Carkd
																							Atp6v1f	Calcrl		Fem1a		Cars
																							Atp7a	Cald1		Fem1c		Casc4
																							Atp8b1	Calm1		Fes		Casd1
																							Atp8b2	Calm2		Fgd1		Caskin2
																							Atp8b4	Calr		Fgfr3		Casp2
																							Atpaf2	Camk1d		Fggy		Casp3
																							Atr	Camk2d		Fhod3		Casp9
																							Atrn	Camk2g		Ficd		Cass4
																							Atrnl1	Camk4		Fign		Cbfa2t3
																							Atrx	Camkk2		Filip1l		Cbfb
																							Atxn1	Camsap2		Fip1l1		Cbl
																							Atxn10	Camta2		Fjx1		Cbll1
																							Atxn1l	Cap1		Fkbp3		Cbr4
																							Atxn2l	Cap2		Fkbp8		Cbx1
																							Atxn7	Capg		Fkbp9		Cbx3
																							Atxn7l1	Capn2		Fktn		Cbx5
																							Atxn7l3	Capn5		Flnb		Cbx7
																							Atxn7l3b	Capn7		Flywch1		Cbx8
																							AU040320	Capzb		Fmnl1		Cby1
																							AU041133	Card10		Fmr1		Cc2d1b
																							Aup1	Card6		Fndc3a		Ccar1
																							Aurkaip1	Carkd		Foxj3		Ccar2
																							Aurkb	Cars		Frem1		Ccdc102a
																							Auts2	Casc4		Fst		Ccdc112
																							Aven	Casd1		Fubp3		Ccdc114
																							Avl9	Caskin2		Fuz		Ccdc117
																							Avpi1	Casp2		Fyco1		Ccdc12
																							AW146154	Casp3		Fyttd1		Ccdc126
																							AW549877	Casp9		Fzd5		Ccdc134
																							AW554918	Cass4		Gabarap		Ccdc141
																							Axin1	Cbfa2t2		Gabarapl2		Ccdc167
																							Axin2	Cbfa2t3		Gadd45gip1		Ccdc171
																							Axl	Cbfb		Gale		Ccdc23
																							Azi2	Cbl		Galk1		Ccdc25
																							Azin1	Cbll1		Galnt10		Ccdc43
																							B230217C12Rik	Cbr4		Galnt7		Ccdc50
																							B230219D22Rik	Cbx1		Gamt		Ccdc62
																							B3galnt2	Cbx2		Gapdh		Ccdc64
																							B3galt4	Cbx3		Gart		Ccdc66
																							B3galt5	Cbx5		Gata2		Ccdc68
																							B3galt6	Cbx7		Gatad1		Ccdc77
																							B3gat3	Cbx8		Gatad2b		Ccdc80
																							B3gnt2	Cby1		Gcc1		Ccdc84
																							B3gnt7	Cc2d1b		Gcdh		Ccdc85c
																							B3gnt9	Ccar1		Gck		Ccdc88a
																							B3gntl1	Ccar2		Gcnt1		Ccdc9
																							B4galnt1	Ccdc102a		Gemin5		Ccdc91
																							B4galt1	Ccdc112		Gemin8		Ccdc97
																							B4galt3	Ccdc114		Gfod2		Ccl17
																							B4galt5	Ccdc117		Ggps1		Ccl27a
																							B4galt6	Ccdc12		Gid4		Ccl3
																							B4galt7	Ccdc126		Gimap6		Ccl6
																							B630005N14Rik	Ccdc134		Gin1		Ccl9
																							B9d1	Ccdc141		Git1		Ccm2
																							Babam1	Ccdc167		Gja4		Ccnc
																							Bace1	Ccdc171		Gk5		Ccnd1
																							Bace2	Ccdc23		Gkap1		Ccnd2
																							Bach2	Ccdc25		Glb1		Ccnd3
																							Bag1	Ccdc43		Glcci1		Ccng2
																							Bag2	Ccdc50		Glg1		Ccnh
																							Bag3	Ccdc62		Glis3		Ccni
																							Bag5	Ccdc64		Glo1		Ccnj
																							Bag6	Ccdc66		Glrx3		Ccnjl
																							Bahcc1	Ccdc68		Gls		Ccnk
																							Baiap2	Ccdc77		Gltp		Ccnl1
																							Bambi	Ccdc80		Gltscr1l		Ccnt1
																							Banp	Ccdc84		Glud1		Ccnt2
																							Bard1	Ccdc85c		Gm10406		Ccny
																							Basp1	Ccdc88a		Gm13139		Ccpg1
																							Batf3	Ccdc9		Gm13152		Ccr2
																							Bax	Ccdc91		Gm3500		Ccr4
																							Baz1a	Ccdc97		Gm527		Ccr7
																							Baz1b	Ccl17		Gm608		Ccsap
																							Baz2a	Ccl27a		Gm614		Ccser2
																							Baz2b	Ccl3		Gmcl1		Cct5
																							Bbc3	Ccl6		Gmds		Cd109
																							Bbs10	Ccl9		Gmeb1		Cd151
																							Bbs2	Ccm2		Gmnn		Cd164
																							Bbs4	Ccnc		Gmppa		Cd200
																							Bbs5	Ccnd1		Gmppb		Cd244
																							Bbs9	Ccnd2		Gnas		Cd276
																							BC003331	Ccnd3		Gnat2		Cd2ap
																							BC003965	Ccne1		Gnb1		Cd2bp2
																							BC005537	Ccng2		Gngt2		Cd300a
																							BC005561	Ccnh		Gnl3		Cd300lb
																							BC017158	Ccni		Gnpat		Cd300lf
																							BC022687	Ccnj		Gnrh1		Cd302
																							BC023829	Ccnjl		Golga2		Cd3eap
																							BC027231	Ccnk		Golga3		Cd44
																							BC028528	Ccnl1		Golga5		Cd74
																							BC029214	Ccnt1		Golm1		Cd80
																							BC030867	Ccnt2		Golph3		Cd81
																							BC031181	Ccny		Gon4l		Cd82
																							BC052040	Ccpg1		Got1		Cd9
																							BC100451	Ccr2		Gpaa1		Cd93
																							Bcap31	Ccr4		Gpam		Cdc14a
																							Bcar1	Ccr7		Gpatch2		Cdc23
																							Bcar3	Ccs		Gpatch2l		Cdc34
																							Bcas3	Ccsap		Gpbp1l1		Cdc42
																							Bccip	Ccser2		Gpc4		Cdc42bpa
																							Bcdin3d	Cct5		Gpc6		Cdc42bpb
																							Bckdhb	Cd109		Gpcpd1		Cdc42ep1
																							Bcl10	Cd151		Gpm6b		Cdc42ep4
																							Bcl2	Cd164		Gpr107		Cdc5l
																							Bcl2l1	Cd200		Gpt2		Cdc7
																							Bcl2l11	Cd244		Gpx7		Cdca2
																							Bcl2l13	Cd276		Grap2		Cdca4
																							Bcl2l2	Cd2ap		Grb10		Cdca7
																							Bcl3	Cd2bp2		Grcc10		Cdh1
																							Bcl6	Cd300a		Grik5		Cdh11
																							Bcl7a	Cd300lb		Grk4		Cdh13
																							Bcl7b	Cd300lf		Grsf1		Cdh3
																							Bcl9	Cd302		Gsdmd		Cdip1
																							Bcl9l	Cd3eap		Gsg1		Cdk12
																							Bcor	Cd44		Gss		Cdk13
																							Bcr	Cd55		Gstcd		Cdk14
																							Bdh1	Cd74		Gstm1		Cdk17
																							Bdkrb2	Cd80		Gstz1		Cdk18
																							Bdnf	Cd81		Gtf2b		Cdk19
																							Bdp1	Cd82		Gtf2h2		Cdk2
																							Bend3	Cd9		Gtf2i		Cdk2ap2
																							Bend4	Cd93		Gtf3a		Cdk4
																							Bend5	Cdan1		Gtf3c2		Cdk5r1
																							Bend6	Cdc14a		Gtf3c3		Cdk5rap2
																							Bet1	Cdc23		Gtpbp1		Cdk6
																							Bgn	Cdc34		Gtpbp4		Cdk8
																							Bhlhe40	Cdc42		Gtpbp6		Cdk9
																							Bicd1	Cdc42bpa		Gucy1a2		Cdkn1c
																							Bicd2	Cdc42bpb		Gusb		Cdkn2a
																							Bid	Cdc42ep1		Gyg		Cdkn2aip
																							Bin1	Cdc42ep4		Gypc		Cdkn2aipnl
																							Bin2	Cdc5l		Gzf1		Cdkn2b
																							Bin3	Cdc7		H2afx		Cdkn2c
																							Birc2	Cdca2		H2-D1		Cdkn3
																							Birc3	Cdca4		H2-K1		Cdon
																							Birc5	Cdca7		H2-Ke6		Cds1
																							Birc6	Cdh1		H6pd		Cds2
																							Bivm	Cdh11		Hace1		Cdt1
																							Blcap	Cdh13		Hadhb		Cdyl
																							Blm	Cdh3		Harbi1		Cdyl2
																							Bloc1s1	Cdip1		Haus6		Cebpb
																							Bloc1s3	Cdk12		Hbegf		Cebpd
																							Bloc1s4	Cdk13		Hbp1		Cecr2
																							Bloc1s5	Cdk14		Hcfc2		Celf2
																							Bmf	Cdk17		Hdac1		Cemip
																							Bmp1	Cdk18		Hdgf		Cenpf
																							Bmp2	Cdk19		Hdgfrp2		Cenpj
																							Bmp2k	Cdk2		Hdgfrp3		Cenpm
																							Bmp4	Cdk2ap2		Heatr6		Cenpt
																							Bmp6	Cdk4		Hebp1		Cenpu
																							Bmp8a	Cdk5r1		Hectd2		Cenpw
																							Bmper	Cdk5rap2		Helz		Cep131
																							Bmpr1a	Cdk6		Helz2		Cep135
																							Bmpr2	Cdk8		Herc2		Cep152
																							Bms1	Cdk9		Herc4		Cep19
																							Bnip1	Cdkn1c		Herpud1		Cep350
																							Bnip2	Cdkn2a		Hes6		Cep41
																							Bnip3	Cdkn2aip		Hexa		Cep55
																							Bnip3l	Cdkn2aipnl		Hif1a		Cep57
																							Boc	Cdkn2b		Hif1an		Cep57l1
																							Bod1	Cdkn2c		Higd1a		Cep63
																							Bod1l	Cdkn3		Higd2a		Cep72
																							Bok	Cdon		Hilpda		Cep76
																							Bola2	Cds1		Hint1		Cep83
																							Bora	Cds2		Hist1h2ac		Cep85
																							Bpgm	Cdt1		Hist1h2be		Cep85l
																							Bphl	Cdyl		Hist1h2bm		Cep89
																							Bptf	Cdyl2		Hist1h3b		Cep95
																							Braf	Cebpb		Hist1h3c		Cep97
																							Brap	Cebpd		Hist1h3d		Cercam
																							Brd2	Cecr2		Hist1h3g		Cerk
																							Brd4	Celf2		Hist1h3h		Cers2
																							Brd7	Cemip		Hist1h3i		Cers4
																							Brd9	Cenpf		Hist1h4a		Cers6
																							Bre	Cenpj		Hist1h4d		Ces1a
																							Brf1	Cenpm		Hist1h4i		Cfap20
																							Brf2	Cenpt		Hist1h4j		Cfap97
																							Bri3	Cenpu		Hmces		Cfdp1
																							Bri3bp	Cenpw		Hmgcl		Cfl2
																							Brms1l	Cep131		Hmgcs1		Cflar
																							Brox	Cep135		Hmgxb4		Cfp
																							Brpf1	Cep152		Hn1l		Cggbp1
																							Brsk1	Cep19		Hnrnpd		Cgnl1
																							Brwd1	Cep350		Hnrnph1		Ch25h
																							Bscl2	Cep41		Hnrnpul1		Chaf1a
																							Bst2	Cep55		Homer1		Chchd3
																							Btaf1	Cep57		Homer3		Chchd7
																							Btbd1	Cep57l1		Homez		Chd3
																							Btbd10	Cep63		Hook1		Chd4
																							Btbd11	Cep72		Hoxd10		Chd7
																							Btbd2	Cep76		Hp1bp3		Chd8
																							Btbd6	Cep83		Hps1		Chd9
																							Btbd8	Cep85		Hps6		Cherp
																							Btbd9	Cep85l		Hras		Chic2
																							Btd	Cep89		Hs6st2		Chka
																							Btf3	Cep95		Hsbp1		Chmp2b
																							Btf3l4	Cep97		Hsd17b12		Chmp4b
																							Btg1	Cercam		Hsp90ab1		Chmp6
																							Btg2	Cerk		Hspa14		Chn1
																							Btg3	Cers2		Hspb1		Chn2
																							Btn1a1	Cers4		Hspbap1		Chpt1
																							Btrc	Cers6		Hus1		Chst1
																							Bzrap1	Ces1a		Hykk		Chst11
																							Bzw1	Cfap20		Iah1		Chst12
																							C030006K11Rik	Cfap97		Ibtk		Chst14
																							C1d	Cfdp1		Ict1		Chst15
																							C1qtnf6	Cfl2		Idh1		Chst2
																							C2cd2	Cflar		Idh3a		Chsy1
																							C2cd5	Cfp		Idh3b		Chtf18
																							C330006A16Rik	Cggbp1		Ifitm3		Chtop
																							C330018D20Rik	Cgnl1		Ifngr1		Ciapin1
																							C3ar1	Ch25h		Ift122		Cic
																							C5ar1	Chaf1a		Ift140		Cipc
																							C5ar2	Chchd3		Ift88		Cirbp
																							C77080	Chchd7		Igfbp5		Cirh1a
																							Caap1	Chd3		Igsf10		Cisd2
																							Cab39l	Chd4		Igsf8		Cit
																							Cables1	Chd7		Ikbkb		Ciz1
																							Cables2	Chd8		Il17rc		Ckap2
																							Cacfd1	Chd9		Il18		Ckap2l
																							Cacna1a	Cherp		Il20rb		Ckap4
																							Cacna1h	Chic2		Impdh2		Ckap5
																							Cacnb3	Chid1		Inafm2		Ckb
																							Cacybp	Chka		Ing3		Cks2
																							Cadm1	Chmp1b		Ino80d		Clasp1
																							Calcrl	Chmp2b		Inpp5e		Clasp2
																							Cald1	Chmp4b		Ints1		Clec16a
																							Calhm2	Chmp6		Ints2		Clec4d
																							Calm1	Chn1		Ints9		Clic4
																							Calm2	Chn2		Ipp		Clic5
																							Calm4	Chpt1		Iqcb1		Clint1
																							Calm5	Chrac1		Irak4		Clip1
																							Calr	Chst1		Ireb2		Clip2
																							Camk1d	Chst11		Irf2bp1		Clip4
																							Camk2d	Chst12		Irf5		Clk3
																							Camk2g	Chst14		Irf9		Clns1a
																							Camk4	Chst15		Irg1		Clock
																							Camkk1	Chst2		Irgm1		Clp1
																							Camkk2	Chsy1		Irgm2		Clptm1
																							Camsap2	Chtf18		Isg20l2		Clptm1l
																							Camta1	Chtop		Isoc1		Clpx
																							Camta2	Ciapin1		Itch		Cltb
																							Cand1	Cic		Itfg2		Cltc
																							Cant1	Cipc		Itfg3		Clu
																							Canx	Cirbp		Itga1		Cluap1
																							Cap1	Cirh1a		Itga3		Cluh
																							Cap2	Cisd2		Itga5		Cmah
																							Capg	Cit		Itgav		Cmas
																							Capn10	Ciz1		Itpripl2		Cmc2
																							Capn2	Ckap2		Ivns1abp		Cmip
																							Capn5	Ckap2l		Jade1		Cmklr1
																							Capn7	Ckap4		Jak3		Cmpk2
																							Capns1	Ckap5		Jarid2		Cmtm4
																							Caprin2	Ckb		Jmjd8		Cmtm6
																							Capzb	Cks2		Jmy		Cmtm7
																							Car5b	Clasp1		Jun		Cnbd2
																							Card10	Clasp2		Kansl2		Cnksr3
																							Card6	Clec16a		Kazn		Cnn2
																							Carkd	Clec4d		Kcne3		Cnn3
																							Carm1	Clic4		Kcnh2		Cnnm2
																							Cars	Clic5		Kcnj5		Cnnm3
																							Casc3	Clint1		Kcnk6		Cnnm4
																							Casc4	Clip1		Kcnk9		Cnot1
																							Casc5	Clip2		Kctd5		Cnot11
																							Casd1	Clip4		Kdm4c		Cnot2
																							Cask	Clk3		Kif20b		Cnot4
																							Caskin2	Clns1a		Kif24		Cnot7
																							Casp12	Clock		Kifc1		Cnpy3
																							Casp2	Clp1		Kifc5b		Cnr2
																							Casp3	Clptm1		Klf16		Cnst
																							Casp8	Clptm1l		Klf6		Cntrob
																							Casp8ap2	Clpx		Klhdc1		Coa3
																							Casp9	Cltb		Klhl12		Coasy
																							Cass4	Cltc		Klhl3		Cobll1
																							Cbfa2t3	Clu		Klhl6		Cog3
																							Cbfb	Cluap1		Klhl7		Col18a1
																							Cbl	Cluh		Klk8		Col1a2
																							Cbll1	Cmah		Kmt2a		Col4a1
																							Cbr4	Cmas		Knop1		Col4a2
																							Cbx1	Cmc2		Kpna6		Col4a5
																							Cbx3	Cmip		Kpnb1		Col5a1
																							Cbx4	Cmklr1		Kras		Col6a1
																							Cbx5	Cmpk2		Krt19		Col8a1
																							Cbx7	Cmtm4		Krt8		Colgalt2
																							Cbx8	Cmtm6		Krtcap2		Colq
																							Cby1	Cmtm7		Ktn1		Commd6
																							Cc2d1b	Cnbd2		Lactb		Commd7
																							Ccar1	Cnksr3		Lama5		Commd8
																							Ccar2	Cnn2		Lamtor4		Comp
																							Ccdc101	Cnn3		Lancl1		Comt
																							Ccdc102a	Cnnm2		Lancl2		Copg1
																							Ccdc112	Cnnm3		Laptm4b		Coprs
																							Ccdc114	Cnnm4		Larp1		Cops3
																							Ccdc117	Cnot1		Larp4b		Cops8
																							Ccdc12	Cnot11		Las1l		Coq10a
																							Ccdc122	Cnot2		Lbh		Coq4
																							Ccdc124	Cnot4		Lcp1		Coq5
																							Ccdc126	Cnot7		Ldb2		Coro1c
																							Ccdc130	Cnpy3		Ldlrad4		Coro2b
																							Ccdc132	Cnr2		Lect2		Coro7
																							Ccdc134	Cnst		Lemd3		Cotl1
																							Ccdc138	Cntrob		Leng9		Cox11
																							Ccdc141	Coa3		Leprot		Cox18
																							Ccdc167	Coa5		Letmd1		Cox20
																							Ccdc171	Coasy		Lgals8		Cox4i2
																							Ccdc23	Cobll1		Lgmn		Cox5a
																							Ccdc25	Cog3		Lgr4		Cox6c
																							Ccdc43	Col12a1		Lig3		Cox7a2
																							Ccdc50	Col18a1		Lig4		Cpa2
																							Ccdc55	Col1a2		Lin52		Cpd
																							Ccdc57	Col4a1		Lin7c		Cplx2
																							Ccdc62	Col4a2		Lipe		Cpne2
																							Ccdc64	Col4a5		Lipt2		Cpne3
																							Ccdc66	Col5a1		Lmo4		Cpox
																							Ccdc68	Col5a2		Lnp		Cpsf2
																							Ccdc71	Col6a1		Lonp1		Cpsf3
																							Ccdc77	Col7a1		Loxl4		Cpsf3l
																							Ccdc8	Col8a1		Lpar1		Cpsf6
																							Ccdc80	Colgalt2		Lpar2		Cpxm1
																							Ccdc84	Colq		Lpar6		Cracr2a
																							Ccdc85c	Commd6		Lpcat3		Cradd
																							Ccdc86	Commd7		Lpin1		Creb1
																							Ccdc88a	Commd8		Lrch2		Creb3
																							Ccdc88c	Comp		Lrfn4		Creb3l1
																							Ccdc9	Comt		Lrp6		Creb5
																							Ccdc90b	Copg1		Lrpprc		Crebzf
																							Ccdc91	Coprs		Lrrc1		Creld1
																							Ccdc97	Cops3		Lrrc41		Crem
																							Ccl17	Cops8		Lrrc42		Crip2
																							Ccl27a	Coq10a		Lrrc47		Crispld2
																							Ccl3	Coq4		Lrrc8d		Crk
																							Ccl6	Coq5		Lrrfip2		Crkl
																							Ccl9	Coro1c		Lrrn4		Crlf2
																							Ccm2	Coro2b		Lsm14b		Crot
																							Ccnc	Coro7		Lst1		Crtc1
																							Ccnd1	Cotl1		Lta4h		Crtc3
																							Ccnd2	Cox11		Ltn1		Cry1
																							Ccnd3	Cox18		Luc7l2		Cryaa
																							Ccne2	Cox20		Lyn		Cryl1
																							Ccng2	Cox4i2		Lyrm1		Cryz
																							Ccnh	Cox5a		Lyve1		Cs
																							Ccni	Cox6c		Lzic		Csad
																							Ccnj	Cox7a1		Lztfl1		Csf1
																							Ccnjl	Cox7a2		Mad2l1		Csf1r
																							Ccnk	Cpa2		Mad2l2		Csgalnact1
																							Ccnl1	Cpd		Mak16		Csgalnact2
																							Ccnt1	Cplx2		Malsu1		Csnk1d
																							Ccnt2	Cpne1		Malt1		Csnk1e
																							Ccny	Cpne2		Man2a1		Csnk1g1
																							Ccpg1	Cpne3		Man2b1		Csnk1g2
																							Ccr2	Cpox		Man2c1		Csnk2a1
																							Ccr4	Cpsf2		Map1a		Csnk2b
																							Ccr7	Cpsf3		Map1lc3b		Cspp1
																							Ccsap	Cpsf3l		Map1s		Csrp1
																							Ccser2	Cpsf6		Map3k12		Csrp2
																							Cct5	Cpxm1		Map3k6		Csrp2bp
																							Ccz1	Crabp2		Map3k7		Cst7
																							Cd109	Cracr2a		Map3k8		Cstf2
																							Cd151	Cradd		Map9		Cstf2t
																							Cd164	Crb2		Mapkbp1		Ctbp1
																							Cd1d1	Creb1		Mark2		Ctbp2
																							Cd200	Creb3		Mars		Ctbs
																							Cd244	Creb3l1		Mars2		Ctc1
																							Cd276	Creb5		Marveld2		Ctcf
																							Cd2ap	Crebrf		Matr3		Ctdp1
																							Cd2bp2	Crebzf		Maz		Ctdsp1
																							Cd300a	Creld1		Mbd2		Ctdsp2
																							Cd300lb	Creld2		Mcat		Ctdspl
																							Cd300lf	Crem		Mcm2		Ctdspl2
																							Cd302	Crip2		Mcm5		Ctgf
																							Cd38	Crispld2		Mcm6		Cthrc1
																							Cd3eap	Crk		Mcm9		Ctif
																							Cd44	Crkl		Mcrs1		Ctnna1
																							Cd47	Crlf2		Mctp1		Ctnnbip1
																							Cd63	Crot		Mcur1		Ctnnd1
																							Cd68	Crtc1		Mdfi		Ctps
																							Cd74	Crtc3		Mdn1		Ctr9
																							Cd80	Cry1		Mecp2		Ctsb
																							Cd81	Cryaa		Med17		Ctsc
																							Cd82	Cryl1		Med25		Ctsd
																							Cd9	Cryz		Med29		Ctsh
																							Cd93	Cs		Megf6		Ctsl
																							Cd99l2	Csad		Meis2		Cttn
																							Cdadc1	Csf1		Melk		Cttnbp2
																							Cdc14a	Csf1r		Met		Ctu2
																							Cdc16	Csgalnact1		Mettl1		Cubn
																							Cdc20	Csgalnact2		Mettl13		Cuedc1
																							Cdc23	Csnk1d		Mettl25		Cutc
																							Cdc26	Csnk1e		Mfap2		Cux1
																							Cdc34	Csnk1g1		Mfap3		Cwc15
																							Cdc42	Csnk1g2		Mfap5		Cx3cl1
																							Cdc42bpa	Csnk2a1		Mfn1		Cxadr
																							Cdc42bpb	Csnk2b		Mfsd6		Cxcl1
																							Cdc42bpg	Cspp1		Mgea5		Cxcl12
																							Cdc42ep1	Csrp1		Mgme1		Cxxc1
																							Cdc42ep2	Csrp2		Mgst3		Cxxc5
																							Cdc42ep3	Csrp2bp		Micall2		Cyb561
																							Cdc42ep4	Cst7		Mid1ip1		Cyb561d1
																							Cdc42se1	Cstf2		Midn		Cyb5b
																							Cdc42se2	Cstf2t		Mis18bp1		Cyb5r1
																							Cdc45	Cstf3		Mlf2		Cyba
																							Cdc5l	Ctbp1		Mlkl		Cyfip1
																							Cdc7	Ctbp2		Mllt3		Cyfip2
																							Cdc73	Ctbs		Mlycd		Cyld
																							Cdca2	Ctc1		Moap1		Cyp11a1
																							Cdca3	Ctcf		Mob2		Cyp1b1
																							Cdca4	Ctdp1		Mob3a		Cyp20a1
																							Cdca7	Ctdsp1		Mov10		Cyp26b1
																							Cdh1	Ctdsp2		Mphosph9		Cyp4b1
																							Cdh11	Ctdspl		Mpl		Cyp4f16
																							Cdh13	Ctdspl2		Mplkip		Cyp4v3
																							Cdh2	Ctgf		Mpnd		Cyr61
																							Cdh3	Cthrc1		Mpo		Cyth1
																							Cdh5	Ctif		Mpp6		Cyth2
																							Cdip1	Ctnna1		Mpp7		Cyth4
																							Cdk1	Ctnnbip1		Mppe1		D130040H23Rik
																							Cdk12	Ctnnd1		Mpzl3		D1Ertd622e
																							Cdk13	Ctps		Mrpl17		D2hgdh
																							Cdk14	Ctr9		Mrpl20		D3Ertd254e
																							Cdk17	Ctsb		Mrpl27		D5Ertd579e
																							Cdk18	Ctsc		Mrpl30		D830031N03Rik
																							Cdk19	Ctsd		Mrpl51		D8Ertd738e
																							Cdk2	Ctsh		Mrpl54		D8Ertd82e
																							Cdk2ap1	Ctsl		Mrpl57		D930015E06Rik
																							Cdk2ap2	Cttn		Mrps12		Daam1
																							Cdk4	Cttnbp2		Mrps17		Dab2
																							Cdk5r1	Ctu2		Mrps18b		Dab2ip
																							Cdk5rap2	Cubn		Mrps26		Dad1
																							Cdk6	Cuedc1		Mrps27		Dag1
																							Cdk7	Cutc		Mrps30		Daglb
																							Cdk8	Cux1		Mrps33		Dap
																							Cdk9	Cwc15		Mrps36		Dap3
																							Cdkn1a	Cx3cl1		Mrps5		Dapk1
																							Cdkn1c	Cxadr		Mrps7		Dapk2
																							Cdkn2a	Cxcl1		Mrps9		Dapp1
																							Cdkn2aip	Cxcl12		Mrrf		Dars
																							Cdkn2aipnl	Cxxc1		Msh2		Dars2
																							Cdkn2b	Cxxc5		Msmo1		Daxx
																							Cdkn2c	Cyb561		Msn		Dbi
																							Cdkn3	Cyb561d1		Msrb2		Dcaf12
																							Cdon	Cyb5b		Mss51		Dcaf15
																							Cdpf1	Cyb5d2		Msx1		Dcaf5
																							Cdr2	Cyb5r1		Mta2		Dchs1
																							Cds1	Cyba		Mtch2		Dck
																							Cds2	Cyfip1		Mtdh		Dclk2
																							Cdt1	Cyfip2		Mterf1a		Dclre1b
																							Cdv3	Cyld		Mtf1		Dcp1b
																							Cdyl	Cyp11a1		Mtfmt		Dcp2
																							Cdyl2	Cyp1b1		Mtfr1l		Dctd
																							Cebpb	Cyp20a1		Mthfd1l		Dctn6
																							Cebpd	Cyp26b1		Mthfs		Dda1
																							Cebpg	Cyp4b1		Mthfsd		Ddc
																							Cecr2	Cyp4f16		Mtif2		Ddhd1
																							Celf1	Cyp4v3		Mtmr10		Ddhd2
																							Celf2	Cyr61		Mtmr12		Ddi2
																							Cemip	Cyth1		Mtmr14		Ddx1
																							Cenpa	Cyth2		Mtpap		Ddx10
																							Cenpf	Cyth4		Mttp		Ddx19a
																							Cenpj	D130040H23Rik		Mtus1		Ddx21
																							Cenpm	D1Ertd622e		Mtx1		Ddx39
																							Cenpt	D2hgdh		Mtx3		Ddx3x
																							Cenpu	D3Ertd254e		Mul1		Ddx50
																							Cenpv	D5Ertd579e		Mut		Ddx51
																							Cenpw	D830031N03Rik		Mvk		Ddx55
																							Cep120	D8Ertd738e		Mxd3		Ddx56
																							Cep131	D8Ertd82e		Myadm		Deaf1
																							Cep135	D930015E06Rik		Mybl1		Def6
																							Cep152	Daam1		Myd88		Degs1
																							Cep164	Dab2		Myl4		Dek
																							Cep19	Dab2ip		Myo5a		Dennd2a
																							Cep192	Dad1		Myo6		Dennd4a
																							Cep250	Dag1		Myo9a		Dennd5a
																							Cep350	Daglb		N4bp2		Dennd5b
																							Cep41	Dap		N6amt1		Dennd6a
																							Cep44	Dap3		Naa10		Dennd6b
																							Cep55	Dapk1		Naa35		Depdc1b
																							Cep57	Dapk2		Naa50		Dera
																							Cep57l1	Dapp1		Nab1		Derl1
																							Cep63	Dars		Naca		Derl2
																							Cep68	Dars2		Nacc1		Derl3
																							Cep70	Daxx		Nans		Desi2
																							Cep72	Dbi		Nap1l3		Det1
																							Cep76	Dcaf12		Nap1l5		Dgat1
																							Cep78	Dcaf15		Napa		Dgcr6
																							Cep83	Dcaf5		Narfl		Dgcr8
																							Cep85	Dchs1		Nars		Dgka
																							Cep85l	Dck		Nasp		Dgkd
																							Cep89	Dclk2		Natd1		Dgke
																							Cep95	Dclre1b		Nbas		Dgkh
																							Cep97	Dcp1b		Nbeal2		Dhps
																							Cercam	Dcp2		Nbr1		Dhrs3
																							Cerk	Dctd		Ncaph		Dhrs4
																							Cers2	Dctn6		Ncbp1		Dhrs7
																							Cers4	Dcun1d5		Ncf4		Dhrs9
																							Cers5	Dda1		Nckipsd		Dhx16
																							Cers6	Ddc		Ncoa3		Dhx30
																							Ces1a	Ddhd1		Ncoa6		Dhx32
																							Cetn3	Ddhd2		Ndc80		Dhx34
																							Cfap20	Ddi2		Ndfip2		Dhx36
																							Cfap97	Ddr2		Ndufaf2		Dhx37
																							Cfdp1	Ddx1		Ndufb8		Dhx38
																							Cfl1	Ddx10		Ndufv2		Dhx40
																							Cfl2	Ddx19a		Nefl		Diap1
																							Cflar	Ddx21		Nek1		Diap3
																							Cfp	Ddx39		Nek3		Dicer1
																							Cggbp1	Ddx3x		Nelfb		Dido1
																							Cgnl1	Ddx50		Nelfe		Diexf
																							Cgrrf1	Ddx51		Nes		Dip2a
																							Ch25h	Ddx55		Neu1		Dip2b
																							Chac2	Ddx56		Neu3		Dis3
																							Chaf1a	Deaf1		Neurl2		Disc1
																							Chaf1b	Def6		Neurl3		Disp1
																							Champ1	Degs1		Nfkbib		Dlat
																							Chchd1	Dek		Nfkbiz		Dlc1
																							Chchd3	Dennd2a		Nfu1		Dlg1
																							Chchd5	Dennd4a		Nfx1		Dlg5
																							Chchd7	Dennd5a		Nhp2l1		Dll4
																							Chd1	Dennd5b		Nhs		Dlst
																							Chd2	Dennd6a		Nhsl1		Dmtn
																							Chd3	Dennd6b		Nhsl2		Dmwd
																							Chd4	Depdc1b		Nif3l1		Dnaja1
																							Chd7	Dera		Nip7		Dnaja2
																							Chd8	Derl1		Nipbl		Dnajb1
																							Chd9	Derl2		Nipsnap3b		Dnajb12
																							Chek1	Derl3		Nkain3		Dnajb2
																							Chek2	Desi2		Nkd1		Dnajb9
																							Cherp	Det1		Nmnat3		Dnajc10
																							Chic2	Dgat1		Nol12		Dnajc11
																							Chka	Dgcr6		Nol6		Dnajc15
																							Chkb	Dgcr8		Nol9		Dnajc18
																							Chmp2a	Dgka		Nomo1		Dnajc25
																							Chmp2b	Dgkd		Nop58		Dnajc27
																							Chmp3	Dgke		Nop9		Dnajc3
																							Chmp4b	Dgkh		Nosip		Dnajc7
																							Chmp6	Dhps		Npc2		Dnajc8
																							Chmp7	Dhrs3		Npl		Dnajc9
																							Chn1	Dhrs4		Nr5a2		Dnm2
																							Chn2	Dhrs7		Nrf1		Dnmt1
																							Chordc1	Dhrs9		Nsl1		Dnmt3a
																							Chpt1	Dhx16		Nsmce2		Dock1
																							Chrnb1	Dhx30		Nsun5		Dock4
																							Chst1	Dhx32		Nt5dc1		Dock5
																							Chst11	Dhx34		Ntn1		Dock7
																							Chst12	Dhx36		Nubp1		Dock8
																							Chst14	Dhx37		Nucb1		Dock9
																							Chst15	Dhx38		Nudc		Dok1
																							Chst2	Dhx40		Nudcd1		Dok2
																							Chsy1	Diap1		Nudt1		Dopey1
																							Chsy3	Diap3		Nudt21		Dopey2
																							Chtf18	Dicer1		Nuf2		Dot1l
																							Chtf8	Dido1		Nufip2		Dpagt1
																							Chtop	Diexf		Numb		Dpcd
																							Ciapin1	Dip2a		Nup210		Dpf1
																							Cib1	Dip2b		Nup35		Dph3
																							Cic	Dis3		Nup62		Dph6
																							Cinp	Disc1		Nupl1		Dpp9
																							Cipc	Disp1		Nupl2		Dpy30
																							Cirbp	Dlat		Nutf2		Dpysl2
																							Cirh1a	Dlc1		Nxf1		Dpysl3
																							Cisd2	Dlg1		Nxpe4		Dr1
																							Cish	Dlg5		Oaz2		Drg2
																							Cit	Dll4		Obfc1		Dscr3
																							Cited2	Dlst		Ociad1		Dse
																							Ciz1	Dmtn		Ocln		Dsg2
																							Ckap2	Dmwd		Ogdh		Dsn1
																							Ckap2l	Dnaja1		Ogdhl		Dsp
																							Ckap4	Dnaja2		Ola1		Dst
																							Ckap5	Dnajb1		Opcml		Dstn
																							Ckb	Dnajb12		Ophn1		Dtd1
																							Cks2	Dnajb2		Orai2		Dtl
																							Clasp1	Dnajb9		Orc6		Dtnbp1
																							Clasp2	Dnajc10		Ormdl1		Dtwd1
																							Clasrp	Dnajc11		Osgep		Dtx2
																							Clcn5	Dnajc15		Osgepl1		Dus2
																							Clcn6	Dnajc18		Otub1		Dusp1
																							Clcn7	Dnajc19		Otud3		Dusp10
																							Cldn12	Dnajc25		Otud4		Dusp11
																							Cldn5	Dnajc27		Otud5		Dusp14
																							Clec16a	Dnajc3		Otud7b		Dusp23
																							Clec1a	Dnajc7		Oxnad1		Dusp3
																							Clec4d	Dnajc8		Oxsm		Dusp4
																							Clic1	Dnajc9		P4ha3		Dusp5
																							Clic4	Dnm2		Pabpc4		Dusp6
																							Clic5	Dnmt1		Pacsin3		Dusp7
																							Clint1	Dnmt3a		Padi2		Dusp8
																							Clip1	Dock1		Paf1		Dut
																							Clip2	Dock4		Pafah1b1		Dvl2
																							Clip4	Dock5		Pafah2		Dync1h1
																							Clk2	Dock7		Pag1		Dync1li2
																							Clk3	Dock8		Pagr1a		Dync2li1
																							Clk4	Dock9		Pam16		Dynlt1a
																							Cln6	Dok1		Pank1		Dynlt1b
																							Clns1a	Dok2		Pank3		Dynlt1c
																							Clock	Dopey1		Pard6b		Dyrk1a
																							Clp1	Dopey2		Pard6g		Dyrk2
																							Clptm1	Dot1l		Parg		Dyrk3
																							Clptm1l	Dpagt1		Parp11		Dysf
																							Clpx	Dpcd		Pbxip1		Dzip1l
																							Clta	Dpf1		Pcbp2		Dzip3
																							Cltb	Dpf3		Pcca		E130308A19Rik
																							Cltc	Dph3		Pcdh1		E130311K13Rik
																							Clu	Dph6		Pcdhgc4		E2f2
																							Cluap1	Dpp9		Pcdhgc5		E2f3
																							Cluh	Dpy30		Pcif1		E2f4
																							Cmah	Dpysl2		Pcnxl4		E2f7
																							Cmas	Dpysl3		Pdcd6		E2f8
																							Cmc2	Dr1		Pdcd7		E330009J07Rik
																							Cmip	Drg2		Pdf		E4f1
																							Cmklr1	Dscr3		Pdhb		Eaf1
																							Cmpk1	Dse		Pdia4		Eapp
																							Cmpk2	Dsg2		Pdik1l		Ebag9
																							Cmss1	Dsn1		Pdlim4		Ebpl
																							Cmtm3	Dsp		Pdpn		Ece1
																							Cmtm4	Dst		Pdss1		Ech1
																							Cmtm6	Dstn		Pdss2		Echdc1
																							Cmtm7	Dtd1		Pdxk		Echs1
																							Cmtr2	Dtl		Pdzd8		Ecsit
																							Cnbd2	Dtnbp1		Pear1		Ect2
																							Cnbp	Dtwd1		Pef1		Edc4
																							Cnep1r1	Dtx2		Pelp1		Edem1
																							Cnksr3	Dus2		Per3		Edem3
																							Cnn2	Dusp1		Pex26		Edf1
																							Cnn3	Dusp10		Pex3		Edil3
																							Cnnm2	Dusp11		Pf4		Ednrb
																							Cnnm3	Dusp14		Pfas		Eea1
																							Cnnm4	Dusp18		Pfdn5		Eed
																							Cnot1	Dusp23		Pgam1		Eef1a1
																							Cnot11	Dusp27		Pgap1		Eefsec
																							Cnot2	Dusp3		Pgap2		Eepd1
																							Cnot4	Dusp4		Pgm1		Efcab11
																							Cnot7	Dusp5		Phc1		Efcab14
																							Cnot8	Dusp6		Phf1		Efcab2
																							Cnpy3	Dusp7		Phf20l1		Efhc1
																							Cnr2	Dusp8		Phf8		Efhd2
																							Cnst	Dut		Phka1		Efna3
																							Cntln	Dvl2		Phka2		Efna5
																							Cntrl	Dync1h1		Phkb		Efnb2
																							Cntrob	Dync1li2		Phldb1		Eftud1
																							Coa3	Dync2li1		Phldb2		Eftud2
																							Coa7	Dynlt1a		Pi4k2a		Egfl7
																							Coasy	Dynlt1b		Pias4		Egln1
																							Cobll1	Dynlt1c		Pick1		Egln2
																							Cog2	Dyrk1a		Pigg		Egln3
																							Cog3	Dyrk2		Pigm		Egr1
																							Col18a1	Dyrk3		Pigo		Ehbp1
																							Col1a2	Dysf		Pigq		Ehbp1l1
																							Col23a1	Dzip1l		Pigs		Ehd2
																							Col4a1	Dzip3		Pik3c2b		Ehd4
																							Col4a2	E130308A19Rik		Pik3cd		Ehmt1
																							Col4a5	E130311K13Rik		Pilrb1		Eif1b
																							Col5a1	E2f2		Pink1		Eif2ak4
																							Col6a1	E2f3		Pip5k1c		Eif2b3
																							Col8a1	E2f4		Pirt		Eif2b4
																							Colgalt2	E2f7		Pitx2		Eif3a
																							Colq	E2f8		Pja2		Eif3c
																							Commd2	E330009J07Rik		Pkia		Eif3d
																							Commd5	E4f1		Pkn2		Eif3j2
																							Commd6	Eaf1		Pla2g15		Eif3l
																							Commd7	Eapp		Plac1		Eif4a1
																							Commd8	Ebag9		Plagl2		Eif4a2
																							Comp	Ebpl		Plcb4		Eif4ebp1
																							Comt	Ece1		Plek		Eif4g1
																							Copg1	Ech1		Plek2		Eif4g2
																							Copg2	Echdc1		Plekha2		Eif4g3
																							Coprs	Echs1		Plekhg2		Eif5
																							Cops3	Ecsit		Plekhh2		Eif5a2
																							Cops7a	Ect2		Plekhh3		Eif5b
																							Cops8	Edc4		Plgrkt		Elac2
																							Coq10a	Edem1		Pls3		Elf1
																							Coq10b	Edem3		Pmaip1		Elf2
																							Coq2	Edf1		Pml		Elf4
																							Coq4	Edil3		Pmvk		Elk3
																							Coq5	Ednrb		Pnkp		Elk4
																							Coq6	Eea1		Pnpla6		Ell
																							Coro1c	Eed		Poc1a		Ell2
																							Coro2b	Eef1a1		Polb		Elmo1
																							Coro7	Eefsec		Pold1		Elmod2
																							Cotl1	Eepd1		Poldip3		Elmsan1
																							Cox11	Efcab11		Pole		Elovl5
																							Cox18	Efcab14		Poli		Elovl6
																							Cox19	Efcab2		Polq		Elovl7
																							Cox20	Efhc1		Polr1a		Elp5
																							Cox4i1	Efhd1		Polr1d		Emc10
																							Cox4i2	Efhd2		Polr2b		Emc7
																							Cox5a	Efna3		Polr2h		Emid1
																							Cox5b	Efna5		Polr3a		Emilin2
																							Cox6c	Efnb2		Polr3d		Eml1
																							Cox7a2	Efs		Polr3h		Eml4
																							Cox7a2l	Eftud1		Pom121		Eml5
																							Cox8a	Eftud2		Pomgnt2		Emp1
																							Cpa2	Egfl7		Pomt1		Emp3
																							Cpd	Egln1		Pon2		Enah
																							Cpeb2	Egln2		Pop1		Enc1
																							Cped1	Egln3		Pop5		Endod1
																							Cplx2	Egr1		Por		Endog
																							Cpne2	Ehbp1		Pou2f1		Eng
																							Cpne3	Ehbp1l1		Pou6f1		Enkd1
																							Cpne7	Ehd2		Ppdpf		Eno1
																							Cpox	Ehd4		Ppib		Eno2
																							Cpsf2	Ehmt1		Ppih		Enoph1
																							Cpsf3	Eif1b		Ppip5k2		Enox1
																							Cpsf3l	Eif2ak4		Ppm1d		Entpd1
																							Cpsf4	Eif2b3		Ppm1m		Entpd5
																							Cpsf6	Eif2b4		Ppme1		Entpd7
																							Cpxm1	Eif3a		Ppp1cc		Eny2
																							Cracr2a	Eif3c		Ppp1r12c		Ep300
																							Cradd	Eif3d		Ppp1r14b		Ep400
																							Crcp	Eif3j2		Ppp1r15a		Epas1
																							Creb1	Eif3l		Ppp1r16a		Epdr1
																							Creb3	Eif4a1		Ppp1r3b		Epg5
																							Creb3l1	Eif4a2		Ppp1r9b		Epha1
																							Creb5	Eif4ebp1		Ppp2r4		Epha2
																							Crebl2	Eif4g1		Ppp4c		Epha4
																							Crebzf	Eif4g2		Ppp6r1		Ephb2
																							Creg1	Eif4g3		Ppp6r2		Ephb4
																							Creld1	Eif5		Pqlc1		Epn2
																							Crem	Eif5a2		Prc1		Eprs
																							Crip1	Eif5b		Prdm10		Eps8
																							Crip2	Elac2		Prdm15		Erbb2ip
																							Crispld2	Elf1		Prdm2		Ercc1
																							Crk	Elf2		Prdx2		Ercc5
																							Crkl	Elf4		Prdx4		Ercc6
																							Crlf2	Elk3		Prim2		Ercc6l2
																							Crot	Elk4		Primpol		Erg
																							Crtc1	Ell		Prkag2		Ergic1
																							Crtc3	Ell2		Prkg2		Ergic3
																							Cry1	Elmo1		Prmt10		Erh
																							Cry2	Elmod2		Prnd		Eri2
																							Cryaa	Elmsan1		Procr		Erich1
																							Cryl1	Elovl5		Prorsd1		Erlin2
																							Cryz	Elovl6		Prpf19		Ermard
																							Cs	Elovl7		Prpf40b		Ermp1
																							Csad	Elp5		Prpf8		Ern1
																							Csf1	Emc10		Prps1l3		Esco1
																							Csf1r	Emc7		Prpsap1		Esd
																							Csf2ra	Emc8		Prr13		Esrp2
																							Csgalnact1	Emid1		Prr14		Etaa1
																							Csgalnact2	Emilin2		Prr14l		Etfa
																							Csk	Eml1		Prrc2a		Etnk1
																							Csnk1a1	Eml4		Prtn3		Ets1
																							Csnk1d	Eml5		Prune2		Ets2
																							Csnk1e	Emp1		Psd3		Etv3
																							Csnk1g1	Emp3		Psma3		Etv4
																							Csnk1g2	Enah		Psma4		Etv6
																							Csnk1g3	Enc1		Psma7		Eva1b
																							Csnk2a1	Endod1		Psmb2		Evi5
																							Csnk2b	Endog		Psmb3		Evl
																							Cspp1	Eng		Psmb4		Exd2
																							Csrnp1	Enkd1		Psmb7		Exoc2
																							Csrp1	Eno1		Psmc2		Exoc3
																							Csrp2	Eno2		Psmc3		Exoc3l4
																							Csrp2bp	Enoph1		Psmd11		Exoc4
																							Cst3	Enox1		Psmd14		Exoc5
																							Cst7	Entpd1		Psmd6		Exoc6
																							Cstf2	Entpd5		Psmd8		Exoc7
																							Cstf2t	Entpd7		Psme4		Exog
																							Ctbp1	Eny2		Psrc1		Exosc2
																							Ctbp2	Ep300		Pstk		Exosc5
																							Ctbs	Ep400		Ptbp3		Exosc6
																							Ctc1	Epas1		Ptcd2		Ext1
																							Ctcf	Epdr1		Ptcd3		Extl3
																							Ctdp1	Epg5		Pter		Eya1
																							Ctdsp1	Epha1		Ptgr2		Eya3
																							Ctdsp2	Epha2		Ptov1		Ezh1
																							Ctdspl	Epha4		Ptp4a1		F10
																							Ctdspl2	Ephb2		Ptpmt1		F2r
																							Ctgf	Ephb4		Ptpn4		F2rl1
																							Cthrc1	Epn2		Ptprb		F2rl2
																							Ctif	Eprs		Ptprc		F2rl3
																							Ctnna1	Eps8		Ptpre		F3
																							Ctnnbip1	Erbb2ip		Ptprf		F5
																							Ctnnd1	Ercc1		Pum2		Fadd
																							Ctps	Ercc5		Pus1		Fads2
																							Ctr9	Ercc6		Pus10		Fads3
																							Ctsb	Ercc6l2		Pus3		Faf1
																							Ctsc	Erg		Pwwp2a		Faf2
																							Ctsd	Ergic1		Pxmp2		Fah
																							Ctsh	Ergic3		Pygb		Faim
																							Ctsl	Erh		Pygl		Fam101b
																							Ctso	Eri2		Pyurf		Fam102a
																							Cttn	Erich1		Qpctl		Fam102b
																							Cttnbp2	Erlin2		Qtrtd1		Fam103a1
																							Cttnbp2nl	Ermard		R3hdm1		Fam104a
																							Ctu2	Ermp1		R3hdm2		Fam105a
																							Ctxn1	Ern1		Rab1		Fam107b
																							Cubn	Esco1		Rab11fip1		Fam109b
																							Cuedc1	Esd		Rab11fip3		Fam110a
																							Cul1	Esrp2		Rab11fip5		Fam111a
																							Cul3	Etaa1		Rab24		Fam126b
																							Cul4a	Etfa		Rab4b		Fam129b
																							Cul5	Etnk1		Rab5a		Fam133b
																							Cuta	Ets1		Rab5b		Fam134a
																							Cutc	Ets2		Rab5c		Fam134b
																							Cux1	Etv3		Rab6a		Fam134c
																							Cwc15	Etv4		Rab8b		Fam136a
																							Cx3cl1	Etv6		Rab9		Fam13b
																							Cxadr	Eva1b		Rabep2		Fam160a1
																							Cxcl1	Evi5		Rabif		Fam160a2
																							Cxcl12	Evl		Rac1		Fam168a
																							Cxxc1	Exd2		Rad18		Fam168b
																							Cxxc5	Exoc2		Rad23a		Fam169a
																							Cyb561	Exoc3		Rad50		Fam171a1
																							Cyb561a3	Exoc3l4		Rad51b		Fam173a
																							Cyb561d1	Exoc4		Rad51c		Fam178a
																							Cyb5b	Exoc5		Rad54l		Fam179b
																							Cyb5r1	Exoc6		Ralbp1		Fam189a2
																							Cyb5r3	Exoc6b		Ralgapa1		Fam192a
																							Cyb5r4	Exoc7		Raly		Fam195a
																							Cyba	Exog		Ran		Fam198b
																							Cycs	Exosc2		Ranbp3		Fam199x
																							Cyfip1	Exosc5		Ranbp6		Fam204a
																							Cyfip2	Exosc6		Rangap1		Fam207a
																							Cyhr1	Ext1		Rap1a		Fam208a
																							Cyld	Extl3		Rap2c		Fam20b
																							Cyp11a1	Eya1		Rasgrp3		Fam20c
																							Cyp1b1	Eya3		Rasl11a		Fam210a
																							Cyp20a1	Ezh1		Rassf1		Fam213a
																							Cyp26a1	F10		Rassf6		Fam213b
																							Cyp26b1	F2r		Rbak		Fam214a
																							Cyp4b1	F2rl1		Rbbp4		Fam219a
																							Cyp4f16	F2rl2		Rbbp6		Fam221a
																							Cyp4v3	F2rl3		Rbks		Fam222b
																							Cyr61	F3		Rbm12		Fam3c
																							Cyth1	F5		Rbm24		Fam45a
																							Cyth2	Fadd		Rbm25		Fam46c
																							Cyth3	Fads2		Rbm43		Fam49b
																							Cyth4	Fads3		Rbm45		Fam53a
																							D10Jhu81e	Faf1		Rbm4b		Fam53b
																							D130040H23Rik	Faf2		Rbm5		Fam60a
																							D16Ertd472e	Fah		Rbm7		Fam63a
																							D17Wsu92e	Faim		Rbmxl1		Fam65a
																							D1Ertd622e	Fam101b		Rcc1		Fam65b
																							D2hgdh	Fam102a		Reck		Fam65c
																							D3Ertd254e	Fam102b		Recql5		Fam69a
																							D5Ertd579e	Fam103a1		Reep5		Fam71f1
																							D6Wsu163e	Fam104a		Rela		Fam72a
																							D830031N03Rik	Fam105a		Rer1		Fam76a
																							D8Ertd738e	Fam107b		Rfc1		Fam78a
																							D8Ertd82e	Fam109b		Rfc4		Fam83d
																							D930015E06Rik	Fam110a		Rft1		Fam83g
																							Daam1	Fam111a		Rfwd2		Fam84b
																							Dab2	Fam126b		Rgs12		Fam96a
																							Dab2ip	Fam129b		Rgs14		Fam96b
																							Dact2	Fam133b		Rhbdf1		Fam98a
																							Dad1	Fam134a		Rhbdf2		Fancc
																							Dag1	Fam134b		Rhebl1		Fancg
																							Daglb	Fam134c		Rhoa		Far1
																							Dap	Fam136a		Rhobtb2		Farp1
																							Dap3	Fam13b		Rhof		Fastkd5
																							Dapk1	Fam160a1		Rhot2		Fat1
																							Dapk2	Fam160a2		Ric8b		Fbl
																							Dapk3	Fam161b		Rilpl2		Fblim1
																							Dapp1	Fam168a		Ring1		Fbln1
																							Dars	Fam168b		Ripply3		Fbln2
																							Dars2	Fam169a		Rmdn3		Fbn1
																							Daxx	Fam171a1		Rmnd5b		Fbn2
																							Dazap2	Fam173a		Rnase4		Fbrsl1
																							Dbi	Fam178a		Rnaseh1		Fbxl14
																							Dbnl	Fam179b		Rnaseh2c		Fbxl17
																							Dcaf10	Fam181b		Rnaset2a		Fbxl2
																							Dcaf12	Fam189a2		Rnd2		Fbxl22
																							Dcaf15	Fam192a		Rnf11		Fbxl3
																							Dcaf4	Fam193b		Rnf111		Fbxl5
																							Dcaf5	Fam195a		Rnf123		Fbxo10
																							Dcaf7	Fam198b		Rnf138		Fbxo25
																							Dcaf8	Fam199x		Rnf139		Fbxo28
																							Dcbld1	Fam204a		Rnf14		Fbxo3
																							Dcbld2	Fam207a		Rnf146		Fbxo30
																							Dchs1	Fam208a		Rnf166		Fbxo31
																							Dck	Fam20b		Rnf167		Fbxo33
																							Dclk2	Fam20c		Rnf168		Fbxo4
																							Dclre1b	Fam210a		Rnf2		Fbxo42
																							Dclre1c	Fam212b		Rnf34		Fbxo46
																							Dcp1b	Fam213a		Rnf8		Fbxo48
																							Dcp2	Fam213b		Rnh1		Fbxw11
																							Dcps	Fam214a		Rnpc3		Fbxw4
																							Dctd	Fam219a		Rogdi		Fbxw7
																							Dctn1	Fam221a		Rpe		Fbxw8
																							Dctn6	Fam222b		Rpf2		Fcer1g
																							Dcun1d1	Fam35a		Rpia		Fcgr2b
																							Dcun1d3	Fam3c		Rpl21		Fchsd2
																							Dda1	Fam43a		Rpl27		Fdps
																							Ddah1	Fam45a		Rpl27a		Fdx1
																							Ddb1	Fam46a		Rpl35		Fech
																							Ddc	Fam46b		Rpl36a		Fem1b
																							Ddhd1	Fam46c		Rpl5		Fermt2
																							Ddhd2	Fam49b		Rpl6		Fez2
																							Ddi2	Fam53a		Rplp2		Fgd2
																							Ddit3	Fam53b		Rpp40		Fgd3
																							Ddit4	Fam60a		Rps10		Fgd5
																							Ddx1	Fam63a		Rps12		Fgf1
																							Ddx10	Fam65a		Rps13		Fgf10
																							Ddx11	Fam65b		Rps15		Fgfr1
																							Ddx19a	Fam65c		Rps19		Fgfr1op
																							Ddx19b	Fam69a		Rps25		Fgfr2
																							Ddx21	Fam71f1		Rps3		Fgr
																							Ddx23	Fam72a		Rps3a1		Fhl2
																							Ddx28	Fam76a		Rps8		Fhl3
																							Ddx39	Fam78a		Rraga		Fhod1
																							Ddx39b	Fam83d		Rragb		Fig4
																							Ddx3x	Fam83g		Rragc		Fignl1
																							Ddx42	Fam84b		Rrm1		Fignl2
																							Ddx46	Fam96a		Rrm2		Filip1
																							Ddx49	Fam96b		Rrn3		Fitm2
																							Ddx50	Fam98a		Rrp1b		Fkbp11
																							Ddx51	Fancc		Rrp36		Fkbp15
																							Ddx55	Fancg		Rsbn1l		Fkbp1a
																							Ddx56	Far1		Rsrc2		Fkbp5
																							Ddx6	Farp1		Rsrp1		Fkbpl
																							Deaf1	Farsb		Rtfdc1		Fkrp
																							Dedd	Fastkd5		Rtn1		Fli1
																							Def6	Fat1		Rtn4		Flna
																							Def8	Fat4		Rufy1		Flot1
																							Degs1	Fbl		Rufy2		Flot2
																							Dek	Fblim1		Rundc1		Flrt2
																							Dennd1b	Fbln1		Ruvbl1		Flt1
																							Dennd2a	Fbln2		Ruvbl2		Flt4
																							Dennd2c	Fbn1		Rybp		Fmn1
																							Dennd2d	Fbn2		S100a6		Fmnl2
																							Dennd4a	Fbrsl1		Sae1		Fmnl3
																							Dennd4b	Fbxl14		Sall3		Fnbp1
																							Dennd4c	Fbxl17		Sall4		Fndc3b
																							Dennd5a	Fbxl2		Samd4b		Fnip1
																							Dennd5b	Fbxl22		Samsn1		Fnip2
																							Dennd6a	Fbxl3		Sash3		Fnta
																							Dennd6b	Fbxl5		Sat1		Focad
																							Denr	Fbxo10		Scamp1		Fos
																							Depdc1b	Fbxo25		Scarb2		Fosb
																							Depdc5	Fbxo28		Scd1		Fosl1
																							Depdc7	Fbxo3		Scel		Fosl2
																							Dera	Fbxo30		Scoc		Foxa2
																							Derl1	Fbxo31		Scpep1		Foxc1
																							Derl2	Fbxo32		Scyl1		Foxk1
																							Derl3	Fbxo33		Scyl2		Foxk2
																							Desi2	Fbxo4		Sdad1		Foxn2
																							Det1	Fbxo42		Sdcbp		Foxn3
																							Dgat1	Fbxo46		Sdcbp2		Foxo1
																							Dgcr6	Fbxo48		Sdha		Foxo3
																							Dgcr8	Fbxw11		Sdk1		Foxp1
																							Dgka	Fbxw4		Sec11c		Foxred2
																							Dgkd	Fbxw7		Sec23ip		Foxs1
																							Dgke	Fbxw8		Sec24a		Fpgs
																							Dgkh	Fcer1g		Sec24c		Fra10ac1
																							Dgkz	Fcgr2b		Sec24d		Frat1
																							Dguok	Fchsd2		Sel1l		Frat2
																							Dhcr24	Fdps		Sele		Frg1
																							Dhcr7	Fdx1		Selt		Frmd4a
																							Dhdds	Fech		Sema4c		Frmd4b
																							Dhps	Fem1b		Sema6b		Frmd6
																							Dhrs13	Fermt2		Senp6		Frrs1
																							Dhrs3	Fez2		Senp7		Frs2
																							Dhrs4	Fgd2		Sephs1		Fry
																							Dhrs7	Fgd3		Sephs2		Fryl
																							Dhrs7b	Fgd5		Sepn1		Fscn1
																							Dhrs9	Fgf1		Serp1		Fsd1l
																							Dhx16	Fgf10		Serpinb6a		Fstl1
																							Dhx30	Fgfr1		Serpine2		Ftl1
																							Dhx32	Fgfr1op		Sertad3		Fto
																							Dhx34	Fgfr2		Setd6		Ftsj1
																							Dhx36	Fgr		Sf1		Furin
																							Dhx37	Fhl2		Sf3b1		Fut11
																							Dhx38	Fhl3		Sfmbt1		Fut8
																							Dhx40	Fhod1		Sfmbt2		Fv1
																							Dhx8	Fig4		Sfswap		Fxr1
																							Dhx9	Fignl1		Sfxn1		Fyb
																							Diablo	Fignl2		Sfxn2		Fyn
																							Diap1	Filip1		Sgce		Fzd1
																							Diap3	Fitm2		Sgpp1		Fzd10
																							Dicer1	Fkbp11		Sgtb		Fzd2
																							Dido1	Fkbp15		Sh2b1		Fzd3
																							Diexf	Fkbp1a		Sh2b2		Fzd4
																							Dip2a	Fkbp5		Sh2d4b		Fzd7
																							Dip2b	Fkbpl		Sh2d5		Fzd8
																							Dip2c	Fkrp		Sh3bgrl3		Fzr1
																							Dis3	Fli1		Shf		G2e3
																							Dis3l2	Flna		Shisa4		G3bp2
																							Disc1	Flnc		Shisa5		G6pc3
																							Disp1	Flot1		Shkbp1		Gaa
																							Dlat	Flot2		Shpk		Gabpa
																							Dlc1	Flrt2		Sidt2		Gabpb1
																							Dlg1	Flt1		Sirt3		Gadd45a
																							Dlg5	Flt4		Skap2		Gadd45b
																							Dll4	Fmn1		Slc12a7		Gadd45g
																							Dlst	Fmnl2		Slc16a10		Gak
																							Dmtf1	Fmnl3		Slc16a6		Galc
																							Dmtn	Fnbp1		Slc16a9		Galk2
																							Dmwd	Fndc3b		Slc22a15		Galnt1
																							Dmxl1	Fnip1		Slc22a5		Galnt11
																							Dmxl2	Fnip2		Slc25a13		Galnt2
																							Dnaja1	Fnta		Slc25a15		Galnt3
																							Dnaja2	Focad		Slc25a29		Galnt6
																							Dnajb1	Fos		Slc25a3		Gan
																							Dnajb12	Fosb		Slc25a45		Gapvd1
																							Dnajb2	Fosl1		Slc25a46		Gar1
																							Dnajb4	Fosl2		Slc26a6		Gars
																							Dnajb5	Foxa2		Slc29a2		Gas2l1
																							Dnajb9	Foxc1		Slc2a13		Gas2l3
																							Dnajc1	Foxk1		Slc30a6		Gas6
																							Dnajc10	Foxk2		Slc30a7		Gas7
																							Dnajc11	Foxn2		Slc31a2		Gata3
																							Dnajc15	Foxn3		Slc35a2		Gata4
																							Dnajc18	Foxo1		Slc35a3		Gatad2a
																							Dnajc25	Foxo3		Slc35c1		Gatsl2
																							Dnajc27	Foxp1		Slc35d1		Gatsl3
																							Dnajc3	Foxred2		Slc35d2		Gbas
																							Dnajc5	Foxs1		Slc35f5		Gbe1
																							Dnajc7	Fpgs		Slc35f6		Gbp4
																							Dnajc8	Fra10ac1		Slc36a1		Gbp9
																							Dnajc9	Fras1		Slc37a2		Gch1
																							Dnal1	Frat1		Slc43a2		Gchfr
																							Dnal4	Frat2		Slc45a4		Gclc
																							Dnm2	Frg1		Slc46a3		Gclm
																							Dnmbp	Frmd4a		Slc48a1		Gcnt2
																							Dnmt1	Frmd4b		Slc7a7		Gcnt4
																							Dnmt3a	Frmd6		Slc9a3r1		Gcsh
																							Dnttip1	Frrs1		Smad1		Gdf15
																							Dnttip2	Frs2		Smarca5		Gdf6
																							Dock1	Fry		Smarcad1		Gdi2
																							Dock4	Fryl		Smarcd1		Gdnf
																							Dock5	Fscn1		Smc4		Gdpd5
																							Dock6	Fsd1l		Smc5		Get4
																							Dock7	Fstl1		Smc6		Gfer
																							Dock8	Ftl1		Smcr8		Gfi1
																							Dock9	Fto		Smdt1		Gfm2
																							Dohh	Ftsj1		Smek2		Gfod1
																							Dok1	Fuk		Smg1		Gfpt1
																							Dok2	Furin		Smim13		Gfra2
																							Dopey1	Fut11		Smim20		Gga1
																							Dopey2	Fut8		Smim7		Gga3
																							Dot1l	Fv1		Smn1		Ggact
																							Dpagt1	Fxr1		Smndc1		Ggct
																							Dpcd	Fyb		Snap23		Ggta1
																							Dpf1	Fyn		Snapc5		Ghdc
																							Dph3	Fzd1		Snapin		Gimap4
																							Dph6	Fzd10		Snd1		Gimap9
																							Dpp9	Fzd2		Snn		Gins2
																							Dppa4	Fzd3		Snrpb		Gins4
																							Dpy30	Fzd4		Snrpe		Gipc2
																							Dpysl2	Fzd7		Snrpn		Gja5
																							Dpysl3	Fzd8		Sntb1		Glce
																							Dr1	Fzr1		Sntb2		Gle1
																							Dram2	G2e3		Snupn		Gli3
																							Draxin	G3bp2		Snx1		Glipr1
																							Drg1	G6pc3		Snx18		Glipr2
																							Drg2	Gaa		Snx21		Glis2
																							Dscr3	Gab1		Socs2		Glmn
																							Dse	Gabpa		Socs4		Glp1r
																							Dsg2	Gabpb1		Socs5		Glrx
																							Dsn1	Gadd45a		Socs7		Glrx2
																							Dsp	Gadd45b		Sord		Glt28d2
																							Dst	Gadd45g		Sos2		Gltscr2
																							Dstn	Gak		Sox12		Glyr1
																							Dstyk	Galc		Sox18		Gm13889
																							Dtd1	Galk2		Sp1		Gm15800
																							Dtl	Galnt1		Sp3		Gm1673
																							Dtnb	Galnt11		Sp4		Gm17296
																							Dtnbp1	Galnt2		Spag9		Gm3558
																							Dtwd1	Galnt3		Spata13		Gm5458
																							Dtx2	Galnt6		Spata2		Gm5464
																							Dtymk	Gan		Spata2l		Gm6251
																							Dus2	Gapvd1		Spata5		Gmeb2
																							Dus3l	Gar1		Spata7		Gmfb
																							Dusp1	Gars		Spc25		Gmip
																							Dusp10	Gas2l1		Spcs3		Gmpr
																							Dusp11	Gas2l3		Spg20		Gna12
																							Dusp14	Gas6		Spin1		Gna15
																							Dusp2	Gas7		Spop		Gnai1
																							Dusp23	Gata3		Sppl2b		Gnai2
																							Dusp3	Gata4		Spred1		Gnai3
																							Dusp4	Gatad2a		Spryd3		Gnao1
																							Dusp5	Gatc		Spsb3		Gnaq
																							Dusp6	Gatsl2		Spsb4		Gnaz
																							Dusp7	Gatsl3		Sptssa		Gne
																							Dusp8	Gbas		Spty2d1		Gng10
																							Dut	Gbe1		Srebf1		Gng12
																							Dvl1	Gbp4		Srek1ip1		Gng2
																							Dvl2	Gbp9		Srm		Gng5
																							Dvl3	Gcc2		Srp19		Gnl2
																							Dync1h1	Gch1		Srpx2		Gnpnat1
																							Dync1i2	Gchfr		Srr		Gns
																							Dync1li1	Gclc		Srrd		Golga1
																							Dync1li2	Gclm		Srrm1		Golga7
																							Dync2li1	Gcnt2		Srrt		Golt1b
																							Dynll2	Gcnt4		Srsf7		Gopc
																							Dynlt1a	Gcsh		Srsf9		Gosr2
																							Dynlt1b	Gdf15		Ss18		Got2
																							Dynlt1c	Gdf6		Ssbp1		Gp1ba
																							Dyrk1a	Gdi2		Ssfa2		Gpbp1
																							Dyrk1b	Gdnf		Sssca1		Gpc1
																							Dyrk2	Gdpd5		Ssu72		Gpd1l
																							Dyrk3	Get4		Ssx2ip		Gpd2
																							Dysf	Gfer		St3gal6		Gpn2
																							Dzip1l	Gfi1		St6galnac5		Gpn3
																							Dzip3	Gfm2		Stab1		Gpr137b
																							E130308A19Rik	Gfod1		Stag2		Gpr141
																							E130309D02Rik	Gfpt1		Stard3		Gpr155
																							E130311K13Rik	Gfra1		Stard7		Gpr161
																							E2f1	Gfra2		Stat2		Gpr171
																							E2f2	Gga1		Steap3		Gpr180
																							E2f3	Gga3		Stim1		Gpr21
																							E2f4	Ggact		Stk11ip		Gpr39
																							E2f5	Ggct		Stk4		Gprc5b
																							E2f7	Ggta1		Stk40		Gprc5c
																							E2f8	Ghdc		Strn3		Gpsm1
																							E330009J07Rik	Gimap4		Stt3b		Gpsm2
																							E4f1	Gimap9		Stx1a		Gramd1a
																							Eaf1	Gins1		Stx4a		Gramd1b
																							Eapp	Gins2		Stx8		Gramd3
																							Ebag9	Gins4		Suds3		Gramd4
																							Ebpl	Gipc2		Sumo3		Grap
																							Ece1	Gja5		Sun1		Grb2
																							Ece2	Glce		Suox		Greb1
																							Ech1	Gle1		Surf4		Greb1l
																							Echdc1	Gli3		Surf6		Grhpr
																							Echs1	Glipr1		Suz12		Grip1
																							Eci1	Glipr2		Svop		Grk5
																							Eci2	Glis2		Sympk		Grn
																							Ecsit	Glmn		Syncrip		Grrp1
																							Ect2	Glp1r		Synj2bp		Grtp1
																							Edc3	Glrx		Synrg		Grwd1
																							Edc4	Glrx2		Syt11		Gsap
																							Edem1	Glt28d2		Syt14		Gse1
																							Edem2	Gltscr2		Syt9		Gsg2
																							Edem3	Glyr1		Tacc3		Gsn
																							Edf1	Gm13251		Taf11		Gspt1
																							Edil3	Gm13889		Taf15		Gsr
																							Edn1	Gm15800		Taf2		Gstm7
																							Ednrb	Gm1673		Taf5		Gsto1
																							Edrf1	Gm17296		Taf6l		Gtdc1
																							Eea1	Gm266		Taf9		Gtf2a1
																							Eed	Gm3558		Tal1		Gtf2a2
																							Eef1a1	Gm5458		Tank		Gtf2e2
																							Eef1d	Gm5464		Taok2		Gtf2h5
																							Eef1g	Gm6251		Tapt1		Gtf2ird1
																							Eef2	Gmeb2		Tardbp		Gtf2ird2
																							Eef2k	Gmfb		Tatdn1		Gtf3c4
																							Eefsec	Gmip		Tbc1d10b		Gtf3c5
																							Eepd1	Gmpr		Tbc1d12		Gtpbp10
																							Efcab11	Gna11		Tbc1d2		Gtpbp3
																							Efcab14	Gna12		Tbc1d20		Gtpbp8
																							Efcab2	Gna15		Tbc1d22a		Gucd1
																							Efcab5	Gnai1		Tbc1d32		Guf1
																							Efhc1	Gnai2		Tbc1d9		Guk1
																							Efhd2	Gnai3		Tbc1d9b		Gulp1
																							Efna3	Gnao1		Tbcc		Gxylt1
																							Efna5	Gnaq		Tbce		Gzmb
																							Efnb1	Gnaz		Tbkbp1		Gzmc
																							Efnb2	Gne		Tbl1x		Gzme
																							Efr3a	Gng10		Tbl2		H2afv
																							Eftud1	Gng12		Tbl3		H2afy
																							Eftud2	Gng2		Tbxa2r		H2afy2
																							Egfl7	Gng5		Tceb3		H2-T24
																							Egln1	Gnl2		Tcf20		H3f3a
																							Egln2	Gnpnat1		Tcf4		H3f3b
																							Egln3	Gns		Tcp1		Haao
																							Egr1	Golga1		Tctn2		Habp4
																							Ehbp1	Golga4		Tead2		Hadh
																							Ehbp1l1	Golga7		Tecpr2		Hand1
																							Ehd1	Golt1b		Tek		Hand2
																							Ehd2	Gopc		Telo2		Hap1
																							Ehd3	Gosr2		Tes		Hat1
																							Ehd4	Got2		Tesk2		Haus2
																							Ehmt1	Gp1ba		Tet2		Haus3
																							Eid1	Gpbp1		Tex9		Haus4
																							Eif1ad	Gpc1		Tfam		Haus8
																							Eif1b	Gpd1l		Tfcp2		Hax1
																							Eif2ak4	Gpd2		Tfec		Hcfc1
																							Eif2b3	Gpm6a		Tgds		Hck
																							Eif2b4	Gpn2		Tgfb1		Hdac10
																							Eif2b5	Gpn3		Tgfbrap1		Hdac4
																							Eif2d	Gpr137b		Tgoln2		Hdac7
																							Eif2s2	Gpr141		Thap11		Hdhd2
																							Eif3a	Gpr155		Thap2		Hdlbp
																							Eif3c	Gpr161		Thnsl1		Heatr1
																							Eif3d	Gpr171		Thnsl2		Hectd1
																							Eif3g	Gpr180		Thoc7		Hecw2
																							Eif3h	Gpr21		Thra		Heg1
																							Eif3j2	Gpr39		Thrap3		Helb
																							Eif3l	Gprc5b		Thumpd3		Hemk1
																							Eif4a1	Gprc5c		Tifa		Herc1
																							Eif4a2	Gpsm1		Tigd2		Herc3
																							Eif4a3	Gpsm2		Tigd5		Herpud2
																							Eif4b	Gramd1a		Timm10		Hes1
																							Eif4ebp1	Gramd1b		Tkt		Hexim2
																							Eif4ebp2	Gramd3		Tldc1		Hfe
																							Eif4enif1	Gramd4		Tm4sf1		Hgh1
																							Eif4g1	Grap		Tm6sf1		Hgsnat
																							Eif4g2	Grb14		Tm7sf3		Hhat
																							Eif4g3	Grb2		Tmc6		Hiat1
																							Eif5	Greb1		Tmco1		Hibadh
																							Eif5a	Greb1l		Tmed7		Hid1
																							Eif5a2	Grhpr		Tmed9		Hinfp
																							Eif5b	Grid1		Tmem107		Hip1
																							Elac1	Grip1		Tmem110		Hip1r
																							Elac2	Grk5		Tmem126a		Hipk1
																							Elavl1	Grn		Tmem128		Hipk2
																							Elf1	Grrp1		Tmem136		Hirip3
																							Elf2	Grtp1		Tmem160		Hist1h2ah
																							Elf4	Grwd1		Tmem163		Hist1h2bj
																							Elk3	Gsap		Tmem165		Hist1h4k
																							Elk4	Gse1		Tmem167b		Hist2h2ab
																							Ell	Gsg2		Tmem168		Hist2h2bb
																							Ell2	Gsn		Tmem170		Hist3h2a
																							Elmo1	Gspt1		Tmem170b		Hivep1
																							Elmo2	Gsr		Tmem184b		Hivep2
																							Elmo3	Gstm7		Tmem184c		Hk1
																							Elmod2	Gsto1		Tmem185b		Hk2
																							Elmsan1	Gtdc1		Tmem19		Hlx
																							Elovl5	Gtf2a1		Tmem208		Hmbox1
																							Elovl6	Gtf2a2		Tmem214		Hmbs
																							Elovl7	Gtf2e2		Tmem223		Hmcn1
																							Elp5	Gtf2h5		Tmem230		Hmg20a
																							Emb	Gtf2ird1		Tmem246		Hmg20b
																							Emc1	Gtf2ird2		Tmem248		Hmga1
																							Emc10	Gtf3c4		Tmem251		Hmga2
																							Emc7	Gtf3c5		Tmem33		Hmgcll1
																							Emid1	Gtpbp10		Tmem39b		Hmgn1
																							Emilin1	Gtpbp3		Tmem41b		Hmgn2
																							Emilin2	Gtpbp8		Tmem42		Hmgxb3
																							Eml1	Gucd1		Tmem43		Hn1
																							Eml4	Guf1		Tmem5		Hnrnpa0
																							Eml5	Guk1		Tmem60		Hnrnpa3
																							Emp1	Gulp1		Tmem63b		Hnrnpab
																							Emp3	Gxylt1		Tmem68		Hnrnpf
																							Enah	Gxylt2		Tmem70		Hnrnpk
																							Enc1	Gzmb		Tmem71		Hnrnpl
																							Endod1	Gzmc		Tmem86b		Hnrnpll
																							Endog	Gzme		Tmem87b		Hnrnpr
																							Eng	H13		Tmem9b		Hnrnpu
																							Enkd1	H2afj		Tmppe		Hook2
																							Eno1	H2afv		Tmtc2		Hopx
																							Eno2	H2afy		Tmtc3		Hoxd8
																							Enoph1	H2afy2		Tmx4		Hp
																							Enox1	H2-T24		Tnfaip1		Hpcal1
																							Enpp5	H3f3a		Tnfrsf14		Hpgd
																							Entpd1	H3f3b		Tnfsf12		Hps5
																							Entpd5	Haao		Tnip1		Hrh1
																							Entpd7	Habp4		Tnk2		Hs1bp3
																							Eny2	Hadh		Tnks1bp1		Hs3st3b1
																							Eogt	Hand1		Tnks2		Hs6st1
																							Ep300	Hand2		Tnpo2		Hsd11b1
																							Ep400	Hap1		Tnpo3		Hsd11b2
																							Epas1	Hat1		Tomm34		Hsd3b7
																							Epc2	Haus2		Tomm7		Hsdl1
																							Epdr1	Haus3		Tonsl		Hsp90aa1
																							Epg5	Haus4		Top1		Hspa12a
																							Epha1	Haus8		Top3a		Hspa12b
																							Epha2	Hax1		Tor1b		Hspa1b
																							Epha4	Hcfc1		Tor3a		Hspa4
																							Epha7	Hck		Tpi1		Hspa4l
																							Ephb2	Hdac10		Tpk1		Hspa8
																							Ephb4	Hdac4		Tpm2		Hspa9
																							Epn1	Hdac7		Tpp1		Hspb8
																							Epn2	Hdhd2		Tprgl		Hspd1
																							Eprs	Hdlbp		Tpst2		Hspg2
																							Eps15	Heatr1		Tpt1		Hsph1
																							Eps15l1	Hectd1		Traf3ip1		Htra1
																							Eps8	Hecw2		Traf4		Htra3
																							Erbb2ip	Heg1		Traf7		Htt
																							Ercc1	Helb		Traip		Hunk
																							Ercc3	Hemk1		Trappc13		Hvcn1
																							Ercc5	Herc1		Trappc8		Hyal2
																							Ercc6	Herc3		Trex1		Hyi
																							Ercc6l	Herpud2		Triap1		Hyls1
																							Ercc6l2	Hes1		Trim12c		Iars
																							Ercc8	Hexim2		Trim13		Iba57
																							Erf	Hfe		Trim2		Icam1
																							Erg	Hgh1		Trim26		Ice1
																							Ergic1	Hgsnat		Trim41		Ick
																							Ergic3	Hhat		Trim58		Id1
																							Erh	Hiat1		Trim59		Id3
																							Eri1	Hibadh		Trim71		Ide
																							Eri2	Hid1		Trit1		Idh2
																							Erich1	Hinfp		Trmt10b		Ier2
																							Erlin2	Hip1		Trmt10c		Ier5
																							Ermard	Hip1r		Trmt1l		Ier5l
																							Ermp1	Hipk1		Trp53bp1		Iffo2
																							Ern1	Hipk2		Trp53i13		Ifi204
																							Errfi1	Hirip3		Trpc1		Ifitm1
																							Esco1	Hist1h2ah		Trpm7		Ifitm5
																							Esd	Hist1h2bj		Trpv4		Ifnar1
																							Esf1	Hist1h4k		Trrap		Ifnar2
																							Esrp2	Hist2h2ab		Tsen54		Ifngr2
																							Esrra	Hist2h2bb		Tsn		Ift172
																							Esyt1	Hist3h2a		Tsnax		Ift46
																							Etaa1	Hivep1		Tspan31		Ift57
																							Etf1	Hivep2		Tspan8		Ift80
																							Etfa	Hk1		Tspo		Ift81
																							Etl4	Hk2		Tspyl2		Igdcc4
																							Etnk1	Hlx		Tstd1		Igf1r
																							Etohi1	Hmbox1		Ttf2		Igf2bp3
																							Ets1	Hmbs		Ttll12		Igf2r
																							Ets2	Hmcn1		Ttll4		Igfbp4
																							Etv3	Hmg20a		Tuba1c		Igfbp7
																							Etv4	Hmg20b		Tuba8		Igsf11
																							Etv5	Hmga1		Tubb2b		Igsf3
																							Etv6	Hmga2		Tufm		Igsf5
																							Eva1b	Hmgb1		Tusc2		Igsf9
																							Evi2a	Hmgcll1		Tut1		Igsf9b
																							Evi5	Hmgn1		Twistnb		Ikzf1
																							Evl	Hmgn2		Txlna		Ikzf2
																							Exd2	Hmgxb3		Txndc16		Ikzf5
																							Exoc1	Hn1		Tyrobp		Il10ra
																							Exoc2	Hnrnpa0		U2surp		Il11ra1
																							Exoc3	Hnrnpa3		Uap1		Il12rb1
																							Exoc3l	Hnrnpab		Uba1		Il15
																							Exoc3l4	Hnrnpf		Ubac1		Il17ra
																							Exoc4	Hnrnph3		Ubap1		Il17rd
																							Exoc5	Hnrnpk		Ubap2		Il18bp
																							Exoc6	Hnrnpl		Ubap2l		Il1r2
																							Exoc7	Hnrnpll		Ubb		Il2rg
																							Exog	Hnrnpr		Ube2g2		Il3ra
																							Exosc2	Hnrnpu		Ube2h		Il4ra
																							Exosc3	Hook2		Ube2i		Il6st
																							Exosc4	Hopx		Ube2o		Ilkap
																							Exosc5	Hoxd8		Ube2q1		Ilvbl
																							Exosc6	Hp		Ube2t		Imp3
																							Ext1	Hpcal1		Ube2v2		Impa2
																							Extl3	Hpgd		Ube2z		Impad1
																							Eya1	Hps5		Ube3c		Impdh1
																							Eya3	Hrh1		Ube4a		Inafm1
																							Ezh1	Hs1bp3		Ubn2		Incenp
																							Ezh2	Hs3st3b1		Ubp1		Inf2
																							Ezr	Hs6st1		Ubqln1		Ing1
																							F10	Hscb		Ubr1		Ing2
																							F11r	Hsd11b1		Ubr3		Ing5
																							F13a1	Hsd11b2		Ubtd1		Ino80
																							F2r	Hsd3b7		Ubxn1		Ino80c
																							F2rl1	Hsdl1		Ubxn2a		Inpp4a
																							F2rl2	Hsp90aa1		Ubxn2b		Inpp4b
																							F2rl3	Hspa12a		Ucp2		Inpp5a
																							F3	Hspa12b		Ufl1		Inpp5d
																							F5	Hspa1b		Ufsp1		Inpp5f
																							F8a	Hspa4		Ugt1a6b		Inpp5k
																							Fabp5	Hspa4l		Uhrf2		Insig1
																							Fadd	Hspa8		Unc50		Insr
																							Fads2	Hspa9		Unc93b1		Ints10
																							Fads3	Hspb8		Upk1b		Ints3
																							Faf1	Hspd1		Uqcc2		Ints6
																							Faf2	Hspg2		Uqcc3		Ip6k2
																							Fah	Hsph1		Uqcr10		Ipmk
																							Fahd2a	Htra1		Urgcp		Ipo11
																							Faim	Htra3		Usf2		Ipo5
																							Fam101b	Htt		Usp1		Ipo8
																							Fam102a	Hunk		Usp10		Ipo9
																							Fam102b	Hvcn1		Usp15		Ippk
																							Fam103a1	Hyal2		Usp18		Iqce
																							Fam104a	Hyi		Usp19		Iqcg
																							Fam105a	Hyls1		Usp22		Iqgap1
																							Fam107b	Iars		Usp25		Iqgap2
																							Fam109b	Iba57		Usp28		Iqgap3
																							Fam110a	Icam1		Usp29		Iqsec1
																							Fam111a	Ice1		Usp38		Irak2
																							Fam114a2	Ick		Usp4		Irak3
																							Fam126a	Id1		Usp47		Irf1
																							Fam126b	Id3		Usp7		Irf2
																							Fam129b	Ide		Usp9x		Irf2bp2
																							Fam133b	Idh2		Utp11l		Irf2bpl
																							Fam134a	Ier2		Utp23		Irf7
																							Fam134b	Ier5		Uvssa		Irs2
																							Fam134c	Ier5l		Vamp2		Ist1
																							Fam135a	Iffo2		Vars		Isyna1
																							Fam136a	Ifi204		Vbp1		Itga2b
																							Fam13b	Ifitm1		Vdac2		Itga6
																							Fam160a1	Ifitm5		Vimp		Itga9
																							Fam160a2	Ifnar1		Vkorc1l1		Itgax
																							Fam160b1	Ifnar2		Vopp1		Itgb1
																							Fam168a	Ifngr2		Vps13a		Itgb1bp1
																							Fam168b	Ift172		Vps29		Itgb2
																							Fam169a	Ift20		Vps33b		Itgb3
																							Fam171a1	Ift46		Vps45		Itgb3bp
																							Fam171a2	Ift57		Vps4b		Itgb5
																							Fam171b	Ift80		Vps51		Itgb7
																							Fam173a	Ift81		Vps52		Itih5
																							Fam174a	Igdcc4		Vps8		Itm2b
																							Fam175b	Igf1		Vsig2		Itpr2
																							Fam178a	Igf1r		Vta1		Itpr3
																							Fam179b	Igf2bp3		Wac		Itprip
																							Fam185a	Igf2r		Was		Itsn1
																							Fam188a	Igfbp4		Wasl		Itsn2
																							Fam188b	Igfbp7		Wbp11		Ivd
																							Fam189a2	Igsf11		Wbp2		Jade2
																							Fam192a	Igsf3		Wdfy3		Jak1
																							Fam195a	Igsf5		Wdr12		Jak2
																							Fam195b	Igsf9		Wdr25		Jam3
																							Fam198b	Igsf9b		Wdr36		Jazf1
																							Fam199x	Ikbkg		Wdr45		Jdp2
																							Fam204a	Ikzf1		Wdr76		Jmjd1c
																							Fam207a	Ikzf2		Wdr78		Jmjd4
																							Fam208a	Ikzf5		Wdr92		Josd1
																							Fam20b	Il10ra		Whamm		Jph2
																							Fam20c	Il11ra1		Wipf2		Jrkl
																							Fam21	Il12rb1		Wnt9a		Junb
																							Fam210a	Il15		Wscd1		Jund
[truncated: 4,840 more rows]

## Sheet: GO terms up-reg RUNX1 +dox
ID	Term	Count	PValue	Genes
GO:0001775	cell activation	24	1.67894e-10	PLEK, IKZF1, PIK3CB, ELF4, SLA2, MYO1F, PTPN22, ITGB2, PF4, CD1D1, WAS, VAV1, PRKCD, DCLRE1C, P2RX1, PLCG2, IRF1, FCER1G, BCL6, NDRG1, FLT3L, LCP1, SPN, RAB27A
GO:0045321	leukocyte activation	20	2.37254e-08	IKZF1, ELF4, SLA2, MYO1F, PTPN22, ITGB2, CD1D1, VAV1, PRKCD, WAS, DCLRE1C, PLCG2, IRF1, FCER1G, BCL6, NDRG1, FLT3L, LCP1, SPN, RAB27A
GO:0046649	lymphocyte activation	17	5.03686e-07	IKZF1, ELF4, SLA2, PTPN22, ITGB2, CD1D1, VAV1, PRKCD, WAS, DCLRE1C, PLCG2, IRF1, BCL6, FLT3L, LCP1, SPN, RAB27A
GO:0007242	intracellular signaling cascade	39	2.04623e-06	ADCY7, PLEK2, STK17B, MKNK1, RRAD, MCF2L, PLEKHG3, RASAL1, HMHA1, MAP3K5, RAC2, TIAM2, ACOT11, BCL6, INPP5D, DYRK2, SIK1, RAB27B, RHOF, ERRFI1, TEC, RAB27A, PRKCA, PTPN6, PLEK, PIK3CB, MADD, CYP26A1, SLC9A3R1, PRKCD, VAV1, DOK2, RAB37, RPS6KA1, ACAP1, PLCG2, CHN2, RAB38, NRGN
GO:0042110	T cell activation	12	9.76531e-06	IKZF1, ELF4, SLA2, IRF1, PTPN22, ITGB2, CD1D1, WAS, VAV1, LCP1, SPN, RAB27A
GO:0007155	cell adhesion	27	1.53827e-05	NPNT, NINJ1, NEDD9, ITGB2, ITGB3, CX3CL1, MEGF10, SRC, CD9, ARHGAP6, WISP1, ITGB7, PSTPIP1, COL6A1, ADAM8, SPP1, PLEK, PIK3CB, LEF1, EMILIN2, CERCAM, SIRPA, WNT7B, F5, CYFIP2, TESK2, RELN
GO:0022610	biological adhesion	27	1.59012e-05	NPNT, NINJ1, NEDD9, ITGB2, ITGB3, CX3CL1, MEGF10, SRC, CD9, ARHGAP6, WISP1, ITGB7, PSTPIP1, COL6A1, ADAM8, SPP1, PLEK, PIK3CB, LEF1, EMILIN2, CERCAM, SIRPA, WNT7B, F5, CYFIP2, TESK2, RELN
GO:0006955	immune response	24	2.14624e-05	PTPN6, MFSD6, CCL3, NCF1, SLA2, MYO1F, PF4, CX3CL1, CD1D1, VAV1, PRKCD, CCL17, CFP, DCLRE1C, CCR7, CD300A, CCR2, PLCG2, FCER1G, BCL6, RNF19B, INPP5D, LCP1, RAB27A
GO:0006935	chemotaxis	11	3.31831e-05	LSP1, PRKCA, CCR7, CCL3, C5AR1, RAC2, FCER1G, PF4, ITGB2, CX3CL1, CCL17
GO:0042330	taxis	11	3.31831e-05	LSP1, PRKCA, CCR7, CCL3, C5AR1, RAC2, FCER1G, PF4, ITGB2, CX3CL1, CCL17
GO:0043067	regulation of programmed cell death	26	4.1276e-05	PRKCA, BID, PTPN6, CEBPB, 1110007C09RIK, MADD, MMP9, NR4A2, STK17B, GZMB, CX3CL1, PRKCD, SRC, PLEKHF1, EPHA7, CDKN2A, P2RX1, PLCG2, FCER1G, BCL6, INPP5D, DYRK2, SPN, CAMK1D, SPP1, RAB27A
GO:0010941	regulation of cell death	26	4.56261e-05	PRKCA, BID, PTPN6, CEBPB, 1110007C09RIK, MADD, MMP9, NR4A2, STK17B, GZMB, CX3CL1, PRKCD, SRC, PLEKHF1, EPHA7, CDKN2A, P2RX1, PLCG2, FCER1G, BCL6, INPP5D, DYRK2, SPN, CAMK1D, SPP1, RAB27A
GO:0043065	positive regulation of apoptosis	16	5.84256e-05	PRKCA, BID, PTPN6, CEBPB, MMP9, STK17B, GZMB, PRKCD, SRC, PLEKHF1, EPHA7, CDKN2A, DYRK2, INPP5D, SPN, RAB27A
GO:0006796	phosphate metabolic process	34	5.8512e-05	PDP1, CDK18, STK10, MAPKAPK3, STK17B, MKNK1, PTPN22, PRKG2, SRC, MAP3K5, STAT4, PTK2B, EEF2K, SYNJ2, DYRK3, DYRK2, SIK1, TEC, PRKCA, GPD2, PTPN6, PTPRE, PIK3CB, MADD, HCK, PTPN13, CDK6, PRKCD, EPHA7, RPS6KA1, ACAP1, TESK2, RELN, CAMK1D
GO:0006793	phosphorus metabolic process	34	5.8512e-05	PDP1, CDK18, STK10, MAPKAPK3, STK17B, MKNK1, PTPN22, PRKG2, SRC, MAP3K5, STAT4, PTK2B, EEF2K, SYNJ2, DYRK3, DYRK2, SIK1, TEC, PRKCA, GPD2, PTPN6, PTPRE, PIK3CB, MADD, HCK, PTPN13, CDK6, PRKCD, EPHA7, RPS6KA1, ACAP1, TESK2, RELN, CAMK1D
GO:0043068	positive regulation of programmed cell death	16	6.40398e-05	PRKCA, BID, PTPN6, CEBPB, MMP9, STK17B, GZMB, PRKCD, SRC, PLEKHF1, EPHA7, CDKN2A, DYRK2, INPP5D, SPN, RAB27A
GO:0010942	positive regulation of cell death	16	7.00908e-05	PRKCA, BID, PTPN6, CEBPB, MMP9, STK17B, GZMB, PRKCD, SRC, PLEKHF1, EPHA7, CDKN2A, DYRK2, INPP5D, SPN, RAB27A
GO:0042981	regulation of apoptosis	25	9.26513e-05	PRKCA, BID, PTPN6, CEBPB, 1110007C09RIK, MADD, MMP9, NR4A2, STK17B, GZMB, CX3CL1, PRKCD, SRC, PLEKHF1, EPHA7, CDKN2A, P2RX1, FCER1G, BCL6, INPP5D, DYRK2, SPN, CAMK1D, SPP1, RAB27A
GO:0030595	leukocyte chemotaxis	6	0.000119628	PRKCA, C5AR1, FCER1G, PF4, ITGB2, CX3CL1
GO:0060326	cell chemotaxis	6	0.000119628	PRKCA, C5AR1, FCER1G, PF4, ITGB2, CX3CL1
GO:0006468	protein amino acid phosphorylation	27	0.000138502	CDK18, STK10, MAPKAPK3, STK17B, MKNK1, PRKG2, SRC, STAT4, MAP3K5, PTK2B, EEF2K, DYRK3, DYRK2, SIK1, TEC, PRKCA, PTPRE, MADD, HCK, CDK6, PRKCD, EPHA7, RPS6KA1, ACAP1, TESK2, RELN, CAMK1D
GO:0030593	neutrophil chemotaxis	5	0.000223852	PRKCA, C5AR1, FCER1G, ITGB2, CX3CL1
GO:0030097	hemopoiesis	15	0.000240596	IKZF1, PTPN22, ROGDI, CDK6, CD1D1, VAV1, DCLRE1C, CCR2, PLCG2, IRF1, BCL6, DYRK3, FLT3L, RUNX1, SPN
GO:0009611	response to wounding	18	0.000251456	PTPN6, CCL3, PLEK, PIK3CB, NCF1, F13A1, NINJ1, ITGB2, PF4, CX3CL1, TRF, CFP, F5, P2RX1, CCR2, ALOX5, LCP1, RAB27A
GO:0016265	death	23	0.000255019	BID, GGCT, MADD, NCF1, EGLN3, NR4A2, STK17B, GZME, GZMB, GZMC, AHR, PLEKHF1, LSP1, PRUNE2, MAP3K5, CDKN2A, P2RX1, RELT, TNFAIP8, CYFIP2, UNC5C, DYRK2, INPP5D
GO:0030098	lymphocyte differentiation	10	0.000260368	DCLRE1C, IKZF1, PLCG2, IRF1, PTPN22, BCL6, FLT3L, CD1D1, VAV1, SPN
GO:0007160	cell-matrix adhesion	7	0.000301035	ARHGAP6, NPNT, ITGB7, TESK2, ITGB2, ITGB3, SIRPA
GO:0016310	phosphorylation	28	0.000354571	CDK18, STK10, MAPKAPK3, STK17B, MKNK1, PRKG2, SRC, STAT4, MAP3K5, PTK2B, EEF2K, DYRK3, DYRK2, SIK1, TEC, PRKCA, PTPRE, PIK3CB, MADD, HCK, CDK6, PRKCD, EPHA7, RPS6KA1, ACAP1, TESK2, RELN, CAMK1D
GO:0008219	cell death	22	0.000475185	BID, GGCT, MADD, NCF1, EGLN3, STK17B, GZME, GZMB, GZMC, AHR, PLEKHF1, LSP1, PRUNE2, MAP3K5, CDKN2A, P2RX1, RELT, TNFAIP8, CYFIP2, UNC5C, DYRK2, INPP5D
GO:0009125	nucleoside monophosphate catabolic process	4	0.000481811	PDE5A, PDE4D, PDE8A, NT5E
GO:0031589	cell-substrate adhesion	7	0.000617327	ARHGAP6, NPNT, ITGB7, TESK2, ITGB2, ITGB3, SIRPA
GO:0051094	positive regulation of developmental process	13	0.000634156	LPL, IKZF1, ITGB2, CX3CL1, CD1D1, WNT7B, CDKN2A, SERPINF1, SEMA4D, WNT9A, INPP5D, GFI1, RUNX1
GO:0048534	hemopoietic or lymphoid organ development	15	0.000745689	IKZF1, PTPN22, ROGDI, CDK6, CD1D1, VAV1, DCLRE1C, CCR2, PLCG2, IRF1, BCL6, DYRK3, FLT3L, RUNX1, SPN
GO:0042060	wound healing	9	0.00110403	PLEK, F5, P2RX1, PIK3CB, F13A1, NINJ1, PF4, CX3CL1, RAB27A
GO:0050900	leukocyte migration	6	0.00112154	PRKCA, C5AR1, FCER1G, PF4, ITGB2, CX3CL1
GO:0002520	immune system development	15	0.00118952	IKZF1, PTPN22, ROGDI, CDK6, CD1D1, VAV1, DCLRE1C, CCR2, PLCG2, IRF1, BCL6, DYRK3, FLT3L, RUNX1, SPN
GO:0048585	negative regulation of response to stimulus	7	0.00124295	PRKCA, PTPN6, BCL6, INPP5D, NT5E, PRKCD, SPN
GO:0012501	programmed cell death	20	0.00127033	BID, GGCT, MADD, NCF1, EGLN3, STK17B, GZMB, AHR, PLEKHF1, LSP1, PRUNE2, MAP3K5, CDKN2A, P2RX1, RELT, TNFAIP8, CYFIP2, UNC5C, DYRK2, INPP5D
GO:0050878	regulation of body fluid levels	8	0.00128362	KCNN4, PLEK, F5, P2RX1, PIK3CB, F13A1, PF4, RAB27A
GO:0002521	leukocyte differentiation	10	0.0012845	DCLRE1C, IKZF1, PLCG2, IRF1, PTPN22, BCL6, FLT3L, CD1D1, VAV1, SPN
GO:0007626	locomotory behavior	13	0.00164467	PRKCA, CCL3, C5AR1, NR4A2, ITGB2, PF4, CX3CL1, CCL17, LSP1, CCR7, RAC2, FCER1G, RELN
GO:0030155	regulation of cell adhesion	8	0.00176428	PIK3CB, NPNT, MYO1F, BCL6, VAV1, SRC, SPN, SPP1
GO:0007596	blood coagulation	7	0.00182775	PLEK, F5, P2RX1, PIK3CB, F13A1, PF4, RAB27A
GO:0050817	coagulation	7	0.00182775	PLEK, F5, P2RX1, PIK3CB, F13A1, PF4, RAB27A
GO:0007599	hemostasis	7	0.00196618	PLEK, F5, P2RX1, PIK3CB, F13A1, PF4, RAB27A
GO:0030852	regulation of granulocyte differentiation	3	0.00198983	IKZF1, INPP5D, RUNX1
GO:0009166	nucleotide catabolic process	5	0.00241615	NCF1, PDE5A, PDE4D, PDE8A, NT5E
GO:0006915	apoptosis	19	0.0025367	BID, GGCT, MADD, NCF1, EGLN3, STK17B, GZMB, AHR, PLEKHF1, LSP1, PRUNE2, MAP3K5, CDKN2A, P2RX1, TNFAIP8, CYFIP2, UNC5C, DYRK2, INPP5D
GO:0007229	integrin-mediated signaling pathway	7	0.00278074	FUT8, ITGB7, ITGB2, ITGB3, ADAMTS3, ADAM8, VAV1
GO:0030101	natural killer cell activation	4	0.00291883	IKZF1, ELF4, ITGB2, RAB27A
GO:0006195	purine nucleotide catabolic process	4	0.00291883	PDE5A, PDE4D, PDE8A, NT5E
GO:0030168	platelet activation	4	0.00291883	PLEK, P2RX1, PIK3CB, PF4
GO:0009214	cyclic nucleotide catabolic process	3	0.00327598	PDE5A, PDE4D, PDE8A
GO:0006690	icosanoid metabolic process	5	0.00341045	NCF1, ALOX5AP, PTGS1, ALOX5, MGST2
GO:0030036	actin cytoskeleton organization	10	0.00357352	FMNL1, ARHGAP6, RAC2, GSN, TESK2, BCL6, WAS, SIRPA, LCP1, DIAP1
GO:0007015	actin filament organization	6	0.00366529	ARHGAP6, GSN, WAS, SIRPA, LCP1, DIAP1
GO:0012502	induction of programmed cell death	10	0.00386958	PLEKHF1, PRKCA, PTPN6, CEBPB, STK17B, GZMB, DYRK2, PRKCD, SPN, RAB27A
GO:0006917	induction of apoptosis	10	0.00386958	PLEKHF1, PRKCA, PTPN6, CEBPB, STK17B, GZMB, DYRK2, PRKCD, SPN, RAB27A
GO:0006952	defense response	18	0.00412104	PTPN6, CCL3, C5AR1, NCF1, HCK, MYO1F, ITGB2, CD1D1, TRF, CCL17, CFP, LSP1, P2RX1, CCR2, FCER1G, ALOX5, SPN, RAB27A
GO:0034655	nucleobase, nucleoside, nucleotide and nucleic acid catabolic process	5	0.00420894	NCF1, PDE5A, PDE4D, PDE8A, NT5E
GO:0034656	nucleobase, nucleoside and nucleotide catabolic process	5	0.00420894	NCF1, PDE5A, PDE4D, PDE8A, NT5E
GO:0033559	unsaturated fatty acid metabolic process	5	0.00420894	NCF1, ALOX5AP, PTGS1, ALOX5, MGST2
GO:0045619	regulation of lymphocyte differentiation	6	0.00426782	PTPN6, CDKN2A, IKZF1, BCL6, INPP5D, CD1D1
GO:0001817	regulation of cytokine production	9	0.0042775	CEBPB, PANX1, IRF1, FCER1G, BCL6, CX3CL1, INPP5D, CD1D1, SPN
GO:0009968	negative regulation of signal transduction	10	0.00450497	PRKCA, PTPN6, RGS2, HTRA1, SLA2, ACAP1, BCL6, INPP5D, PRKCD, RGS14
GO:0016044	membrane organization	13	0.00470462	PLEKHF1, STON2, BID, KCNN4, CD9, TFRC, HCK, FCER1G, MEGF10, SIRPA, VAV1, CLCN5, VLDLR
GO:0006691	leukotriene metabolic process	4	0.0048485	NCF1, ALOX5AP, ALOX5, MGST2
GO:0002684	positive regulation of immune system process	11	0.00499907	CFP, PTPN6, IKZF1, PLCG2, UNC93B1, PTPN22, FCER1G, BCL6, INPP5D, CD1D1, SPN
GO:0016477	cell migration	12	0.00507279	FMNL1, PRKCA, EDNRB, C5AR1, FUT8, NR4A2, FCER1G, PF4, RELN, ITGB2, CX3CL1, SRC
GO:0045597	positive regulation of cell differentiation	10	0.00524918	LPL, WNT7B, IKZF1, SERPINF1, SEMA4D, GFI1, INPP5D, WNT9A, RUNX1, CD1D1
GO:0030029	actin filament-based process	10	0.00544181	FMNL1, ARHGAP6, RAC2, GSN, TESK2, BCL6, WAS, SIRPA, LCP1, DIAP1
GO:0002443	leukocyte mediated immunity	7	0.00606473	PTPN6, NCF1, MYO1F, FCER1G, INPP5D, PRKCD, RAB27A
GO:0043449	cellular alkene metabolic process	4	0.00647647	NCF1, ALOX5AP, ALOX5, MGST2
GO:0034329	cell junction assembly	4	0.00647647	CD9, ARHGAP6, TESK2, ITGB3
GO:0044270	nitrogen compound catabolic process	5	0.00733781	NCF1, PDE5A, PDE4D, PDE8A, NT5E
GO:0048584	positive regulation of response to stimulus	10	0.00768122	CFP, PRKCA, PTPN6, CDKN2A, PLCG2, UNC93B1, PTPN22, FCER1G, CD1D1, SRC
GO:0010648	negative regulation of cell communication	10	0.00768122	PRKCA, PTPN6, RGS2, HTRA1, SLA2, ACAP1, BCL6, INPP5D, PRKCD, RGS14
GO:0050830	defense response to Gram-positive bacterium	4	0.00839325	C5AR1, NCF1, HCK, MYO1F
GO:0006928	cell motion	15	0.00841453	FMNL1, PRKCA, C5AR1, FUT8, NR4A2, ITGB2, PF4, CX3CL1, SIRPA, SRC, CD9, EDNRB, EPHA7, FCER1G, RELN
GO:0050865	regulation of cell activation	9	0.00844482	PTPN6, CDKN2A, IKZF1, PLEK, FCER1G, BCL6, INPP5D, CD1D1, SPN
GO:0008285	negative regulation of cell proliferation	11	0.0088343	PRKCA, CD9, PTPN6, CDKN2A, CDKN2B, SERPINF1, BCL6, ASPH, INPP5D, AXIN2, SPN
GO:0030041	actin filament polymerization	3	0.00884257	GSN, WAS, DIAP1
GO:0002252	immune effector process	8	0.00887198	CFP, PTPN6, NCF1, MYO1F, FCER1G, INPP5D, PRKCD, RAB27A
GO:0045765	regulation of angiogenesis	5	0.00935722	SERPINF1, PF4, ITGB2, CX3CL1, RUNX1
GO:0046700	heterocycle catabolic process	5	0.010103	FRRS1, PDE5A, PDE4D, PDE8A, NT5E
GO:0016055	Wnt receptor signaling pathway	8	0.0104379	WNT7B, WNT10B, WISP1, CCDC88C, LEF1, WNT9A, SLC9A3R1, AXIN2
GO:0050867	positive regulation of cell activation	7	0.0110283	IKZF1, PLEK, FCER1G, BCL6, INPP5D, CD1D1, SPN
GO:0002757	immune response-activating signal transduction	5	0.0117075	PTPN6, PLCG2, UNC93B1, PTPN22, FCER1G
GO:0050777	negative regulation of immune response	4	0.0118322	PTPN6, BCL6, INPP5D, SPN
GO:0006909	phagocytosis	5	0.0125677	HCK, FCER1G, MEGF10, SIRPA, VAV1
GO:0030217	T cell differentiation	6	0.0131811	IKZF1, IRF1, PTPN22, CD1D1, VAV1, SPN
GO:0046626	regulation of insulin receptor signaling pathway	3	0.0138695	PRKCA, PRKCD, SRC
GO:0002764	immune response-regulating signal transduction	5	0.0153866	PTPN6, PLCG2, UNC93B1, PTPN22, FCER1G
GO:0051250	negative regulation of lymphocyte activation	5	0.0153866	PTPN6, CDKN2A, BCL6, INPP5D, SPN
GO:0050866	negative regulation of cell activation	5	0.0164076	PTPN6, CDKN2A, BCL6, INPP5D, SPN
GO:0002695	negative regulation of leukocyte activation	5	0.0164076	PTPN6, CDKN2A, BCL6, INPP5D, SPN
GO:0051674	localization of cell	12	0.0166152	FMNL1, PRKCA, EDNRB, C5AR1, FUT8, NR4A2, FCER1G, PF4, RELN, ITGB2, CX3CL1, SRC
GO:0048870	cell motility	12	0.0166152	FMNL1, PRKCA, EDNRB, C5AR1, FUT8, NR4A2, FCER1G, PF4, RELN, ITGB2, CX3CL1, SRC
GO:0007010	cytoskeleton organization	13	0.0180304	FMNL1, CAP2, SIRPA, WAS, LSP1, ARHGAP6, TUBA8, RAC2, GSN, TESK2, BCL6, LCP1, DIAP1
GO:0007610	behavior	15	0.018451	PRKCA, CCL3, C5AR1, NR4A2, ITGB2, PF4, CX3CL1, CCL17, LSP1, CCR7, RAC2, FCER1G, RELN, GFI1, RUNX1
GO:0002366	leukocyte activation during immune response	4	0.0191234	PLCG2, MYO1F, LCP1, RAB27A
GO:0002263	cell activation during immune response	4	0.0191234	PLCG2, MYO1F, LCP1, RAB27A
GO:0019221	cytokine-mediated signaling pathway	5	0.0197214	PTPN6, STAT4, CCR2, PF4, CX3CL1
GO:0002819	regulation of adaptive immune response	5	0.0197214	PTPN6, FCER1G, BCL6, CD1D1, SPN
GO:0002822	regulation of adaptive immune response based on somatic recombination of immune receptors built from immunoglobulin superfamily domains	5	0.0197214	PTPN6, FCER1G, BCL6, CD1D1, SPN
GO:0001909	leukocyte mediated cytotoxicity	3	0.0198541	PTPN6, NCF1, RAB27A
GO:0034330	cell junction organization	4	0.0208201	CD9, ARHGAP6, TESK2, ITGB3
GO:0050727	regulation of inflammatory response	5	0.0209111	PRKCA, FCER1G, BCL6, NT5E, SPN
GO:0035023	regulation of Rho protein signal transduction	6	0.0214492	PLEKHG3, TIAM2, BCL6, VAV1, MCF2L, FGD3
GO:0002253	activation of immune response	6	0.0214492	CFP, PTPN6, PLCG2, UNC93B1, PTPN22, FCER1G
GO:0002823	negative regulation of adaptive immune response based on somatic recombination of immune receptors built from immunoglobulin superfamily domains	3	0.0231816	PTPN6, BCL6, SPN
GO:0002820	negative regulation of adaptive immune response	3	0.0231816	PTPN6, BCL6, SPN
GO:0008154	actin polymerization or depolymerization	3	0.0231816	GSN, WAS, DIAP1
GO:0006968	cellular defense response	3	0.0231816	NCF1, CCR2, CCL17
GO:0009123	nucleoside monophosphate metabolic process	5	0.0234203	ADCY7, PDE5A, PDE4D, PDE8A, NT5E
GO:0010324	membrane invagination	9	0.0235952	STON2, TFRC, HCK, FCER1G, MEGF10, SIRPA, VAV1, VLDLR, CLCN5
GO:0006897	endocytosis	9	0.0235952	STON2, TFRC, HCK, FCER1G, MEGF10, SIRPA, VAV1, VLDLR, CLCN5
GO:0002694	regulation of leukocyte activation	8	0.0242843	PTPN6, CDKN2A, IKZF1, FCER1G, BCL6, INPP5D, CD1D1, SPN
GO:0051056	regulation of small GTPase mediated signal transduction	10	0.0259738	RASAL1, PLEKHG3, TIAM2, ACAP1, CYTH4, BCL6, RELN, VAV1, MCF2L, FGD3
GO:0050672	negative regulation of lymphocyte proliferation	4	0.0263903	PTPN6, CDKN2A, INPP5D, SPN
GO:0032945	negative regulation of mononuclear cell proliferation	4	0.0263903	PTPN6, CDKN2A, INPP5D, SPN
GO:0070664	negative regulation of leukocyte proliferation	4	0.0263903	PTPN6, CDKN2A, INPP5D, SPN
GO:0016192	vesicle-mediated transport	16	0.0265189	STON2, PLEK, HCK, MYO1F, MEGF10, VAV1, SIRPA, WAS, SRC, TFRC, P2RX1, GSN, FCER1G, RAB27A, VLDLR, CLCN5
GO:0007044	cell-substrate junction assembly	3	0.0267202	ARHGAP6, TESK2, ITGB3
GO:0006739	NADP metabolic process	3	0.0267202	H6PD, NCF1, RPIA
GO:0009187	cyclic nucleotide metabolic process	4	0.0284068	ADCY7, PDE5A, PDE4D, PDE8A
GO:0006163	purine nucleotide metabolic process	8	0.0291141	ADSSL1, ATP1B1, ADCY7, ATP2A3, PDE5A, PDE4D, PDE8A, NT5E
GO:0042035	regulation of cytokine biosynthetic process	5	0.0304647	CEBPB, IRF1, INPP5D, CD1D1, SPN
GO:0018108	peptidyl-tyrosine phosphorylation	4	0.0305028	RELN, DYRK3, DYRK2, SRC
GO:0018212	peptidyl-tyrosine modification	4	0.0305028	RELN, DYRK3, DYRK2, SRC
GO:0007243	protein kinase cascade	10	0.0314821	PRKCA, DOK2, MAP3K5, PLEK, RPS6KA1, MADD, STK17B, MKNK1, NRGN, SIK1
GO:0002706	regulation of lymphocyte mediated immunity	5	0.0320077	PTPN6, FCER1G, BCL6, CD1D1, SPN
GO:0031400	negative regulation of protein modification process	4	0.0326781	PRKCA, PTPN6, CDKN2A, PRKCD
GO:0001906	cell killing	3	0.0343958	PTPN6, NCF1, RAB27A
GO:0002696	positive regulation of leukocyte activation	6	0.0364274	IKZF1, FCER1G, BCL6, INPP5D, CD1D1, SPN
GO:0002576	platelet degranulation	2	0.0366045	PLEK, P2RX1
GO:0045658	regulation of neutrophil differentiation	2	0.0366045	IKZF1, INPP5D
GO:0030854	positive regulation of granulocyte differentiation	2	0.0366045	IKZF1, RUNX1
GO:0010810	regulation of cell-substrate adhesion	4	0.0372646	PIK3CB, NPNT, BCL6, SPP1
GO:0051258	protein polymerization	4	0.0372646	TUBA8, GSN, WAS, DIAP1
GO:0046058	cAMP metabolic process	3	0.0385157	ADCY7, PDE4D, PDE8A
GO:0060713	labyrinthine layer morphogenesis	3	0.0385157	WNT7B, ADM, LEF1
GO:0045766	positive regulation of angiogenesis	3	0.0385157	ITGB2, CX3CL1, RUNX1
GO:0050869	negative regulation of B cell activation	3	0.0385157	CDKN2A, BCL6, INPP5D
GO:0018149	peptide cross-linking	3	0.0385157	MAMDC2, F13A1, TGM1
GO:0002429	immune response-activating cell surface receptor signaling pathway	4	0.0396748	PTPN6, PLCG2, PTPN22, FCER1G
GO:0002703	regulation of leukocyte mediated immunity	5	0.0404014	PTPN6, FCER1G, BCL6, CD1D1, SPN
GO:0050778	positive regulation of immune response	7	0.0404474	CFP, PTPN6, PLCG2, UNC93B1, PTPN22, FCER1G, CD1D1
GO:0042127	regulation of cell proliferation	17	0.0412229	PRKCA, PTPN6, IRS2, PTGS1, ROGDI, CD9, CDKN2A, ADM, CDKN2B, SERPINF1, RAC2, BCL6, ASPH, FLT3L, INPP5D, AXIN2, SPN
GO:0032101	regulation of response to external stimulus	6	0.0420651	PRKCA, PLEK, FCER1G, BCL6, NT5E, SPN
GO:0050868	negative regulation of T cell activation	4	0.0421623	PTPN6, CDKN2A, BCL6, SPN
GO:0045785	positive regulation of cell adhesion	4	0.0447263	NPNT, VAV1, SRC, SPP1
GO:0002285	lymphocyte activation during immune response	3	0.0472793	PLCG2, LCP1, RAB27A
GO:0002768	immune response-regulating cell surface receptor signaling pathway	4	0.0473662	PTPN6, PLCG2, PTPN22, FCER1G
GO:0051270	regulation of cell motion	6	0.0482016	IRS2, CCR2, MYO1F, BCL6, UNC5C, ITGB3
GO:0042742	defense response to bacterium	6	0.0498142	C5AR1, NCF1, HCK, MYO1F, FCER1G, SPN
GO:0050863	regulation of T cell activation	6	0.0498142	PTPN6, CDKN2A, IKZF1, BCL6, CD1D1, SPN
GO:0007264	small GTPase mediated signal transduction	10	0.0504398	DOK2, RAC2, RAB37, RRAD, BCL6, RAB38, RAB27B, RHOF, MCF2L, RAB27A
GO:0046578	regulation of Ras protein signal transduction	8	0.0508995	PLEKHG3, TIAM2, ACAP1, CYTH4, BCL6, VAV1, MCF2L, FGD3
GO:0051249	regulation of lymphocyte activation	7	0.0509236	PTPN6, CDKN2A, IKZF1, BCL6, INPP5D, CD1D1, SPN
GO:0007223	Wnt receptor signaling pathway, calcium modulating pathway	3	0.0519073	WNT7B, WNT10B, WNT9A
GO:0002698	negative regulation of immune effector process	3	0.0519073	PTPN6, BCL6, SPN
GO:0002683	negative regulation of immune system process	5	0.0519718	PTPN6, CDKN2A, BCL6, INPP5D, SPN
GO:0002449	lymphocyte mediated immunity	5	0.0519718	PTPN6, FCER1G, INPP5D, PRKCD, RAB27A
GO:0030183	B cell differentiation	4	0.0528703	DCLRE1C, IKZF1, PLCG2, BCL6
GO:0040012	regulation of locomotion	6	0.0531338	PRKCA, IRS2, CCR2, MYO1F, UNC5C, ITGB3
GO:0006198	cAMP catabolic process	2	0.0544031	PDE4D, PDE8A
GO:0032763	regulation of mast cell cytokine production	2	0.0544031	FCER1G, BCL6
GO:0042113	B cell activation	5	0.0561901	DCLRE1C, IKZF1, PLCG2, BCL6, PRKCD
GO:0045580	regulation of T cell differentiation	4	0.0586679	CDKN2A, IKZF1, BCL6, CD1D1
GO:0032944	regulation of mononuclear cell proliferation	5	0.0605872	PTPN6, CDKN2A, BCL6, INPP5D, SPN
GO:0050670	regulation of lymphocyte proliferation	5	0.0605872	PTPN6, CDKN2A, BCL6, INPP5D, SPN
GO:0046637	regulation of alpha-beta T cell differentiation	3	0.0616186	IKZF1, BCL6, CD1D1
GO:0070663	regulation of leukocyte proliferation	5	0.0651617	PTPN6, CDKN2A, BCL6, INPP5D, SPN
GO:0019835	cytolysis	3	0.0666877	GZME, GZMB, GZMC
GO:0001933	negative regulation of protein amino acid phosphorylation	3	0.0666877	PRKCA, PTPN6, PRKCD
GO:0045637	regulation of myeloid cell differentiation	4	0.067898	IKZF1, PF4, INPP5D, RUNX1
GO:0007167	enzyme linked receptor protein signaling pathway	10	0.0681496	DOK2, IRS2, EPHA7, PTPRE, LTBP1, FUT8, PTK2B, ANGPT1, GFRA2, SRC
GO:0002250	adaptive immune response	5	0.0699116	FCER1G, BCL6, INPP5D, PRKCD, RAB27A
GO:0002460	adaptive immune response based on somatic recombination of immune receptors built from immunoglobulin superfamily domains	5	0.0699116	FCER1G, BCL6, INPP5D, PRKCD, RAB27A
GO:0009617	response to bacterium	7	0.0711982	C5AR1, NCF1, HCK, PLCG2, MYO1F, FCER1G, SPN
GO:0006769	nicotinamide metabolic process	3	0.0718899	H6PD, NCF1, RPIA
GO:0046496	nicotinamide nucleotide metabolic process	3	0.0718899	H6PD, NCF1, RPIA
GO:0009820	alkaloid metabolic process	3	0.0718899	H6PD, NCF1, RPIA
GO:0045639	positive regulation of myeloid cell differentiation	3	0.0772186	IKZF1, INPP5D, RUNX1
GO:0007162	negative regulation of cell adhesion	3	0.0772186	MYO1F, BCL6, SPN
GO:0060341	regulation of cellular localization	7	0.0782511	KCNN4, CDKN2A, PANX1, FCER1G, PDE3B, ABCA2, LCP1
GO:0002697	regulation of immune effector process	5	0.0799284	PTPN6, FCER1G, BCL6, CD1D1, SPN
GO:0050864	regulation of B cell activation	4	0.0811575	PTPN6, CDKN2A, BCL6, INPP5D
GO:0051240	positive regulation of multicellular organismal process	7	0.0819203	CDKN2A, IKZF1, PANX1, FCER1G, CX3CL1, TRF, FOXS1
GO:0008283	cell proliferation	9	0.0880002	STAT4, IRS2, CEBPB, PGF, NCF1, ELF4, ITGB2, PRKCD, SRC
GO:0042326	negative regulation of phosphorylation	3	0.0882303	PRKCA, PTPN6, PRKCD
GO:0046456	icosanoid biosynthetic process	3	0.0882303	ALOX5AP, PTGS1, ALOX5
GO:0009111	vitamin catabolic process	2	0.0890238	NCF1, CYP26A1
GO:0051138	positive regulation of NK T cell differentiation	2	0.0890238	IKZF1, CD1D1
GO:0051136	regulation of NK T cell differentiation	2	0.0890238	IKZF1, CD1D1
GO:0042267	natural killer cell mediated cytotoxicity	2	0.0890238	PTPN6, RAB27A
GO:0002228	natural killer cell mediated immunity	2	0.0890238	PTPN6, RAB27A
GO:0042325	regulation of phosphorylation	10	0.0896372	PRKCA, PTPN6, MAP3K5, CDKN2A, CCDC88C, MADD, RELN, PPP1R14C, PRKCD, VLDLR
GO:0001558	regulation of cell growth	5	0.0906169	CDKN2A, WISP1, HTRA1, ACAP1, HTRA3
GO:0030334	regulation of cell migration	5	0.0906169	IRS2, CCR2, MYO1F, UNC5C, ITGB3
GO:0019362	pyridine nucleotide metabolic process	3	0.093901	H6PD, NCF1, RPIA
GO:0042130	negative regulation of T cell proliferation	3	0.093901	PTPN6, CDKN2A, SPN
GO:0019884	antigen processing and presentation of exogenous antigen	3	0.093901	UNC93B1, FCER1G, CD1D1
GO:0006636	unsaturated fatty acid biosynthetic process	3	0.093901	ALOX5AP, PTGS1, ALOX5
GO:0051251	positive regulation of lymphocyte activation	5	0.0962053	IKZF1, BCL6, INPP5D, CD1D1, SPN
GO:0051050	positive regulation of transport	6	0.0978688	KCNN4, PANX1, P2RX1, PLCG2, FCER1G, SIRPA
GO:0045936	negative regulation of phosphate metabolic process	3	0.0996737	PRKCA, PTPN6, PRKCD
GO:0002761	regulation of myeloid leukocyte differentiation	3	0.0996737	IKZF1, INPP5D, RUNX1
GO:0010563	negative regulation of phosphorus metabolic process	3	0.0996737	PRKCA, PTPN6, PRKCD
GO:0006879	cellular iron ion homeostasis	3	0.0996737	FTL1, TFRC, TRF

## Sheet: GO terms down-reg RUNX1 +dox
ID	Term	Count	PValue	Genes
GO:0001944	vasculature development	29	7.20193e-16	EDN1, ELK3, CDH2, GJA4, GJA5, ZFP36L1, SHB, HAND2, PLCD3, TGFA, RHOB, NOS3, SOX18, PLCD1, MKL2, SOX17, COL18A1, EGFL7, EPAS1, EFNB2, TGFBR2, VASH1, KDR, ATP7A, NOTCH1, TGFBR3, ZFPM2, ENG, HDAC7
GO:0001568	blood vessel development	28	3.14909e-15	EDN1, ELK3, CDH2, GJA4, GJA5, ZFP36L1, SHB, HAND2, PLCD3, TGFA, RHOB, NOS3, SOX18, PLCD1, MKL2, SOX17, COL18A1, EGFL7, EPAS1, TGFBR2, VASH1, KDR, ATP7A, NOTCH1, TGFBR3, ZFPM2, ENG, HDAC7
GO:0048514	blood vessel morphogenesis	25	1.55802e-14	EDN1, CDH2, ELK3, ZFP36L1, SHB, HAND2, PLCD3, RHOB, TGFA, PLCD1, NOS3, SOX18, SOX17, MKL2, COL18A1, EPAS1, EGFL7, TGFBR2, VASH1, KDR, ATP7A, NOTCH1, ZFPM2, ENG, HDAC7
GO:0001525	angiogenesis	19	5.21576e-12	COL18A1, EGFL7, EPAS1, TGFBR2, EDN1, ELK3, VASH1, KDR, SHB, NOTCH1, HAND2, PLCD3, RHOB, TGFA, PLCD1, SOX18, NOS3, SOX17, ENG
GO:0007507	heart development	20	4.24689e-09	NRP2, DLC1, RXRA, TGFBR2, EDN1, HSPG2, SOX4, MECOM, GJA5, NCKAP1, NOTCH1, GATA6, HAND2, HOPX, TGFBR3, RARA, ZFPM2, MKL2, ID3, ENG
GO:0035295	tube development	19	3.34282e-07	DLC1, EPAS1, TGFBR2, EDN1, GJA5, SHANK3, KDR, NCKAP1, ATP7A, NOTCH1, SPRY1, GATA6, HAND2, HOPX, RARA, NOS3, ZFPM2, ENG, NFIB
GO:0001570	vasculogenesis	9	3.96706e-07	ZFP36L1, EGFL7, TGFBR2, ZFPM2, SOX18, SOX17, ENG, HDAC7, KDR
GO:0042127	regulation of cell proliferation	27	7.33078e-07	DLC1, PDGFB, IL6ST, EDN1, SPRY1, CDKN2C, HLX, TEK, PLCD3, TGFA, PLCD1, NOS3, RARA, COL18A1, FLT4, TGFBR2, RASIP1, LIFR, MECOM, VASH1, KDR, CD38, NOTCH1, CD81, TGFBR3, KLF4, NFIB
GO:0045944	positive regulation of transcription from RNA polymerase II promoter	21	1.72238e-06	MAF, EPAS1, RXRA, SOX4, MECOM, TCF7L2, TCF7L1, FOS, NOTCH1, MEIS2, ZFP462, GATA6, HAND2, ETS1, TEAD4, RARA, ZFPM2, MKL2, NFIA, KLF4, NFIB
GO:0007242	intracellular signaling cascade	36	2.01022e-06	EDN1, PREX2, ADCY6, RTKN, RGL1, ADRB3, RASGRP3, TIAM1, PLCD3, RALB, TGFA, RHOB, PLCD1, RAPGEF3, PDK1, ARHGEF3, SOCS2, RXRA, NPR1, ARHGAP29, PRKCE, RALGDS, SHANK3, CISH, ARHGEF11, MAP4K3, SH3BP5, SH2D3C, ARHGAP31, MAP4K5, UACA, RND1, CD81, SRGAP1, BCAR3, CDC42BPB
GO:0007155	cell adhesion	26	5.20775e-06	NRP2, DLC1, CDH2, DCHS1, RGMB, PCDH1, CD93, TEK, RHOB, ESAM, PARD3B, MLLT4, COL18A1, ICAM1, PTPRM, HSPG2, ITGA1, FBLIM1, ITGA3, PCDH7, JUP, ITGA9, STAB1, ADAM12, SELE, ENG
GO:0022610	biological adhesion	26	5.37842e-06	NRP2, DLC1, CDH2, DCHS1, RGMB, PCDH1, CD93, TEK, RHOB, ESAM, PARD3B, MLLT4, COL18A1, ICAM1, PTPRM, HSPG2, ITGA1, FBLIM1, ITGA3, PCDH7, JUP, ITGA9, STAB1, ADAM12, SELE, ENG
GO:0001701	in utero embryonic development	17	8.09881e-06	EPAS1, EDN1, TGFBR2, MECOM, NCKAP1, NOTCH1, DAB2, HAND2, GATA6, SLC30A1, TEAD4, PLCD3, HOPX, TGFBR3, PLCD1, ZFPM2, MKL2
GO:0006357	regulation of transcription from RNA polymerase II promoter	27	8.74693e-06	SOX4, SOX7, TCF7L2, TCF7L1, FOS, MEIS2, GATA6, HAND2, TEAD4, RARA, MKL2, TCF4, MAF, EPAS1, RXRA, MECOM, NOTCH1, HOXD8, ZFP462, ETS1, HOPX, ZFPM2, ID3, NFIA, HDAC7, KLF4, NFIB
GO:0045935	positive regulation of nucleobase, nucleoside, nucleotide and nucleic acid metabolic process	24	1.04541e-05	MAF, EPAS1, RXRA, SOX4, NPR1, MECOM, TCF7L2, TCF7L1, FOS, NOTCH1, RGMB, MEIS2, ZFP462, GATA6, HAND2, ETS1, TEAD4, RARA, ZFPM2, MKL2, KLF2, NFIA, KLF4, NFIB
GO:0045941	positive regulation of transcription	23	1.08346e-05	MAF, EPAS1, RXRA, SOX4, MECOM, TCF7L2, TCF7L1, FOS, NOTCH1, RGMB, MEIS2, ZFP462, GATA6, HAND2, ETS1, TEAD4, RARA, ZFPM2, MKL2, KLF2, NFIA, KLF4, NFIB
GO:0009891	positive regulation of biosynthetic process	25	1.4099e-05	MAF, EPAS1, RXRA, SOX4, NPR1, MECOM, SEC14L2, TCF7L2, TCF7L1, FOS, RGMB, NOTCH1, MEIS2, ZFP462, ETS1, HAND2, GATA6, TEAD4, ZFPM2, RARA, MKL2, KLF2, NFIA, KLF4, NFIB
GO:0045893	positive regulation of transcription, DNA-dependent	21	1.6142e-05	MAF, EPAS1, RXRA, SOX4, MECOM, TCF7L2, TCF7L1, FOS, NOTCH1, MEIS2, ZFP462, GATA6, HAND2, ETS1, TEAD4, RARA, ZFPM2, MKL2, NFIA, KLF4, NFIB
GO:0010628	positive regulation of gene expression	23	1.64673e-05	MAF, EPAS1, RXRA, SOX4, MECOM, TCF7L2, TCF7L1, FOS, NOTCH1, RGMB, MEIS2, ZFP462, GATA6, HAND2, ETS1, TEAD4, RARA, ZFPM2, MKL2, KLF2, NFIA, KLF4, NFIB
GO:0051173	positive regulation of nitrogen compound metabolic process	24	1.72052e-05	MAF, EPAS1, RXRA, SOX4, NPR1, MECOM, TCF7L2, TCF7L1, FOS, NOTCH1, RGMB, MEIS2, ZFP462, GATA6, HAND2, ETS1, TEAD4, RARA, ZFPM2, MKL2, KLF2, NFIA, KLF4, NFIB
GO:0051254	positive regulation of RNA metabolic process	21	1.82081e-05	MAF, EPAS1, RXRA, SOX4, MECOM, TCF7L2, TCF7L1, FOS, NOTCH1, MEIS2, ZFP462, GATA6, HAND2, ETS1, TEAD4, RARA, ZFPM2, MKL2, NFIA, KLF4, NFIB
GO:0051056	regulation of small GTPase mediated signal transduction	15	2.31499e-05	RASAL2, ARHGEF3, SPRY1, RASGRP3, TIAM1, PREX2, SIPA1L2, ASAP2, ARHGAP27, ARHGEF15, RAPGEF3, FGD5, RGL1, RALGDS, ARHGEF11
GO:0031328	positive regulation of cellular biosynthetic process	24	3.65309e-05	MAF, EPAS1, RXRA, SOX4, NPR1, MECOM, TCF7L2, TCF7L1, FOS, NOTCH1, RGMB, MEIS2, ZFP462, GATA6, HAND2, ETS1, TEAD4, RARA, ZFPM2, MKL2, KLF2, NFIA, KLF4, NFIB
GO:0010557	positive regulation of macromolecule biosynthetic process	23	5.75168e-05	MAF, EPAS1, RXRA, SOX4, MECOM, TCF7L2, TCF7L1, FOS, NOTCH1, RGMB, MEIS2, ZFP462, GATA6, HAND2, ETS1, TEAD4, RARA, ZFPM2, MKL2, KLF2, NFIA, KLF4, NFIB
GO:0043009	chordate embryonic development	20	6.28831e-05	DLC1, EPAS1, TGFBR2, EDN1, HSPG2, MECOM, TCF7L2, NCKAP1, DAB2, NOTCH1, GATA6, HAND2, SLC30A1, TEAD4, PLCD3, HOPX, TGFBR3, PLCD1, ZFPM2, MKL2
GO:0009792	embryonic development ending in birth or egg hatching	20	7.09925e-05	DLC1, EPAS1, TGFBR2, EDN1, HSPG2, MECOM, TCF7L2, NCKAP1, DAB2, NOTCH1, GATA6, HAND2, SLC30A1, TEAD4, PLCD3, HOPX, TGFBR3, PLCD1, ZFPM2, MKL2
GO:0030324	lung development	10	8.41788e-05	ATP7A, NOTCH1, EPAS1, GATA6, TGFBR2, HOPX, ZFPM2, NOS3, KDR, NFIB
GO:0030323	respiratory tube development	10	9.66948e-05	ATP7A, NOTCH1, EPAS1, GATA6, TGFBR2, HOPX, ZFPM2, NOS3, KDR, NFIB
GO:0060541	respiratory system development	10	0.00019688	ATP7A, NOTCH1, EPAS1, GATA6, TGFBR2, HOPX, ZFPM2, NOS3, KDR, NFIB
GO:0008284	positive regulation of cell proliferation	15	0.000241593	COL18A1, PDGFB, IL6ST, FLT4, TGFBR2, EDN1, LIFR, RASIP1, KDR, CD38, NOTCH1, HLX, CD81, TGFA, RARA
GO:0010604	positive regulation of macromolecule metabolic process	24	0.000280796	MAF, EPAS1, RXRA, SOX4, MECOM, TCF7L2, TCF7L1, FOS, NOTCH1, RGMB, MEIS2, ZFP462, GATA6, HAND2, ETS1, CD81, TEAD4, RARA, ZFPM2, MKL2, KLF2, NFIA, KLF4, NFIB
GO:0048738	cardiac muscle tissue development	7	0.000321853	GATA6, RXRA, HSPG2, TGFBR3, ZFPM2, RARA, MKL2
GO:0007167	enzyme linked receptor protein signaling pathway	14	0.000562952	PLAT, PDGFB, FLT4, ARID5B, TGFBR2, EPHB4, KDR, RGMB, TIAM1, TEK, TGFA, TGFBR3, ENG, BMP6
GO:0045765	regulation of angiogenesis	6	0.000798567	COL4A2, STAB1, TEK, RHOB, NOS3, VASH1
GO:0006928	cell motion	16	0.00104686	NRP2, PLAT, SHROOM2, PDGFB, PLXNA2, ARID5B, ITGA1, ITGA3, CDH2, SLIT2, KDR, NCKAP1, SEMA6A, B3GNT2, GAP43, SRGAP1
GO:0007264	small GTPase mediated signal transduction	13	0.0011131	SH2D3C, ARHGAP31, RND1, RASGRP3, TIAM1, RALB, RTKN, RHOB, RAPGEF3, SRGAP1, RGL1, RALGDS, BCAR3
GO:0060537	muscle tissue development	9	0.0017588	GATA6, RXRA, HLX, HSPG2, TGFBR3, ZFPM2, RARA, MKL2, ENG
GO:0016477	cell migration	12	0.00199205	PLAT, NRP2, SHROOM2, PDGFB, PLXNA2, ARID5B, ITGA1, ITGA3, CDH2, SRGAP1, NCKAP1, KDR
GO:0007517	muscle organ development	10	0.00242472	GATA6, ARID5B, RXRA, HLX, HSPG2, TGFBR3, ZFPM2, RARA, MKL2, ENG
GO:0051094	positive regulation of developmental process	11	0.00274641	NOTCH1, SOCS2, ETS1, GATA6, TIAM1, HLX, TGFBR2, HOPX, RHOB, NOS3, MKL2
GO:0035023	regulation of Rho protein signal transduction	7	0.00281918	ARHGEF3, TIAM1, PREX2, ARHGAP27, ARHGEF15, FGD5, ARHGEF11
GO:0019220	regulation of phosphate metabolic process	13	0.0039872	PDGFB, TGFBR2, EDN1, PRKCE, CISH, ATP7A, SH3BP5, SPRY1, PPP1R2, CD81, TGFA, RAPGEF3, PPP1R14A
GO:0051174	regulation of phosphorus metabolic process	13	0.0039872	PDGFB, TGFBR2, EDN1, PRKCE, CISH, ATP7A, SH3BP5, SPRY1, PPP1R2, CD81, TGFA, RAPGEF3, PPP1R14A
GO:0006898	receptor-mediated endocytosis	4	0.00460451	DAB2, HIP1R, TGFBR2, ARHGAP27
GO:0014706	striated muscle tissue development	8	0.00482762	GATA6, RXRA, HLX, HSPG2, TGFBR3, ZFPM2, RARA, MKL2
GO:0001889	liver development	5	0.0051972	NOTCH1, GATA6, HLX, TGFBR3, MKL2
GO:0048568	embryonic organ development	11	0.00635085	EPAS1, HLX, EDN1, TGFBR2, PLCD3, HSPG2, PLCD1, ZFPM2, MKL2, TCF7L2, NCKAP1
GO:0035239	tube morphogenesis	9	0.00706436	DLC1, NOTCH1, HAND2, EDN1, TGFBR2, ENG, SHANK3, NCKAP1, KDR
GO:0051674	localization of cell	12	0.00707244	PLAT, NRP2, SHROOM2, PDGFB, PLXNA2, ARID5B, ITGA1, ITGA3, CDH2, SRGAP1, NCKAP1, KDR
GO:0048870	cell motility	12	0.00707244	PLAT, NRP2, SHROOM2, PDGFB, PLXNA2, ARID5B, ITGA1, ITGA3, CDH2, SRGAP1, NCKAP1, KDR
GO:0003007	heart morphogenesis	6	0.007192	DLC1, HAND2, RXRA, TGFBR3, MKL2, ENG
GO:0042325	regulation of phosphorylation	12	0.00821587	ATP7A, SH3BP5, SPRY1, PDGFB, EDN1, CD81, TGFBR2, TGFA, RAPGEF3, PRKCE, CISH, PPP1R14A
GO:0048547	gut morphogenesis	4	0.00847825	NOTCH1, HLX, TCF7L2, NCKAP1
GO:0007178	transmembrane receptor protein serine/threonine kinase signaling pathway	6	0.00894578	RGMB, PDGFB, TGFBR2, TGFBR3, ENG, BMP6
GO:0046578	regulation of Ras protein signal transduction	9	0.00981486	ARHGEF3, SPRY1, TIAM1, PREX2, ASAP2, ARHGAP27, ARHGEF15, FGD5, ARHGEF11
GO:0051252	regulation of RNA metabolic process	37	0.0103016	SOX4, SOX7, ELK3, TCF7L2, TCF7L1, ZFP36L1, FOS, MEIS2, HAND2, GATA6, HLX, TEAD4, SOX18, RARA, MKL2, TCF4, BATF3, MAF, ERG, EPAS1, RXRA, MECOM, ZFP37, NOTCH1, HOXD8, ATF3, ZFP462, ETS1, HIF3A, ZIM1, HOPX, ZFPM2, ID3, NFIA, KLF4, HDAC7, NFIB
GO:0009611	response to wounding	13	0.0117927	DYSF, STAB1, CD81, CNR2, TGFBR2, SERPING1, ELK3, ID3, MECOM, ENTPD1, GAP43, HDAC7, BMP6
GO:0006355	regulation of transcription, DNA-dependent	36	0.0136654	SOX4, SOX7, ELK3, TCF7L2, TCF7L1, FOS, MEIS2, HAND2, GATA6, HLX, TEAD4, SOX18, RARA, MKL2, TCF4, BATF3, MAF, ERG, EPAS1, RXRA, MECOM, ZFP37, NOTCH1, HOXD8, ATF3, ZFP462, ETS1, HIF3A, ZIM1, HOPX, ZFPM2, ID3, NFIA, KLF4, HDAC7, NFIB
GO:0048546	digestive tract morphogenesis	4	0.0163678	NOTCH1, HLX, TCF7L2, NCKAP1
GO:0030334	regulation of cell migration	6	0.0173701	COL18A1, PDGFB, EGFL7, TEK, TGFBR3, SELE
GO:0006468	protein amino acid phosphorylation	19	0.0176185	PDK1, FLT4, TGFBR2, NPR1, PRKCE, EPHB4, D8ERTD82E, KDR, MAP4K3, MAP4K5, MAPK12, SNRK, CD81, TEK, CAMK2D, TGFA, TGFBR3, GRK5, CDC42BPB
GO:0055123	digestive system development	4	0.0177399	NOTCH1, HLX, TCF7L2, NCKAP1
GO:0030036	actin cytoskeleton organization	8	0.0187467	DLC1, FMNL3, PDGFB, LIMCH1, DBN1, EHD2, CDC42BPB, NCKAP1
GO:0001666	response to hypoxia	5	0.0205418	PLAT, PDGFB, EPAS1, EDN1, HIF3A
GO:0048567	ectodermal gut morphogenesis	3	0.0212498	NOTCH1, TCF7L2, NCKAP1
GO:0007439	ectodermal gut development	3	0.0212498	NOTCH1, TCF7L2, NCKAP1
GO:0070482	response to oxygen levels	5	0.0216167	PLAT, PDGFB, EPAS1, EDN1, HIF3A
GO:0009991	response to extracellular stimulus	7	0.0219632	FOS, TEK, GSDMD, TGFBR2, ARSA, HFE, KLF4
GO:0045597	positive regulation of cell differentiation	8	0.0249233	NOTCH1, SOCS2, ETS1, GATA6, TIAM1, HLX, TGFBR2, HOPX
GO:0048565	gut development	4	0.0255353	NOTCH1, HLX, TCF7L2, NCKAP1
GO:0030029	actin filament-based process	8	0.0255459	DLC1, FMNL3, PDGFB, LIMCH1, DBN1, EHD2, CDC42BPB, NCKAP1
GO:0030802	regulation of cyclic nucleotide biosynthetic process	5	0.0275034	PALM, ADRB3, EDN1, ADCY6, NPR1
GO:0030808	regulation of nucleotide biosynthetic process	5	0.0275034	PALM, ADRB3, EDN1, ADCY6, NPR1
GO:0043085	positive regulation of catalytic activity	10	0.0278274	ATP7A, ADRB3, UACA, EDN1, ADCY6, CD81, TGFBR2, ARHGAP27, TGFA, CISH
GO:0044093	positive regulation of molecular function	11	0.02896	ATP7A, ADRB3, UACA, EDN1, ADCY6, CD81, TGFBR2, ARHGAP27, TGFBR3, TGFA, CISH
GO:0008285	negative regulation of cell proliferation	9	0.0309157	DLC1, SPRY1, CDKN2C, TGFBR2, TGFBR3, NOS3, KLF4, VASH1, NFIB
GO:0051270	regulation of cell motion	6	0.0309343	COL18A1, PDGFB, EGFL7, TEK, TGFBR3, SELE
GO:0030799	regulation of cyclic nucleotide metabolic process	5	0.0314516	PALM, ADRB3, EDN1, ADCY6, NPR1
GO:0060429	epithelium development	10	0.034179	COL18A1, DLC1, NOTCH1, GATA6, RXRA, ID3, MECOM, SHANK3, NCKAP1, KDR
GO:0006140	regulation of nucleotide metabolic process	5	0.0342594	PALM, ADRB3, EDN1, ADCY6, NPR1
GO:0040012	regulation of locomotion	6	0.0342658	COL18A1, PDGFB, EGFL7, TEK, TGFBR3, SELE
GO:0006897	endocytosis	8	0.0348657	MRC1, DAB2, HIP1R, TGFBR2, RIN2, ARHGAP27, EHD2, EPN2
GO:0010324	membrane invagination	8	0.0348657	MRC1, DAB2, HIP1R, TGFBR2, RIN2, ARHGAP27, EHD2, EPN2
GO:0016044	membrane organization	10	0.0348738	MRC1, DAB2, DYSF, HIP1R, TGFBR2, RIN2, ARHGAP27, ITGA3, EHD2, EPN2
GO:0042060	wound healing	6	0.0366059	DYSF, TGFBR2, SERPING1, ELK3, ENTPD1, GAP43
GO:0007169	transmembrane receptor protein tyrosine kinase signaling pathway	8	0.0387435	PLAT, TIAM1, ARID5B, FLT4, TEK, TGFA, EPHB4, KDR
GO:0016337	cell-cell adhesion	9	0.0399846	JUP, ICAM1, PCDH1, CD93, TEK, ESAM, PCDH7, CDH2, DCHS1
GO:0014031	mesenchymal cell development	4	0.0412333	NRP2, NOTCH1, HAND2, EDN1
GO:0048729	tissue morphogenesis	9	0.0418518	ATP7A, DLC1, NOTCH1, RXRA, TGFBR3, TCF7L1, SHANK3, KLF4, NCKAP1
GO:0051336	regulation of hydrolase activity	8	0.0420107	SPRY1, PPP1R2, UACA, RASGRP3, EDN1, ASAP2, ARHGAP27, NOS3
GO:0007179	transforming growth factor beta receptor signaling pathway	4	0.0434693	PDGFB, TGFBR2, TGFBR3, ENG
GO:0048762	mesenchymal cell differentiation	4	0.0457649	NRP2, NOTCH1, HAND2, EDN1
GO:0006350	transcription	39	0.0466929	SOX4, SOX7, ELK3, SEC14L2, TCF7L2, TCF7L1, HAND2, GATA6, HLX, TEAD4, SOX18, RARA, SOX17, MKL2, TCF4, BATF3, MAF, ZFP423, ERG, ZBTB46, EPAS1, ARID5B, RXRA, ZFP467, ZFP37, NOTCH1, HOXD8, ATF3, PTRF, ETS1, HIF3A, HOPX, ZIM1, ZFPM2, KLF2, NFIA, KLF4, HDAC7, NFIB
GO:0016310	phosphorylation	19	0.0469964	PDK1, FLT4, TGFBR2, NPR1, PRKCE, EPHB4, D8ERTD82E, KDR, MAP4K3, MAP4K5, MAPK12, SNRK, CD81, TEK, CAMK2D, TGFA, TGFBR3, GRK5, CDC42BPB
GO:0060485	mesenchyme development	4	0.0481194	NRP2, NOTCH1, HAND2, EDN1
GO:0043415	positive regulation of skeletal muscle regeneration	2	0.0482209	TGFBR2, HOPX
GO:0043416	regulation of skeletal muscle regeneration	2	0.0482209	TGFBR2, HOPX
GO:0048286	lung alveolus development	3	0.0495447	ATP7A, HOPX, KDR
GO:0001974	blood vessel remodeling	3	0.0495447	ATP7A, EPAS1, NOS3
GO:0016525	negative regulation of angiogenesis	3	0.0495447	COL4A2, STAB1, VASH1
GO:0034599	cellular response to oxidative stress	3	0.0495447	ATP7A, PXDN, EPAS1
GO:0030855	epithelial cell differentiation	6	0.0512097	COL18A1, NOTCH1, GATA6, RXRA, ID3, KDR
GO:0048730	epidermis morphogenesis	3	0.0536931	ATP7A, NOTCH1, KLF4
GO:0001763	morphogenesis of a branching structure	6	0.0541834	NOTCH1, PDGFB, EDN1, TGFBR2, ENG, KDR
GO:0001569	patterning of blood vessels	3	0.0579598	EDN1, TGFBR2, ENG
GO:0000904	cell morphogenesis involved in differentiation	8	0.0594401	COL18A1, ATP7A, SEMA6A, DAB2, NOTCH1, B3GNT2, GAP43, SLIT2
GO:0040008	regulation of growth	9	0.0594765	ADRB3, SOCS2, HLX, CD81, TGFBR2, HOPX, CISH, GAS6, GAP43
GO:0045927	positive regulation of growth	4	0.0634526	HLX, CD81, TGFBR2, HOPX
GO:0030800	negative regulation of cyclic nucleotide metabolic process	2	0.0637745	PALM, EDN1
GO:0030818	negative regulation of cAMP biosynthetic process	2	0.0637745	PALM, EDN1
GO:0030803	negative regulation of cyclic nucleotide biosynthetic process	2	0.0637745	PALM, EDN1
GO:0051642	centrosome localization	2	0.0637745	SEMA6A, PLXNA2
GO:0030809	negative regulation of nucleotide biosynthetic process	2	0.0637745	PALM, EDN1
GO:0060528	secretory columnal luminar epithelial cell differentiation involved in prostate glandular acinus development	2	0.0637745	NOTCH1, RXRA
GO:0030815	negative regulation of cAMP metabolic process	2	0.0637745	PALM, EDN1
GO:0044092	negative regulation of molecular function	6	0.0653651	ATP7A, SH3BP5, PALM, SPRY1, ZFP462, NOS3
GO:0048754	branching morphogenesis of a tube	5	0.065889	NOTCH1, EDN1, TGFBR2, ENG, KDR
GO:0048598	embryonic morphogenesis	11	0.0705595	DLC1, NOTCH1, HLX, EDN1, TGFBR2, HSPG2, MECOM, TCF7L2, GJA5, SHANK3, NCKAP1
GO:0045449	regulation of transcription	46	0.0717727	SOX4, SOX7, ELK3, SEC14L2, TCF7L2, TCF7L1, FOS, RGMB, MEIS2, HAND2, GATA6, HLX, TEAD4, SOX18, RARA, SOX17, MKL2, TCF4, BATF3, MAF, ZFP423, ERG, ZBTB46, EPAS1, ARID5B, RXRA, ZFP467, MECOM, ZFP37, NOTCH1, HOXD8, ATF3, ZFP462, PTRF, ETS1, HIF3A, HOPX, ZIM1, TGFBR3, ZFPM2, ID3, KLF2, NFIA, KLF4, HDAC7, NFIB
GO:0006796	phosphate metabolic process	21	0.0742353	PDK1, PTPRM, FLT4, TGFBR2, NPR1, PRKCE, EPHB4, D8ERTD82E, KDR, MAP4K3, MAP4K5, DUSP2, MAPK12, SNRK, CD81, TEK, CAMK2D, TGFA, TGFBR3, GRK5, CDC42BPB
GO:0006793	phosphorus metabolic process	21	0.0742353	PDK1, PTPRM, FLT4, TGFBR2, NPR1, PRKCE, EPHB4, D8ERTD82E, KDR, MAP4K3, MAP4K5, DUSP2, MAPK12, SNRK, CD81, TEK, CAMK2D, TGFA, TGFBR3, GRK5, CDC42BPB
GO:0022604	regulation of cell morphogenesis	5	0.0744472	PALM, CDC42EP2, TIAM1, TGFBR3, FBLIM1
GO:0055007	cardiac muscle cell differentiation	3	0.076112	GATA6, RXRA, RARA
GO:0030336	negative regulation of cell migration	3	0.076112	PDGFB, EGFL7, TGFBR3
GO:0030030	cell projection organization	10	0.0786216	ATP7A, SEMA6A, NOTCH1, PDGFB, MTSS1L, B3GNT2, GAP43, SCARF1, SLIT2, NCKAP1
GO:0043129	surfactant homeostasis	2	0.079075	EPAS1, KDR
GO:0048875	chemical homeostasis within a tissue	2	0.079075	EPAS1, KDR
GO:0007492	endoderm development	3	0.0808983	NOTCH1, GATA6, NCKAP1
GO:0051241	negative regulation of multicellular organismal process	5	0.081217	ADRB3, NOTCH1, SOCS2, TGFBR2, NOS3
GO:0030198	extracellular matrix organization	5	0.0835393	COL18A1, ATP7A, CCDC80, HSPG2, GFOD2
GO:0043086	negative regulation of catalytic activity	5	0.0835393	ATP7A, SH3BP5, PALM, SPRY1, NOS3
GO:0050678	regulation of epithelial cell proliferation	4	0.0838117	NOTCH1, TGFBR3, TGFA, KDR
GO:0045859	regulation of protein kinase activity	7	0.0847751	SH3BP5, SPRY1, EDN1, CD81, TGFBR2, TGFA, CISH
GO:0009712	catechol metabolic process	3	0.0857752	ATP7A, EPAS1, NPR1
GO:0006584	catecholamine metabolic process	3	0.0857752	ATP7A, EPAS1, NPR1
GO:0034311	diol metabolic process	3	0.0857752	ATP7A, EPAS1, NPR1
GO:0018958	phenol metabolic process	3	0.0857752	ATP7A, EPAS1, NPR1
GO:0030817	regulation of cAMP biosynthetic process	4	0.0900833	PALM, ADRB3, EDN1, ADCY6
GO:0048863	stem cell differentiation	3	0.0907384	TCF7L2, TCF7L1, KLF4
GO:0040013	negative regulation of locomotion	3	0.0907384	PDGFB, EGFL7, TGFBR3
GO:0001655	urogenital system development	6	0.0912931	NOTCH1, SPRY1, ARID5B, RXRA, RARA, SLIT2
GO:0045980	negative regulation of nucleotide metabolic process	2	0.0941265	PALM, EDN1
GO:0008595	determination of anterior/posterior axis, embryo	2	0.0941265	TCF7L1, NCKAP1
GO:0007351	tripartite regional subdivision	2	0.0941265	TCF7L1, NCKAP1
GO:0051271	negative regulation of cell motion	3	0.0957838	PDGFB, EGFL7, TGFBR3
GO:0034330	cell junction organization	3	0.0957838	DLC1, SHROOM2, HDAC7
GO:0043549	regulation of kinase activity	7	0.096183	SH3BP5, SPRY1, EDN1, CD81, TGFBR2, TGFA, CISH
GO:0030814	regulation of cAMP metabolic process	4	0.096545	PALM, ADRB3, EDN1, ADCY6
GO:0030902	hindbrain development	4	0.096545	ATP7A, DLC1, PLXNA2, NFIB
GO:0040007	growth	7	0.0970673	NOTCH1, PDGFB, ARID5B, RXRA, TGFBR3, GAP43, BMP6
GO:0043062	extracellular structure organization	6	0.0974509	COL18A1, ATP7A, CCDC80, HSPG2, CDH2, GFOD2

## Sheet: KEGG_and_TISSUE_upReg_+dox+JQ1
Term	Count	PValue	Genes
Hippo signaling pathway	14	1.02131e-06	TCF7, PARD3, WNT10B, TGFB3, TEAD1, FZD3, FZD5, TCF7L2, LLGL2, AJUBA, WNT7B, WNT9A, AXIN2, BMP8A
Basal cell carcinoma	9	2.73768e-06	TCF7, WNT10B, WNT7B, FZD3, WNT9A, FZD5, AXIN2, GLI3, TCF7L2
Wnt signaling pathway	12	1.85939e-05	TCF7, WNT10B, WNT7B, VANGL1, CAMK2D, PPP3CC, FZD3, WNT9A, FZD5, AXIN2, TCF7L2, PORCN
Melanogenesis	10	3.30245e-05	TCF7, WNT10B, WNT7B, GNAO1, CREB3, CAMK2D, FZD3, WNT9A, FZD5, TCF7L2
Adherens junction	7	0.00113271	FGFR1, TCF7, TJP1, PARD3, LMO7, TCF7L2, FARP2
Proteoglycans in cancer	11	0.00182633	FGFR1, WNT10B, WNT7B, SDC1, PPP1R12B, CAMK2D, FZD3, WNT9A, FZD5, SDC4, GPC1
Signaling pathways regulating pluripotency of stem cells	8	0.00755092	FGFR2, FGFR1, WNT10B, WNT7B, FZD3, WNT9A, FZD5, AXIN2
Rap1 signaling pathway	10	0.0085806	FGFR2, FGFR1, PFN2, PARD3, MAGI3, GNAO1, TLN2, EFNA5, EPHA2, FARP2
Axon guidance	7	0.0193676	SEMA7A, EFNB2, SRGAP3, PPP3CC, EFNA5, EPHA1, EPHA2
MAPK signaling pathway	10	0.023358	FGFR2, FGFR1, DUSP1, RPS6KA2, JUND, GADD45G, TGFB3, PPP3CC, GADD45B, GADD45A
p53 signaling pathway	5	0.0241452	GADD45G, RRM2B, GADD45B, GADD45A, SESN3
Pathways in cancer	13	0.0298643	FGFR2, FGFR1, TCF7, WNT10B, TGFB3, FZD3, FZD5, GLI3, TCF7L2, WNT7B, WNT9A, RUNX1, AXIN2
HTLV-I infection	10	0.0393619	EGR1, WNT10B, WNT7B, TLN2, TGFB3, PPP3CC, FZD3, WNT9A, MYBL1, FZD5
Prostate cancer	5	0.056658	FGFR2, FGFR1, TCF7, CREB3, TCF7L2
FoxO signaling pathway	6	0.0696478	GADD45G, TGFB3, HOMER1, GADD45B, GADD45A, BCL2L11
Tight junction	6	0.0787422	TJP1, PARD3, MAGI3, MYL12B, TJAP1, LLGL2
Colorectal cancer	4	0.0879711	TCF7, TGFB3, AXIN2, TCF7L2
Amphetamine addiction	4	0.0977104	CREB3, CAMK2D, PPP3CC, FOSB
Category	Term	Count	PValue	Genes
UP_TISSUE	Fibroblast	7	0.00131798	SLC44A1, GSN, XPR1, MARCKS, RUNX1, TIMP1, CYR61
UP_TISSUE	Brain	136	0.00280819	ATP1B1, D5ERTD579E, TUBB2B, SLC9A5, TSPAN2, PDLIM4, CEP78, LMO7, RORA, SHF, MEGF10, H2AFV, TIAM2, SEMA7A, MTURN, PAG1, KIF13B, RECK, WNT10B, VANGL1, UGCG, EFNB2, ZHX3, GLCE, TRIM36, NAPEPLD, BACE1, HS3ST3B1, EMP1, FBXL2, ADAMTS4, ARL6IP1, DCBLD2, FGFR2, CGNL1, CHKA, FGFR1, CDK5R1, GCNT2, NEK1, PTH1R, 2410089E03RIK, RABGAP1L, RRM2B, ANGEL1, SESN3, ABCA5, PFN2, SERINC5, TTBK2, SLC30A1, DOPEY2, AXIN…
UP_TISSUE	Eyeball	11	0.00650799	PARD3, PGAP1, EFNB2, MAP1B, LMO7, TESK2, SNTB2, PTPN13, ACSS2, ALX3, SERTAD2
UP_TISSUE	Liver	71	0.00810238	SCPEP1, MTSS1, SLC44A1, TUBB2B, FAM20C, NR6A1, PDLIM4, ACSS2, CXADR, PRDX1, FAR1, AP1S2, DIP2B, SNTB2, SRD5A1, PDE8A, NFIL3, ERRFI1, MAGI3, NOS1AP, EEPD1, GLCE, FARP2, PGM3, SDC1, CHSY3, XPR1, BTG1, TESK2, TGIF1, H2-KE6, INPP4A, ADD3, GADD45A, SGCB, FGFR2, CGNL1, CHKA, PARD3, FTL1, GGCT, PPP1R12B, NEK1, RABGAP1L, MYBL1, TPM1, ANGEL1, TJAP1, CD74, ABCA5, PLEKHG3, NR1D2, CAMK2D, TRP53INP2, ENTPD5, …
UP_TISSUE	Mammary tumor. C3	16	0.0147534	KLF5, FMNL3, ABTB2, OSGIN2, PTPN13, ECT2, ANXA2, CAPRIN2, MPHOSPH9, SPRY1, NABP1, BHLHE40, PTMS, NBEAL1, EMP1, AHNAK
UP_TISSUE	Cerebellum	34	0.0149927	CDK5R1, MEGF9, ATP1B1, PPP1R12B, TGFB3, OSGIN2, RABGAP1L, RORA, ABCA5, GPR21, AP1S2, PLOD1, PHTF2, ENTPD5, MTURN, CAMK2D, SNAP47, GNAO1, B230217C12RIK, ZFP119A, MYL12B, SGTB, EML5, BCL2L11, MPHOSPH9, PGM3, LMBR1L, WDR47, LRP1, XPR1, ZFP868, BACE1, INPP4A, FBXL2
UP_TISSUE	Head	37	0.0219176	SCPEP1, CDK5R1, ATP1B1, KANSL1L, ACSS2, TCF7L2, ZC3H6, LGR5, FBXW7, GSN, APELA, ANKRD12, ENTPD5, KLHL22, CAMK2D, MSS51, DOPEY2, BHLHE40, LOXL2, GPC1, NUDT4, RNASE4, UST, B230217C12RIK, AMACR, PTPN13, HOMER1, E130308A19RIK, CHSY3, RPS6KA2, CDON, SP4, GRTP1, BACE1, CIRBP, H3F3B, SGCB
UP_TISSUE	Skin	17	0.0386879	MAGI3, GGCT, 2410089E03RIK, EFNB2, TGFB3, PTPN13, ATP11A, GLCCI1, RORA, ACSS2, EPHA1, TCF7L2, SPRY1, SDC1, GLT28D2, ADD3, SLC30A9
UP_TISSUE	Diencephalon	10	0.0425133	FGFR1, SERINC5, FAM135A, TTBK2, NR1D2, RABGAP1L, REEP1, 6720489N17RIK, SLC30A9, VLDLR
UP_TISSUE	Medulla oblongata	13	0.044551	ARL6IP1, DEPDC7, ATP1B1, TSPAN2, NOS1AP, ABTB2, ATP11A, SPRY1, USP53, TTBK2, ANKRD12, TESK2, AHCYL2
UP_TISSUE	Mammary tumor. Metallothionien-TGF alpha model. 10 month old virgin mouse. Taken by biopsy.	10	0.0716472	FGFR1, CHKA, NR1D2, ZFP868, JUND, AMACR, SDC4, ADD3, FBXL2, VLDLR
UP_TISSUE	Pituitary gland	5	0.0779393	EGR1, GCNT2, GLT28D2, AGO3, SPP1
UP_TISSUE	Embryonic tail	10	0.08412	MTSS1, FMNL2, CNNM4, FMNL3, NEK1, IGSF3, BACE1, ATP11A, SERTAD2, CAPRIN2
UP_TISSUE	Parthenogenote	5	0.0887627	PLOD1, CDON, MAP1B, ECT2, AHNAK
UP_TISSUE	Embryonic fibroblast	3	0.0909246	GSN, KLHL22, CYR61
UP_TISSUE	Mammary gland	44	0.0987009	ARL6IP1, CHKA, MTSS1, ATP1B1, SLC44A1, FTL1, CCDC90B, TGFB3, RORA, CXADR, CHCHD7, PRDX1, IL17RD, ZC3H6, MEGF10, CD74, GCH1, TIMP1, SPRY1, H2AFV, GSN, SLC30A1, SEMA7A, JUND, H2AFX, BHLHE40, RUNX1, ERRFI1, AHNAK, SPP1, EGR1, HOMER1, E130308A19RIK, PLEKHF1, SDC1, DUSP1, TGIF1, EFNA5, RFX3, AHCYL2, GADD45A, A830080D01RIK, EMP1, TOB1

## Sheet: KEGG_and_TISSUE_downReg+dox+JQ1
Term	Count	PValue	Genes
Natural killer cell mediated cytotoxicity	18	3.52635e-08	PTPN6, ICAM1, CD244, PIK3CD, ITGB2, GZMB, VAV1, LAT, IFNAR2, RAC2, PTK2B, PLCG2, FCER1G, SYK, SH3BP2, TYROBP, LCP2, PIK3R2
Chemokine signaling pathway	23	3.09501e-07	CXCL1, CCL3, FGR, ADCY7, HCK, PIK3CD, CCL9, PF4, GNG12, WAS, CXCL12, PRKCD, VAV1, CCL6, CCL17, GNGT2, RAC2, PTK2B, ARRB1, CCR2, RASGRP2, JAK3, PIK3R2
Rap1 signaling pathway	23	1.41111e-06	F2RL3, ADCY7, PIK3CD, SIPA1, ITGB2, RGS14, VEGFC, LAT, RASGRP3, RAC2, RASGRP2, TEK, CALM4, RAPGEF5, PDGFRB, ANGPT1, RAPGEF3, CALM5, CSF1R, PIK3R2, NGF, LCP2, ITGA2B
Leukocyte transendothelial migration	17	1.54702e-06	ICAM1, NCF4, MMP9, SIPA1, PIK3CD, CLDN5, ITGB2, VAV1, CXCL12, CDH5, CYBA, RAC2, PTK2B, PLCG2, PECAM1, RAPGEF3, PIK3R2
Platelet activation	16	1.97265e-05	F2RL3, ADCY7, MYLK3, PTGS1, PIK3CD, PRKG2, P2RX1, PLCG2, RASGRP2, COL1A2, FCER1G, MYLK, SYK, LCP2, ITGA2B, PIK3R2
Osteoclast differentiation	14	0.00020692	NCF4, PIK3CD, SPI1, SIRPA, TGFB1, IFNAR2, CYBA, PLCG2, FOSL1, CSF1R, PIK3R2, TYROBP, LCP2, SYK
Fc epsilon RI signaling pathway	10	0.000314517	LAT, RAC2, PLCG2, PIK3CD, FCER1G, INPP5D, VAV1, SYK, LCP2, PIK3R2
Fc gamma R-mediated phagocytosis	11	0.000355077	LAT, RAC2, HCK, PLCG2, PIK3CD, INPP5D, VAV1, WAS, PRKCD, SYK, PIK3R2
B cell receptor signaling pathway	10	0.000392336	PTPN6, RASGRP3, DAPP1, RAC2, PLCG2, PIK3CD, INPP5D, VAV1, SYK, PIK3R2
Ras signaling pathway	19	0.000432707	PIK3CD, GNG12, VEGFC, RASAL1, LAT, GNGT2, RASGRP3, RAC2, PLCG2, RASGRP2, TEK, CALM4, RAPGEF5, PDGFRB, ANGPT1, CALM5, CSF1R, NGF, PIK3R2
Calcium signaling pathway	16	0.000710511	ORAI2, GNA15, ADCY7, MYLK3, CD38, EDNRB, ATP2B4, P2RX1, PTK2B, ATP2A3, PLCG2, CALM4, PDGFRB, CALM5, PTAFR, MYLK
cGMP-PKG signaling pathway	15	0.00126382	ADCY7, MYLK3, PIK3CD, MRVI1, NPR1, PDE3B, PRKG2, EDNRB, ATP2B4, RGS2, ATP2A3, CALM4, CALM5, MYLK, PIK3R2
Cytokine-cytokine receptor interaction	18	0.00247423	IL1R2, CCL3, IL4RA, IL11RA1, PF4, IL15, TNFSF12, CXCL12, TGFB1, IL17RA, VEGFC, TNFRSF9, IFNAR2, IL12RB1, CCR2, PDGFRB, MPL, CSF1R
TNF signaling pathway	11	0.00270532	CXCL1, ICAM1, MMP9, EDN1, PIK3CD, BCL3, MLKL, IL15, MMP14, SELE, PIK3R2
Malaria	7	0.00426012	ICAM1, GYPC, MYD88, PECAM1, ITGB2, SELE, TGFB1
Rheumatoid arthritis	9	0.00487095	ICAM1, CCL3, ATP6V0E2, TEK, ANGPT1, ITGB2, IL15, CXCL12, TGFB1
Transcriptional misregulation in cancer	13	0.00751973	MAF, IL1R2, ERG, EYA1, LMO2, LYL1, MMP9, SPI1, MPO, GZMB, HPGD, PLAU, CSF1R
Inflammatory mediator regulation of TRP channels	11	0.00758243	ADCY7, P2RY2, TRPV2, PLCG2, PIK3CD, CALM4, PRKCH, CALM5, PRKCD, PIK3R2, NGF
Vascular smooth muscle contraction	11	0.00800308	ADCY7, MYLK3, MRVI1, CALM4, NPR1, PRKCH, CALCRL, CALM5, PRKCD, PPP1R14A, MYLK
PI3K-Akt signaling pathway	21	0.00984048	TNC, PIK3CD, IL4RA, GNG12, PCK2, G6PC3, ITGA9, VEGFC, IFNAR2, GNGT2, TEK, COL1A2, PDGFRB, ANGPT1, LAMC2, JAK3, CSF1R, SYK, PIK3R2, NGF, ITGA2B
Regulation of lipolysis in adipocytes	7	0.00989925	ADCY7, PTGS1, PIK3CD, PDE3B, NPR1, PRKG2, PIK3R2
Amoebiasis	10	0.0134043	IL1R2, SERPINB9, GNA15, SERPINB6B, PIK3CD, COL1A2, ITGB2, LAMC2, TGFB1, PIK3R2
Oxytocin signaling pathway	12	0.0134055	CD38, ADCY7, RGS2, MYLK3, PIK3CD, CALM4, NPR1, CALM5, CAMKK1, MYLK, CAMKK2, PIK3R2
Pathways in cancer	22	0.0180539	F2RL3, ADCY7, MMP9, PIK3CD, SPI1, GNG12, MECOM, CXCL12, TGFB1, VEGFC, EDNRB, GNGT2, CDKN2A, RASGRP3, RAC2, PLCG2, RASGRP2, PDGFRB, LAMC2, CSF1R, PIK3R2, ITGA2B
Glioma	7	0.0182093	CDKN2A, PLCG2, PIK3CD, CALM4, PDGFRB, CALM5, PIK3R2
Glycosaminoglycan biosynthesis - chondroitin sulfate / dermatan sulfate	4	0.025452	CSGALNACT1, CHST11, CHST14, CHST15
Focal adhesion	13	0.0360199	ITGA9, VEGFC, RAC2, TNC, MYLK3, PIK3CD, COL1A2, PDGFRB, LAMC2, VAV1, MYLK, ITGA2B, PIK3R2
Complement and coagulation cascades	7	0.0360307	C3AR1, F10, C5AR1, F5, F13A1, SERPINE1, PLAU
Salivary secretion	7	0.0380604	KCNN4, CD38, ATP2B4, ADCY7, CALM4, PRKG2, CALM5
Regulation of actin cytoskeleton	13	0.0449374	ITGA9, RAC2, MYLK3, PIK3CD, PDGFRB, ITGB2, GNG12, VAV1, WAS, MYLK, FGD3, ITGA2B, PIK3R2
Jak-STAT signaling pathway	10	0.0454971	PTPN6, IFNAR2, IL12RB1, PIK3CD, IL4RA, IL11RA1, IL15, JAK3, MPL, PIK3R2
HIF-1 signaling pathway	8	0.0513438	PLCG2, EDN1, PIK3CD, SERPINE1, TEK, ANGPT1, TRF, PIK3R2
cAMP signaling pathway	12	0.0547728	ATP2B4, ADCY7, RAC2, PIK3CD, CALM4, PDE3B, NPR1, PDE4D, RAPGEF3, CALM5, VAV1, PIK3R2
Leishmaniasis	6	0.0555951	CYBA, PTPN6, MYD88, NCF4, ITGB2, TGFB1
Aldosterone synthesis and secretion	7	0.0596093	KCNK9, ADCY7, CYP11A1, CALM4, NPR1, SCARB1, CALM5
Purine metabolism	11	0.0650924	NME4, ADCY7, AK1, NTPCR, PDE3B, NPR1, PDE4D, ENTPD1, NT5E, AMPD3, APRT
Staphylococcus aureus infection	5	0.0776345	C3AR1, ICAM1, C5AR1, ITGB2, PTAFR
Renin secretion	6	0.0794512	CALM4, PDE3B, NPR1, PRKG2, CALM5, AQP1
Cell adhesion molecules (CAMs)	10	0.0797726	ITGA9, ICAM1, PECAM1, CLDN5, CD276, ITGB2, CDH3, SELE, CDH5, SDC3
Glycosphingolipid biosynthesis - ganglio series	3	0.0831542	ST6GALNAC6, HEXA, ST8SIA1
NF-kappa B signaling pathway	7	0.0941241	ICAM1, LAT, MYD88, PLCG2, CXCL12, PLAU, SYK
Phosphatidylinositol signaling system	7	0.0941241	PIK3C2B, PLCG2, PIK3CD, CALM4, INPP5D, CALM5, PIK3R2
Estrogen signaling pathway	7	0.0977029	ADCY7, MMP9, PIK3CD, CALM4, CALM5, PRKCD, PIK3R2
Category	Term	Count	PValue	Genes
UP_TISSUE	Mast cell	28	1.15705e-08	CD244, IL4RA, ANPEP, LTC4S, FES, SLA, LAPTM5, DAPP1, CD93, PTK2B, FCER1G, INPP5D, HIST1H4J, ARHGEF10L, PIK3R2, SYK, TYROBP, PTPN6, PTPRE, SAMSN1, WAS, PRKCD, VAV1, ARRB1, CD300A, PLCG2, PECAM1, LCP2
UP_TISSUE	Activated spleen	40	2.11676e-06	F2RL3, A230050P20RIK, CD244, FGR, SIPA1, LMF1, CYTH4, TTC28, NR3C1, SYNGR1, CXCL12, IL12RB1, LAPTM5, BOK, TFEC, P2RY2, NSMAF, CABLES1, SYNPO, ICAM1, PLEK, CEBPD, PIK3CD, EXOC3L, PRKCH, DPYSL3, MID1IP1, VAV1, TSPAN17, CYBA, TNS1, BGN, ARRB1, SERPINB6B, RUVBL1, GRAP2, TNFAIP2, TM6SF1, LCP1, SH3BP2
UP_TISSUE	Spleen	57	7.75337e-06	S100A4, APOBEC1, F13A1, TRPV2, MRVI1, MFSD2B, ANPEP, MMP23, CBFA2T3, AQP1, FES, SHE, TGFB1, FAH, ATP2B4, PTGIS, CDKN2A, CD93, GPX7, CALCRL, FOSL1, SLC43A2, MTUS1, SYK, PIK3CD, RASIP1, NFAM1, SH2D3C, SLC37A1, NEURL3, CCL3, LST1, NMI, CCL9, UNC93B1, MAPKAPK3, PF4, CCL6, APLNR, LAPTM5, PROCR, TSC22D4, TFEC, NUP210, TSPAN32, TGM2, INPP5D, FGD3, GLRX, IRGM1, HCK, NPR1, VAV1, UCP2, JAK3, SASH3, IGFBP5
UP_TISSUE	Macrophage	37	2.85801e-05	LST1, FGR, TRPV2, IL4RA, SPI1, TFEB, TLR3, ABCA1, GNG12, MBP, CFP, CDC42EP2, DAPP1, PTK2B, EVI2A, NUP210, TGM2, PLEKHO1, INPP5D, CSF1R, IRGM1, C5AR1, PTPRE, SLCO4A1, HCK, MYO1F, NFAM1, SAMSN1, WAS, PRKCD, SLC7A11, ARHGAP25, LSP1, CYBA, RIN2, PTAFR, LCP2
UP_TISSUE	Bone	22	2.92222e-05	F2RL3, CD244, FGR, F13A1, MMP9, SIPA1, MFSD2B, GSAP, TMEM229B, AGTRAP, ARHGAP25, IL12RB1, SULF2, F5, GLIPR1, ST3GAL6, TCEA2, ALOX5, FGD5, ARAP1, SYK, LCP2
UP_TISSUE	Lung	68	5.42079e-05	NUAK2, F13A1, MMP9, EDN1, PREX2, HP, PRKG2, TNFSF12, GJA4, CRADD, SLFN2, EDNRB, CDKN2A, BOK, ANK3, SMAGP, SOX18, CALCRL, RAB27B, APLN, FOSL1, SYK, C5AR1, MMP19, MECOM, MCTP1, IFNAR2, TNS1, CTSO, CCR2, COL1A2, LRMP, CELF2, LAMC2, SGCE, NGF, CLUAP1, C3AR1, GRAP, UBA7, ST8SIA1, MAPKAPK3, HFE, FAM212A, GNG12, TRIB1, APLNR, CDC42EP2, PPP1R3B, UPK1B, TEK, TCEA2, PHACTR2, ERG, PTPRE, IKZF1, CEBPD, SMAD6…
UP_TISSUE	Bone marrow	77	0.00011197	APOBEC1, HEXA, EDN1, SPI1, HP, IL15, SYNGR1, SDC3, MBP, SLC7A7, FOXS1, CFP, USP18, MYD88, ANK3, TGFBI, OIT3, CLEC4D, ADAM8, RAB20, PQLC1, ARHGAP9, ICAM1, C5AR1, NCF4, PIK3CD, GZMB, NFAM1, MID1IP1, MMP14, IFNAR2, CD38, DHRS3, F5, CD82, RIN2, GAA, CTSD, CELF2, LCP1, LCP2, CCL3, TNFAIP8L1, 1810043G02RIK, IFITM3, SIPA1, IL4RA, CYTH4, CCL9, HFE, OAF, TRF, CCL6, LGALS3BP, LAPTM5, PTK2B, TAP2, EMB, SH3T…
UP_TISSUE	Plasma	11	0.000257794	IL1R2, IFNAR2, LYVE1, F10, F5, TNC, CLU, HP, SIRPA, TRF, CSF1R
UP_TISSUE	Mammary gland	96	0.00104206	S100A4, APOBEC1, NUAK2, LMO2, TRPV2, EDN1, PTGS1, TLR3, LTC4S, TNFSF12, IL15, FES, AQP1, CXCL12, CRADD, SLA, EXOC3L4, MYD88, EVI2A, CHST14, BC028528, MLKL, RAPGEF3, APLN, FOSL1, NCF4, CMAH, RASIP1, GZMB, PCOLCE2, NME4, RNF130, DHRS3, BGN, CTSO, COL1A2, RIN2, VAMP5, CTSD, RUVBL1, EMP3, FKBP11, LCP1, C3AR1, SRM, TFAP4, LMF1, RTKN, GNG12, GATSL3, PCOLCE, TRF, DTD1, TRIB1, CCL6, APLNR, LAPTM5, PRRG4,…
UP_TISSUE	Adult spleen	6	0.0014621	LAPTM5, CYTH4, MYO1F, MPO, ANGPT1, SCARF1
UP_TISSUE	Myeloid leukemia cell	3	0.00361677	PTPN6, PTPRE, MYD88
UP_TISSUE	Mesenchymal Stem Cell	6	0.00803455	IFT122, BGN, GPR39, ST3GAL6, PDGFRB, FOSL1
UP_TISSUE	Cecum	15	0.0112518	BATF3, NUAK2, SLCO4A1, GUSB, MMP19, MAPKAPK3, GSAP, ITGB2, GNG12, CBFA2T3, CRADD, NUP210, SLC37A1, MLKL, ATOH8
UP_TISSUE	Bone marrow macrophage	6	0.015828	LGALS3BP, HCK, PLCG2, RIN2, TMEM229B, ARAP1
UP_TISSUE	Adipose	7	0.0158679	F13A1, CASP12, PTGS1, CCR2, SCARB1, MMP14, ARHGAP9
UP_TISSUE	Salivary gland	25	0.0180462	SLC16A13, 3110062M04RIK, MAPKAPK3, OSGIN1, HVCN1, CAMKK1, CIPC, MEIS2, ANK3, SLC24A3, TSPAN32, SMCO4, ARHGDIB, PIK3CD, MYO1F, HID1, ATP13A2, SERPINB9, LAT, IFNAR2, P2RX1, ATP2A3, 1110004E09RIK, ENG, UBE2E2
UP_TISSUE	Hematopoietic stem cell	8	0.0254612	LAT, SLA2, TEK, CMAH, PSTPIP1, LRMP, MPO, SAMSN1
UP_TISSUE	Ovary and uterus	7	0.0304761	ZFP423, HTRA1, CASP12, PRKCD, AMPD3, SCARF1, SIGIRR
UP_TISSUE	Jaw and Limb	5	0.0359709	IL4RA, ZBTB12, CALM4, POPDC2, FABP5
UP_TISSUE	Vein	7	0.0578795	LGALS3BP, PIRT, SORBS2, RBMS3, GSAP, NEURL3, TRIB1
UP_TISSUE	Aorta and vein	10	0.0780469	FLRT2, ST3GAL6, EDN1, PIK3CD, LRMP, TNFSF12, MPL, MTUS1, CRADD, MBP
UP_TISSUE	Aorta	8	0.092114	LGALS3BP, PIRT, SORBS2, EDN1, RBMS3, GSAP, NEURL3, TRIB1
