# Supplementary material for: The Co-operation of RUNX1 with LDB1, CDK9 and BRD4 Drives Transcription Factor Complex Relocation During Haematopoietic Specification
Source: Sci Rep. 2018 Jul 10;8:10410. doi: 10.1038/s41598-018-28506-7 (PMC6039467; doi:10.1038/s41598-018-28506-7)
Supplement: Supplementary file 5 — S4 [file 41598_2018_28506_MOESM5_ESM.xlsx]

## Sheet: Figure4D_DEgenes
group1	group1		group2	group2		group3	group3		group4	group4		group5	group5
83 up-regulated-genes	279 down-regulated_genes		33 up-regulated-genes	125 down-regulated genes		82 up-regulated genes	98 down-regulated genes		116 up-regulated genes	54 down-regulated-genes		215 up-regulated genes	224 down-regulated genes
Ttc39c	Cd109		Mgst2	Adgre5		Syne3	Rapgef3		Cdk18	Rgl1		Dapp1	Adgre5
Mgst2	Acvrl1		Dhrs9	Eng		Sorbs2	Tmem44		Runx1	Sipa1l2		Dok2	Srgap1
Runx1	Uaca		Syne3	1810011O10Rik		F5	Adgre5		Serpinf1	Arhgap23		Cd244	Mtss1l
Ptgs1	Eng		Ncf2	Egfl7		Arhgap6	Cldn5		Bid	Dlc1		Cd9	Coro2b
Rac2	Ptrf		Adgrg3	Nrp2		Gfi1	Hecw2		Rab27b	Rgs3		Cd300a	Stard8
Slc2a3	Pi16		Ston2	Snn		Neurl3	Rgl1		Dapp1	Cgnl1		Stk10	Nfia
Mctp1	Tmem44		F13a1	Ankrd50		Panx1	Rgs3		Foxs1	Sema6a		Cmah	Tanc1
P2ry1	Npl		Nedd9	Phyhd1		Itgb3	Plat		Ptgs1	Col4a2		Itgb3	Dlc1
Apela	Acer2		Ptafr	Serpina3f		Ptk2b	Aaed1		Abcc1	Eml1		Rab27b	Tnfaip8l1
Prune2	Limch1		Cx3cl1	Rapgef3		Pde5a	6430548M08Rik		Src	Dock4		Mmp19	Tmem51
Eef2k	Ets1		Mctp1	Schip1		Ltbp1	Adrb3		Rab38	Cd93		Sema4d	Prkce
Laptm5	Adam12		Rhof	Col4a1		C5ar1	Anxa3		Ank	Mthfr		Lfng	Col4a1
Ahr	Klhl3		Sik1	Arhgef3		Man2a2	Arhgef3		Apela	Arhgef3		Gpr171	Fzd7
Cdk6	Ctso		Btn1a1	Asap2		Inpp5d	Efnb2		Ahi1	Podxl		Def6	Igf2r
Sema7a	Dysf		Fam160a1	Gdpd5		Chn2	Adgrf5		Arid5a	Ccdc80		Dok1	Tmem44
Pdp1	Hspg2		Adm	Ralgds		Osgin1	Arhgap31		Stk10	Tek		Ttc39b	Rxra
Bid	Mrc1		Sorbs2	Dock6		Ahi1	Limch1		Ptpre	Asap2		Tec	Col4a2
Gem	Sox18		Lgals9	Arhgef28		Tnfaip8	Plxna2		Ccdc112	Maf		Ugcg	Tm4sf1
Sla	Clec14a		Adgrg1	Fam43a		Synj2	Klhl3		Htra3	Disc1		Ninj1	Gimap6
F13a1	Il1r1		Lzts1	Myo1c		Ncf4	Amotl1		Ahr	Prickle2		Ccl6	Plxnc1
Foxa2	Sqrdl		Nrarp	Adgrg6		Nedd9	Rin2		Prune2	Cib1		Ptpn13	Prr5l
Cyp26a1	Elk3		Ugcg	Ptprb		Adgrg1	Grk5		Fut8	Efnb2		Slc7a11	Rgs3
Sema4d	Tmem204		Ccdc68	Clic6		Gfra2	Adam12		Mamdc2	Lifr		Ptgs1	Gbp4
Nrarp	Map4k2		Fam84b	Ptrf		Foxa2	Arhgap27		Pstpip1	Erg		Cxxc5	Gm13889
Lzts1	Npr1		Cdkn2a	Igf2r		Dock8	Col4a2		Ttc39b	Arhgef28		Tuba8	Oit3
Cyp26b1	Col18a1		Dock8	Prnd		Ahrr	1500009L16Rik		Was	Ypel2		Sla	Dll4
Tmem71	Igf2r		Cxxc5	Elk3		Plcg2	Stab1		Lpl	Arhgap29		Trpv2	Myo1c
Ccr7	Arhgef28		Gse1	Notch1		Alox5ap	Schip1		Mmp9	Sh3tc2		Gse1	Fignl2
Prkag2	Arhgap27		Satb1	Mmp28		Cd9	Camk2d		Unc5c	Slc40a1		Fgr	Ypel2
Nedd9	Col4a2		Zfp52	Kdr		Nbeal2	Sipa1l2		Srgap3	Fos		Rhof	Arhgef3
Fam84b	Klhl4		Acot11	Snx33		Foxs1	Podxl		Lfng	1500009L16Rik		Mgst2	Ets1
Asph	Prr5l		Slco4a1	Dock9		Slc24a3	Shb		Plek	She		Tnfsf11	St6gal1
Gas2l3	Mical2		Sla	Tinagl1		Adgrg3	Phldb2		Abhd15	Cyp4b1		Col6a1	Dusp2
Fgr	Snrk			Gfod2		Mknk1	Hlx		Sla2	Lrrc32		Cdk6	Arhgap27
St8sia1	Sdpr			Cav1		Mamdc2	Tcf7l1		Ccl3	Arhgap31		Plp2	Maf
Lgals3	Pdlim3			Slc16a13		Runx1	Dcbld1		Ptk2b	Tgfbr2		Gpd2	Cnr2
Gfi1	Grk5			Rgs3		Lsp1	Oit3		Arhgap6	Shank3		Runx1	Tcf7l2
Angptl2	Adgrf5			Sema3e		Slc2a3	Zfp36l1		Adcy7	Plxnc1		Mfsd6	St6galnac3
Slc7a11	Caskin2			Ets1		Eef2k	Gja4		Cdk6	Tanc1		Mapkapk3	Pi16
Ptn	Zfp366			Vwa7		Acot11	Ripply3		Tdrd5	Pxdn		Myo1f	Dock9
Rnf150	Arhgap31			Map4k3		Bin2	Gas6		Itgb3	Zfp366		Rab27a	Sema6a
Lfng	Arhgap23			Prl3b1		Lpl	1810011O10Rik		Tnfsf11	Edn1		Rnf150	1810011O10Rik
Ugcg	Sox7			Acer2		Mctp1	Sh3bp5		Fcer1g	Tmem51		Sik1	Rasgrp3
Pgf	Kdr			Podxl		Gpr39	Pard6b		Tmem229b	Slc30a1		Bcl6	Lifr
Madd	Sh3bp5			Nfib		Draxin	Zfp366		Camkk1	Cdc42bpb		Fgd3	Itga9
Csf1r	Dlc1			Erg		Egln3	Rab11fip3		Dok1	Rhob		Asph	Efnb2
Ltbp1	Fam163a			Syne2		Plek	Snn		F13a1	Rasgrp3		Nrarp	Akap2
Sorbs2	Igf1			Ptprm		Rab27b	Sox18		Ccr7	B3gnt2		Siglecf	Cradd
Clec4d	Hopx			Wipf3		Slc45a4	Tfec		Myom1	Map4k3		Fam160a1	Adgrf5
Kcnn4	9430020K01Rik			Sox7		Relt	Hopx		Lgals3	Epn2		Emb	Ube2ql1
Hck	Lama4			Tnnt2		Atoh8	Rasgrp3		Alox5	Atf3		Ltbp1	Srgap2
Vcan	Mmp15			Sgpp1		Sema4d	Nfib		Fmnl1	Gimap4		Ralgps1	Nrp2
Dok1	Pcdh1			Tfec		Frrs1	Sox7		Il12rb1	Sparcl1		Laptm5	Ralgds
Mknk1	Amotl1			Tmem204		Vav1	Mical2		Dyrk2	Gypa		Ccl9	Lrrc32
Gpr171	Sox17			Nova2		Fgd3	Pald1		Irf1			Stk17b	Klf4
Nt5e	Colec12			Emcn		Cxxc5	Disc1		Adgrg3			Egln3	Cttnbp2
Chn2	Nrp2			Ackr1		Ccr7	Cyp4b1		Tmem158			Lef1	Ptprm
Prrt4	Gpm6a			Rab3il1		Lrrc25	Fgd5		Cyth4			Angptl2	Flrt2
Cxxc5	1810011O10Rik			Dlc1		Mmp19	Rnd1		Pde4d			Rac2	Plxna2
Camk1d	Itga3			Ccl2		Rab27a	St6gal1		Tnfaip8			Irf1	Eml1
Sik1	She			Klf2		Tyrobp	Itga1		Plcg2			Gsn	Cdc42bpb
Pla2g4a	Arhgef3			Ttc9		Slco4a1	Ptprb		Mfsd2b			Hck	Ch25h
Adamts3	Wipf3			Map4k5		Cx3cl1	Col4a1		Ston2			Smox	Adcy6
Ninj1	Pxdn			Serping1		Fam63a	Fam102a		Nt5e			Tnfrsf9	Limch1
Btn1a1	Cldn5			Tanc1		Dok2	Kdr		Rap1gap2			Nedd9	Dapk2
Megf10	Apln			Mtss1l		Prkca	Col18a1		Irak3			Rnf19b	Epas1
Prkca	Gdpd5			Pald1		Nt5e	Cdc42bpb		Nedd9			Ptafr	Ctsh
Synj2	Ptchd1			Sox17		Ptafr	Srgap1		Mcpt8			Sh3bp1	Spry1
Cd9	Enho			Sema6a		Camk1d	Shank3		P2ry1			Ccr7	Rgl1
Camkk1	Rell1			Sash1		Pfkp	Arl4d		Calm4			Srgap3	Zfp366
Rpia	Cmtm8			She		Rgs2	Egfl7		Ccl17			Src	Sema3g
Src	Ramp2			Srgap1		St8sia1	Klf2		Pygl			Chn2	Lhfpl2
Sirpa	Spry1			Cd59a		Megf10	Dock6		Plekhf1			Bace1	Gas6
Osbpl3	Cd93			Arhgap44		Rap1gap2	Hyal2		Sema4d			Ttc7	Arsa
P2rx1	Chrna7			Upp1		Gse1	Cadm3		Nap1l2			Cyp26a1	Dab2
Plcg2	Nid1			Hdac7		Ttc39b	Fos		Cyp11a1			Abca2	Vash1
Fam160a1	Dab2			Hspa12b		Gcnt2	Gimap6		Cd300a			Gdf6	Fam83g
Slc48a1	Fblim1			Klhl36		Pstpip1	Dusp2		Tuba8			Abhd15	Ppp1r14a
Glt28d2	Cd38			Gprc5a		Dapp1	Cd93		Glt28d2			Rab38	Notch1
Cst7	Rgs3			Ctso		Cmah	Dysf		Emilin2			Apela	Podxl
AI467606	Ypel2			Col4a2		Rac2	Aplnr		Sla			Frrs1	Prickle2
Nrip3	Notch4			Akap2		Ptpre	Slc30a1		Usp18			Spp1	Atl1
Gcnt1	Ch25h			Sh3pxd2a			Mtss1l		Mcf2l			Rap1gap2	Kazn
	Pkhd1l1			Tgfbr2			Nrp2		Asph			Abcc1	Npr1
	Ptprm			Tcf7l1			Dlc1		Susd3			Mknk1	Hspg2
	B3gnt2			Epas1			Epn2		Sik1			Asb2	Jup
	Cish			Dok4			Hspa12b		Smox			Madd	Arhgap23
	Sox13			Fam188b			Tm4sf1		Ptpn6			Sorcs2	Col18a1
	Cradd			Pcdh1			Ankrd50		St8sia1			Ttc39c	Dock4
	Coro2b			Grk5			Cd81		Tnfrsf9			Nap1l2	Eng
	Ccl2			Hspg2			Il6st		Asb2			Adgrg1	Shroom2
	Dock9			Phldb2			Lhfpl2		Gas2l3			Slc24a3	Sox4
	Sema3g			Cdk20			Prkce		Foxred2			Csf1r	9430020K01Rik
	Tgfbr2			Kif26a			Prr5l		Pde8a			Btn1a1	Tgfbr2
	Pdgfb			Esam			Slc37a3		Ttc7			Igfbp5	Grap
	Snx30			Pecam1			Tmem51		Osgin1			Alox5ap	Rhob
	Klf2			Lifr			Stard8		Tmem119			Relt	Sh3bp5
	Plet1			Entpd1			Notch1		Fam84b			Igsf8	Egfl7
	Sema3e			Mical2					Rnf19b			B4galnt1	Fam171a2
	Adgre5			Fgd5					Ifitm1			Nabp1	Icam1
	Mtss1l			6430548M08Rik					Lef1			Acot11	Rragd
	Ccdc149			Hopx					Hvcn1			Slc6a4	Nfib
	Tm4sf1			Crb2					Ralgps1			Gcnt2	Dysf
	Adgrl4			Plxnc1					Pdp1			Plcg2	Dchs1
	Grap			Gja4					Stk17b			Cep70	Clec1a
	Lonrf1			Dock4					Nabp1			Gpc1	Nrep
	Plekhg1			Plat					Ikzf1			Axin2	Gbp9
	Sash1			Gng11					Prrt4			Cebpb	Rell1
	Edn1			Vash1					Gpr171			Inpp5d	Arhgef15
	Map4k3			Efnb2					Rasal1			Osgin1	Vsig2
	Plvap			Cyp4b1					Prkg2			Csgalnact2	Arrb1
	Lhfpl2			Rin2					Matn1			Pde5a	Prex2
	Sparcl1			Arhgap29					Gpr39			Sirpa	Acsf2
	Tanc1			Pard3b					Alox5ap			Ptk2b	Snrk
	Tnfaip8l1			Gatm					Gse1			Tmem71	Gimap4
	Epas1			Ldb2					Osbpl3			Syne3	Hopx
	Arsa			Asah2								Ccr2	Batf3
	Akap2			Lrrc32								Gcnt1	Asah2
	Rin2			Prss12								Lcp1	Pard6b
	Nos3			Rasgrp3								Pde3b	Mical2
	Arhgap29			Fam83g								Lgals9	Elk3
	Tek			Plxna2								Adm	A430105I19Rik
	Prickle2			Nos3								Il12rb1	Fbxo10
	Sox4			Dab2								Prkag2	Sox17
	Entpd1			Tspan8								Prune2	Klf2
	Rgl1											Gpr141	Serping1
	Podxl											Cmklr1	Gdpd5
	Slc16a2											Gzmb	Grrp1
	Rai2											Slc48a1	Snx33
	Mcam											Prkca	Fam102a
	Snn											Tnfaip8	Lars2
	Kazn											Alox5	Mfng
	Plekho1											Fut8	Amotl1
	Mest											Megf10	Csad
	Tinagl1											Acsbg1	Schip1
	Zfp36l1											Cdk18	Cgnl1
	Col4a1											Rbm24	Ldlrad4
	Kif26a											Ggct	Sash1
	Ankrd50											Srgn	Sele
	Bcar3											6720489N17Rik	Pcdh1
	Meis2											Foxs1	Phyhd1
	Alox12											Pde8a	Pdk1
	Bmp6											Cyp11a1	Map4k5
	Asah2											Panx1	Pecam1
	Itga2											Adcy7	Tnks1bp1
	Myo1c											Hectd2	Tcf7l1
	Rragd											Soat2	Dclk2
	Magi1											Klhl30	Sipa1l2
	Sema3f											Ctsc	Wipf3
	St6galnac3											Emilin2	Hmcn1
	Cgnl1											Nt5e	Slc4a1
	Atf3											Hp	Plcd3
	Esam											Neurl3	Asap2
	Il6st											Slc9a3r1	Mthfr
	Scn3b											Cdkn2a	A230050P20Rik
	Aplnr											Kctd1	Hspa12a
	Tnfaip1											Arhgap6	Tnfrsf22
	Fam124a											Tmem119	Gfod2
	Lifr											Glipr1	Erg
	Kcnip3											Wnt9a	Rab11fip3
	Sfrp1											Serpinf1	Heg1
	Dact1											Slc16a6	Fgd5
	Pdzd2											Lgals3	Klhl8
	Prex2											Ston2	Tspan8
	Ldb2											Wnt10b	Entpd1
	Sgpp1											Mamdc2	Plat
	Dhh											Vav1	Ankrd33b
	Tgfa											Dhrs9	Scarf1
	Shroom2											Rgs2	Kif26a
	Ppp1r16b											Itgb2	Pdgfb
	Kank3											Mctp1	Atf3
	Erg											Spag1	Grk5
	Shroom4											AI467606	Sgsh
	Adam19											Sh2b2	Syne2
	Gfod2											Ifitm1	Kdr
	Jup											Pcolce2	Pxdn
	Ptprb											Helb	Disc1
	Bik											Naga	Ccdc80
	Pald1											Tgfb3	Kcnip3
	Mfap3l											Tmem158	Flt4
	Plac1											Hvcn1	Rgmb
	Vash1											Osbpl3	Mfap5
	Slc40a1											Spi1	Lonrf1
	Gpm6b											Nrgn	Plcd1
	Notch1											Myom1	Cacnb3
	Asap2											Atoh8	BC028528
	Tcf7l1											Cyth4	Ctso
	Plcb1											Sorbs2	Rnf122
	Pard6b											St8sia1	Hip1r
	Ralb											Pstpip1	6430548M08Rik
	Adrb3											Plekhf1	Sfrp1
	Olfml1											Syngr1	Arhgap29
	Schip1											Htra3	Camk2d
	6430548M08Rik											Ptpre	Acer2
	Stab1											Trf	Fam188b
	Rhob											Pfkp	Ldb2
	Sh3gl3											Rogdi	Hspa12b
	Emcn											Ryr2	Gpm6b
	Plxnc1											Srxn1	Bmp6
	Lars2											Tyrobp	Sox7
	Gnai1											Pim2	Uaca
	Prnd											Amd2	Plekha1
	Ptch2											Ccdc88c	Il6st
	Iqsec2											Ahr	Tgfbr3
	Arhgap44											Ikzf2	Nid1
	Tsku											Arhgap9	Ralb
	Dock4											Cap2	Hid1
	Crb2											Arhgap30	Tmod2
	Flrt2											Lsp1	Sema3f
	Prkce											Mcf2l	Meis2
	Rsad2											Slc45a4	Mb21d2
	Lhx6											Mmp9	Adam12
	Aqp8											Gfra2	Gsdmd
	Mfng											Stat4	Gja5
	Pcdh12											Elf4	Hdac7
	Sox6												Map4k3
	Adgrg6												Cd109
	Tshz2												Plet1
	Rbp1												Sox18
	Rnd1												Epn2
	Tmod2												Rin2
	Flt4												Osbpl10
	Syne2												Shb
	Prkcdbp												Ppp1r16b
	Cpe
	Itga1
	Srgap1
	Egfl7
	Fgd6
	Tspan8
	Plcd3
	Cdc42bpb
	Ccdc80
	St6gal1
	Tead4
	Sh2d3c
	Phldb2
	Pdk1
	Plcd1
	Cnr2
	Gja5
	Pecam1
	Tfec
	Lrrc32
	Parp14
	Ctsh
	Slc17a5
	Dapk2
	Hip1r
	Klf14
	Fgd5
	Nrep
	Jag1
	Fos
	Nipa1
	Nod1
	Cttnbp2
	Ankrd33b
	Kcnk9
	Tcf7l2
	Greb1l
	Rhoj
	Oit3
	Mid2
	Plat
	Dusp2
	Hap1
	Heg1
	Hid1
	Hecw2
	Gimap4
	Map4k5
	Clic6
	Hspa12a
	Sh3pxd2a
	Rasgrp3
	Nav3
	Papss2
	Nova2

## Sheet: Figure4D_downReg_GOterms
group1 down-regulated					group2 down-regulated					group3 down-regulated					group4 down-regulated					group5 down-regulated
Term	Count	PValue	Genes		Term	Count	PValue	Genes		Term	Count	PValue	Genes		Term	Count	PValue	Genes		Term	Count	PValue	Genes
angiogenesis	31	3.37066e-20	NRP2, EMCN, ACVRL1, CCL2, ELK3, GJA5, TEK, SEMA3E, PLCD3, RHOB, TGFA, PLCD1, SOX18, NOS3, SOX17, COL18A1, PTPRB, RAMP2, COL4A2, COL4A1, EPAS1, EGFL7, FLT4, HSPG2, CCDC80, MCAM, VASH1, KDR, NOTCH1, PECAM1, ENG		angiogenesis	21	5.13682e-17	PTPRB, NRP2, COL4A2, EMCN, CAV1, COL4A1, CCL2, EGFL7, EPAS1, EFNB2, HSPG2, ELK3, VASH1, KDR, NOTCH1, PECAM1, SEMA3E, NOS3, RAPGEF3, SOX17, ENG		angiogenesis	12	1.54263e-08	PTPRB, NRP2, COL18A1, SHB, COL4A2, NOTCH1, COL4A1, EGFL7, EFNB2, SOX18, RAPGEF3, KDR		angiogenesis	6	0.000377404	COL4A2, EFNB2, TEK, CCDC80, RHOB, CIB1		angiogenesis	24	2.12898e-15	NRP2, COL18A1, COL4A2, COL4A1, EGFL7, EPAS1, FLT4, EFNB2, HSPG2, CCDC80, ELK3, GJA5, VASH1, KDR, SHB, NOTCH1, DLL4, PECAM1, PLCD3, RHOB, SOX18, PLCD1, SOX17, ENG
positive regulation of cell migration	18	3.90851e-09	COL18A1, PLET1, PDGFB, MYO1C, PODXL, EDN1, IGF1, MCAM, KDR, DAB2, NOTCH1, SYNE2, SEMA3G, ETS1, SEMA3F, SEMA3E, CTSH, ALOX12		vasculogenesis	7	4.84448e-06	CAV1, EGFL7, TGFBR2, SOX17, ENG, HDAC7, KDR		cell adhesion	11	9.08374e-05	COL18A1, CADM3, EGFL7, CD93, STAB1, ADGRE5, PODXL, EFNB2, ITGA1, ADAM12, PRKCE		intracellular signal transduction	7	0.000562945	MAP4K3, ARHGEF3, ARHGEF28, EDN1, TEK, ARHGAP29, CDC42BPB		cell adhesion	21	4.31516e-07	COL18A1, FLRT2, ICAM1, PTPRM, EGFL7, ADGRE5, PODXL, EFNB2, NID1, 9430020K01RIK, PRKCE, SCARF1, DCHS1, JUP, ITGA9, RGMB, PECAM1, RHOB, ADAM12, SELE, ENG
positive regulation of angiogenesis	14	1.41848e-08	SASH1, RAMP2, ACVRL1, TGFBR2, KDR, ETS1, TEK, NOTCH4, RHOB, CHRNA7, NOS3, ENG, CTSH, ALOX12		negative regulation of angiogenesis	6	9.89617e-05	COL4A2, PTPRM, CCL2, CD59A, SEMA3E, VASH1		heart development	8	0.000227978	ZFP36L1, NRP2, APLNR, NOTCH1, MICAL2, HOPX, SOX18, RIPPLY3		patterning of blood vessels	3	0.00484351	TGFBR2, EDN1, TEK		vasculogenesis	9	7.85237e-07	EGFL7, TGFBR2, TGFBR3, HEG1, SOX18, SOX17, ENG, HDAC7, KDR
cell adhesion	26	2.02428e-08	9430020K01RIK, CD93, RHOB, ESAM, PLCB1, COL18A1, FLRT2, PTPRM, EGFL7, ADGRE5, PODXL, ITGA1, PCDH12, FBLIM1, ITGA2, NID1, ITGA3, TINAGL1, PRKCE, MCAM, JUP, LAMA4, STAB1, PECAM1, ADAM12, ENG		positive regulation of angiogenesis	7	0.00012914	SASH1, ETS1, TGFBR2, NOS3, RAPGEF3, ENG, KDR		lymph vessel development	3	0.00164705	EFNB2, SOX18, KDR		cell migration	4	0.0133807	ERG, PODXL, EFNB2, CDC42BPB		negative regulation of cell migration	10	2.5853e-06	DLC1, SFRP1, EGFL7, PDGFB, RHOB, ENG, LDLRAD4, SRGAP1, KLF4, SRGAP2
heart development	18	1.5961e-07	NRP2, RAMP2, PDGFB, MICAL2, EDN1, TGFBR2, PDLIM3, SOX4, ITGA3, ZFP36L1, APLNR, NOTCH1, TEK, HOPX, HEG1, SOX18, ADAM19, ENG		regulation of cell migration	6	0.000136233	PLXNC1, NOTCH1, EGFL7, PLXNA2, PECAM1, LDB2		signal transduction	15	0.00204424	DLC1, ADRB3, APLNR, ARHGAP31, IL6ST, RGS3, PLXNA2, ADGRE5, STARD8, RIN2, ARHGAP27, GRK5, SRGAP1, RGL1, GAS6		response to hypoxia	4	0.0135686	MTHFR, TGFBR2, EDN1, TEK		positive regulation of cell migration	13	2.65577e-06	COL18A1, PLET1, PDGFB, MYO1C, PODXL, KDR, DAB2, NOTCH1, SYNE2, SEMA3G, ETS1, SEMA3F, CTSH
vasculogenesis	10	4.13931e-07	ZFP36L1, RAMP2, EGFL7, TGFBR2, TEK, HEG1, SOX18, SOX17, ENG, KDR		positive regulation of cell migration	8	0.000336482	DAB2, NOTCH1, SYNE2, MYO1C, ETS1, PODXL, SEMA3E, KDR		vasculogenesis	4	0.00403156	ZFP36L1, EGFL7, SOX18, KDR		signal transduction	9	0.0146671	DLC1, ARHGAP31, PLXNC1, SPARCL1, RGS3, ARHGAP29, SHE, ARHGAP23, RGL1		lymph vessel development	5	9.41614e-06	FLT4, EFNB2, HEG1, SOX18, KDR
intracellular signal transduction	21	9.00424e-07	PDK1, ARHGEF3, ARHGEF28, EDN1, PREX2, MAP4K2, NPR1, ARHGAP29, PRKCE, DAPK2, CISH, MAP4K3, SH3BP5, MAP4K5, NOD1, SNRK, TEK, PLCD3, PLCD1, PLCB1, CDC42BPB		organ regeneration	5	0.000456641	NOTCH1, CCL2, IGF2R, TGFBR2, LIFR		blood vessel development	4	0.00455163	SHB, EGFL7, SOX18, GJA4		response to estrogen	3	0.0162675	ZFP366, TGFBR2, TEK		intracellular signal transduction	17	9.43829e-06	PDK1, ARHGEF3, ADCY6, PREX2, NPR1, ARHGAP29, PRKCE, DAPK2, MAP4K3, SH3BP5, MAP4K5, SNRK, PLCD3, DCLK2, TGFBR3, PLCD1, CDC42BPB
response to hypoxia	14	3.07998e-06	PLAT, RAMP2, CCL2, ACVRL1, EPAS1, EDN1, TGFBR2, ITGA2, SOX4, KDR, CD38, ETS1, TEK, CHRNA7		heart looping	5	0.000673366	NOTCH1, MICAL2, TGFBR2, SOX17, ENG		small GTPase mediated signal transduction	6	0.00510638	ARHGAP31, RND1, RAPGEF3, ARL4D, DOCK6, RGL1		regulation of Rho protein signal transduction	3	0.0170965	DLC1, ARHGEF3, ARHGEF28		cardiac atrium morphogenesis	4	4.4485e-05	NOTCH1, DLL4, HEG1, ENG
patterning of blood vessels	7	1.78123e-05	COL4A1, TGFBR2, EDN1, NOTCH4, SEMA3E, TEK, ENG		lung development	6	0.00122288	NOTCH1, EPAS1, TGFBR2, NOS3, KDR, NFIB		blood vessel morphogenesis	3	0.0117506	SHB, COL4A1, EFNB2		regulation of cell migration	3	0.0170965	PLXNC1, TEK, RHOB		canonical Wnt signaling pathway	8	5.65658e-05	SFRP1, SOX4, SOX17, TCF7L2, TCF7L1, DISC1, KLF4, FZD7
positive regulation of endothelial cell migration	7	2.06242e-05	SASH1, ETS1, FLT4, TEK, RHOB, ALOX12, KDR		positive regulation of epithelial to mesenchymal transition	4	0.00133163	DAB2, NOTCH1, CRB2, TGFBR2		cell migration	5	0.0125716	PODXL, EFNB2, SRGAP1, CDC42BPB, KDR		small GTPase mediated signal transduction	4	0.023354	ARHGAP31, RHOB, RGL1, DOCK4		venous blood vessel morphogenesis	4	0.000105039	NOTCH1, EFNB2, HEG1, ENG
cellular response to transforming growth factor beta stimulus	8	2.15842e-05	ZFP36L1, DAB2, COL4A2, ACVRL1, SFRP1, EDN1, NOS3, SOX6		semaphorin-plexin signaling pathway	4	0.00133163	SEMA6A, PLXNC1, PLXNA2, SEMA3E		positive regulation of cell proliferation	8	0.0138112	COL18A1, NOTCH1, IL6ST, HLX, EFNB2, CD81, GRK5, KDR		single organismal cell-cell adhesion	3	0.0320921	CD93, TEK, CCDC80		blood vessel development	7	0.000130224	SHB, EGFL7, PDGFB, TGFBR3, SOX18, GJA5, TCF7L2
lymph vessel development	5	2.38571e-05	TMEM204, FLT4, HEG1, SOX18, KDR		venous blood vessel morphogenesis	3	0.00142627	NOTCH1, EFNB2, ENG		fusion of virus membrane with host plasma membrane	2	0.014037	HYAL2, GAS6		extracellular matrix organization	3	0.0354264	COL4A2, PXDN, CCDC80		branchiomotor neuron axon guidance	4	0.000202995	NRP2, PLXNC1, PLXNA2, SEMA3F
positive regulation of endothelial cell proliferation	8	4.0078e-05	PPP1R16B, ACVRL1, CCL2, EGFL7, PDGFB, FLT4, BMP6, KDR		cell differentiation	14	0.00148486	NRP2, EGFL7, EPAS1, ARHGEF28, EFNB2, TGFBR2, ELK3, KDR, SEMA6A, DAB2, NOTCH1, ETS1, SEMA3E, WIPF3		positive regulation of smooth muscle cell migration	3	0.0144578	IL6ST, CAMK2D, RAPGEF3		cell adhesion	5	0.0368231	CD93, PODXL, EFNB2, RHOB, CIB1		regulation of cell migration	7	0.000204131	PLXNC1, NOTCH1, EGFL7, PLXNA2, PECAM1, RHOB, LDB2
sprouting angiogenesis	6	4.56415e-05	RAMP2, NOTCH1, FLT4, SEMA3E, TEK, ENG		response to hypoxia	7	0.00149638	PLAT, CAV1, CCL2, EPAS1, ETS1, TGFBR2, KDR		positive regulation of aorta morphogenesis	2	0.0186726	NOTCH1, EFNB2		positive regulation of angiogenesis	3	0.0394786	TGFBR2, TEK, RHOB		positive regulation of transcription, DNA-templated	18	0.000222169	PDGFB, RXRA, SOX4, SOX7, ELK3, TCF7L2, FZD7, DAB2, RGMB, NOTCH1, SFRP1, ETS1, SOX18, SOX17, KLF2, NFIA, KLF4, NFIB
signal transduction	36	6.65085e-05	DLC1, IL1R1, PLXNC1, ACVRL1, GNAI1, IL6ST, SHE, RGL1, CRADD, ADRB3, APLNR, ARHGAP44, CNR2, PLCD3, RALB, PLCD1, CHRNA7, NOS3, PLCB1, APLN, CASKIN2, PTPRM, SPARCL1, ADGRE5, ADGRG6, ARHGAP27, ARHGAP29, ARHGAP23, ARHGAP31, SH2D3C, RGS3, RIN2, GRK5, SRGAP1, ADGRL4, BCAR3		positive regulation of BMP signaling pathway	4	0.00157415	NOTCH1, CRB2, ENG, KDR		multicellular organism development	11	0.0222699	NRP2, COL18A1, SHB, APLNR, NOTCH1, EGFL7, EFNB2, HOPX, RIPPLY3, DISC1, KDR		in utero embryonic development	4	0.0425576	SLC30A1, TGFBR2, EDN1, EPN2		extracellular matrix organization	8	0.000268135	COL18A1, COL4A2, PXDN, COL4A1, HSPG2, CCDC80, NID1, GFOD2
regulation of cell migration	8	9.84808e-05	LAMA4, PLXNC1, NOTCH1, EGFL7, PECAM1, TEK, RHOB, LDB2		patterning of blood vessels	4	0.00213806	COL4A1, TGFBR2, SEMA3E, ENG		endothelium development	2	0.0232866	GJA4, KDR		response to muscle stretch	2	0.0432993	FOS, EDN1		surfactant homeostasis	4	0.000346184	EPAS1, ADGRF5, CTSH, KDR
response to retinoic acid	7	0.000138191	CD38, ACER2, IGF2R, TEK, CTSH, MEST, BMP6		branchiomotor neuron axon guidance	3	0.00216081	NRP2, PLXNC1, PLXNA2		endocardium development	2	0.0232866	NOTCH1, KDR		cell differentiation	6	0.0508966	SEMA6A, ARHGEF28, TGFBR2, EFNB2, RHOB, CIB1		semaphorin-plexin signaling pathway involved in axon guidance	4	0.000346184	NRP2, PLXNC1, PLXNA2, SEMA3F
positive regulation of vasodilation	6	0.000174169	PTPRM, NOS3, GJA5, APLN, ALOX12, KDR		signal transduction	18	0.00265803	DLC1, PLXNC1, PTPRM, PLXNA2, ADGRE5, ADGRG6, ACKR1, GNG11, ARHGAP29, GPRC5A, SHE, RALGDS, ARHGAP44, RGS3, RIN2, NOS3, GRK5, SRGAP1		endocardial cell differentiation	2	0.0232866	NOTCH1, SOX18		positive regulation of cell proliferation	5	0.0517227	ATF3, EFNB2, EDN1, LIFR, CIB1		organ regeneration	6	0.000371917	NOTCH1, IGF2R, TGFBR2, LIFR, TGFBR3, GAS6
extracellular matrix organization	9	0.000196509	COL18A1, COL4A2, PXDN, LAMA4, COL4A1, HSPG2, CCDC80, NID1, GFOD2		semaphorin-plexin signaling pathway involved in axon guidance	3	0.00303883	NRP2, PLXNC1, PLXNA2		neural tube development	3	0.0239914	ZFP36L1, NOTCH1, PLXNA2		axon guidance	3	0.0572945	SEMA6A, EFNB2, B3GNT2		response to retinoic acid	6	0.000404074	ACER2, IGF2R, RXRA, CTSH, KLF4, BMP6
venous blood vessel morphogenesis	4	0.000211161	NOTCH1, NOTCH4, HEG1, ENG		lymph vessel development	3	0.00303883	TMEM204, EFNB2, KDR		organ regeneration	3	0.0285449	NOTCH1, GAS6, ANXA3		apoptotic process	5	0.060099	DLC1, SEMA6A, TGFBR2, RHOB, CIB1		multicellular organism development	25	0.000414267	NRP2, SHROOM2, MFNG, PDGFB, SHB, SPRY1, DAB2, MEIS2, HEG1, WIPF3, RHOB, DISC1, COL18A1, FLRT2, EPAS1, EGFL7, EFNB2, FZD7, KDR, SEMA6A, NOTCH1, SFRP1, DLL4, HOPX, BMP6
positive regulation of cell proliferation	20	0.000226617	COL18A1, PDGFB, IL6ST, FLT4, ACER2, EDN1, LIFR, IGF1, SOX4, KDR, NOTCH1, ATF3, SFRP1, ETS1, TGFA, CHRNA7, GRK5, APLN, CTSH, ALOX12		centrosome localization	3	0.00353048	SEMA6A, SYNE2, PLXNA2		Type I pneumocyte differentiation	2	0.0324505	KLF2, NFIB		positive regulation of cell-matrix adhesion	2	0.0654741	DISC1, CIB1		blood vessel morphogenesis	5	0.000570541	SHB, COL4A1, PDGFB, FLT4, EFNB2
multicellular organism development	30	0.000250393	NRP2, DHH, SHROOM2, TSHZ2, MFNG, PDGFB, SHROOM4, JAG1, SOX6, APLNR, DAB2, SPRY1, MEIS2, SEMA3E, RHOB, HEG1, WIPF3, LHX6, COL18A1, FLRT2, EPAS1, EGFL7, PLAC1, KDR, NOTCH1, DACT1, SFRP1, NOTCH4, HOPX, BMP6		heart development	7	0.0067628	TNNT2, NRP2, NOTCH1, MICAL2, TGFBR2, HOPX, ENG		cellular response to transforming growth factor beta stimulus	3	0.0334145	ZFP36L1, COL4A2, HYAL2		nervous system development	4	0.0744516	FOS, SEMA6A, EFNB2, DISC1		heart development	11	0.000643838	NRP2, NOTCH1, PDGFB, MICAL2, RXRA, TGFBR2, HOPX, SOX4, HEG1, SOX18, ENG
positive regulation of endothelial cell differentiation	4	0.000406292	NOTCH1, ACVRL1, ALOX12, BMP6		cellular response to transforming growth factor beta stimulus	4	0.00706569	DAB2, COL4A2, CAV1, NOS3		negative regulation of cell proliferation	6	0.0347015	DLC1, NOTCH1, ITGA1, SOX7, RIPPLY3, NFIB		semaphorin-plexin signaling pathway	2	0.084762	SEMA6A, PLXNC1		cell migration involved in endocardial cushion formation	3	0.000712641	NOTCH1, ENG, DCHS1
negative regulation of angiogenesis	7	0.000500063	COL4A2, PTPRM, CCL2, STAB1, SEMA3E, TEK, VASH1		response to mechanical stimulus	4	0.00772448	CAV1, CCL2, ETS1, TGFBR2		positive regulation of long-term neuronal synaptic plasticity	2	0.0370006	SHANK3, KDR		leukocyte migration	2	0.084762	PODXL, TEK		ventricular septum morphogenesis	5	0.000783898	NOTCH1, TGFBR2, SOX4, TGFBR3, GJA5
transforming growth factor beta receptor signaling pathway	7	0.000622508	FOS, ACVRL1, CCL2, PDGFB, CLDN5, TGFBR2, ENG		positive regulation of endothelial cell proliferation	4	0.00914784	CAV1, CCL2, EGFL7, KDR		negative regulation of protein tyrosine kinase activity	2	0.0370006	SH3BP5, HYAL2		blood vessel morphogenesis	2	0.0871455	EFNB2, EDN1		ventricular trabecula myocardium morphogenesis	4	0.000796803	NOTCH1, DLL4, HEG1, ENG
positive regulation of epithelial cell proliferation	7	0.000668101	NOTCH1, SFRP1, TGFA, IGF1, TCF7L2, BMP6, KDR		regulation of cell shape	5	0.0123404	DLC1, CCL2, SEMA3E, WIPF3, KDR		collagen-activated tyrosine kinase receptor signaling pathway	2	0.0370006	COL4A2, COL4A1		response to amino acid	2	0.0895228	MTHFR, EDN1		positive regulation of endothelial cell proliferation	6	0.00085291	PPP1R16B, EGFL7, PDGFB, FLT4, BMP6, KDR
surfactant homeostasis	4	0.000689846	EPAS1, ADGRF5, CTSH, KDR		regulation of the force of heart contraction by chemical signal	2	0.0127896	CAV1, NOS3		venous blood vessel morphogenesis	2	0.0415294	NOTCH1, EFNB2		lens development in camera-type eye	2	0.0966186	MAF, TGFBR2		positive regulation of cell proliferation	16	0.00100448	COL18A1, PDGFB, IL6ST, FLT4, ACER2, EFNB2, LIFR, SOX4, KDR, NOTCH1, ATF3, SFRP1, ETS1, TGFBR3, GRK5, CTSH
negative regulation of cell migration	8	0.000709421	DLC1, ACVRL1, SFRP1, EGFL7, PDGFB, RHOB, ENG, SRGAP1		cell adhesion	9	0.0129124	PTPRM, EGFL7, ADGRE5, PODXL, PECAM1, EFNB2, ESAM, TINAGL1, ENG		branchiomotor neuron axon guidance	2	0.0505241	NRP2, PLXNA2		positive regulation of cell migration	3	0.0976682	PODXL, EDN1, CIB1		cell differentiation	20	0.0010208	BATF3, NRP2, PLET1, EGFL7, EPAS1, EFNB2, TGFBR2, ELK3, KDR, SHB, SEMA6A, DAB2, NOTCH1, SFRP1, ETS1, DLL4, RHOB, WIPF3, KLF4, BMP6
regulation of Rho protein signal transduction	7	0.000716238	DLC1, ARHGEF3, PLEKHG1, ARHGEF28, PREX2, FGD5, FGD6		regulation of Rho protein signal transduction	4	0.0133396	DLC1, ARHGEF3, ARHGEF28, FGD5		regulation of stem cell proliferation	2	0.0505241	ZFP36L1, SOX18							positive regulation of endothelial cell migration	5	0.00104818	SASH1, ETS1, FLT4, RHOB, KDR
single organismal cell-cell adhesion	8	0.000792862	JUP, EMCN, CD93, CLDN5, TEK, CCDC80, FBLIM1, ESAM		protein localization	4	0.0142888	CAV1, HSPG2, KIF26A, AKAP2		regulation of cell migration	3	0.0509282	NOTCH1, EGFL7, PLXNA2							endocardial cell differentiation	3	0.00117912	NOTCH1, SOX18, SOX17
endothelial cell morphogenesis	4	0.000868977	COL18A1, PECAM1, NOTCH4, HEG1		sprouting angiogenesis	3	0.0147957	NOTCH1, SEMA3E, ENG		regulation of Rho protein signal transduction	3	0.0509282	DLC1, ARHGEF3, FGD5							negative regulation of transcription from RNA polymerase II promoter	19	0.00119001	MAF, BATF3, ZFP366, EPAS1, RXRA, TCF7L2, KCNIP3, NOTCH1, ATF3, DLL4, HOPX, SOX18, SOX17, GBP4, KLF4, NFIA, HDAC7, NFIB, BMP6
blood vessel morphogenesis	5	0.00137329	ACVRL1, COL4A1, PDGFB, FLT4, EDN1		negative regulation of endothelial cell proliferation	3	0.0157867	CAV1, PTPRM, VASH1		in utero embryonic development	5	0.0524169	NOTCH1, SLC30A1, SOX18, KLF2, EPN2							cell migration	9	0.00126708	JUP, SHROOM2, ERG, PODXL, EFNB2, SRGAP1, DCHS1, CDC42BPB, KDR
positive regulation of BMP signaling pathway	5	0.00152822	NOTCH1, ACVRL1, CRB2, ENG, KDR		negative regulation of Notch signaling pathway	3	0.0168055	1810011O10RIK, EGFL7, GDPD5		protein localization	3	0.0533071	CADM3, CD81, DISC1							response to hypoxia	9	0.00131968	PLAT, MTHFR, EPAS1, ETS1, TGFBR2, CAMK2D, SOX4, TGFBR3, KDR
positive regulation of epithelial cell migration	5	0.00152822	TGFBR2, ITGA2, ITGA3, PRKCE, CTSH		wound healing	4	0.0226099	CAV1, PECAM1, TGFBR2, ELK3		positive regulation of astrocyte differentiation	2	0.0549902	NOTCH1, IL6ST							somatic stem cell population maintenance	5	0.0016183	SFRP1, SOX4, LDB2, TCF7L2, TCF7L1
lung development	8	0.00177465	NOTCH1, EPAS1, TGFBR2, IGF1, HEG1, NOS3, ITGA3, KDR		positive regulation of vasodilation	3	0.0246804	PTPRM, NOS3, KDR		positive regulation of protein phosphorylation	4	0.0558712	RAPGEF3, PRR5L, GAS6, KDR							cellular response to vascular endothelial growth factor stimulus	4	0.00173292	NOTCH1, DLL4, FLT4, KDR
endothelium development	3	0.00188171	SLC40A1, GJA5, KDR		cell migration involved in endocardial cushion formation	2	0.0254171	NOTCH1, ENG		surfactant homeostasis	2	0.0594354	ADGRF5, KDR							protein phosphorylation	16	0.00182719	PDK1, PDGFB, FLT4, TGFBR2, NPR1, PRKCE, DAPK2, GAS6, KDR, MAP4K3, MAP4K5, SNRK, CAMK2D, DCLK2, GRK5, CDC42BPB
endocardial cell differentiation	3	0.00188171	NOTCH1, SOX18, SOX17		positive regulation of aorta morphogenesis	2	0.0254171	NOTCH1, EFNB2		semaphorin-plexin signaling pathway involved in axon guidance	2	0.0594354	NRP2, PLXNA2							positive regulation of angiogenesis	7	0.00222158	SASH1, ETS1, TGFBR2, RHOB, ENG, CTSH, KDR
positive regulation of cellular extravasation	3	0.00279663	CCL2, PECAM1, PLVAP		positive regulation of skeletal muscle tissue regeneration	2	0.0254171	TGFBR2, HOPX		forebrain development	3	0.0619336	DLC1, NOTCH1, NFIB							neural tube development	5	0.00237467	NOTCH1, SFRP1, PLXNA2, TCF7L2, DCHS1
blood vessel remodeling	5	0.00296723	ACVRL1, EPAS1, IGF1, NOS3, JAG1		endoderm development	3	0.027158	DAB2, NOTCH1, SOX17		negative regulation of focal adhesion assembly	2	0.06386	DLC1, PHLDB2							Wnt signaling pathway	9	0.00252546	DAB2, SFRP1, GRK5, SOX17, AMOTL1, TCF7L2, TCF7L1, DISC1, FZD7
positive regulation of transcription, DNA-templated	18	0.00305039	ACVRL1, PDGFB, IGF1, SOX4, SOX7, ELK3, SOX6, TCF7L2, FOS, CD38, DAB2, NOTCH1, SFRP1, ETS1, SOX18, SOX17, KLF2, PLCB1		negative regulation of canonical Wnt signaling pathway	4	0.0279218	DAB2, NOTCH1, CAV1, SOX17		locomotory exploration behavior	2	0.06386	PRKCE, SHANK3							negative regulation of signal transduction	5	0.0027355	ARRB1, RGS3, KIF26A, PRR5L, LDLRAD4
blood vessel development	6	0.00311353	LAMA4, EGFL7, PDGFB, SOX18, GJA5, TCF7L2		positive regulation of endothelial cell migration	3	0.028433	SASH1, ETS1, KDR		regulation of Notch signaling pathway	2	0.068264	NOTCH1, IL6ST							signal transduction	26	0.00287392	DLC1, PLXNC1, PLXNA2, IL6ST, RGL1, CRADD, RGMB, CNR2, STARD8, RALB, PLCD3, PLCD1, PTPRM, ADGRE5, ARHGAP27, ARHGAP29, ARHGAP23, FZD7, GAS6, RALGDS, ARRB1, RGS3, RIN2, GRK5, SRGAP1, SRGAP2
regulation of cell shape	8	0.00337604	RHOJ, DLC1, CCL2, SEMA3E, PLEKHO1, WIPF3, FBLIM1, KDR		endocytosis	5	0.0292655	DAB2, CAV1, RIN2, WIPF3, SNX33		positive regulation of cell migration	4	0.0706102	COL18A1, NOTCH1, PODXL, KDR							peptidyl-serine phosphorylation	7	0.00355732	PDK1, PDGFB, TGFBR2, CAMK2D, DCLK2, PRKCE, GAS6
cellular response to vascular endothelial growth factor stimulus	4	0.00338611	RAMP2, NOTCH1, FLT4, KDR		negative regulation of cell migration	4	0.0308053	DLC1, EGFL7, ENG, SRGAP1		establishment of endothelial barrier	2	0.0726476	SOX18, RAPGEF3							cellular response to hydrogen peroxide	5	0.00356646	ETS1, RHOB, KLF2, KLF4, PLEKHA1
somatic stem cell population maintenance	5	0.00379803	SFRP1, SOX4, LDB2, TCF7L2, TCF7L1		endocardium development	2	0.0316706	NOTCH1, KDR		endoderm formation	2	0.0726476	DUSP2, SOX7							endocytosis	8	0.00395695	DAB2, ARRB1, HIP1R, RIN2, ARHGAP27, WIPF3, SNX33, EPN2
actin cytoskeleton organization	8	0.00379812	RHOJ, CORO2B, DLC1, CTTNBP2, SFRP1, PDGFB, IQSEC2, CDC42BPB		endothelium development	2	0.0316706	GJA4, KDR		cell migration involved in sprouting angiogenesis	2	0.0770108	EFNB2, KDR							cardiac ventricle morphogenesis	3	0.00412332	NOTCH1, DLL4, ENG
cardiac atrium morphogenesis	3	0.00387936	NOTCH1, HEG1, ENG		positive regulation of epithelial to mesenchymal transition involved in endocardial cushion formation	2	0.0316706	TGFBR2, ENG		Wnt signaling pathway	4	0.0790037	GRK5, AMOTL1, TCF7L1, DISC1							receptor-mediated endocytosis	5	0.00429179	DAB2, HIP1R, TGFBR2, ARHGAP27, SCARF1
regulation of body fluid levels	3	0.00387936	APLNR, HEG1, APLN		endocardial cell differentiation	2	0.0316706	NOTCH1, SOX17		positive regulation of protein export from nucleus	2	0.0813536	RAPGEF3, GAS6							cellular response to starvation	5	0.00429179	SFRP1, RALB, RRAGD, TCF7L2, GAS6
endocytosis	9	0.00393851	SH3GL3, MRC1, DAB2, HIP1R, RIN2, ARHGAP27, WIPF3, CHRNA7, SNX30		nervous system development	7	0.0346395	NRP2, SEMA6A, DOK4, EFNB2, SEMA3E, GDPD5, HDAC7		pharyngeal system development	2	0.0813536	PLXNA2, RIPPLY3							positive regulation of protein phosphorylation	8	0.00433224	DAB2, ARRB1, FLT4, RALB, PRR5L, ENG, GAS6, KDR
phosphatidylinositol 3-kinase signaling	4	0.00490413	ZFP36L1, PREX2, EDN1, IGF1		cell migration	5	0.0346492	ERG, PODXL, EFNB2, SRGAP1, KDR		viral entry into host cell	2	0.0813536	HYAL2, GAS6							apoptotic process	15	0.00433642	DLC1, 1810011O10RIK, HIP1R, TGFBR2, DAPK2, CRADD, ASAH2, KCNIP3, SHB, SEMA6A, DAB2, RALB, RHOB, GRK5, FBXO10
positive regulation of smooth muscle cell proliferation	6	0.00519759	PDGFB, TGFBR2, EDN1, ITGA2, IGF1, ALOX12		extracellular matrix organization	4	0.0370237	COL4A2, COL4A1, HSPG2, GFOD2		cell surface receptor signaling pathway	4	0.0842406	PLXNA2, ADGRE5, CD81, ADGRF5							regulation of transcription from RNA polymerase II promoter	12	0.00462507	BATF3, ERG, NOTCH1, ATF3, ETS1, RXRA, LDB2, SOX7, ELK3, TCF7L2, TCF7L1, KLF4
negative chemotaxis	4	0.00548737	NRP2, SEMA3G, SEMA3F, SEMA3E		negative regulation of cell proliferation	7	0.0373646	DLC1, NOTCH1, CAV1, TGFBR2, NOS3, SOX7, NFIB		cell-cell signaling	3	0.0846367	ADRB3, STAB1, GJA4							negative regulation of Notch signaling pathway	4	0.00470389	1810011O10RIK, EGFL7, DLL4, GDPD5
positive regulation of collagen biosynthetic process	4	0.00548737	CCL2, PDGFB, ITGA2, ENG		positive regulation of cellular extravasation	2	0.0378844	CCL2, PECAM1		positive regulation of MAPK cascade	3	0.0860417	ADRB3, PRKCE, KDR							heart looping	5	0.00482697	NOTCH1, MICAL2, TGFBR2, SOX17, ENG
neural tube development	5	0.00550999	ZFP36L1, NOTCH1, DACT1, SFRP1, TCF7L2		neural crest cell migration	3	0.039454	NRP2, SEMA6A, SEMA3E		negative regulation of cell migration	3	0.0888728	DLC1, EGFL7, SRGAP1							negative regulation of ERK1 and ERK2 cascade	5	0.00602805	SPRY1, DAB2, ATF3, ARRB1, KLF4
small GTPase mediated signal transduction	10	0.00599686	RHOJ, SH2D3C, ARHGAP31, RND1, RALB, DOCK9, RHOB, RGL1, BCAR3, DOCK4		regulation of transcription from RNA polymerase II promoter	7	0.0427828	ERG, NOTCH1, ETS1, LDB2, SOX7, ELK3, TCF7L1		glial cell differentiation	2	0.0942615	NOTCH1, NFIB							semaphorin-plexin signaling pathway	4	0.00611283	SEMA6A, PLXNC1, SEMA3G, PLXNA2
positive regulation of mitotic nuclear division	4	0.00747912	PDGFB, EDN1, TGFA, IGF1		response to corticosteroid	2	0.0440586	NOTCH1, ENG		cellular response to tumor necrosis factor	3	0.0946171	ZFP36L1, HYAL2, KLF2							positive regulation of protein binding	5	0.00669689	MFNG, ARRB1, HIP1R, RALB, TCF7L2
organ regeneration	5	0.00767287	NOTCH1, CCL2, IGF2R, TGFBR2, LIFR		cardiac atrium morphogenesis	2	0.0440586	NOTCH1, ENG		negative regulation of stress fiber assembly	2	0.0985241	DLC1, PHLDB2							positive regulation of BMP signaling pathway	4	0.00717751	NOTCH1, TGFBR3, ENG, KDR
positive regulation of cell adhesion	5	0.00767287	DAB2, CCL2, TEK, ITGA2, ALOX12		regulation of axon extension involved in axon guidance	2	0.0440586	PLXNC1, PLXNA2		cellular response to vascular endothelial growth factor stimulus	2	0.0985241	NOTCH1, KDR							platelet-derived growth factor receptor signaling pathway	4	0.00717751	PLAT, SCHIP1, PDGFB, PLEKHA1
canonical Wnt signaling pathway	6	0.0081163	DACT1, SFRP1, SOX4, SOX17, TCF7L2, TCF7L1		Type I pneumocyte differentiation	2	0.0440586	KLF2, NFIB												negative regulation of cell migration involved in sprouting angiogenesis	3	0.00739701	NOTCH1, DLL4, KLF4
response to progesterone	4	0.0082258	FOS, RAMP2, CD38, CCL2		negative regulation of signal transduction	3	0.0454771	CAV1, RGS3, KIF26A												patterning of blood vessels	4	0.00961847	COL4A1, DLL4, TGFBR2, ENG
skin development	5	0.00867426	JUP, ITGA3, PTCH2, TCF7L2, TCF7L1		collagen-activated tyrosine kinase receptor signaling pathway	2	0.0501936	COL4A2, COL4A1												positive regulation of epithelial cell proliferation	5	0.00985938	NOTCH1, SFRP1, TCF7L2, BMP6, KDR
negative regulation of Notch signaling pathway	4	0.00901477	1810011O10RIK, EGFL7, NOTCH4, GDPD5		atrial cardiac muscle tissue morphogenesis	2	0.0501936	TNNT2, ENG												endothelial cell morphogenesis	3	0.0100526	COL18A1, PECAM1, HEG1
in utero embryonic development	11	0.00941785	DAB2, NOTCH1, ACVRL1, TGFBR2, TEAD4, EDN1, HEG1, NOS3, SOX18, SOX6, KLF2		cell surface receptor signaling pathway	5	0.0525996	SEMA6A, PLXNA2, ADGRE5, ADGRG6, TSPAN8												centrosome localization	3	0.0100526	SEMA6A, SYNE2, PLXNA2
receptor-mediated endocytosis	5	0.00975744	MRC1, DAB2, HIP1R, TGFBR2, ARHGAP27		cardiac ventricle morphogenesis	2	0.0562895	NOTCH1, ENG												negative regulation of cell proliferation	11	0.0102755	DLC1, SPRY1, NOTCH1, SFRP1, DLL4, RXRA, TGFBR2, SOX4, SOX7, KLF4, NFIB
branchiomotor neuron axon guidance	3	0.00979341	NRP2, PLXNC1, SEMA3F		negative regulation of muscle cell apoptotic process	2	0.0623466	CAV1, LIFR												negative regulation of protein ubiquitination	4	0.0102951	ARRB1, SOX4, GBP4, PRKCE
regulation of stem cell proliferation	3	0.00979341	ZFP36L1, SOX18, SOX17		small GTPase mediated signal transduction	5	0.0655569	DOCK9, RAPGEF3, DOCK6, RALGDS, DOCK4												regulation of Rho protein signal transduction	5	0.0103121	DLC1, ARHGEF3, PREX2, ARHGEF15, FGD5
Wnt signaling pathway	9	0.0102056	DAB2, DACT1, CPE, SFRP1, GRK5, SOX17, AMOTL1, TCF7L2, TCF7L1		multicellular organism development	12	0.0661834	NRP2, SEMA6A, DAB2, NOTCH1, EPAS1, EGFL7, EFNB2, SEMA3E, HOPX, WIPF3, CDK20, KDR												cell surface receptor signaling pathway	8	0.010847	PDK1, SEMA6A, PLXNA2, ADGRE5, ADGRF5, NPR1, TSPAN8, FZD7
heart looping	5	0.0109248	NOTCH1, MICAL2, TGFBR2, SOX17, ENG		axon guidance	4	0.0710111	NRP2, SEMA6A, EFNB2, KIF26A												cellular response to prostaglandin E stimulus	3	0.0115158	SFRP1, ADCY6, PRKCE
positive regulation of epithelial to mesenchymal transition	4	0.0116401	DAB2, NOTCH1, CRB2, TGFBR2		MAPK cascade	3	0.0725206	CAV1, CCL2, DOK4												negative regulation of transcription, DNA-templated	14	0.0119856	PDGFB, SOX7, ELK3, TCF7L2, TCF7L1, GAS6, KCNIP3, DAB2, NOTCH1, ATF3, SFRP1, SOX18, KLF4, HDAC7
positive regulation of phosphatidylinositol 3-kinase signaling	5	0.0121787	PDGFB, TEK, IGF1, PRR5L, KDR		positive regulation of transcription, DNA-templated	8	0.0774524	DAB2, NOTCH1, ETS1, SOX7, SOX17, ELK3, KLF2, NFIB												lung development	6	0.0120466	NOTCH1, EPAS1, TGFBR2, HEG1, KDR, NFIB
positive regulation of transcription from RNA polymerase II promoter	24	0.0122078	ACVRL1, EPAS1, EDN1, IGF1, LDB2, SOX4, KLF14, SOX6, ELK3, JAG1, TCF7L2, FOS, NOTCH1, ATF3, MEIS2, ETS1, SDPR, TEAD4, SOX18, SOX17, KLF2, ENG, SLC40A1, BMP6		surfactant homeostasis	2	0.0802877	EPAS1, KDR												establishment of endothelial barrier	3	0.0130664	ICAM1, PPP1R16B, SOX18
response to estradiol	6	0.0135533	DHH, RAMP2, CD38, ETS1, NOS3, MMP15		fibroblast migration	2	0.0802877	SCHIP1, SYNE2												endoderm formation	3	0.0130664	DUSP2, SOX7, SOX17
lymphangiogenesis	3	0.0136367	ACVRL1, FLT4, SOX18		endocardial cushion development	2	0.0802877	ERG, NOTCH1												positive regulation of gene expression	11	0.0131611	MAF, ATF3, PDGFB, LRRC32, DLL4, SOX17, ENG, CTSH, GAS6, VASH1, KLF4
semaphorin-plexin signaling pathway involved in axon guidance	3	0.0136367	NRP2, PLXNC1, SEMA3F		epithelial to mesenchymal transition involved in endocardial cushion formation	2	0.0802877	NOTCH1, ENG												positive regulation of transcription from RNA polymerase II promoter	20	0.0138188	MAF, EPAS1, RXRA, LDB2, SOX4, ELK3, TCF7L2, NOTCH1, ATF3, MEIS2, ARRB1, ETS1, SOX18, SOX17, KLF2, ENG, KLF4, NFIA, NFIB, BMP6
negative regulation of canonical Wnt signaling pathway	6	0.0140947	DAB2, NOTCH1, DACT1, SFRP1, SOX17, TCF7L2		transforming growth factor beta receptor signaling pathway	3	0.0837154	CCL2, TGFBR2, ENG												cardiac muscle cell proliferation	3	0.0147024	NOTCH1, RXRA, TGFBR3
activation of cysteine-type endopeptidase activity involved in apoptotic process	5	0.0142264	DLC1, NOD1, HIP1R, ACER2, CRADD		cardiac left ventricle morphogenesis	2	0.0861921	NOTCH1, TGFBR2												neural crest cell migration	4	0.0166921	NRP2, SEMA6A, SEMA3G, SEMA3F
positive regulation of protein binding	5	0.0149544	MFNG, DACT1, HIP1R, RALB, TCF7L2		negative regulation of anoikis	2	0.0861921	NOTCH1, CAV1												in utero embryonic development	9	0.0179262	DAB2, NOTCH1, RXRA, TGFBR2, TGFBR3, HEG1, SOX18, KLF2, EPN2
positive regulation of MAPK cascade	6	0.0152207	ADRB3, PDGFB, FLT4, IGF1, PRKCE, KDR		negative regulation of focal adhesion assembly	2	0.0861921	DLC1, PHLDB2												positive regulation of ERK1 and ERK2 cascade	7	0.0179557	ICAM1, PDGFB, ARRB1, FLT4, CAMK2D, GAS6, KDR
protein phosphorylation	16	0.0154123	PDK1, ACVRL1, PDGFB, FLT4, TGFBR2, MAP4K2, NPR1, PRKCE, DAPK2, KDR, MAP4K3, MAP4K5, SNRK, TEK, GRK5, CDC42BPB		cellular response to mechanical stimulus	3	0.0894984	CAV1, NOS3, ENG												negative regulation of endothelial cell migration	3	0.020102	PTPRM, DLL4, VASH1
ventricular septum morphogenesis	4	0.0157566	NOTCH1, TGFBR2, SOX4, GJA5		regulation of actin cytoskeleton reorganization	2	0.0920589	SEMA3E, RAPGEF3												actin cytoskeleton organization	6	0.0204987	CORO2B, DLC1, CTTNBP2, SFRP1, PDGFB, CDC42BPB
cardiac left ventricle morphogenesis	3	0.0157646	NOTCH1, CPE, TGFBR2		atrioventricular valve morphogenesis	2	0.0920589	NOTCH1, TGFBR2												outflow tract morphogenesis	4	0.0215959	TGFBR2, TGFBR3, SOX17, GJA5
negative regulation of androgen receptor signaling pathway	3	0.0157646	DAB2, SFRP1, IGF1		endoderm formation	2	0.0978884	SOX7, SOX17												negative regulation of epithelial to mesenchymal transition	3	0.0240918	SFRP1, TGFBR3, LDLRAD4
negative regulation of focal adhesion assembly	3	0.0157646	DLC1, ACVRL1, PHLDB2		negative regulation of cell-matrix adhesion	2	0.0978884	ACER2, SEMA3E												axon guidance	6	0.0246083	NRP2, FLRT2, SEMA6A, SEMA3F, EFNB2, KIF26A
positive regulation of smooth muscle cell migration	4	0.0168975	PDGFB, IL6ST, ITGA2, IGF1																	embryonic heart tube development	3	0.026198	SOX18, SOX17, GJA5
cell migration	8	0.017858	JUP, SHROOM2, ERG, PODXL, SRGAP1, TNFAIP1, CDC42BPB, KDR																	negative regulation of canonical Wnt signaling pathway	5	0.0262433	DAB2, NOTCH1, SFRP1, SOX17, TCF7L2
regulation of Notch signaling pathway	3	0.0180246	NOTCH1, IL6ST, NOTCH4																	positive regulation of apoptotic process	9	0.0324062	NOTCH1, UACA, SFRP1, HIP1R, IGF2R, RXRA, SOX4, RHOB, TCF7L2
endoderm formation	3	0.0204124	DUSP2, SOX7, SOX17																	positive regulation of aldosterone biosynthetic process	2	0.032656	DAB2, BMP6
negative regulation of cell-matrix adhesion	3	0.0204124	PLET1, ACER2, SEMA3E																	positive regulation of aldosterone secretion	2	0.032656	DAB2, BMP6
positive regulation of cell-substrate adhesion	4	0.0205912	CCDC80, NID1, ITGA3, PRKCE																	cellular response to cycloheximide	2	0.032656	KLF2, KLF4
response to estrogen	5	0.0207091	ZFP366, DHH, TGFBR2, TEK, ARSA																	myoblast fate commitment	2	0.032656	EPAS1, TCF7L2
negative regulation of peptidyl-tyrosine phosphorylation	3	0.0229242	SFRP1, PECAM1, IGF1																	positive regulation of leukocyte adhesion to vascular endothelial cell	2	0.032656	ICAM1, ETS1
negative regulation of Rho protein signal transduction	3	0.0229242	DLC1, ITGA3, TNFAIP1																	stem cell fate specification	2	0.032656	SOX18, SOX17
endocardial cushion morphogenesis	3	0.0229242	NOTCH1, ACVRL1, ENG																	negative chemotaxis	3	0.0329396	NRP2, SEMA3G, SEMA3F
ventricular trabecula myocardium morphogenesis	3	0.0229242	NOTCH1, HEG1, ENG																	labyrinthine layer blood vessel development	3	0.0329396	PLCD3, PLCD1, VASH1
cellular response to mechanical stimulus	5	0.0235383	ITGA2, NOS3, ENG, CRADD, BMP6																	negative regulation of axon extension involved in axon guidance	3	0.0329396	SEMA6A, SEMA3G, SEMA3F
regulation of transcription from RNA polymerase II promoter	12	0.0238046	FOS, ERG, TSHZ2, NOTCH1, ATF3, ETS1, TEAD4, LDB2, SOX7, ELK3, TCF7L2, TCF7L1																	vasculature development	3	0.0329396	FLT4, HEG1, SOX18
cell maturation	4	0.0246926	EPAS1, SOX18, LHX6, KDR																	cellular response to growth factor stimulus	4	0.0335125	SFRP1, PDGFB, GAS6, KLF4
female pregnancy	5	0.026591	FOS, RAMP2, CD38, ETS1, ITGA2																	heart morphogenesis	4	0.0335125	DLC1, FLRT2, RXRA, DCHS1
trophectodermal cell fate commitment	2	0.0276796	PRICKLE2, TEAD4																	positive regulation of receptor internalization	3	0.0353219	DAB2, ARRB1, SELE
positive regulation of protein import into nucleus	3	0.0283041	JUP, UACA, TEK																	female gonad development	3	0.0353219	SCHIP1, SFRP1, PLEKHA1
regulation of blood vessel size	3	0.0283041	EDN1, NPR1, NOS3																	post-embryonic development	5	0.0372818	SCHIP1, IGF2R, HEG1, TCF7L2, PLEKHA1
regulation of transforming growth factor beta receptor signaling pathway	3	0.0283041	NREP, ITGA3, ENG																	activation of cysteine-type endopeptidase activity involved in apoptotic process	4	0.037631	DLC1, HIP1R, ACER2, CRADD
actin filament organization	5	0.0287519	RND1, SHROOM4, PDLIM3, TMOD2, AKAP2																	negative regulation of endothelial cell apoptotic process	3	0.0377688	ICAM1, GAS6, KDR
apoptotic process	15	0.0287942	DLC1, ZFP36L1, 1810011O10RIK, DAB2, NOD1, HIP1R, TGFBR2, RALB, RHOB, BIK, GRK5, DAPK2, CRADD, KCNIP3, ASAH2																	phosphorylation	13	0.0386098	PDK1, FLT4, TGFBR2, PRKCE, DAPK2, KDR, MAP4K3, MAP4K5, SNRK, CAMK2D, DCLK2, GRK5, CDC42BPB
positive regulation of pathway-restricted SMAD protein phosphorylation	4	0.0292015	DAB2, ACVRL1, ENG, BMP6																	sprouting angiogenesis	3	0.0402787	NOTCH1, FLT4, ENG
lung alveolus development	4	0.0292015	FLT4, HOPX, IGF1, KDR																	positive regulation of TOR signaling	3	0.0402787	RRAGD, GAS6, KDR
positive regulation of cysteine-type endopeptidase activity involved in apoptotic process	4	0.0292015	UACA, NOD1, SOX7, ALOX12																	negative regulation of interleukin-6 production	3	0.0428498	ARRB1, KLF2, GAS6
positive regulation of fat cell differentiation	4	0.0307946	ZFP36L1, DACT1, SFRP1, IGF1																	ventral trunk neural crest cell migration	2	0.0433038	NRP2, SEMA3F
neural crest cell migration	4	0.0307946	NRP2, SEMA3G, SEMA3F, SEMA3E																	semaphorin-plexin signaling pathway involved in neuron projection guidance	2	0.0433038	NRP2, SEMA3F
negative regulation of endothelial cell migration	3	0.0311648	ACVRL1, PTPRM, VASH1																	sympathetic neuron projection guidance	2	0.0433038	NRP2, SEMA3F
hemopoiesis	5	0.0321836	EPAS1, SFRP1, TEK, SOX6, KDR																	receptor-mediated virion attachment to host cell	2	0.0433038	ICAM1, GAS6
positive regulation of insulin secretion	4	0.0324326	CD38, SOX4, PRKCE, TCF7L2																	leukemia inhibitory factor signaling pathway	2	0.0433038	IL6ST, LIFR
cell surface receptor signaling pathway	8	0.034208	PDK1, ADGRE5, EDN1, ADGRF5, ADGRG6, NPR1, TSPAN8, ADGRL4																	positive regulation of skeletal muscle tissue regeneration	2	0.0433038	TGFBR2, HOPX
positive regulation of cell growth	5	0.0371174	CD38, SFRP1, FLT4, IGF1, ALOX12																	positive regulation of glomerular filtration	2	0.0433038	PDGFB, GAS6
negative regulation of stress fiber assembly	3	0.0372091	DLC1, KANK3, PHLDB2																	positive regulation of clathrin-mediated endocytosis	2	0.0433038	DAB2, HIP1R
positive regulation of leukocyte migration	3	0.0372091	CCL2, PECAM1, ITGA2																	secretory columnal luminar epithelial cell differentiation involved in prostate glandular acinus development	2	0.0433038	NOTCH1, RXRA
negative regulation of signal transduction	4	0.0376138	RGS3, KIF26A, PRR5L, CISH																	sympathetic neuron projection extension	2	0.0433038	NRP2, SEMA3F
embryonic heart tube development	3	0.0403857	SOX18, SOX17, GJA5																	endocardium formation	2	0.0433038	SOX18, SOX17
transmembrane receptor protein serine/threonine kinase signaling pathway	3	0.0403857	ACVRL1, TGFBR2, AKAP2																	positive regulation of aorta morphogenesis	2	0.0433038	NOTCH1, EFNB2
distal tubule development	2	0.0412318	NOTCH1, JAG1																	oncostatin-M-mediated signaling pathway	2	0.0433038	IL6ST, LIFR
myoblast fate commitment	2	0.0412318	EPAS1, TCF7L2																	negative regulation of GTPase activity	3	0.0454805	SPRY1, ARRB1, PECAM1
positive regulation of aldosterone biosynthetic process	2	0.0412318	DAB2, BMP6																	response to interleukin-1	3	0.0481693	MTHFR, ETS1, SELE
positive regulation of aldosterone secretion	2	0.0412318	DAB2, BMP6																	transforming growth factor beta receptor signaling pathway	4	0.0498082	PDGFB, TGFBR2, TGFBR3, ENG
endocardial cushion to mesenchymal transition	2	0.0412318	ACVRL1, ENG																	positive regulation of epithelial to mesenchymal transition	3	0.0537146	DAB2, NOTCH1, TGFBR2
stem cell fate specification	2	0.0412318	SOX18, SOX17																	endocardium development	2	0.053835	NOTCH1, KDR
wound healing	5	0.0424625	PECAM1, TGFBR2, ITGA2, TGFA, ELK3																	endothelium development	2	0.053835	GJA5, KDR
negative regulation of Wnt signaling pathway	4	0.0431914	DACT1, SFRP1, SOX17, TSKU																	positive regulation of epithelial to mesenchymal transition involved in endocardial cushion formation	2	0.053835	TGFBR2, ENG
negative regulation of cell proliferation	11	0.0434533	DLC1, SPRY1, NOTCH1, ACVRL1, SFRP1, TGFBR2, ITGA1, SOX4, IGF1, NOS3, SOX7																	ciliary neurotrophic factor-mediated signaling pathway	2	0.053835	IL6ST, LIFR
positive regulation of protein phosphorylation	7	0.0444908	DAB2, FLT4, TEK, RALB, PRR5L, ENG, KDR																	B cell chemotaxis	2	0.053835	CH25H, GAS6
positive regulation of apoptotic process	10	0.0457968	NOTCH1, UACA, SFRP1, HIP1R, IGF2R, SOX4, RHOB, NOS3, TCF7L2, ALOX12																	mitral valve formation	2	0.053835	NOTCH1, DCHS1
cell differentiation	18	0.0461607	NRP2, PLET1, EGFL7, EPAS1, ARHGEF28, TGFBR2, ELK3, KDR, DAB2, NOTCH1, SFRP1, ETS1, SEMA3E, NOTCH4, RHOB, WIPF3, LHX6, BMP6																	protein localization	4	0.0565305	HSPG2, KIF26A, AKAP2, DISC1
vascular endothelial growth factor receptor signaling pathway	3	0.0470309	CCL2, FLT4, KDR																	fat cell differentiation	4	0.0565305	ADGRF5, GRK5, TCF7L2, KLF4
response to wounding	4	0.0471263	ZFP36L1, CCL2, PDGFB, VASH1																	positive regulation of epithelial cell migration	3	0.0594734	TGFBR2, PRKCE, CTSH
phosphorylation	15	0.0482613	PDK1, ACVRL1, FLT4, TGFBR2, MAP4K2, PRKCE, DAPK2, KDR, MAP4K3, MAP4K5, SNRK, TEK, GRK5, PAPSS2, CDC42BPB																	positive regulation of Notch signaling pathway	3	0.0624291	NOTCH1, MFNG, DLL4
positive regulation of ERK1 and ERK2 cascade	7	0.0483851	CCL2, NOD1, PDGFB, FLT4, TEK, PRKCDBP, KDR																	positive regulation of Wnt signaling pathway	3	0.0624291	SFRP1, SOX4, DISC1
response to drug	10	0.0485481	COL18A1, FOS, CD38, PTPRM, SFRP1, TGFBR2, ITGA2, TGFA, ITGA3, KDR																	cytokinesis	3	0.0624291	RAB11FIP3, RALB, RHOB
negative regulation of axon extension involved in axon guidance	3	0.0504929	SEMA3G, SEMA3F, SEMA3E																	trigeminal nerve structural organization	2	0.0642508	NRP2, SEMA3F
vasculature development	3	0.0504929	FLT4, HEG1, SOX18																	positive regulation of cellular extravasation	2	0.0642508	ICAM1, PECAM1
ERK1 and ERK2 cascade	3	0.0504929	ZFP36L1, IGF1, CTSH																	glial cell development	2	0.0642508	PDGFB, SOX4
labyrinthine layer blood vessel development	3	0.0504929	PLCD3, PLCD1, VASH1																	positive regulation of endothelial cell chemotaxis by VEGF-activated vascular endothelial growth factor receptor signaling pathway	2	0.0642508	PDGFB, KDR
cellular response to starvation	4	0.0512314	SFRP1, RALB, RRAGD, TCF7L2																	cellular response to laminar fluid shear stress	2	0.0642508	KLF2, KLF4
negative regulation of protein binding	4	0.053347	DAB2, DACT1, PDGFB, RALB																	positive regulation of vasodilation	3	0.0654338	PTPRM, GJA5, KDR
cytokine-mediated signaling pathway	6	0.0538141	FLRT2, IL1R1, CCL2, IL6ST, LIFR, CISH																	negative regulation of protein phosphorylation	4	0.0655044	ARRB1, CD109, GBP4, PRR5L
negative regulation of apoptotic process	14	0.0544397	CD38, DAB2, SFRP1, HIP1R, FLT4, TEK, TGFA, IGF1, GRK5, PRKCE, SLC40A1, CTSH, KDR, ALOX12																	palate development	4	0.0673732	SCHIP1, TGFBR2, TGFBR3, PLEKHA1
cell migration involved in endocardial cushion formation	2	0.0545959	NOTCH1, ENG																	positive regulation of smooth muscle cell migration	3	0.0684859	PDGFB, IL6ST, CAMK2D
semaphorin-plexin signaling pathway involved in neuron projection guidance	2	0.0545959	NRP2, SEMA3F																	hemopoiesis	4	0.0692663	SHB, EPAS1, SFRP1, KDR
endocardium formation	2	0.0545959	SOX18, SOX17																	BMP signaling pathway	4	0.0711833	RGMB, TGFBR3, FAM83G, BMP6
oncostatin-M-mediated signaling pathway	2	0.0545959	IL6ST, LIFR																	face morphogenesis	3	0.0715842	SCHIP1, TCF7L2, PLEKHA1
regulation of establishment or maintenance of cell polarity	2	0.0545959	TEK, IGF1																	endoderm development	3	0.0715842	DAB2, NOTCH1, SOX17
sympathetic neuron projection extension	2	0.0545959	NRP2, SEMA3F																	substrate adhesion-dependent cell spreading	3	0.0715842	SFRP1, FZD7, SRGAP2
positive regulation of aorta morphogenesis	2	0.0545959	NOTCH1, NOTCH4																	negative regulation of gene expression	7	0.0731548	SFRP1, PDGFB, DLL4, RXRA, TGFBR3, ENG, KLF4
leukemia inhibitory factor signaling pathway	2	0.0545959	IL6ST, LIFR																	neural crest cell migration involved in autonomic nervous system development	2	0.0745525	NRP2, SEMA3F
positive regulation of skeletal muscle tissue regeneration	2	0.0545959	TGFBR2, HOPX																	Type I pneumocyte differentiation	2	0.0745525	KLF2, NFIB
ventral trunk neural crest cell migration	2	0.0545959	NRP2, SEMA3F																	response to corticosteroid	2	0.0745525	NOTCH1, ENG
positive regulation of clathrin-mediated endocytosis	2	0.0545959	DAB2, HIP1R																	regulation of axon extension involved in axon guidance	2	0.0745525	PLXNC1, PLXNA2
sympathetic neuron projection guidance	2	0.0545959	NRP2, SEMA3F																	extracellular matrix assembly	2	0.0745525	GPM6B, GAS6
regulation of blood pressure	4	0.0555041	RAMP2, ACVRL1, EDN1, NPR1																	regulation of branching involved in prostate gland morphogenesis	2	0.0745525	SFRP1, RXRA
cellular response to hypoxia	5	0.0559921	ZFP36L1, EPAS1, SFRP1, EDN1, PRKCE																	positive regulation of cell-substrate adhesion	3	0.0779137	CCDC80, NID1, PRKCE
regulation of heart rate by cardiac conduction	3	0.0576796	JUP, SCN3B, GJA5																	blood vessel remodeling	3	0.0811422	EPAS1, DLL4, TGFBR3
regulation of angiogenesis	3	0.0576796	ETS1, TEK, VASH1																	positive regulation of protein metabolic process	2	0.0847414	KLF2, KLF4
negative regulation of endothelial cell apoptotic process	3	0.0576796	RAMP2, TEK, KDR																	collagen-activated tyrosine kinase receptor signaling pathway	2	0.0847414	COL4A2, COL4A1
response to mechanical stimulus	4	0.0577022	CCL2, MEIS2, ETS1, TGFBR2																	basement membrane organization	2	0.0847414	FLRT2, COL4A1
neuron projection morphogenesis	4	0.0577022	GPM6A, ITGA1, LIFR, KDR																	Notch signaling involved in heart development	2	0.0847414	NOTCH1, DLL4
peptidyl-tyrosine phosphorylation	4	0.0622202	PDGFB, FLT4, TEK, KDR																	dorsal aorta morphogenesis	2	0.0847414	DLL4, ENG
negative regulation of transcription, DNA-templated	14	0.0623415	PDGFB, SOX7, ELK3, SOX6, TCF7L2, TCF7L1, KCNIP3, CD38, DAB2, NOTCH1, ATF3, SFRP1, SOX18, PLCB1																	mitral valve morphogenesis	2	0.0847414	SOX4, DCHS1
negative regulation of ERK1 and ERK2 cascade	4	0.0645392	SPRY1, DAB2, ATF3, IGF1																	pericardium morphogenesis	2	0.0847414	NOTCH1, DLL4
negative regulation of endothelial cell proliferation	3	0.0651961	ACVRL1, PTPRM, VASH1																	positive regulation of lipopolysaccharide-mediated signaling pathway	2	0.0847414	SASH1, BMP6
cellular response to fibroblast growth factor stimulus	3	0.0651961	ZFP36L1, CCL2, SFRP1																	wound healing	4	0.0852537	ITGA9, PECAM1, TGFBR2, ELK3
endochondral ossification	3	0.0651961	TEK, HSPG2, BMP6																	positive regulation of vasoconstriction	3	0.0877202	ICAM1, PDGFB, GJA5
embryonic hindgut morphogenesis	2	0.0677745	DACT1, TCF7L2																	cell maturation	3	0.0877202	EPAS1, SOX18, KDR
osteoclast fusion	2	0.0677745	SH3PXD2A, CD109																	positive regulation of nitric oxide biosynthetic process	3	0.0877202	ICAM1, KLF2, KLF4
ciliary body morphogenesis	2	0.0677745	JAG1, TSKU																	brain development	6	0.0907236	CTTNBP2, SHROOM2, COL4A1, EML1, TGFBR2, HSPG2
positive regulation of epithelial to mesenchymal transition involved in endocardial cushion formation	2	0.0677745	TGFBR2, ENG																	negative regulation of BMP signaling pathway	3	0.0910673	NOTCH1, SFRP1, TCF7L2
lymphatic endothelial cell differentiation	2	0.0677745	ACVRL1, SOX18																	adhesion of symbiont to host	2	0.0948187	ICAM1, GBP9
endocardium development	2	0.0677745	NOTCH1, KDR																	sympathetic ganglion development	2	0.0948187	NRP2, SEMA3F
ciliary neurotrophic factor-mediated signaling pathway	2	0.0677745	IL6ST, LIFR																	DNA damage response, signal transduction by p53 class mediator resulting in cell cycle arrest	2	0.0948187	SOX4, CRADD
regulation of systemic arterial blood pressure by endothelin	2	0.0677745	EDN1, NOS3																	heart trabecula morphogenesis	2	0.0948187	NOTCH1, TGFBR3
cellular response to tumor necrosis factor	5	0.0679357	ZFP36L1, CCL2, SFRP1, EDN1, KLF2																	visceral serous pericardium development	2	0.0948187	RXRA, TGFBR3
lipopolysaccharide-mediated signaling pathway	3	0.0690707	CCL2, NOS3, PRKCE																	cell-cell junction assembly	2	0.0948187	HEG1, HDAC7
positive regulation of osteoblast differentiation	4	0.069295	IL6ST, IGF1, JAG1, BMP6																	negative regulation of fibroblast apoptotic process	2	0.0948187	SFRP1, GAS6
response to interleukin-1	3	0.073019	CD38, IL1R1, ETS1																	negative regulation of protein localization to cell surface	2	0.0948187	GPM6B, SNX33
positive regulation of JNK cascade	4	0.0742048	NOD1, FLT4, MAP4K2, PLCB1																	positive regulation of pathway-restricted SMAD protein phosphorylation	3	0.0978711	DAB2, ENG, BMP6
post-embryonic development	5	0.0753056	SCHIP1, IGF2R, HEG1, SOX6, TCF7L2																	lung alveolus development	3	0.0978711	FLT4, HOPX, KDR
cell fate commitment	4	0.0792649	NOTCH1, TEAD4, SOX6, KDR																	positive regulation of cysteine-type endopeptidase activity involved in apoptotic process	3	0.0978711	UACA, ARRB1, SOX7
negative regulation of endothelial cell differentiation	2	0.08077	ACVRL1, NOTCH4
glial cell development	2	0.08077	PDGFB, SOX4
endothelial tube morphogenesis	2	0.08077	ACVRL1, RHOB
vascular smooth muscle cell development	2	0.08077	RAMP2, ENG
positive regulation of endothelial cell chemotaxis by VEGF-activated vascular endothelial growth factor receptor signaling pathway	2	0.08077	PDGFB, KDR
regulation of endothelial cell proliferation	2	0.08077	TEK, KDR
trigeminal nerve structural organization	2	0.08077	NRP2, SEMA3F
SA node cell action potential	2	0.08077	SCN3B, GJA5
substrate-dependent cell migration	2	0.08077	PDGFB, ITGA2
regulation of G-protein coupled receptor protein signaling pathway	3	0.0811256	RAMP2, GRK5, PLCB1
stem cell differentiation	3	0.0811256	GPM6A, SOX17, TCF7L1
semaphorin-plexin signaling pathway	3	0.0811256	PLXNC1, SEMA3G, SEMA3E
brain development	7	0.0827294	CTTNBP2, SHROOM2, COL4A1, SHROOM4, TGFBR2, HSPG2, PLCB1
negative regulation of blood pressure	3	0.0852785	NOS3, GJA5, APLN
cellular response to BMP stimulus	3	0.0852785	ACVRL1, SFRP1, BMP6
multicellular organism growth	5	0.0870817	ZFP36L1, IGF1, HEG1, KLF2, TCF7L2
gastrulation	3	0.0894943	APLNR, TGFBR2, SOX17
branching morphogenesis of an epithelial tube	3	0.0894943	NOTCH1, IGF1, KDR
platelet-derived growth factor receptor signaling pathway	3	0.0894943	PLAT, SCHIP1, PDGFB
activation of MAPK activity	4	0.0898197	ITGA1, TGFA, IGF1, CHRNA7
sensory perception of pain	4	0.0925461	SCN3B, EDN1, CNR2, KCNIP3
response to corticosteroid	2	0.0935851	NOTCH1, ENG
neural crest cell migration involved in autonomic nervous system development	2	0.0935851	NRP2, SEMA3F
Type I pneumocyte differentiation	2	0.0935851	IGF1, KLF2
prostate epithelial cord arborization involved in prostate glandular acinus morphogenesis	2	0.0935851	SFRP1, IGF1
dendritic spine maintenance	2	0.0935851	TANC1, ITGA3
regulation of ventricular cardiac muscle cell membrane depolarization	2	0.0935851	SCN3B, GJA5
positive regulation of Notch signaling pathway	3	0.0937705	NOTCH1, MFNG, JAG1
positive regulation of Wnt signaling pathway	3	0.0937705	DACT1, SFRP1, SOX4
cell chemotaxis	4	0.0953064	CCL2, PDGFB, ITGA1, DOCK4
cell-matrix adhesion	4	0.0953064	TEK, ITGA1, ITGA2, NID1
fat cell differentiation	4	0.0981001	ADGRF5, GRK5, PLCB1, TCF7L2
protein localization	4	0.0981001	HSPG2, KIF26A, AKAP2, HAP1
mammary gland development	3	0.0981046	NOTCH4, ITGA2, IGF1
protein kinase B signaling	3	0.0981046	ZFP36L1, CCL2, IGF1
cognition	3	0.0981046	SHROOM4, PTCHD1, CHRNA7
regulation of cell proliferation	7	0.0986919	JUP, NOTCH1, TGFBR2, PLCD3, IGF1, PLCD1, JAG1

## Sheet: Figure4D_upReg_GOterms
group1 up-regulated					group2 up-regulated					group3 up-regulated					group4 up-regulated					group5 up-regulated
Term	Count	PValue	Genes		Term	Count	PValue	Genes		Term	Count	PValue	Genes		Term	Count	PValue	Genes		Term	Count	PValue	Genes
protein autophosphorylation	8	8.20175e-06	PRKCA, FGR, HCK, EEF2K, MKNK1, SIK1, SRC, CSF1R		response to lipopolysaccharide	5	0.000197068	NCF2, ADM, PTAFR, LGALS9, MGST2		chemotaxis	6	0.000130308	LSP1, CCR7, C5AR1, RAC2, CX3CL1, PTAFR		intracellular signal transduction	11	9.49284e-05	DOK1, RASAL1, PTPN6, ADCY7, PLEK, PLCG2, STK17B, ASB2, SIK1, SRC, MCF2L		negative regulation of cell proliferation	20	4.05848e-08	PRKCA, IFITM1, TRPV2, TGFB3, PIM2, SLC9A3R1, ADGRG1, CD9, TNFRSF9, CDKN2A, ADM, PTK2B, IRF1, BCL6, WNT9A, ASPH, INPP5D, RUNX1, AXIN2, CSF1R
protein phosphorylation	11	9.02604e-05	PRKCA, FGR, HCK, EEF2K, MKNK1, CDK6, SIK1, SRC, CAMKK1, CSF1R, CAMK1D		negative regulation of CREB transcription factor activity	2	0.00892704	SIK1, ADGRG3		positive regulation of angiogenesis	6	0.000146635	PRKCA, C5AR1, PTK2B, CX3CL1, ITGB3, RUNX1		integrin-mediated signaling pathway	6	0.000190007	FUT8, PLEK, PTK2B, FCER1G, ITGB3, SRC		immune system process	19	2.02251e-07	MFSD6, CD244, IFITM1, LGALS3, FGR, HCK, HP, SRC, LGALS9, AHR, PTK2B, CD300A, PSTPIP1, IRF1, BCL6, RNF19B, INPP5D, CSF1R, TEC
phosphorylation	11	0.000148388	PRKCA, FGR, HCK, EEF2K, MKNK1, CDK6, SIK1, SRC, CAMKK1, CSF1R, CAMK1D		chemotaxis	3	0.0133244	CX3CL1, PTAFR, LGALS9		cell adhesion	10	0.000174242	PRKCA, CD9, PTK2B, SORBS2, PSTPIP1, NEDD9, CX3CL1, ITGB3, MEGF10, ADGRG1		immune system process	10	0.000339815	LGALS3, IFITM1, PTK2B, CD300A, SLA2, IRF1, PSTPIP1, RNF19B, SRC, AHR		intracellular signal transduction	19	3.80815e-07	PRKCA, ADCY7, PRKAG2, STK17B, MKNK1, VAV1, SRC, MCF2L, DOK1, PLCG2, ACOT11, CHN2, SH2B2, INPP5D, NRGN, ASB2, SIK1, IGFBP5, TEC
regulation of cell proliferation	7	0.000286902	BID, PLA2G4A, FGR, HCK, PTGS1, CDK6, SRC		negative regulation of vasoconstriction	2	0.0133617	ADM, CX3CL1		positive regulation of neutrophil chemotaxis	4	0.000208389	CCR7, C5AR1, RAC2, CAMK1D		protein phosphorylation	12	0.000438914	IRAK3, CCL3, CDK18, PTK2B, STK10, STK17B, CDK6, PRKG2, DYRK2, SIK1, SRC, CAMKK1		integrin-mediated signaling pathway	9	7.65552e-06	FUT8, FGR, PTK2B, ITGB2, ITGB3, VAV1, SRC, TEC, TYROBP
immune system process	8	0.000817295	KCNN4, LGALS3, FGR, HCK, CLEC4D, SRC, AHR, CSF1R		androgen metabolic process	2	0.0207105	ADM, DHRS9		positive regulation of GTPase activity	6	0.000351153	ARHGAP6, CCR7, RGS2, CX3CL1, SEMA4D, VAV1		peptidyl-tyrosine phosphorylation	5	0.000514884	PTPN6, IL12RB1, PTK2B, DYRK2, SRC		protein autophosphorylation	11	3.17509e-05	PRKCA, FGR, HCK, STK10, STK17B, MAPKAPK3, MKNK1, PIM2, SIK1, SRC, CSF1R
intracellular signal transduction	8	0.00105254	PRKCA, DOK1, PLCG2, PRKAG2, CHN2, MKNK1, SIK1, SRC		negative regulation of cytokine secretion	2	0.0221739	BTN1A1, CX3CL1		platelet activation	4	0.00056261	F5, CX3CL1, ITGB3, VAV1		neutrophil chemotaxis	5	0.000646104	CCL3, LGALS3, FCER1G, PDE4D, CCL17		chemotaxis	9	4.36699e-05	LSP1, CCR7, RAC2, CMKLR1, CCR2, CCL9, PTAFR, LGALS9, CCL6
peptidyl-tyrosine phosphorylation	4	0.00221551	FGR, HCK, SRC, CSF1R		response to organonitrogen compound	2	0.0338055	CDKN2A, MGST2		integrin-mediated signaling pathway	5	0.000602964	PLEK, PTK2B, ITGB3, VAV1, TYROBP		monocyte chemotaxis	4	0.00152172	CCL3, TNFSF11, LGALS3, CCL17		peptidyl-tyrosine phosphorylation	7	7.29355e-05	IL12RB1, FGR, PTK2B, HCK, SRC, CSF1R, TEC
regulation of cell shape	5	0.00229587	FGR, HCK, PTN, SEMA4D, CSF1R		cell adhesion	4	0.0348176	SORBS2, NEDD9, CX3CL1, ADGRG1		positive regulation of endothelial cell migration	4	0.000652353	PRKCA, PTK2B, ITGB3, ATOH8		ossification	5	0.00220817	TNFSF11, IFITM1, MMP9, RUNX1, TMEM119		cell adhesion	17	8.03748e-05	PRKCA, SIGLECF, NEDD9, NINJ1, ITGB2, ITGB3, EMILIN2, ADGRG1, MEGF10, SRC, CD9, PTK2B, SORBS2, PSTPIP1, COL6A1, EMB, SPP1
inflammatory response	7	0.00246972	CCR7, HCK, SEMA7A, CYP26B1, PTGS1, CSF1R, CAMK1D		positive regulation of vasodilation	2	0.0552568	ADM, PTAFR		positive regulation of ERK1 and ERK2 cascade	6	0.00110364	PRKCA, GCNT2, C5AR1, PTK2B, CX3CL1, ITGB3		phosphorylation	11	0.00256629	IRAK3, CDK18, PTK2B, STK10, STK17B, CDK6, PRKG2, DYRK2, SIK1, SRC, CAMKK1		inflammatory response	14	0.000101034	HCK, PTGS1, CCL9, CCL6, TNFRSF9, CCR7, RELT, CCR2, PSTPIP1, BCL6, ALOX5, PTAFR, CSF1R, SPP1
cell adhesion	8	0.00313474	PRKCA, CD9, SORBS2, NEDD9, NINJ1, VCAN, MEGF10, SRC		response to cold	2	0.0580821	ADM, ACOT11		intracellular signal transduction	8	0.00134029	PRKCA, PLEK, PLCG2, ACOT11, CHN2, MKNK1, INPP5D, VAV1		regulation of release of sequestered calcium ion into cytosol	3	0.00279647	PTPN6, PTK2B, ITGB3		neutrophil chemotaxis	7	0.000102123	PRKCA, LGALS3, CCL9, ITGB2, VAV1, CCL6, SPP1
xenobiotic metabolic process	3	0.00407766	CYP26B1, CYP26A1, AHR		cell cycle	4	0.062336	LZTS1, CDKN2A, NEDD9, SIK1		positive regulation of cell migration	6	0.00155027	PRKCA, GCNT2, PTK2B, CX3CL1, ITGB3, SEMA4D		positive regulation of ERK1 and ERK2 cascade	6	0.00443467	CCL3, PTK2B, P2RY1, ITGB3, SRC, CCL17		apoptotic process	18	0.000163718	PRKCA, MADD, TRPV2, GDF6, STK17B, EGLN3, GZMB, PIM2, PLEKHF1, LSP1, TNFRSF9, PRUNE2, CDKN2A, GSN, TNFAIP8, IRF1, INPP5D, SRGN
hemopoiesis	4	0.00489081	CDK6, GFI1, RUNX1, CSF1R		cellular response to hormone stimulus	2	0.0679066	NCF2, SIK1		positive regulation of cell adhesion	4	0.00162245	PRKCA, CX3CL1, VAV1, ADGRG1		immune response	7	0.00464469	TNFRSF9, CCR7, CCL3, TNFSF11, MCPT8, WAS, CCL17		regulation of cell proliferation	11	0.000190862	TNFRSF9, RELT, FGR, PTK2B, HCK, PTGS1, EGLN3, CDK6, BCL6, SRC, TEC
positive regulation of neutrophil chemotaxis	3	0.00552757	CCR7, RAC2, CAMK1D		positive regulation of cell adhesion	2	0.0803933	CX3CL1, ADGRG1		positive regulation of macrophage chemotaxis	3	0.00196177	CCR7, C5AR1, CX3CL1		signal transduction	16	0.00488843	GPR171, PDE4D, CCL17, ADGRG3, IRAK3, RASAL1, ARHGAP6, CCR7, PTK2B, GPR39, P2RY1, PLCG2, SRGAP3, FCER1G, PDE8A, UNC5C		actin filament organization	7	0.000283667	ARHGAP6, RAC2, PTK2B, SORBS2, SIRPA, RHOF, TRF
positive regulation of cell proliferation	8	0.00573366	PLA2G4A, LGALS3, RAC2, PGF, HCK, ST8SIA1, PTN, CSF1R		positive regulation of tumor necrosis factor production	2	0.0845196	PTAFR, LGALS9		neutrophil chemotaxis	4	0.00295075	PRKCA, C5AR1, CX3CL1, VAV1		positive regulation of angiogenesis	5	0.00506863	LGALS3, PTK2B, MMP9, ITGB3, RUNX1		response to lipopolysaccharide	10	0.000303941	TNFRSF9, CCR7, CEBPB, RELT, ADM, PLCG2, MAPKAPK3, PTAFR, LGALS9, MGST2
integrin-mediated signaling pathway	4	0.00607992	FGR, SEMA7A, ADAMTS3, SRC		epidermis development	2	0.0886281	SATB1, CDKN2A		inflammatory response	7	0.00303563	CCR7, C5AR1, RELT, PSTPIP1, CX3CL1, PTAFR, CAMK1D		apoptotic process	10	0.00524116	PLEKHF1, BID, PRUNE2, TNFRSF9, IRAK3, TNFAIP8, STK17B, IRF1, UNC5C, DYRK2		positive regulation of angiogenesis	8	0.000352002	PRKCA, LGALS3, ADM, PTK2B, MMP9, ITGB2, ITGB3, RUNX1
positive regulation of protein phosphorylation	5	0.00623351	PRKCA, SEMA7A, P2RY1, SEMA4D, CSF1R		negative regulation of transcription from RNA polymerase II promoter	4	0.0933342	SATB1, NRARP, CXXC5, SIK1		positive regulation of smooth muscle cell proliferation	4	0.00447903	PRKCA, CX3CL1, ITGB3, PTAFR		positive regulation of cell migration	6	0.00611412	CCL3, PTK2B, LEF1, ABCC1, ITGB3, SEMA4D		positive regulation of cell migration	10	0.000383156	PRKCA, GCNT2, FGR, PTK2B, MYO1F, LEF1, ABCC1, ITGB3, SEMA4D, CSF1R
positive regulation of ERK1 and ERK2 cascade	5	0.00671813	PRKCA, SEMA7A, P2RY1, SRC, CSF1R							actin filament organization	4	0.0049648	ARHGAP6, RAC2, PTK2B, SORBS2		regulation of bone mineralization	3	0.00628809	ANK, PTK2B, MATN1		transmembrane receptor protein tyrosine kinase signaling pathway	7	0.000769706	DOK1, DOK2, FGR, HCK, GFRA2, CSF1R, TEC
transmembrane receptor protein tyrosine kinase signaling pathway	4	0.00742776	DOK1, FGR, HCK, CSF1R							positive regulation of exocytosis	3	0.00598404	PRKCA, RAB27B, RAB27A		cellular response to peptide hormone stimulus	3	0.00817315	CYP11A1, IRF1, SRC		monocyte chemotaxis	5	0.000901672	TNFSF11, LGALS3, CCR2, CCL9, CCL6
negative regulation of Notch signaling pathway involved in somitogenesis	2	0.00794808	NRARP, LFNG							response to lipopolysaccharide	5	0.00909998	CCR7, C5AR1, RELT, PLCG2, PTAFR		bone resorption	3	0.00885108	TNFSF11, PTK2B, SRC		peptidyl-tyrosine autophosphorylation	5	0.00099076	FGR, PTK2B, HCK, SRC, TEC
positive regulation of cell migration	5	0.00875677	PRKCA, FGR, SEMA7A, SEMA4D, CSF1R							inositol trisphosphate biosynthetic process	2	0.0123925	PLCG2, PTAFR		positive regulation of osteoclast differentiation	3	0.00885108	CCL3, TNFSF11, ITGB3		positive regulation of bone resorption	4	0.00124801	TNFSF11, ITGB3, TRF, SPP1
peptidyl-tyrosine autophosphorylation	3	0.0115984	FGR, HCK, SRC							signal transduction	12	0.0140213	LSP1, ARHGAP6, CCR7, C5AR1, PTK2B, GPR39, PLCG2, PDE5A, CHN2, ADGRG1, PTAFR, ADGRG3		positive regulation of cell-matrix adhesion	3	0.00955332	PTK2B, CDK6, ITGB3		innate immune response	13	0.0014256	CD244, FGR, IFITM1, LGALS3, ELF4, HCK, SRC, PTK2B, PSTPIP1, IRF1, CSF1R, TYROBP, TEC
positive regulation of angiogenesis	4	0.0124682	PRKCA, LGALS3, PGF, RUNX1							small GTPase mediated signal transduction	5	0.0167049	RAC2, DOCK8, RAB27B, VAV1, RAB27A		regulation of cell proliferation	6	0.0096618	BID, TNFRSF9, PTK2B, PTGS1, CDK6, SRC		protein phosphorylation	16	0.00157336	PRKCA, CDK18, FGR, STK10, HCK, STK17B, MAPKAPK3, MKNK1, CDK6, PIM2, SRC, STAT4, PTK2B, SIK1, CSF1R, TEC
Notch signaling pathway	4	0.0136032	FOXA2, NRARP, SORBS2, CDK6							positive regulation of phagocytosis	3	0.0169297	CCR7, CAMK1D, RAB27A		regulation of cell migration	4	0.0096802	PTK2B, UNC5C, ITGB3, ADGRG3		bone resorption	4	0.00241965	TNFSF11, RAC2, PTK2B, SRC
positive regulation of phagocytosis	3	0.0156723	CCR7, SIRPA, CAMK1D							negative regulation of cell proliferation	6	0.0216243	PRKCA, CD9, PTK2B, INPP5D, RUNX1, ADGRG1		positive regulation of GTPase activity	5	0.00973142	ARHGAP6, CCR7, CCL3, SEMA4D, CCL17		hemopoiesis	6	0.00243506	CCR2, ROGDI, CDK6, TTC7, RUNX1, CSF1R
retinoic acid catabolic process	2	0.0158339	CYP26B1, CYP26A1							multivesicular body sorting pathway	2	0.0246334	RAB27B, RAB27A		negative regulation of myeloid cell differentiation	3	0.0110295	PTK2B, GPR171, CDK6		positive regulation of cell-matrix adhesion	4	0.0027136	PTK2B, NINJ1, CDK6, ITGB3
innate immune response	6	0.0215768	LGALS3, FGR, HCK, CLEC4D, SRC, CSF1R							relaxation of cardiac muscle	2	0.0286803	RGS2, PDE5A		B cell differentiation	4	0.0111079	IKZF1, PLCG2, AHR, ADGRG3		phosphorylation	16	0.00281294	PRKCA, CDK18, FGR, STK10, HCK, STK17B, MAPKAPK3, PFKP, MKNK1, CDK6, PIM2, SRC, PTK2B, SIK1, CSF1R, TEC
pattern specification process	3	0.022389	FOXA2, ASPH, LFNG							regulation of GTPase activity	3	0.0350921	ARHGAP6, CHN2, VAV1		leukotriene production involved in inflammatory response	2	0.0113604	ALOX5AP, ALOX5		aging	8	0.00283506	CDKN2A, ADM, SERPINF1, GSN, TGFB3, ITGB2, CTSC, IGFBP5
regulation of extrinsic apoptotic signaling pathway via death domain receptors	2	0.0236578	LGALS3, MADD							regulation of cell migration	3	0.0406711	PTK2B, ITGB3, ADGRG3		response to virus	4	0.0122544	IRAK3, IFITM1, CDK6, SRC		ossification	6	0.00391887	TNFSF11, IFITM1, MMP9, RUNX1, TMEM119, SPP1
regulation of blood pressure	3	0.0253535	P2RX1, PTGS1, AHR							angiogenesis involved in wound healing	2	0.040722	CX3CL1, ITGB3		lymph node development	3	0.0125994	CCR7, TNFSF11, IKZF1		positive regulation of T-helper 1 cell differentiation	3	0.00400273	CCR7, CCR2, IRF1
positive regulation of ion transport	2	0.0275468	P2RX1, P2RY1							cell migration	4	0.0450417	SORBS2, PSTPIP1, ITGB3, ADGRG1		hemopoiesis	4	0.0130551	IKZF1, CDK6, TTC7, RUNX1		regulation of cell shape	7	0.00410048	SYNE3, FGR, PTK2B, HCK, SEMA4D, SLC9A3R1, CSF1R
negative regulation of norepinephrine secretion	2	0.0275468	P2RY1, PTGS1							blood coagulation	3	0.0475708	F5, NBEAL2, RAB27A		inflammatory response	7	0.0138883	TNFRSF9, CCR7, CCL3, PTGS1, PSTPIP1, ALOX5, CCL17		positive regulation of ERK1 and ERK2 cascade	8	0.00447793	PRKCA, GCNT2, PTK2B, CCL9, ITGB3, SRC, CSF1R, CCL6
positive regulation of endothelial cell proliferation	3	0.0292701	PRKCA, NRARP, PGF							protein kinase C signaling	2	0.0526163	PLEK, ADGRG1		hematopoietic progenitor cell differentiation	4	0.0184783	STON2, PTPN6, PLEK, CDK6		cell migration	8	0.00488035	FUT8, SORBS2, PSTPIP1, ITGB3, SIRPA, ADGRG1, SRC, LCP1
positive regulation of T cell receptor signaling pathway	2	0.0314205	KCNN4, CCR7							negative regulation of G-protein coupled receptor protein signaling pathway	2	0.0526163	RGS2, PLEK		platelet aggregation	3	0.019771	PTPN6, PLEK, ITGB3		positive regulation of GTPase activity	7	0.00520309	ARHGAP6, CCR7, RGS2, CCL9, SEMA4D, VAV1, CCL6
establishment of T cell polarity	2	0.0314205	CCR7, CYP26B1							regulation of release of sequestered calcium ion into cytosol	2	0.0565487	PTK2B, ITGB3		positive regulation of peptidyl-tyrosine phosphorylation	4	0.0200015	PTK2B, ITGB3, SEMA4D, SRC		positive regulation of epithelial to mesenchymal transition	4	0.00586154	GCNT2, TGFB3, LEF1, AXIN2
regulation of phagocytosis	2	0.0352789	FGR, HCK							cell surface receptor signaling pathway	4	0.0627512	CD9, PTK2B, ADGRG1, ADGRG3		protein autophosphorylation	5	0.0206743	IRAK3, STK10, STK17B, SIK1, SRC		leukotriene biosynthetic process	3	0.00718305	ALOX5AP, ALOX5, MGST2
cell differentiation	8	0.035299	LGALS3, FGR, PGF, HCK, SEMA7A, CDK6, SEMA4D, SIK1							melanosome transport	2	0.0643652	RAB27B, RAB27A		negative regulation of MAP kinase activity	3	0.0249341	PTPN6, IRAK3, CD300A		regulation of innate immune response	3	0.00718305	FGR, IRF1, MYO1F
lipid metabolic process	6	0.0360455	PLA2G4A, UGCG, PTGS1, PLCG2, PRKAG2, ST8SIA1							cellular calcium ion homeostasis	3	0.0647745	PRKCA, SLC24A3, ITGB3		positive regulation of gene expression	7	0.0265728	CCL3, IKZF1, LEF1, AHI1, CDK6, ITGB3, SRC		protein destabilization	4	0.00743258	CDKN2A, CCDC88C, GSN, SRC
regulation of T cell proliferation	2	0.0429504	LGALS3, RAC2							transmembrane receptor protein tyrosine kinase signaling pathway	3	0.0647745	DOK2, AHI1, GFRA2		innate immune response	7	0.0268568	LGALS3, IFITM1, PTK2B, IRF1, PSTPIP1, FCER1G, SRC		regulation of cell-cell adhesion	3	0.00842886	NRARP, LEF1, SRC
actin filament organization	3	0.043263	RAC2, SORBS2, SIRPA							positive regulation of peptidyl-tyrosine phosphorylation	3	0.0659105	PTK2B, ITGB3, SEMA4D		negative regulation of B cell receptor signaling pathway	2	0.0281618	PTPN6, CD300A		transforming growth factor beta receptor signaling pathway	5	0.00894278	LTBP1, GCNT2, FUT8, TGFB3, SRC
positive regulation of apoptotic process	5	0.0445882	BID, PLA2G4A, PTN, SRC, CAMK1D							nervous system development	5	0.0714647	ATOH8, SEMA4D, ADGRG1, GFRA2, CAMK1D		chondrocyte differentiation	3	0.0282666	MATN1, ARID5A, RUNX1		immune response	9	0.00975864	TNFRSF9, CCR7, CD244, TNFSF11, RELT, CCR2, CCL9, VAV1, CCL6
central nervous system development	3	0.0490374	CYP26A1, VCAN, RUNX1							positive regulation of cardiac muscle hypertrophy	2	0.0721177	PRKCA, PDE5A		negative regulation of CREB transcription factor activity	2	0.0336992	SIK1, ADGRG3		SMAD protein signal transduction	5	0.00979242	GDF6, APELA, TGFB3, ATOH8, TRF
regulation of cell-cell adhesion	2	0.0505617	NRARP, SRC							regulation of small GTPase mediated signal transduction	2	0.0721177	CHN2, RAP1GAP2		positive regulation of fibroblast apoptotic process	2	0.0336992	BID, STK17B		positive regulation of endothelial cell migration	4	0.00988021	PRKCA, PTK2B, ITGB3, ATOH8
kidney morphogenesis	2	0.054345	GCNT1, AHR							angiogenesis	4	0.0770959	PRKCA, PTK2B, MMP19, ADGRG1		positive regulation of interferon-gamma production	3	0.0354284	IL12RB1, PDE4D, RUNX1		positive regulation of transcription, DNA-templated	14	0.010231	CEBPB, ELF4, GDF6, TGFB3, SPI1, LEF1, PIM2, SRC, AHR, TRF, CDKN2A, IRF1, ATOH8, RUNX1
somite rostral/caudal axis specification	2	0.054345	FOXA2, NRARP							response to ATP	2	0.0798069	PANX1, PLCG2		negative regulation of norepinephrine secretion	2	0.0392053	P2RY1, PTGS1		positive regulation of apoptotic process	10	0.011039	WNT10B, CDKN2A, ADM, MMP9, PDE5A, TGFB3, BCL6, OSGIN1, INPP5D, SRC
liver development	3	0.0550741	PTN, RUNX1, AHR							positive regulation of interleukin-1 beta secretion	2	0.0874332	CCR7, PANX1		gland development	2	0.0392053	IKZF1, AHR		cellular response to fluid shear stress	3	0.0111864	PTK2B, SRC, SPP1
retinoic acid metabolic process	2	0.0581134	CYP26B1, CYP26A1							apoptotic process	6	0.0877916	LSP1, PRKCA, C5AR1, TNFAIP8, EGLN3, INPP5D		chemokine-mediated signaling pathway	3	0.0392448	CCL3, PTK2B, CCL17		positive regulation of vasoconstriction	4	0.0127442	PTGS1, PDE5A, ALOX5, PTAFR
response to estradiol	3	0.061358	PRKCA, BID, PTN							phosphatidylinositol dephosphorylation	2	0.0912229	SYNJ2, INPP5D		somitogenesis	3	0.0405503	IFITM1, LEF1, LFNG		positive regulation of cell motility	3	0.0142849	CCR7, TRF, CSF1R
positive regulation of cell motility	2	0.0656058	CCR7, CSF1R							focal adhesion assembly	2	0.0912229	ARHGAP6, PTK2B		response to hydrogen peroxide	3	0.0432098	CYP11A1, PTK2B, SRC		small GTPase mediated signal transduction	8	0.0146707	ARHGAP30, RALGPS1, RAC2, RAB38, RAB27B, VAV1, RHOF, RAB27A
negative regulation of cell proliferation	5	0.0669132	PRKCA, CD9, ASPH, RUNX1, CSF1R							regulation of the force of heart contraction	2	0.0912229	PRKCA, PDE5A		response to drug	6	0.0445126	LPL, CCL3, PTK2B, MMP9, ABCC1, SRC		negative regulation of B cell proliferation	3	0.0159571	CDKN2A, CD300A, INPP5D
skeletal system development	3	0.0678744	LGALS3, VCAN, RUNX1							regulation of cell size	2	0.0949971	RAP1GAP2, VAV1		positive regulation of tumor necrosis factor production	3	0.0445634	CCR7, CCL3, FCER1G		cellular response to cAMP	4	0.016925	WNT10B, AHR, PTAFR, IGFBP5
retinoic acid receptor signaling pathway	2	0.0693299	CYP26B1, CYP26A1							bone resorption	2	0.0987559	RAC2, PTK2B		positive regulation of intracellular signal transduction	2	0.0446804	TNFSF11, SRC		signal transduction	23	0.0175406	WNT10B, CAP2, CMKLR1, GPR171, PDE3B, ADGRG1, GPR141, LSP1, ARHGAP30, CCR7, STAT4, ARHGAP6, PTK2B, CCR2, PLCG2, PDE5A, SRGAP3, CHN2, SH2B2, PDE8A, SH3BP1, PTAFR, ARHGAP9
induction of positive chemotaxis	2	0.0693299	PRKCA, PGF							vascular endothelial growth factor receptor signaling pathway	2	0.0987559	PTK2B, VAV1		stimulatory C-type lectin receptor signaling pathway	2	0.0446804	PLCG2, FCER1G		defense response to Gram-positive bacterium	5	0.0185008	ADM, FGR, HCK, TNFAIP8, MYO1F
negative regulation of transcription from RNA polymerase II promoter	7	0.0699673	NRARP, CDK6, CXXC5, GFI1, SEMA4D, SIK1, AHR							negative regulation of transcription, DNA-templated	5	0.219251	AHRR, GFI1, ATOH8, RUNX1, FOXS1		leukotriene metabolic process	2	0.0446804	ALOX5AP, ALOX5		phagocytosis	4	0.0187869	HCK, ITGB2, VAV1, MEGF10
phospholipid catabolic process	2	0.0730394	PLA2G4A, PLCG2							multicellular organism development	7	0.254115	RELT, FOXA2, DRAXIN, MMP19, ATOH8, SEMA4D, ADGRG1		marginal zone B cell differentiation	2	0.0446804	PTK2B, LFNG		leukotriene production involved in inflammatory response	2	0.0215621	ALOX5AP, ALOX5
negative regulation of apoptotic process	6	0.0748935	LGALS3, HCK, EEF2K, SRC, CSF1R, CAMK1D							G-protein coupled receptor signaling pathway	10	0.2743	CCR7, C5AR1, RGS2, RAC2, GPR39, CX3CL1, VAV1, ADGRG1, PTAFR, ADGRG3		regulation of cell shape	4	0.0450956	FMNL1, CCL3, PTK2B, SEMA4D		negative regulation of Notch signaling pathway involved in somitogenesis	2	0.0215621	NRARP, LFNG
response to ATP	2	0.0767343	P2RX1, PLCG2							regulation of Rho protein signal transduction	2	0.274372	VAV1, FGD3		protein localization to plasma membrane	3	0.0487173	PLEKHF1, P2RY1, FCER1G		lymphocyte aggregation	2	0.0215621	RAC2, STK10
embryonic hemopoiesis	2	0.0804147	RUNX1, AHR							hemopoiesis	2	0.301133	GFI1, RUNX1		lipoxygenase pathway	2	0.0501246	ALOX5AP, ALOX5		chemokine-mediated signaling pathway	4	0.0217843	PTK2B, CCR2, CCL9, CCL6
movement of cell or subcellular component	2	0.0840806	CD9, SIRPA							wound healing	2	0.324101	CX3CL1, NBEAL2		positive regulation of granulocyte differentiation	2	0.0501246	LEF1, RUNX1		somitogenesis	4	0.0228381	IFITM1, LEF1, AXIN2, LFNG
cellular response to platelet-derived growth factor stimulus	2	0.0877321	PTN, SRC												positive regulation of T-helper 1 cell differentiation	2	0.0501246	CCR7, IRF1		negative regulation of osteoblast differentiation	4	0.0228381	CDK6, SEMA4D, AXIN2, IGFBP5
signal transduction involved in regulation of gene expression	2	0.0877321	FOXA2, P2RY1												response to mechanical stimulus	3	0.0501321	PTK2B, P2RY1, SRC		positive regulation of cell adhesion	4	0.0228381	PRKCA, VAV1, ADGRG1, SRC
regulation of dendrite morphogenesis	2	0.0877321	LZTS1, SEMA4D												positive regulation of cytosolic calcium ion concentration	4	0.0525757	CCL3, PTK2B, P2RY1, PLCG2		tissue regeneration	3	0.0234203	GSN, NINJ1, TEC
vascular endothelial growth factor receptor signaling pathway	2	0.0949921	PGF, SRC												eosinophil chemotaxis	2	0.055538	CCL3, LGALS3		cellular calcium ion homeostasis	5	0.0234508	PRKCA, SLC24A3, CCR2, RYR2, ITGB3
bone resorption	2	0.0949921	RAC2, SRC												cellular response to interferon-gamma	3	0.0574235	CCL3, IL12RB1, CCL17		ovarian follicle development	4	0.0239192	CEBPB, MMP19, LFNG, AHR
cell cycle	6	0.0976775	LZTS1, NEDD9, CDK6, SIK1, SRC, AHR												MAPK cascade	3	0.0589238	DOK1, CCL3, PTK2B		positive regulation of peptidyl-tyrosine phosphorylation	5	0.0242173	PTK2B, ITGB3, SEMA4D, SRC, TEC
peptidyl-serine phosphorylation	3	0.0984628	PRKCA, MKNK1, SRC												positive regulation of RNA polymerase II transcriptional preinitiation complex assembly	2	0.0662734	IKZF1, AHR		response to hydrogen peroxide	4	0.0250276	CYP11A1, PTK2B, HP, SRC
positive regulation of cell-matrix adhesion	2	0.0986007	NINJ1, CDK6												response to acidic pH	2	0.0662734	SERPINF1, SRC		regulation of the force of heart contraction	3	0.0254705	PRKCA, ADM, PDE5A
															cellular response to zinc ion	2	0.0662734	GPR39, HVCN1		cytoskeleton organization	5	0.0266072	LSP1, SYNE3, CAP2, HCK, SIRPA
															leukotriene biosynthetic process	2	0.0662734	ALOX5AP, ALOX5		regulation of cell size	3	0.0275909	SLC9A3R1, RAP1GAP2, VAV1
															negative regulation of cell proliferation	6	0.0684975	TNFRSF9, IFITM1, PTK2B, IRF1, ASPH, RUNX1		cellular response to peptide hormone stimulus	3	0.0275909	CYP11A1, IRF1, SRC
															sensory perception of pain	3	0.0713966	P2RY1, PTGS1, ALOX5		vascular endothelial growth factor receptor signaling pathway	3	0.0297797	PTK2B, VAV1, SRC
															regulation of cell-cell adhesion	2	0.0715957	LEF1, SRC		positive regulation of osteoclast differentiation	3	0.0297797	TNFSF11, ITGB3, CSF1R
															positive regulation of osteoblast proliferation	2	0.0715957	ITGB3, TMEM119		positive regulation of inflammatory response	4	0.0309784	PRKCA, CCR2, CCL9, CCL6
															cell chemotaxis	3	0.0730116	CCL3, LEF1, ABCC1		regulation of skeletal muscle tissue development	2	0.0321691	WNT10B, MEGF10
															cellular response to interleukin-1	3	0.0762768	CCL3, IRF1, CCL17		positive regulation of serotonin secretion	2	0.0321691	LGALS3, SLC6A4
															positive regulation of interleukin-2 production	2	0.076888	PDE4D, RUNX1		inositol trisphosphate biosynthetic process	2	0.0321691	PLCG2, PTAFR
															negative regulation of focal adhesion assembly	2	0.076888	ARHGAP6, SRC		cellular response to retinoic acid	4	0.0335484	SERPINF1, PTK2B, SLC6A4, CYP26A1
															natural killer cell mediated cytotoxicity	2	0.076888	PTPN6, RNF19B		osteoblast differentiation	5	0.0346009	COL6A1, LEF1, TMEM119, IGFBP5, SPP1
															macrophage chemotaxis	2	0.076888	CCL3, LGALS3		negative regulation of myeloid cell differentiation	3	0.0367397	PTK2B, GPR171, CDK6
															cell differentiation	9	0.0768947	RASAL1, PTPN6, TDRD5, TNFSF11, LGALS3, CDK6, SEMA4D, TMEM119, SIK1		positive regulation of exocytosis	3	0.0367397	PRKCA, RAB27B, RAB27A
															actin filament organization	3	0.0812599	ARHGAP6, PTK2B, WAS		positive regulation of osteoblast differentiation	4	0.0376046	WNT10B, CEBPB, IFITM1, TMEM119
															positive regulation of cell adhesion mediated by integrin	2	0.0821503	PTPN6, ITGB3		MAPK cascade	4	0.03901	DOK1, DOK2, PTK2B, MAPKAPK3
															cellular response to fluid shear stress	2	0.0821503	PTK2B, SRC		biomineral tissue development	3	0.0391853	TMEM119, SRGN, SPP1
															positive regulation of type I interferon production	2	0.0821503	PLCG2, IRF1		sprouting angiogenesis	3	0.0391853	PTK2B, NRARP, LEF1
															stress fiber assembly	2	0.0821503	PTK2B, SRC		osteoclast differentiation	3	0.0391853	TNFSF11, TRF, CSF1R
															retina development in camera-type eye	3	0.0829429	SERPINF1, IKZF1, AHI1		regulation of GTPase activity	4	0.0418999	ARHGAP6, CHN2, BCL6, VAV1
															cAMP catabolic process	2	0.087383	PDE4D, PDE8A		maintenance of protein location	2	0.0426616	LGALS3, LGALS9
															cellular defense response	2	0.0925861	PTK2B, CCL17		regulation of podosome assembly	2	0.0426616	GSN, HCK
															negative regulation of peptidyl-tyrosine phosphorylation	2	0.0925861	PTPN6, SEMA4D		positive regulation of phosphatidylinositol 3-kinase activity	3	0.0442553	FGR, PTK2B, SRC
															cell migration	4	0.0956813	FUT8, PSTPIP1, ITGB3, SRC		cell differentiation	15	0.0449108	RBM24, CEBPB, LGALS3, FGR, ELF4, HCK, MMP19, CDK6, ADGRG1, TNFSF11, SEMA4D, ATOH8, TMEM119, SIK1, TEC
															positive regulation of DNA biosynthetic process	2	0.0977599	PTK2B, SRC		Notch signaling pathway	5	0.0472081	NRARP, SORBS2, CDK6, GZMB, HP
															negative regulation of T cell receptor signaling pathway	2	0.0977599	PTPN6, LGALS3		cellular response to organic cyclic compound	4	0.0479927	WNT10B, CEBPB, AXIN2, IGFBP5
															regulation of gene expression	5	0.0992679	FUT8, PLCG2, IRF1, CDK6, AHR		cAMP-mediated signaling	3	0.0495533	ADCY7, ADM, SLC9A3R1
																				cellular response to organic substance	3	0.0495533	WNT10B, STAT4, SLC6A4
																				cellular response to cytokine stimulus	3	0.0495533	CCR7, LEF1, CSF1R
																				negative regulation of transcription, DNA-templated	12	0.0511626	CEBPB, CDKN2A, IRF1, SPI1, KCTD1, LEF1, BCL6, ATOH8, RUNX1, SRC, AHR, FOXS1
																				activation of JUN kinase activity	3	0.0522841	CCR7, TNFSF11, TRF
																				brown fat cell differentiation	3	0.0522841	CEBPB, RGS2, SH2B2
																				positive regulation of cytokine secretion	3	0.0522841	FGR, PANX1, SRC
																				cell chemotaxis	4	0.0528316	CCL9, LEF1, ABCC1, CCL6
																				anatomical structure regression	2	0.053041	SPI1, LEF1
																				positive regulation of leukocyte tethering or rolling	2	0.053041	CCR2, PTAFR
																				B-1 B cell homeostasis	2	0.053041	SH2B2, AHR
																				granzyme-mediated apoptotic signaling pathway	2	0.053041	GZMB, SRGN
																				cellular response to interleukin-1	4	0.0561833	CEBPB, CCL9, IRF1, CCL6
																				response to oxidative stress	5	0.0568517	MMP9, PTGS1, ABCC1, SLC7A11, SRXN1
																				female pregnancy	4	0.0578963	ADM, TGFB3, LGALS9, IGFBP5
																				phosphatidylinositol-mediated signaling	3	0.0579016	GSN, PTAFR, CSF1R
																				response to hypoxia	6	0.0582536	ADM, PTK2B, SLC6A4, TGFB3, EGLN3, RYR2
																				positive regulation of bone mineralization	3	0.0607856	WNT10B, TGFB3, TMEM119
																				response to virus	4	0.0631818	IFITM1, CDK6, PIM2, SRC
																				response to temperature stimulus	2	0.0633084	TRPV2, ACOT11
																				apoptotic process involved in patterning of blood vessels	2	0.0633084	SPI1, LEF1
																				regulation of myotube differentiation	2	0.0633084	RBM24, SIK1
																				regulation of extrinsic apoptotic signaling pathway via death domain receptors	2	0.0633084	LGALS3, MADD
																				multivesicular body sorting pathway	2	0.0633084	RAB27B, RAB27A
																				negative regulation of T-helper 2 cell differentiation	2	0.0633084	IRF1, BCL6
																				negative regulation of type 2 immune response	2	0.0633084	CCR2, BCL6
																				adaptive immune response	5	0.0647267	MFSD6, CD244, PTK2B, RNF19B, TEC
																				actin cytoskeleton organization	5	0.0688675	CCR7, RAC2, SH2B2, BCL6, SLC9A3R1
																				positive regulation of gene expression	9	0.0695636	GSN, SLC6A4, TGFB3, LEF1, CDK6, ITGB3, SRC, LGALS9, RAB27A
																				receptor internalization	3	0.0697214	CD9, ADM, ITGB2
																				face morphogenesis	3	0.0697214	TGFB3, LEF1, ASPH
																				patterning of blood vessels	3	0.0697214	NRARP, LEF1, AHR
																				calcium ion transmembrane transport	4	0.0705632	PANX1, SLC24A3, TRPV2, RYR2
																				positive regulation of cell proliferation	11	0.0714362	WNT10B, GCNT2, LGALS3, ADM, RAC2, PTK2B, HCK, ST8SIA1, ROGDI, LEF1, CSF1R
																				canonical Wnt signaling pathway	4	0.0724669	WNT10B, RYR2, LEF1, WNT9A
																				positive regulation of inositol phosphate biosynthetic process	2	0.0734651	CD244, PTAFR
																				negative regulation of monocyte differentiation	2	0.0734651	CDK6, INPP5D
																				relaxation of cardiac muscle	2	0.0734651	RGS2, PDE5A
																				cytokine-mediated signaling pathway	5	0.0745904	STAT4, TNFSF11, CCR2, SH2B2, CSF1R
																				negative regulation of cell adhesion	3	0.0759019	PDE3B, MYO1F, SEMA4D
																				Wnt signaling pathway	6	0.0823422	WNT10B, CCDC88C, LEF1, WNT9A, SLC9A3R1, AXIN2
																				regulation of erythrocyte differentiation	2	0.0835121	SPI1, CDK6
																				leukotriene metabolic process	2	0.0835121	ALOX5AP, ALOX5
																				positive regulation of intracellular signal transduction	2	0.0835121	TNFSF11, SRC
																				marginal zone B cell differentiation	2	0.0835121	PTK2B, LFNG
																				positive regulation of protein kinase B signaling	4	0.0885002	GCNT2, TNFSF11, SRC, IGFBP5
																				Rho protein signal transduction	3	0.0887523	BCL6, ADGRG1, MCF2L
																				chondrocyte differentiation	3	0.0887523	PRKCA, WNT10B, RUNX1
																				regulation of phagocytosis	2	0.0934508	FGR, HCK
																				negative regulation of vasoconstriction	2	0.0934508	ADM, AHR
																				positive regulation of granulocyte differentiation	2	0.0934508	LEF1, RUNX1
																				lipoxygenase pathway	2	0.0934508	ALOX5AP, ALOX5
																				positive regulation of phagocytosis	3	0.0954026	CCR7, SIRPA, RAB27A
																				positive regulation of pathway-restricted SMAD protein phosphorylation	3	0.0954026	GDF6, TGFB3, LGALS9
																				positive regulation of cell death	3	0.0954026	IRF1, HP, AXIN2
