# Supplementary material for: The Co-operation of RUNX1 with LDB1, CDK9 and BRD4 Drives Transcription Factor Complex Relocation During Haematopoietic Specification
Source: Sci Rep. 2018 Jul 10;8:10410. doi: 10.1038/s41598-018-28506-7 (PMC6039467; doi:10.1038/s41598-018-28506-7)
Supplement: Supplementary file 6 — S5 [file 41598_2018_28506_MOESM6_ESM.xlsx]

## Sheet: RUNX1
RUNX1_targets_up_inplusDox_down_inJQ1_GoTerms_group_10 and related to Figure5C
GOID	GOTerm	Nr. Genes	Term PValue	Term PValue Corrected with Bonferroni step down	Associated Genes Found
GO:0007159	leukocyte cell-cell adhesion	16	8.91346e-12	1.37267e-09	[4632428N05Rik, Btn1a1, Ccr2, Cd244, Cd300a, Cdkn2a, Cyp26b1, Ikzf1, Il12rb1, Itgb2, Lgals9, Nrarp, Nt5e, Ptafr, Ptpn6, Rac2]
GO:0050900	leukocyte migration	15	3.19779e-11	4.89262e-09	[Ccl17, Ccl3, Ccl6, Ccl9, Ccr2, Cd300a, Fcer1g, Itgb2, Lgals9, Mmp9, Pde4d, Ptafr, Ptk2b, Rac2, Vav1]
GO:0043299	leukocyte degranulation	9	3.46243e-11	5.2629e-09	[Ccr2, Cd300a, Fcer1g, Fgr, Lgals9, Myo1f, Ptafr, Rab27a, Rac2]
GO:0097529	myeloid leukocyte migration	12	6.60131e-11	9.96797e-09	[Ccl17, Ccl3, Ccl6, Ccl9, Ccr2, Cd300a, Fcer1g, Itgb2, Pde4d, Ptk2b, Rac2, Vav1]
GO:0002274	myeloid leukocyte activation	12	8.09794e-11	1.21469e-08	[Ccr2, Cd244, Cd300a, Fcer1g, Fgr, Lgals9, Myo1f, Ptafr, Ptpre, Rac2, Spi1, Tyrobp]
GO:0030595	leukocyte chemotaxis	12	2.0012e-10	2.98179e-08	[Ccl17, Ccl3, Ccl6, Ccl9, Ccr2, Fcer1g, Itgb2, Lgals9, Pde4d, Ptk2b, Rac2, Vav1]
GO:0002366	leukocyte activation involved in immune response	13	3.5839e-10	5.30418e-08	[Ccr2, Cd244, Cd300a, Fcer1g, Fgr, Lgals9, Myo1f, Plcg2, Ptafr, Ptk2b, Rab27a, Rac2, Tyrobp]
GO:1903037	regulation of leukocyte cell-cell adhesion	14	3.74234e-10	5.50124e-08	[4632428N05Rik, Btn1a1, Ccr2, Cd244, Cd300a, Cdkn2a, Cyp26b1, Ikzf1, Il12rb1, Lgals9, Nrarp, Ptafr, Ptpn6, Rac2]
GO:0002263	cell activation involved in immune response	13	4.16224e-10	6.07688e-08	[Ccr2, Cd244, Cd300a, Fcer1g, Fgr, Lgals9, Myo1f, Plcg2, Ptafr, Ptk2b, Rab27a, Rac2, Tyrobp]
GO:0097530	granulocyte migration	10	5.40254e-10	7.83369e-08	[Ccl17, Ccl3, Ccl6, Ccl9, Cd300a, Fcer1g, Itgb2, Pde4d, Rac2, Vav1]
GO:0030593	neutrophil chemotaxis	9	5.85329e-10	8.42874e-08	[Ccl17, Ccl3, Ccl6, Ccl9, Fcer1g, Itgb2, Pde4d, Rac2, Vav1]
GO:1903706	regulation of hemopoiesis	15	6.46249e-10	9.24135e-08	[Ccl3, Ccr2, Cdkn2a, Csf1r, Cyp26b1, Gpr171, Ikzf1, Inpp5d, Lgals9, Nfam1, Nrarp, Ptk2b, Ptpn6, Spi1, Tyrobp]
GO:0036230	granulocyte activation	6	1.38641e-09	1.9687e-07	[Ccr2, Cd300a, Fcer1g, Myo1f, Ptafr, Tyrobp]
GO:1990266	neutrophil migration	9	1.8781e-09	2.64812e-07	[Ccl17, Ccl3, Ccl6, Ccl9, Fcer1g, Itgb2, Pde4d, Rac2, Vav1]
GO:0050863	regulation of T cell activation	13	2.17159e-09	3.04023e-07	[4632428N05Rik, Btn1a1, Ccr2, Cd244, Cd300a, Cdkn2a, Cyp26b1, Ikzf1, Il12rb1, Lgals9, Nrarp, Ptpn6, Rac2]
GO:0043300	regulation of leukocyte degranulation	7	2.32215e-09	3.22778e-07	[Ccr2, Cd300a, Fcer1g, Fgr, Lgals9, Ptafr, Rac2]
GO:0002275	myeloid cell activation involved in immune response	8	3.07705e-09	4.24633e-07	[Ccr2, Cd300a, Fcer1g, Fgr, Myo1f, Ptafr, Rac2, Tyrobp]
GO:0071621	granulocyte chemotaxis	9	3.45941e-09	4.73939e-07	[Ccl17, Ccl3, Ccl6, Ccl9, Fcer1g, Itgb2, Pde4d, Rac2, Vav1]
GO:0002703	regulation of leukocyte mediated immunity	11	3.49924e-09	4.75897e-07	[4632428N05Rik, Ccr2, Cd300a, Fcer1g, Fgr, Lgals9, Ptafr, Ptpn6, Rac2, Vav1, Was]
GO:0048247	lymphocyte chemotaxis	7	5.90338e-09	7.96956e-07	[Ccl17, Ccl3, Ccl6, Ccl9, Ccr2, Lgals9, Ptk2b]
GO:0060326	cell chemotaxis	12	6.27213e-09	8.40466e-07	[Ccl17, Ccl3, Ccl6, Ccl9, Ccr2, Fcer1g, Itgb2, Lgals9, Pde4d, Ptk2b, Rac2, Vav1]
GO:0050670	regulation of lymphocyte proliferation	11	1.2702e-08	1.68937e-06	[4632428N05Rik, Btn1a1, Ccr2, Cd244, Cd300a, Cdkn2a, Il12rb1, Inpp5d, Lgals9, Ptpn6, Rac2]
GO:1902105	regulation of leukocyte differentiation	12	1.35027e-08	1.78236e-06	[Ccl3, Ccr2, Cdkn2a, Csf1r, Cyp26b1, Ikzf1, Inpp5d, Lgals9, Nfam1, Nrarp, Ptpn6, Tyrobp]
GO:0032944	regulation of mononuclear cell proliferation	11	1.39798e-08	1.83136e-06	[4632428N05Rik, Btn1a1, Ccr2, Cd244, Cd300a, Cdkn2a, Il12rb1, Inpp5d, Lgals9, Ptpn6, Rac2]
GO:0070663	regulation of leukocyte proliferation	11	2.03162e-08	2.64111e-06	[4632428N05Rik, Btn1a1, Ccr2, Cd244, Cd300a, Cdkn2a, Il12rb1, Inpp5d, Lgals9, Ptpn6, Rac2]
GO:0045055	regulated exocytosis	10	2.10884e-08	2.72041e-06	[Ccr2, Cd300a, Fcer1g, Fgr, Lgals9, Myo1f, Plek, Ptafr, Rab27a, Rac2]
GO:0042119	neutrophil activation	5	3.34213e-08	4.27793e-06	[Cd300a, Fcer1g, Myo1f, Ptafr, Tyrobp]
GO:0006887	exocytosis	12	4.14649e-08	5.26604e-06	[Ccr2, Cd300a, Fcer1g, Fgr, Hck, Lgals9, Myo1f, Plek, Ptafr, Rab27a, Rab27b, Rac2]
GO:0042098	T cell proliferation	10	6.78631e-08	8.55075e-06	[4632428N05Rik, Btn1a1, Ccr2, Cd244, Cdkn2a, Il12rb1, Itgb2, Lgals9, Ptpn6, Rac2]
GO:0002695	negative regulation of leukocyte activation	9	9.62743e-08	1.20343e-05	[4632428N05Rik, Btn1a1, Ccr2, Cd300a, Cdkn2a, Inpp5d, Lgals9, Nrarp, Ptpn6]
GO:1903305	regulation of regulated secretory pathway	8	1.03368e-07	1.28176e-05	[Ccr2, Cd300a, Fcer1g, Fgr, Lgals9, Ptafr, Rab27a, Rac2]
GO:0032945	negative regulation of mononuclear cell proliferation	7	1.05711e-07	1.30024e-05	[4632428N05Rik, Btn1a1, Cd300a, Cdkn2a, Inpp5d, Lgals9, Ptpn6]
GO:0050672	negative regulation of lymphocyte proliferation	7	1.05711e-07	1.30024e-05	[4632428N05Rik, Btn1a1, Cd300a, Cdkn2a, Inpp5d, Lgals9, Ptpn6]
GO:0032958	inositol phosphate biosynthetic process	5	1.19723e-07	1.46062e-05	[Cd244, Plcg2, Plek, Ptafr, Ptk2b]
GO:0070664	negative regulation of leukocyte proliferation	7	1.3896e-07	1.68142e-05	[4632428N05Rik, Btn1a1, Cd300a, Cdkn2a, Inpp5d, Lgals9, Ptpn6]
GO:0042129	regulation of T cell proliferation	9	1.40569e-07	1.68683e-05	[4632428N05Rik, Btn1a1, Ccr2, Cd244, Cdkn2a, Il12rb1, Lgals9, Ptpn6, Rac2]
GO:0045619	regulation of lymphocyte differentiation	9	1.48159e-07	1.76309e-05	[Ccr2, Cdkn2a, Cyp26b1, Ikzf1, Inpp5d, Lgals9, Nfam1, Nrarp, Ptpn6]
GO:0007229	integrin-mediated signaling pathway	7	1.51837e-07	1.79167e-05	[Fcer1g, Fgr, Itgb2, Plek, Ptk2b, Tyrobp, Vav1]
GO:0072676	lymphocyte migration	7	1.51837e-07	1.79167e-05	[Ccl17, Ccl3, Ccl6, Ccl9, Ccr2, Lgals9, Ptk2b]
GO:0002283	neutrophil activation involved in immune response	4	1.99849e-07	2.33823e-05	[Fcer1g, Myo1f, Ptafr, Tyrobp]
GO:0017157	regulation of exocytosis	9	2.12021e-07	2.45944e-05	[Ccr2, Cd300a, Fcer1g, Fgr, Lgals9, Ptafr, Rab27a, Rab27b, Rac2]
GO:0002444	myeloid leukocyte mediated immunity	7	2.13888e-07	2.45971e-05	[Ccr2, Cd300a, Fcer1g, Fgr, Myo1f, Ptafr, Rac2]
GO:0002886	regulation of myeloid leukocyte mediated immunity	6	2.48143e-07	2.80401e-05	[Ccr2, Cd300a, Fcer1g, Fgr, Ptafr, Rac2]
GO:0050866	negative regulation of cell activation	9	2.45992e-07	2.80431e-05	[4632428N05Rik, Btn1a1, Ccr2, Cd300a, Cdkn2a, Inpp5d, Lgals9, Nrarp, Ptpn6]
GO:0051250	negative regulation of lymphocyte activation	8	3.47267e-07	3.88939e-05	[4632428N05Rik, Btn1a1, Cd300a, Cdkn2a, Inpp5d, Lgals9, Nrarp, Ptpn6]
GO:0048771	tissue remodeling	9	4.14332e-07	4.59908e-05	[Ccr2, Cdkn2a, Csf1r, Igfbp5, Inpp5d, Mmp9, Ptk2b, Rac2, Trf]
GO:0050868	negative regulation of T cell activation	7	6.69572e-07	7.3653e-05	[4632428N05Rik, Btn1a1, Cd300a, Cdkn2a, Lgals9, Nrarp, Ptpn6]
GO:0010919	regulation of inositol phosphate biosynthetic process	4	8.13811e-07	8.87054e-05	[Cd244, Plek, Ptafr, Ptk2b]
GO:1903038	negative regulation of leukocyte cell-cell adhesion	7	1.14089e-06	0.000123217	[4632428N05Rik, Btn1a1, Cd300a, Cdkn2a, Lgals9, Nrarp, Ptpn6]
GO:0046456	icosanoid biosynthetic process	5	1.33617e-06	0.000142971	[Alox5, Alox5ap, Mgst2, Pla2g4a, Ptgs1]
GO:1901570	fatty acid derivative biosynthetic process	5	1.33617e-06	0.000142971	[Alox5, Alox5ap, Mgst2, Pla2g4a, Ptgs1]
GO:0046173	polyol biosynthetic process	5	1.97091e-06	0.000208917	[Cd244, Plcg2, Plek, Ptafr, Ptk2b]
GO:0050707	regulation of cytokine secretion	8	2.08911e-06	0.000219357	[Btn1a1, Ccl3, Cd244, Csf1r, Fgr, Lgals9, Srgn, Tnfrsf9]
GO:0043647	inositol phosphate metabolic process	5	3.16181e-06	0.000328829	[Cd244, Plcg2, Plek, Ptafr, Ptk2b]
GO:0033003	regulation of mast cell activation	5	4.37804e-06	0.000450938	[Cd300a, Fcer1g, Fgr, Ptpre, Rac2]
GO:0046634	regulation of alpha-beta T cell activation	6	5.33048e-06	0.000543709	[4632428N05Rik, Ccr2, Cd244, Cd300a, Ikzf1, Lgals9]
GO:0002699	positive regulation of immune effector process	8	5.47211e-06	0.000552683	[Ccr2, Cd244, Cd300a, Fcer1g, Fgr, Ptafr, Rac2, Vav1]
GO:0050663	cytokine secretion	8	5.47211e-06	0.000552683	[Btn1a1, Ccl3, Cd244, Csf1r, Fgr, Lgals9, Srgn, Tnfrsf9]
GO:0050764	regulation of phagocytosis	6	6.08389e-06	0.000608389	[Cd300a, Fcer1g, Fgr, Hck, Rab27a, Sirpa]
GO:0002548	monocyte chemotaxis	5	6.53881e-06	0.000647342	[Ccl17, Ccl3, Ccl6, Ccl9, Ccr2]
GO:0070098	chemokine-mediated signaling pathway	5	7.19091e-06	0.000704709	[Ccl17, Ccl3, Ccl6, Ccl9, Ptk2b]
GO:0002704	negative regulation of leukocyte mediated immunity	5	7.89282e-06	0.000765603	[4632428N05Rik, Ccr2, Cd300a, Lgals9, Ptpn6]
GO:0038083	peptidyl-tyrosine autophosphorylation	5	7.89282e-06	0.000765603	[Fgr, Hck, Ptk2b, Sla, Sla2]
GO:0002822	regulation of adaptive immune response based on somatic recombination of immune receptors built from immunoglobulin superfamily domains	7	8.78239e-06	0.00084311	[4632428N05Rik, Ccr2, Fcer1g, Il12rb1, Lgals9, Ptpn6, Was]
GO:0046640	regulation of alpha-beta T cell proliferation	4	1.16024e-05	0.00110223	[4632428N05Rik, Ccr2, Cd244, Lgals9]
GO:0022408	negative regulation of cell-cell adhesion	7	1.30475e-05	0.00122646	[4632428N05Rik, Btn1a1, Cd300a, Cdkn2a, Lgals9, Nrarp, Ptpn6]
GO:0042130	negative regulation of T cell proliferation	5	1.44349e-05	0.00134244	[4632428N05Rik, Btn1a1, Cdkn2a, Lgals9, Ptpn6]
GO:0002819	regulation of adaptive immune response	7	1.48023e-05	0.00134701	[4632428N05Rik, Ccr2, Fcer1g, Il12rb1, Lgals9, Ptpn6, Was]
GO:0032959	inositol trisphosphate biosynthetic process	3	1.4763e-05	0.00135819	[Plcg2, Ptafr, Ptk2b]
GO:0043301	negative regulation of leukocyte degranulation	3	1.4763e-05	0.00135819	[Ccr2, Cd300a, Lgals9]
GO:0051209	release of sequestered calcium ion into cytosol	6	1.66566e-05	0.0014991	[Gpr39, Pde4d, Plcg2, Ptk2b, Ptpn6, Slc6a4]
GO:0051283	negative regulation of sequestering of calcium ion	6	1.66566e-05	0.0014991	[Gpr39, Pde4d, Plcg2, Ptk2b, Ptpn6, Slc6a4]
GO:0051282	regulation of sequestering of calcium ion	6	1.75739e-05	0.00156408	[Gpr39, Pde4d, Plcg2, Ptk2b, Ptpn6, Slc6a4]
GO:0051208	sequestering of calcium ion	6	1.85315e-05	0.00163077	[Gpr39, Pde4d, Plcg2, Ptk2b, Ptpn6, Slc6a4]
GO:0097553	calcium ion transmembrane import into cytosol	6	2.16596e-05	0.00188439	[Gpr39, Pde4d, Plcg2, Ptk2b, Ptpn6, Slc6a4]
GO:1902656	calcium ion import into cytosol	6	2.16596e-05	0.00188439	[Gpr39, Pde4d, Plcg2, Ptk2b, Ptpn6, Slc6a4]
GO:0045577	regulation of B cell differentiation	4	2.27397e-05	0.00195561	[Ikzf1, Inpp5d, Nfam1, Ptpn6]
GO:0046633	alpha-beta T cell proliferation	4	2.27397e-05	0.00195561	[4632428N05Rik, Ccr2, Cd244, Lgals9]
GO:0045453	bone resorption	5	2.45902e-05	0.00209017	[Csf1r, Inpp5d, Ptk2b, Rac2, Trf]
GO:0002685	regulation of leukocyte migration	7	2.57821e-05	0.00213991	[Ccr2, Cd300a, Lgals9, Mmp9, Ptafr, Ptk2b, Rac2]
GO:0033006	regulation of mast cell activation involved in immune response	4	2.56713e-05	0.00215639	[Cd300a, Fcer1g, Fgr, Rac2]
GO:0043304	regulation of mast cell degranulation	4	2.56713e-05	0.00215639	[Cd300a, Fcer1g, Fgr, Rac2]
GO:0045576	mast cell activation	5	2.64049e-05	0.0021652	[Cd300a, Fcer1g, Fgr, Ptpre, Rac2]
GO:0071346	cellular response to interferon-gamma	5	2.64049e-05	0.0021652	[Ccl17, Ccl3, Ccl6, Ccl9, Il12rb1]
GO:0019370	leukotriene biosynthetic process	3	2.6866e-05	0.00217614	[Alox5, Alox5ap, Mgst2]
GO:0071674	mononuclear cell migration	5	2.83219e-05	0.00226575	[Ccl17, Ccl3, Ccl6, Ccl9, Ccr2]
GO:0090279	regulation of calcium ion import	6	3.06295e-05	0.00241973	[Gpr39, Pde4d, Ptk2b, Ptpn6, Slc6a4, Trpv2]
GO:0050855	regulation of B cell receptor signaling pathway	3	4.41235e-05	0.00344163	[Cd300a, Nfam1, Ptpn6]
GO:0002687	positive regulation of leukocyte migration	6	4.63116e-05	0.00356599	[Ccr2, Lgals9, Mmp9, Ptafr, Ptk2b, Rac2]
GO:0051238	sequestering of metal ion	6	4.83906e-05	0.00367768	[Gpr39, Pde4d, Plcg2, Ptk2b, Ptpn6, Slc6a4]
GO:1902930	regulation of alcohol biosynthetic process	4	4.94185e-05	0.00370638	[Cd244, Plek, Ptafr, Ptk2b]
GO:0032760	positive regulation of tumor necrosis factor production	5	5.08648e-05	0.003764	[Ccl3, Ccr2, Fcer1g, Lgals9, Ptafr]
GO:0051279	regulation of release of sequestered calcium ion into cytosol	5	5.40382e-05	0.00394479	[Gpr39, Pde4d, Ptk2b, Ptpn6, Slc6a4]
GO:1903557	positive regulation of tumor necrosis factor superfamily cytokine production	5	5.40382e-05	0.00394479	[Ccl3, Ccr2, Fcer1g, Lgals9, Ptafr]
GO:0032957	inositol trisphosphate metabolic process	3	5.49509e-05	0.00395647	[Plcg2, Ptafr, Ptk2b]
GO:0050777	negative regulation of immune response	6	5.99358e-05	0.00425544	[4632428N05Rik, Ccr2, Cd300a, Inpp5d, Lgals9, Ptpn6]
GO:0045580	regulation of T cell differentiation	6	6.24889e-05	0.00437423	[Ccr2, Cdkn2a, Cyp26b1, Ikzf1, Lgals9, Nrarp]
GO:0046631	alpha-beta T cell activation	6	7.35843e-05	0.00507732	[4632428N05Rik, Ccr2, Cd244, Cd300a, Ikzf1, Lgals9]
GO:0060402	calcium ion transport into cytosol	6	7.35843e-05	0.00507732	[Gpr39, Pde4d, Plcg2, Ptk2b, Ptpn6, Slc6a4]
GO:1903169	regulation of calcium ion transmembrane transport	6	7.65897e-05	0.00513151	[Gpr39, Pde4d, Plcg2, Ptk2b, Ptpn6, Slc6a4]
GO:0019751	polyol metabolic process	5	7.64193e-05	0.00519651	[Cd244, Plcg2, Plek, Ptafr, Ptk2b]
GO:0001820	serotonin secretion	3	8.15199e-05	0.00529879	[Cd300a, Fcer1g, Slc6a4]
GO:0006691	leukotriene metabolic process	3	8.15199e-05	0.00529879	[Alox5, Alox5ap, Mgst2]
GO:0006968	cellular defense response	3	8.15199e-05	0.00529879	[Ccl17, Ccr2, Ptk2b]
GO:0045921	positive regulation of exocytosis	5	8.0754e-05	0.00532976	[Fcer1g, Fgr, Ptafr, Rab27a, Rab27b]
GO:0034341	response to interferon-gamma	5	9.49009e-05	0.00597876	[Ccl17, Ccl3, Ccl6, Ccl9, Il12rb1]
GO:0002279	mast cell activation involved in immune response	4	9.38541e-05	0.00600666	[Cd300a, Fcer1g, Fgr, Rac2]
GO:0043303	mast cell degranulation	4	9.38541e-05	0.00600666	[Cd300a, Fcer1g, Fgr, Rac2]
GO:0002448	mast cell mediated immunity	4	0.000101988	0.00601731	[Cd300a, Fcer1g, Fgr, Rac2]
GO:0002706	regulation of lymphocyte mediated immunity	6	0.000100476	0.00602859	[4632428N05Rik, Fcer1g, Lgals9, Ptpn6, Vav1, Was]
GO:0030889	negative regulation of B cell proliferation	3	9.74633e-05	0.00604272	[Cd300a, Cdkn2a, Inpp5d]
GO:1901623	regulation of lymphocyte chemotaxis	3	9.74633e-05	0.00604272	[Ccr2, Lgals9, Ptk2b]
GO:0030168	platelet activation	5	0.000100016	0.00610097	[F5, Fcer1g, Plek, Ptpn6, Slc7a11]
GO:0046849	bone remodeling	5	0.000110879	0.00632013	[Csf1r, Inpp5d, Ptk2b, Rac2, Trf]
GO:1903307	positive regulation of regulated secretory pathway	4	0.000110622	0.00641609	[Fcer1g, Fgr, Ptafr, Rab27a]
GO:0051341	regulation of oxidoreductase activity	3	0.00654302	0.00654302	[Hp, Lgals9, Ptk2b]
GO:0050710	negative regulation of cytokine secretion	4	0.000129463	0.00712046	[Btn1a1, Lgals9, Srgn, Tnfrsf9]
GO:0030101	natural killer cell activation	5	0.000128846	0.00721536	[Cd244, Ikzf1, Itgb2, Lgals9, Rab27a]
GO:0010522	regulation of calcium ion transport into cytosol	5	0.000142007	0.0076684	[Gpr39, Pde4d, Ptk2b, Ptpn6, Slc6a4]
GO:0046165	alcohol biosynthetic process	5	0.000142007	0.0076684	[Cd244, Plcg2, Plek, Ptafr, Ptk2b]
GO:0030316	osteoclast differentiation	5	0.000148962	0.00789499	[Ccl3, Csf1r, Inpp5d, Trf, Tyrobp]
GO:0006690	icosanoid metabolic process	5	0.000156174	0.00812107	[Alox5, Alox5ap, Mgst2, Pla2g4a, Ptgs1]
GO:1901568	fatty acid derivative metabolic process	5	0.000156174	0.00812107	[Alox5, Alox5ap, Mgst2, Pla2g4a, Ptgs1]
GO:0002532	production of molecular mediator involved in inflammatory response	4	0.000173957	0.00887181	[Alox5, Alox5ap, Cd300a, Fcer1g]
GO:0006837	serotonin transport	3	0.000181242	0.00888087	[Cd300a, Fcer1g, Slc6a4]
GO:1903306	negative regulation of regulated secretory pathway	3	0.000181242	0.00888087	[Ccr2, Cd300a, Lgals9]
GO:0050729	positive regulation of inflammatory response	5	0.000179421	0.00897105	[Alox5ap, Ccl3, Ccr2, Fcer1g, Pla2g4a]

## Sheet: FLI1
FLI1_targets_down_inplusDox_down_inJQ1_GoTerms_group_00 and related to Figure5C
GOID	GOTerm	Nr. Genes	Term PValue	Term PValue Corrected with Bonferroni step down	Associated Genes Found
GO:0001944	vasculature development	31	6.92905e-18	1.37195e-15	[Acvrl1, Alox12, Cav1, Ccl2, Cd59a, Clec14a, Col18a1, Edn1, Elk3, Eng, Flt4, Gja4, Gja5, Hand2, Igf1, Jag1, Lama4, Nos3, Notch1, Notch4, Pecam1, Ppp1r16b, Ptprb, Ramp2, Rapgef3, Sema3e, Sox18, Stab1, Tek, Tgfa, Tmem204]
GO:0072358	cardiovascular system development	31	1.23512e-17	2.4332e-15	[Acvrl1, Alox12, Cav1, Ccl2, Cd59a, Clec14a, Col18a1, Edn1, Elk3, Eng, Flt4, Gja4, Gja5, Hand2, Igf1, Jag1, Lama4, Nos3, Notch1, Notch4, Pecam1, Ppp1r16b, Ptprb, Ramp2, Rapgef3, Sema3e, Sox18, Stab1, Tek, Tgfa, Tmem204]
GO:0001525	angiogenesis	25	1.17698e-16	2.30689e-14	[Acvrl1, Alox12, Cav1, Ccl2, Cd59a, Clec14a, Col18a1, Edn1, Elk3, Eng, Flt4, Hand2, Nos3, Notch1, Notch4, Pecam1, Ppp1r16b, Ptprb, Ramp2, Rapgef3, Sema3e, Sox18, Stab1, Tek, Tgfa]
GO:0001568	blood vessel development	29	1.76452e-16	3.44081e-14	[Acvrl1, Alox12, Cav1, Ccl2, Cd59a, Clec14a, Col18a1, Edn1, Elk3, Eng, Flt4, Gja4, Gja5, Hand2, Jag1, Lama4, Nos3, Notch1, Notch4, Pecam1, Ppp1r16b, Ptprb, Ramp2, Rapgef3, Sema3e, Sox18, Stab1, Tek, Tgfa]
GO:0048514	blood vessel morphogenesis	27	2.07054e-16	4.01684e-14	[Acvrl1, Alox12, Cav1, Ccl2, Cd59a, Clec14a, Col18a1, Edn1, Elk3, Eng, Flt4, Gja5, Hand2, Jag1, Nos3, Notch1, Notch4, Pecam1, Ppp1r16b, Ptprb, Ramp2, Rapgef3, Sema3e, Sox18, Stab1, Tek, Tgfa]
GO:0045446	endothelial cell differentiation	12	2.96985e-12	5.73181e-10	[Acvrl1, Alox12, Cldn5, Col18a1, Eng, Jag1, Notch1, Notch4, Pecam1, Ppp1r16b, Rapgef3, Sox18]
GO:0003158	endothelium development	12	1.02212e-11	1.96247e-09	[Acvrl1, Alox12, Cldn5, Col18a1, Eng, Jag1, Notch1, Notch4, Pecam1, Ppp1r16b, Rapgef3, Sox18]
GO:0045765	regulation of angiogenesis	14	5.12498e-10	9.78871e-08	[Acvrl1, Alox12, Ccl2, Cd59a, Eng, Nos3, Notch1, Notch4, Ppp1r16b, Ramp2, Rapgef3, Sema3e, Stab1, Tek]
GO:0042060	wound healing	16	1.73987e-09	3.30575e-07	[Acvrl1, Alox12, Cav1, Ccl2, Cd109, Elk3, Eng, Entpd1, Hopx, Igf1, Pecam1, Plet1, Prkce, Serping1, Tlr4, Tspan8]
GO:1901342	regulation of vasculature development	14	1.79648e-09	3.39535e-07	[Acvrl1, Alox12, Ccl2, Cd59a, Eng, Nos3, Notch1, Notch4, Ppp1r16b, Ramp2, Rapgef3, Sema3e, Stab1, Tek]
GO:0001885	endothelial cell development	8	6.62563e-09	1.24562e-06	[Cldn5, Col18a1, Eng, Notch4, Pecam1, Ppp1r16b, Rapgef3, Sox18]
GO:0002040	sprouting angiogenesis	8	3.42243e-08	6.39995e-06	[Clec14a, Eng, Flt4, Notch1, Ppp1r16b, Ramp2, Sema3e, Tek]
GO:0045601	regulation of endothelial cell differentiation	6	7.88746e-08	1.46707e-05	[Acvrl1, Alox12, Cldn5, Jag1, Notch1, Notch4]
GO:1904018	positive regulation of vasculature development	10	8.22452e-08	1.52154e-05	[Acvrl1, Alox12, Eng, Nos3, Notch1, Notch4, Ppp1r16b, Ramp2, Rapgef3, Tek]
GO:0061041	regulation of wound healing	9	2.53111e-07	4.65725e-05	[Alox12, Cav1, Ccl2, Cd109, Hopx, Prkce, Serping1, Tlr4, Tspan8]
GO:0048844	artery morphogenesis	7	2.95981e-07	5.41646e-05	[Acvrl1, Eng, Gja5, Hand2, Jag1, Notch1, Notch4]
GO:0030856	regulation of epithelial cell differentiation	9	3.05268e-07	5.55588e-05	[Acvrl1, Alox12, Cav1, Cd109, Cldn5, Jag1, Notch1, Notch4, Ptch2]
GO:0071560	cellular response to transforming growth factor beta stimulus	10	3.27078e-07	5.9201e-05	[Acvrl1, Cav1, Ccl2, Cd109, Cldn5, Eng, Ldlrad4, Nos3, Nrep, Sox6]
GO:0045766	positive regulation of angiogenesis	9	3.45011e-07	6.21019e-05	[Acvrl1, Alox12, Eng, Nos3, Notch4, Ppp1r16b, Ramp2, Rapgef3, Tek]
GO:0048771	tissue remodeling	10	3.61851e-07	6.47713e-05	[Acvrl1, Cav1, Cd38, Erg, Flt4, Gja5, Hand2, Igf1, Jag1, Nos3]
GO:0071559	response to transforming growth factor beta	10	3.80422e-07	6.77151e-05	[Acvrl1, Cav1, Ccl2, Cd109, Cldn5, Eng, Ldlrad4, Nos3, Nrep, Sox6]
GO:0010660	regulation of muscle cell apoptotic process	7	8.33814e-07	0.000147585	[Alox12, Cav1, Edn1, Eng, Hand2, Igf1, Rapgef3]
GO:0010656	negative regulation of muscle cell apoptotic process	6	8.55513e-07	0.00015057	[Alox12, Cav1, Edn1, Hand2, Igf1, Rapgef3]
GO:0035051	cardiocyte differentiation	9	1.0087e-06	0.000176522	[Edn1, Eng, Hand2, Igf1, Jag1, Notch1, Pi16, Sox18, Sox6]
GO:0010657	muscle cell apoptotic process	7	1.26805e-06	0.00022064	[Alox12, Cav1, Edn1, Eng, Hand2, Igf1, Rapgef3]
GO:0001974	blood vessel remodeling	6	1.36106e-06	0.000235463	[Acvrl1, Erg, Flt4, Igf1, Jag1, Nos3]
GO:1903034	regulation of response to wounding	9	1.59568e-06	0.000274457	[Alox12, Cav1, Ccl2, Cd109, Hopx, Prkce, Serping1, Tlr4, Tspan8]
GO:0045603	positive regulation of endothelial cell differentiation	4	2.21302e-06	0.000378426	[Acvrl1, Alox12, Cldn5, Notch1]
GO:0048762	mesenchymal cell differentiation	9	2.69466e-06	0.000458092	[Acvrl1, Edn1, Eng, Erg, Hand2, Jag1, Ldlrad4, Notch1, Sema3f]
GO:0010631	epithelial cell migration	10	2.85849e-06	0.000483085	[Acvrl1, Alox12, Clec14a, Flt4, Itga2, Nos3, Notch1, Pecam1, Prkce, Tek]
GO:0060840	artery development	7	2.91476e-06	0.000489679	[Acvrl1, Eng, Gja5, Hand2, Jag1, Notch1, Notch4]
GO:0035909	aorta morphogenesis	5	3.00838e-06	0.0005024	[Acvrl1, Eng, Jag1, Notch1, Notch4]
GO:0010810	regulation of cell-substrate adhesion	9	3.08886e-06	0.000509661	[Acer2, Acvrl1, Ccdc80, Notch1, Plet1, Prkce, Sema3e, Sparcl1, Tek]
GO:0090132	epithelium migration	10	3.08697e-06	0.000512436	[Acvrl1, Alox12, Clec14a, Flt4, Itga2, Nos3, Notch1, Pecam1, Prkce, Tek]
GO:0090130	tissue migration	10	3.33115e-06	0.000546309	[Acvrl1, Alox12, Clec14a, Flt4, Itga2, Nos3, Notch1, Pecam1, Prkce, Tek]
GO:0002064	epithelial cell development	10	3.87029e-06	0.000630857	[Cldn5, Col18a1, Eng, Jag1, Notch1, Notch4, Pecam1, Ppp1r16b, Rapgef3, Sox18]
GO:0090287	regulation of cellular response to growth factor stimulus	10	4.32288e-06	0.000700307	[Acvrl1, Cav1, Cd109, Cd59a, Eng, Ldlrad4, Notch1, Nrep, Tek, Tmem204]
GO:0003018	vascular process in circulatory system	9	4.39121e-06	0.000706985	[Alox12, Apln, Cav1, Cd38, Edn1, Gja5, Nos3, Npr1, Ramp2]
GO:0014031	mesenchymal cell development	6	4.9064e-06	0.000785024	[Edn1, Eng, Hand2, Jag1, Notch1, Sema3f]
GO:0001936	regulation of endothelial cell proliferation	7	5.33719e-06	0.000848614	[Acvrl1, Cav1, Ccl2, Eng, Flt4, Ppp1r16b, Tek]
GO:0061028	establishment of endothelial barrier	5	5.9404e-06	0.000938584	[Cldn5, Eng, Ppp1r16b, Rapgef3, Sox18]
GO:0060841	venous blood vessel development	4	6.15802e-06	0.00096681	[Acvrl1, Eng, Notch1, Notch4]
GO:0007179	transforming growth factor beta receptor signaling pathway	8	6.36812e-06	0.000993426	[Acvrl1, Cav1, Ccl2, Cd109, Cldn5, Eng, Ldlrad4, Nrep]
GO:0001569	branching involved in blood vessel morphogenesis	5	7.59983e-06	0.00117797	[Edn1, Eng, Notch4, Sema3e, Tek]
GO:0043542	endothelial cell migration	8	8.10569e-06	0.00124828	[Acvrl1, Alox12, Clec14a, Flt4, Nos3, Notch1, Pecam1, Tek]
GO:0048010	vascular endothelial growth factor receptor signaling pathway	5	8.55498e-06	0.00130891	[Ccl2, Cd59a, Flt4, Tek, Tmem204]
GO:0003197	endocardial cushion development	5	9.60146e-06	0.00145942	[Acvrl1, Eng, Erg, Jag1, Notch1]
GO:0090257	regulation of muscle system process	9	1.02494e-05	0.00154766	[Cav1, Edn1, Gja5, Hand2, Igf1, Itga2, Nos3, Pi16, Tnnt2]
GO:0030857	negative regulation of epithelial cell differentiation	5	1.07453e-05	0.0016118	[Acvrl1, Cav1, Jag1, Notch1, Notch4]
GO:0001935	endothelial cell proliferation	7	1.37072e-05	0.00204238	[Acvrl1, Cav1, Ccl2, Eng, Flt4, Ppp1r16b, Tek]
GO:0050880	regulation of blood vessel size	8	1.3972e-05	0.00206786	[Alox12, Apln, Cav1, Cd38, Edn1, Gja5, Nos3, Npr1]
GO:0035150	regulation of tube size	8	1.45909e-05	0.00214486	[Alox12, Apln, Cav1, Cd38, Edn1, Gja5, Nos3, Npr1]
GO:0090500	endocardial cushion to mesenchymal transition	3	1.47145e-05	0.00214832	[Acvrl1, Eng, Erg]
GO:1905207	regulation of cardiocyte differentiation	5	1.48255e-05	0.00214969	[Edn1, Eng, Igf1, Pi16, Sox6]
GO:0008016	regulation of heart contraction	8	1.52326e-05	0.00219349	[Apln, Cav1, Edn1, Gja5, Hopx, Nos3, Scn3b, Tnnt2]
GO:0051099	positive regulation of binding	8	1.7302e-05	0.00247419	[Cav1, Hand2, Igf1, Itga2, Mfng, Ralb, Rapgef3, Tlr4]
GO:0016525	negative regulation of angiogenesis	6	1.9534e-05	0.00277383	[Ccl2, Cd59a, Notch1, Sema3e, Stab1, Tek]
GO:0010812	negative regulation of cell-substrate adhesion	5	2.20372e-05	0.0030852	[Acer2, Acvrl1, Notch1, Plet1, Sema3e]
GO:0045602	negative regulation of endothelial cell differentiation	3	2.19665e-05	0.00309728	[Acvrl1, Jag1, Notch4]
GO:0061309	cardiac neural crest cell development involved in outflow tract morphogenesis	3	2.19665e-05	0.00309728	[Eng, Hand2, Jag1]
GO:2000181	negative regulation of blood vessel morphogenesis	6	2.38211e-05	0.00331113	[Ccl2, Cd59a, Notch1, Sema3e, Stab1, Tek]
GO:0050679	positive regulation of epithelial cell proliferation	8	2.40073e-05	0.00331301	[Acvrl1, Cav1, Ccl2, Flt4, Igf1, Notch1, Ppp1r16b, Tgfa]
GO:0007160	cell-matrix adhesion	8	2.4981e-05	0.00342239	[Acer2, Acvrl1, Frem1, Itga2, Pecam1, Plet1, Sema3e, Tek]
GO:0001570	vasculogenesis	6	2.54073e-05	0.0034554	[Cav1, Eng, Notch1, Ramp2, Sox18, Tek]
GO:0072017	distal tubule development	3	3.12311e-05	0.00418496	[Jag1, Klhl3, Notch1]
GO:0097084	vascular smooth muscle cell development	3	3.12311e-05	0.00418496	[Eng, Notch1, Ramp2]
GO:0008217	regulation of blood pressure	8	3.1545e-05	0.00419548	[Acvrl1, Apln, Edn1, Eng, Gja5, Nos3, Npr1, Ramp2]
GO:0055001	muscle cell development	8	3.1545e-05	0.00419548	[Edn1, Eng, Igf1, Ldb2, Notch1, Pi16, Ramp2, Tnnt2]
GO:0001945	lymph vessel development	4	3.10825e-05	0.00419614	[Acvrl1, Flt4, Sox18, Tmem204]
GO:1901343	negative regulation of vasculature development	6	3.26246e-05	0.00430645	[Ccl2, Cd59a, Notch1, Sema3e, Stab1, Tek]
GO:0030858	positive regulation of epithelial cell differentiation	5	3.7655e-05	0.00493281	[Acvrl1, Alox12, Cldn5, Notch1, Ptch2]
GO:0048863	stem cell differentiation	8	3.80642e-05	0.00494834	[Edn1, Eng, Hand2, Jag1, Notch1, Sema3f, Sox18, Sox6]
GO:0003206	cardiac chamber morphogenesis	7	4.25343e-05	0.00548692	[Eng, Gja5, Hand2, Jag1, Notch1, Tek, Tnnt2]
GO:0048660	regulation of smooth muscle cell proliferation	7	4.4467e-05	0.00564731	[Alox12, Cav1, Edn1, Igf1, Itga2, Nos3, Npr1]
GO:0035904	aorta development	5	4.44159e-05	0.00568524	[Acvrl1, Eng, Jag1, Notch1, Notch4]
GO:0001953	negative regulation of cell-matrix adhesion	4	4.70478e-05	0.00592802	[Acer2, Acvrl1, Plet1, Sema3e]
GO:0071526	semaphorin-plexin signaling pathway	4	4.70478e-05	0.00592802	[Hand2, Plxnc1, Sema3e, Sema3f]
GO:0014032	neural crest cell development	5	5.20796e-05	0.00650995	[Edn1, Eng, Hand2, Jag1, Sema3f]
GO:0060317	cardiac epithelial to mesenchymal transition	4	5.34981e-05	0.00663376	[Acvrl1, Eng, Erg, Notch1]
GO:0048659	smooth muscle cell proliferation	7	5.52433e-05	0.00679492	[Alox12, Cav1, Edn1, Igf1, Itga2, Nos3, Npr1]
GO:0048845	venous blood vessel morphogenesis	3	5.67124e-05	0.00691891	[Eng, Notch1, Notch4]
GO:0051001	negative regulation of nitric-oxide synthase activity	3	5.67124e-05	0.00691891	[Cav1, Cnr2, Eng]
GO:0061308	cardiac neural crest cell development involved in heart development	3	5.67124e-05	0.00691891	[Eng, Hand2, Jag1]
GO:0035296	regulation of tube diameter	7	7.3838e-05	0.00886056	[Alox12, Apln, Cav1, Cd38, Edn1, Gja5, Nos3]
GO:0097746	regulation of blood vessel diameter	7	7.3838e-05	0.00886056	[Alox12, Apln, Cav1, Cd38, Edn1, Gja5, Nos3]
GO:0003177	pulmonary valve development	3	7.33748e-05	0.00887835	[Gja5, Jag1, Notch1]
GO:0003184	pulmonary valve morphogenesis	3	7.33748e-05	0.00887835	[Gja5, Jag1, Notch1]
GO:0061307	cardiac neural crest cell differentiation involved in heart development	3	7.33748e-05	0.00887835	[Eng, Hand2, Jag1]
GO:0003209	cardiac atrium morphogenesis	4	7.67259e-05	0.00913038	[Eng, Gja5, Notch1, Tnnt2]
GO:0048864	stem cell development	5	8.13118e-05	0.00959479	[Edn1, Eng, Hand2, Jag1, Sema3f]
